# Supplementary material for: Retrospective transcriptomic analysis indicates temporal dysregulation of mitochondrial genes and metabolic pathways after volumetric muscle loss injury
Source: Physiol Rep. 2025 Nov 2;13(21):e70612. doi: 10.14814/phy2.70612 (PMC12580409; doi:10.14814/phy2.70612)
Supplement: Supplementary file 2 — Table S1. [file PHY2-13-e70612-s010.xlsx]

## Sheet: VML vs Uninjured Controls
	baseMean	log2FoldChange	lfcSE	stat	pvalue	FDR	Gene_Status	Table S1	Rat differential gene expression analysis results comparing all injured samples to all uninjured samples. Stat represents the Wald statistic; lfcSE denotes the standard error of the log2 fold change; FDR is the false discovery rate (Benjamini–Hochberg adjusted p-value). Gene_Status indicates significance: N.S. denotes non-significant genes; Significant indicates genes meeting the threshold (FDR <…
1700066B19Rik	1.06016	0.816773	0.785721	1.03952	0.298563	0.356655	N.S.
4933400A11Rik	0.147539	0.624495	1.89116	0.330217	0.741236	0.780778	N.S.		Comparison	VML n =	Uninjured n =	Total genes	Total Mito genes	Total DEGs*	mitochondrial DEGs*
A1bg	0.197082	0.958398	1.26526	0.757469	0.448769	0.510472	N.S.		All VML vs All Uninjured	21	11	16912	1015	5379	376
A1cf	2.6553	0.705603	0.6898	1.02291	0.30635	0.364823	N.S.
A2m	144.128	6.51974	0.520662	12.522	5.65791e-36	3.4276e-34	Significant		*DEGs are defined as (|log2FC| >1 & padj <0.05) where padj is a Benjamini-Hochberg adjusted p-value. Positive and Negative refer to the log2FC
A2ml1	2.40534	2.97844	0.801057	3.71813	0.0002007	0.000372978	Significant		'Mito Significant' genes were statistically different as per the above cut offs and also identified as mitochondrial.
A3galt2	520.465	1.91019	0.219324	8.70945	3.05364e-18	2.68676e-17	Significant		Mitochondrial genes and gene sets were identified using Human MitoCarta3.0 (https://www.broadinstitute.org/files/shared/metabolism/mitocarta/human.mitocarta3.0.html)
A4galt	1.72534	1.23734	0.578176	2.14007	0.032349	0.046277	Significant
A4gnt	1.92065	3.85018	0.917057	4.19841	2.68797e-05	5.43836e-05	Significant
AA926063	65.8901	0.188653	0.134987	1.39756	0.162245	0.20603	N.S.
AKR1C3l1	4.99319	1.61107	1.13193	1.4233	0.154651	0.19738	N.S.
Aaas	252.194	0.247927	0.120723	2.05368	0.040007	0.0564958	N.S.
Aacs	169.236	0.430171	0.186641	2.30481	0.0211772	0.0310656	N.S.
Aadat	10.9696	0.135686	0.397656	0.341214	0.732943	0.773055	N.S.
Aagab	1722.94	-0.0281685	0.0820977	-0.343109	0.731517	0.771791	N.S.
Aak1	2409.08	0.724185	0.150665	4.80661	1.53513e-06	3.50433e-06	N.S.
Aamdc	423.225	-1.03337	0.191437	-5.39798	6.73968e-08	1.74447e-07	Significant
Aamp	2050.84	-0.186398	0.0566914	-3.28794	0.00100922	0.00174237	N.S.
Aanat	0.384908	0.592992	0.877217	0.675993	0.499045	0.559861	N.S.
Aar2	625.73	-0.376445	0.0642088	-5.86283	4.55045e-09	1.33042e-08	N.S.
Aard	43.0917	3.79094	0.378711	10.0101	1.37592e-23	2.33493e-22	Significant
Aars1	2887.5	-0.524755	0.0681365	-7.70153	1.34444e-14	7.47737e-14	N.S.
Aars2	756.465	-1.15052	0.158206	-7.27227	3.53493e-13	1.65185e-12	Mito Significant
Aarsd1	1067.74	-0.737011	0.0856627	-8.60364	7.72257e-18	6.47776e-17	N.S.
Aasdh	258.359	-0.0674784	0.0731858	-0.922015	0.356521	0.416822	N.S.
Aasdhppt	853.467	-0.623721	0.0557236	-11.1931	4.40678e-29	1.3469e-27	N.S.
Aass	26.0884	1.7068	0.412491	4.13778	3.50687e-05	7.01955e-05	Mito Significant
Aatf	290.216	0.359952	0.0880051	4.09012	4.31152e-05	8.55019e-05	N.S.
Aatk	87.0139	-0.429958	0.178075	-2.41447	0.015758	0.0235242	N.S.
Abat	3.67511	-0.188297	0.370825	-0.507777	0.61161	0.666601	N.S.
Abca1	1207.94	2.77682	0.27139	10.2318	1.42778e-24	2.72374e-23	Significant
Abca12	1.56315	0.898791	1.66427	0.54005	0.589162	0.646205	N.S.
Abca13	2.21449	3.15695	0.757647	4.16678	3.08934e-05	6.21545e-05	Significant
Abca14	0.988018	0.249144	0.656423	0.379548	0.704281	0.747818	N.S.
Abca16	3.11087	0.586326	0.409518	1.43175	0.152216	0.194552	N.S.
Abca17	30.2219	3.64645	0.522583	6.97774	2.99976e-12	1.25718e-11	Significant
Abca2	1168.77	0.164232	0.117308	1.40001	0.16151	0.20519	N.S.
Abca3	579.434	0.74194	0.12601	5.88795	3.91006e-09	1.15015e-08	N.S.
Abca4	32.7213	0.372229	0.234312	1.5886	0.11215	0.146935	N.S.
Abca5	16.4116	6.66583	3.102	2.14888	0.0316438	0.0453257	Significant
Abca6	0.765617	0.977994	0.77512	1.26173	0.207045	0.256852	N.S.
Abca7	661.557	-0.293546	0.0831202	-3.53158	0.00041309	0.000744513	N.S.
Abca8	347.651	1.61268	0.193621	8.32906	8.14865e-17	5.98819e-16	Significant
Abca8a	3032.76	-0.270994	0.181235	-1.49526	0.134846	0.174077	N.S.
Abca9	346.029	1.1997	0.163319	7.34576	2.04586e-13	9.80412e-13	Mito Significant
Abcb10	901.795	-0.922761	0.134372	-6.86722	6.54648e-12	2.62512e-11	N.S.
Abcb11	1.27149	2.38056	0.718669	3.31246	0.000924788	0.00160381	Significant
Abcb1a	9.84176	-0.00365053	0.315474	-0.0115715	0.990767	0.99247	N.S.
Abcb1b	22.9364	3.37955	0.412085	8.2011	2.38194e-16	1.66637e-15	Significant
Abcb4	1014.13	-1.12612	0.173891	-6.47601	9.41814e-11	3.30191e-10	Significant
Abcb5	0.25558	0.519384	1.31977	0.393543	0.693919	0.738887	N.S.
Abcb6	2273.21	-0.505531	0.10333	-4.89239	9.96167e-07	2.30457e-06	N.S.
Abcb7	568.547	-0.958681	0.159853	-5.99727	2.0066e-09	6.08678e-09	N.S.
Abcb8	1062.87	-0.80325	0.10089	-7.96168	1.6972e-15	1.06205e-14	N.S.
Abcb9	468.502	-1.37722	0.229133	-6.01056	1.84889e-09	5.62555e-09	Significant
Abcc1	1662.59	-0.168369	0.191366	-0.879828	0.378953	0.439847	N.S.
Abcc10	174.732	-0.217606	0.0703981	-3.09108	0.00199433	0.00333744	N.S.
Abcc12	0.545585	-0.725332	1.03002	-0.704194	0.481312	0.54256	N.S.
Abcc2	8.0843	0.481592	0.283778	1.69708	0.0896824	0.119492	N.S.
Abcc3	182.9	1.43158	0.181337	7.89456	2.91335e-15	1.77447e-14	Significant
Abcc4	466.909	-1.00761	0.0829984	-12.1401	6.47729e-34	3.28766e-32	Significant
Abcc5	2896.6	-0.707527	0.122704	-5.76611	8.11212e-09	2.31294e-08	N.S.
Abcc6	34.9849	2.26168	0.419753	5.38813	7.11927e-08	1.83654e-07	Significant
Abcc8	417.389	-1.33182	0.164803	-8.0813	6.40799e-16	4.21595e-15	Significant
Abcc9	4959.6	-0.853218	0.173599	-4.91488	8.88388e-07	2.06769e-06	N.S.
Abcd1	629.469	-0.528563	0.0811918	-6.51006	7.51233e-11	2.66247e-10	N.S.
Abcd2	741.842	-1.46686	0.264189	-5.5523	2.81929e-08	7.59146e-08	Mito Significant
Abcd3	963.32	-0.197719	0.0823064	-2.40223	0.0162956	0.0242775	N.S.
Abcd4	149.189	0.70558	0.118698	5.94433	2.77585e-09	8.30398e-09	N.S.
Abce1	2139.38	-0.522791	0.0583894	-8.95352	3.44326e-19	3.41337e-18	N.S.
Abcf1	3689.41	-0.614061	0.0821982	-7.4705	7.98933e-14	4.0442e-13	N.S.
Abcf2	3087.03	-1.00262	0.0986569	-10.1627	2.90769e-24	5.38878e-23	Significant
Abcf3	2009.28	-0.961964	0.0988384	-9.7327	2.18707e-22	3.2005e-21	N.S.
Abcg1	621.337	2.88556	0.217994	13.2369	5.37507e-40	4.83242e-38	Significant
Abcg2	17.517	0.38671	0.245976	1.57214	0.115917	0.151362	N.S.
Abcg3l1	92.8577	1.13425	0.163461	6.939	3.94888e-12	1.62909e-11	Significant
Abcg3l2	112.849	1.13658	0.157189	7.2307	4.80499e-13	2.21352e-12	Significant
Abcg3l3	339.468	1.66985	0.152591	10.9433	7.15308e-28	1.95002e-26	Significant
Abcg3l4	161.673	1.237	0.186066	6.6482	2.96702e-11	1.10508e-10	Significant
Abcg4	16.2483	1.32848	0.248058	5.35551	8.53137e-08	2.18448e-07	Significant
Abcg5	0.660847	2.15564	1.09531	1.96807	0.0490599	0.0682927	N.S.
Abcg8	1.50729	1.32748	1.37319	0.96671	0.333689	0.393471	N.S.
Abhd1	124.686	-0.646197	0.11853	-5.45177	4.98713e-08	1.3097e-07	N.S.
Abhd10	169.03	-0.555836	0.126114	-4.40741	1.04616e-05	2.20668e-05	N.S.
Abhd11	446.017	-0.465461	0.0965794	-4.81947	1.43942e-06	3.29217e-06	N.S.
Abhd12	620.013	1.10035	0.242051	4.54596	5.46854e-06	1.1832e-05	Significant
Abhd12b	0.365099	-0.575307	1.14883	-0.500778	0.616528	0.671384	N.S.
Abhd13	507.828	0.225478	0.0460258	4.89894	9.63559e-07	2.23219e-06	N.S.
Abhd14a	171.007	-0.509304	0.119404	-4.26537	1.9957e-05	4.08816e-05	N.S.
Abhd14b	250.472	-0.260839	0.0738826	-3.53046	0.000414845	0.000747518	N.S.
Abhd15	78.2163	1.74208	0.17247	10.1008	5.48111e-24	9.75176e-23	Significant
Abhd16a	1869.09	-1.1362	0.104725	-10.8493	2.00915e-27	5.24052e-26	Significant
Abhd17a	1446.23	-0.654557	0.0756329	-8.65439	4.95539e-18	4.23224e-17	N.S.
Abhd17b	432.444	0.175826	0.0556312	3.16056	0.00157466	0.00266282	N.S.
Abhd17c	253.392	0.437964	0.144855	3.02348	0.00249889	0.00413431	N.S.
Abhd18	217.982	-0.413462	0.141857	-2.91465	0.00356092	0.0057805	N.S.
Abhd2	455.694	1.68167	0.176227	9.54265	1.39223e-21	1.8602e-20	Significant
Abhd3	72.0982	-0.648869	0.151278	-4.28924	1.79284e-05	3.69137e-05	N.S.
Abhd4	1582.42	0.354135	0.103729	3.41405	0.000640048	0.0011303	N.S.
Abhd5	787.727	0.0326069	0.0545799	0.597416	0.55023	0.609236	N.S.
Abhd6	481.379	-0.0890349	0.0628042	-1.41766	0.156291	0.199308	N.S.
Abhd8	590.501	-0.993878	0.106446	-9.33692	9.9174e-21	1.19817e-19	N.S.
Abi1	1198.16	0.479046	0.0781148	6.13258	8.64633e-10	2.71183e-09	N.S.
Abi2	858.363	0.419117	0.0624059	6.71598	1.86802e-11	7.11271e-11	N.S.
Abi3	79.1575	1.27379	0.253938	5.01614	5.27189e-07	1.25148e-06	Significant
Abi3bp	1433.18	1.24307	0.223073	5.57246	2.51164e-08	6.79989e-08	Significant
Abitram	98.8109	0.698152	0.112884	6.18471	6.22171e-10	1.98564e-09	N.S.
Abl1	1448.91	1.14483	0.0873594	13.1048	3.08995e-39	2.59833e-37	Significant
Abl2	236.624	0.0800785	0.142512	0.561906	0.57418	0.631987	N.S.
Ablim2	1544.97	-0.856515	0.229623	-3.7301	0.000191407	0.00035661	N.S.
Ablim3	688.547	0.800269	0.130785	6.11898	9.41781e-10	2.94287e-09	N.S.
Abo	72.2856	-0.257615	0.0841576	-3.06111	0.00220521	0.00367288	N.S.
Abo3	0.277166	0.157602	1.30625	0.120652	0.903967	0.921687	N.S.
Abr	1273.7	1.16416	0.154949	7.51318	5.77101e-14	2.97928e-13	Significant
Abra	4563.28	-1.5708	0.235055	-6.68271	2.34556e-11	8.83348e-11	Significant
Abracl	351.233	2.57434	0.265712	9.68846	3.37585e-22	4.83138e-21	Significant
Abraxas1	71.4795	0.89478	0.163825	5.4618	4.71321e-08	1.24124e-07	N.S.
Abraxas2	1112.83	-0.546231	0.067483	-8.09435	5.75689e-16	3.80833e-15	N.S.
Abt1	178.229	0.171824	0.102458	1.67701	0.09354	0.124323	N.S.
Abtb1	1163.63	-0.899087	0.100623	-8.93524	4.06311e-19	3.97884e-18	N.S.
Abtb2	380.727	0.356983	0.107438	3.32269	0.000891545	0.00154952	N.S.
Abtb3	37.9049	0.683615	0.159014	4.29909	1.71498e-05	3.53668e-05	N.S.
Ac1576	12.3556	0.31811	0.26439	1.20319	0.228904	0.281241	N.S.
Acaa1a	576.783	-0.452	0.0705042	-6.41096	1.44607e-10	4.94668e-10	N.S.
Acaa1b	3.28361	0.186675	0.629332	0.296623	0.766754	0.803153	N.S.
Acaa2	2417.9	-1.06646	0.235761	-4.52349	6.08282e-06	1.31121e-05	Mito Significant
Acaca	824.327	0.143126	0.0914912	1.56437	0.117731	0.153624	N.S.
Acacb	4740.02	-0.77316	0.15653	-4.93939	7.8368e-07	1.83129e-06	N.S.
Acad11	602.001	-1.23183	0.126933	-9.70459	2.88222e-22	4.15629e-21	Mito Significant
Acad8	1669.22	-0.83971	0.158535	-5.29669	1.17918e-07	2.97425e-07	N.S.
Acad9	910.914	-0.716567	0.107283	-6.67921	2.40233e-11	9.03318e-11	N.S.
Acadl	6626.82	-0.56528	0.142483	-3.96735	7.2675e-05	0.00014085	N.S.
Acadm	10420.5	-1.41785	0.276813	-5.12206	3.02223e-07	7.3288e-07	Mito Significant
Acads	2235.56	-0.870744	0.155358	-5.60475	2.08554e-08	5.6882e-08	N.S.
Acadsb	7174.41	-1.39305	0.174075	-8.00261	1.21813e-15	7.75765e-15	Mito Significant
Acadvl	6090.85	-1.02264	0.190712	-5.3622	8.22126e-08	2.10699e-07	Mito Significant
Acan	159.146	6.69402	0.608972	10.9923	4.16091e-28	1.15481e-26	Significant
Acap1	108.306	1.52051	0.243151	6.25336	4.01712e-10	1.30773e-09	Significant
Acap2	1067.36	1.17478	0.151732	7.74247	9.75012e-15	5.52823e-14	Significant
Acap3	483.706	0.525085	0.0807556	6.50215	7.91786e-11	2.79916e-10	N.S.
Acat1	5273.96	-1.44183	0.194923	-7.39691	1.39392e-13	6.86079e-13	Mito Significant
Acat2	174.621	0.591576	0.155492	3.80453	0.000142071	0.000267583	N.S.
Acat2l1	13.7809	0.249421	0.233966	1.06606	0.286397	0.343725	N.S.
Acbd3	893.588	0.109651	0.0465997	2.35305	0.0186202	0.0274984	N.S.
Acbd4	779.852	-0.751768	0.14661	-5.12767	2.93344e-07	7.12165e-07	N.S.
Acbd5	1577.82	-0.320784	0.0860058	-3.72979	0.000191641	0.000356927	N.S.
Acbd6	426.078	-0.229431	0.0715994	-3.20437	0.00135357	0.00230648	N.S.
Accs	102.472	0.165873	0.111174	1.49202	0.135694	0.17505	N.S.
Accsl	8.12422	-0.643671	0.296598	-2.17018	0.0299932	0.0431003	N.S.
Acd	273.328	0.636282	0.0993201	6.40637	1.49022e-10	5.08534e-10	N.S.
Ace	1089.37	-0.229963	0.0866034	-2.65536	0.00792245	0.0122668	N.S.
Ace2	9.82939	-0.368708	0.228281	-1.61515	0.106278	0.13979	N.S.
Acer1	0.770096	1.2122	0.812145	1.49259	0.135545	0.174884	N.S.
Acer2	202.328	-0.64133	0.0893058	-7.18127	6.90652e-13	3.11374e-12	N.S.
Acer3	257.772	1.73421	0.188156	9.21683	3.05999e-20	3.47347e-19	Significant
Ache	1475.24	-1.34711	0.273453	-4.92629	8.38054e-07	1.95484e-06	Significant
Acin1	2266.67	-0.0266104	0.0393048	-0.677027	0.498389	0.559199	N.S.
Ackr1	125.824	0.151298	0.15066	1.00423	0.315268	0.374151	N.S.
Ackr2	54.283	-0.599768	0.240054	-2.49846	0.0124733	0.0188454	N.S.
Ackr3	1276.13	-0.240834	0.0930203	-2.58905	0.00962414	0.0147437	N.S.
Ackr4	43.4255	0.358021	0.211084	1.69611	0.089865	0.119711	N.S.
Acly	689.895	1.1516	0.146024	7.88635	3.11147e-15	1.88693e-14	Mito Significant
Acmsd	32.6423	-2.05558	0.558488	-3.68061	0.000232673	0.000429703	Significant
Acnat1	4.25706	-0.798442	0.533587	-1.49637	0.134558	0.173744	N.S.
Aco1	1337.85	0.182717	0.0804189	2.27206	0.0230828	0.0336884	N.S.
Aco2	42054.2	-1.49532	0.257457	-5.80803	6.32122e-09	1.82662e-08	Mito Significant
Acod1	9.3587	6.01524	0.99589	6.04007	1.54045e-09	4.71253e-09	Mito Significant
Acot1	1.68401	2.27309	0.715359	3.17756	0.00148521	0.0025209	Significant
Acot11	71.4799	-0.928917	0.161091	-5.7664	8.09838e-09	2.3098e-08	N.S.
Acot12	0.206904	0.990214	1.42816	0.69335	0.48809	0.549321	N.S.
Acot13	1125.13	-1.63931	0.211568	-7.7484	9.30597e-15	5.28882e-14	Mito Significant
Acot2	454.065	-0.791131	0.144089	-5.49059	4.00594e-08	1.06309e-07	N.S.
Acot3	197.076	-0.200252	0.0966292	-2.07238	0.0382301	0.0541675	N.S.
Acot4	18.7003	-0.885797	0.25158	-3.52094	0.000430026	0.000773553	N.S.
Acot6	39.0547	5.62002	0.616905	9.11003	8.23624e-20	8.87243e-19	Significant
Acot7	584.346	-0.693859	0.110397	-6.28511	3.27626e-10	1.07379e-09	N.S.
Acot8	130.532	-0.448292	0.0699804	-6.40597	1.49416e-10	5.09776e-10	N.S.
Acot9	1155.55	0.282963	0.13831	2.04586	0.0407703	0.0574969	N.S.
Acox1	3029.61	-0.398628	0.0907424	-4.39297	1.11815e-05	2.35032e-05	N.S.
Acox2	96.6026	-1.92302	0.352457	-5.45604	4.86877e-08	1.28001e-07	Significant
Acox3	869.651	-0.0319869	0.0756706	-0.422712	0.672505	0.720688	N.S.
Acoxl	7.92606	1.2513	0.476171	2.62785	0.00859271	0.0132404	Significant
Acp1	1313.76	-0.508247	0.0591029	-8.59936	8.01644e-18	6.69767e-17	N.S.
Acp2	567.754	0.403565	0.138279	2.91848	0.0035174	0.00571426	N.S.
Acp3	60.5498	2.74832	0.390522	7.03756	1.95633e-12	8.36584e-12	Significant
Acp4	22.3398	2.09852	0.330909	6.34166	2.27299e-10	7.59852e-10	Significant
Acp5	206.125	3.35248	0.260995	12.845	9.17877e-38	6.6299e-36	Significant
Acp6	305.961	0.0622863	0.0479812	1.29814	0.194239	0.242325	N.S.
Acr	7.9474	0.123429	0.259588	0.475481	0.634444	0.687572	N.S.
Acrbp	571.69	-0.121088	0.0609735	-1.98591	0.0470437	0.0656809	N.S.
Acsbg1	1.36836	-0.0663783	0.617646	-0.10747	0.914416	0.929988	N.S.
Acsbg2	0.18984	0.445628	1.44333	0.308751	0.757511	0.7949	N.S.
Acsbg3	4.66073	1.19482	0.638713	1.87067	0.0613904	0.0842978	N.S.
Acsf2	630.231	-0.377923	0.0913446	-4.13733	3.51367e-05	7.03234e-05	N.S.
Acsf3	555.361	-0.654345	0.104029	-6.29	3.17473e-10	1.04253e-09	N.S.
Acsl1	7870.43	-1.03661	0.208113	-4.98097	6.3265e-07	1.49157e-06	Mito Significant
Acsl3	1713.81	0.359241	0.0944243	3.80453	0.000142071	0.000267583	N.S.
Acsl4	2004.35	0.851372	0.143976	5.91329	3.35344e-09	9.9386e-09	N.S.
Acsl5	652.316	1.25751	0.178194	7.05698	1.7016e-12	7.31075e-12	Significant
Acsl6	2866.96	-1.43565	0.294258	-4.87887	1.06697e-06	2.46095e-06	Mito Significant
Acsm2	21.9323	0.132886	0.249705	0.532173	0.594606	0.651035	N.S.
Acsm3	25.1224	1.0677	0.216431	4.93322	8.0886e-07	1.88883e-06	Mito Significant
Acsm4	0.6236	0.17785	0.878443	0.202461	0.839557	0.86647	N.S.
Acsm5	359.736	-1.88212	0.408378	-4.60878	4.05031e-06	8.86995e-06	Mito Significant
Acss1	646.399	-1.57207	0.165945	-9.47345	2.70747e-21	3.49059e-20	Mito Significant
Acss2	1516.67	-1.21448	0.179864	-6.75217	1.45646e-11	5.6242e-11	Significant
Acss3	267.493	-0.698036	0.198152	-3.52273	0.000427133	0.000768676	N.S.
Acta1	887755	-1.61512	0.286754	-5.6324	1.77716e-08	4.88256e-08	Significant
Acta2	2031.91	1.24104	0.166735	7.44321	9.82669e-14	4.91684e-13	Significant
Actb	18278.8	1.3951	0.214711	6.49757	8.16291e-11	2.88217e-10	Significant
Actbl2	0.416466	0.542682	0.853995	0.635463	0.525126	0.585429	N.S.
Actc1	13115.2	2.39211	0.312746	7.64874	2.02957e-14	1.1016e-13	Significant
Actg1	9961.63	0.857586	0.180399	4.75382	1.99605e-06	4.50672e-06	N.S.
Actg1-ps9	26.1427	0.174924	0.344113	0.508334	0.611219	0.66629	N.S.
Actg2	100.509	2.29336	0.294093	7.7981	6.28448e-15	3.65521e-14	Significant
Actl10	6.74726	0.258399	0.325033	0.794992	0.426618	0.488034	N.S.
Actl11	0.697535	1.81448	0.943463	1.92322	0.054453	0.0752794	N.S.
Actl6a	519.621	-0.101985	0.0558784	-1.82513	0.067981	0.0926849	N.S.
Actl7a	3.95704	0.136207	0.34162	0.398708	0.690109	0.735773	N.S.
Actl7b	2.42877	0.583093	0.422833	1.37902	0.16789	0.212512	N.S.
Actmap	334.057	-0.0794071	0.0677291	-1.17242	0.241028	0.294481	N.S.
Actn1	1292.99	2.07962	0.197541	10.5276	6.44861e-26	1.44555e-24	Significant
Actn2	37940.3	-0.294625	0.189127	-1.55782	0.119276	0.155496	N.S.
Actn3	214984	-2.20251	0.345871	-6.36802	1.91488e-10	6.45627e-10	Significant
Actn4	2431.81	1.08504	0.1194	9.08743	1.01408e-19	1.08071e-18	Significant
Actr10	2249.21	-0.919231	0.0881612	-10.4267	1.87269e-25	3.96644e-24	N.S.
Actr1a	3096.52	-0.0871675	0.05279	-1.65121	0.0986952	0.13064	N.S.
Actr1b	2573.09	-0.280576	0.0787465	-3.56303	0.000366602	0.00066484	N.S.
Actr2	5007.72	0.800354	0.145961	5.48336	4.17327e-08	1.10542e-07	N.S.
Actr3	2815.45	1.45181	0.187733	7.73334	1.04763e-14	5.9102e-14	Significant
Actr3b	175.065	-0.699053	0.194029	-3.60282	0.000314782	0.000575059	N.S.
Actr5	139.047	0.506407	0.0922332	5.4905	4.00796e-08	1.06346e-07	N.S.
Actr6	283.521	-0.110302	0.0507651	-2.1728	0.0297956	0.0428418	N.S.
Actr8	832.388	-0.57771	0.0497945	-11.6019	4.03094e-31	1.47151e-29	N.S.
Actrt3	2.43653	-0.0909042	0.759744	-0.119651	0.90476	0.922053	N.S.
Acvr1	704.978	-0.281716	0.091221	-3.08828	0.00201319	0.00336767	N.S.
Acvr1b	1177.87	-1.04154	0.135687	-7.67601	1.64114e-14	9.03243e-14	Significant
Acvr1c	1.06668	-1.08779	0.662683	-1.64149	0.100696	0.133018	N.S.
Acvr2a	278.627	-0.242521	0.0842405	-2.87891	0.00399051	0.00642971	N.S.
Acvr2b	59.0932	-1.20313	0.271635	-4.42921	9.45797e-06	2.00073e-05	Significant
Acvrl1	1066.46	0.387528	0.081949	4.7289	2.2574e-06	5.07308e-06	N.S.
Acy1	401.12	-0.474212	0.0787066	-6.02506	1.6905e-09	5.16126e-09	N.S.
Acy3	65.3676	0.911358	0.209338	4.35353	1.33962e-05	2.7943e-05	N.S.
Acyp1	435.157	-0.559308	0.118305	-4.72768	2.27094e-06	5.10147e-06	N.S.
Acyp2	3114.8	-1.71963	0.243809	-7.0532	1.74854e-12	7.50859e-12	Significant
Ada	351.674	1.31786	0.125121	10.5327	6.10635e-26	1.37247e-24	Significant
Adad1	0.1926	0.921405	1.28785	0.715459	0.474326	0.535792	N.S.
Adal	475.425	0.0184576	0.187904	0.0982288	0.921751	0.935589	N.S.
Adam10	979.15	0.846609	0.0939197	9.01418	1.98346e-19	2.0392e-18	N.S.
Adam11	1011.55	-1.04263	0.382137	-2.72841	0.00636403	0.00999859	Significant
Adam12	1512.26	4.85519	0.387636	12.5251	5.43957e-36	3.30718e-34	Significant
Adam15	1063.15	0.949877	0.183583	5.17411	2.29001e-07	5.61196e-07	N.S.
Adam17	1243.49	0.598198	0.0810192	7.38341	1.5429e-13	7.52182e-13	N.S.
Adam19	2923.65	3.33223	0.178644	18.6529	1.19615e-77	9.18967e-75	Significant
Adam1a	207.095	-1.11261	0.18235	-6.10149	1.05083e-09	3.26612e-09	Significant
Adam1b	14.5383	-0.798027	0.223832	-3.5653	0.000363441	0.000659462	N.S.
Adam2	2.96068	4.1626	0.744695	5.58967	2.27498e-08	6.18492e-08	Significant
Adam22	48.8637	0.429021	0.183248	2.34121	0.0192214	0.0283565	N.S.
Adam23	163.932	1.87409	0.231518	8.09477	5.73704e-16	3.79669e-15	Significant
Adam28	1.43004	-0.977871	0.5584	-1.7512	0.0799111	0.107417	N.S.
Adam30	9.64084	0.139253	0.374522	0.371815	0.71003	0.752976	N.S.
Adam32	2.88168	-0.184949	0.37999	-0.48672	0.626456	0.680661	N.S.
Adam33	621.227	0.833674	0.167461	4.97831	6.41404e-07	1.51178e-06	N.S.
Adam8	182.718	3.22965	0.413172	7.81671	5.42212e-15	3.18321e-14	Significant
Adam9	3249.27	-0.21969	0.0795677	-2.76105	0.00576166	0.00910722	N.S.
Adamts1	884.581	-0.0608563	0.100508	-0.60549	0.544854	0.604392	N.S.
Adamts10	823.262	1.41459	0.112594	12.5636	3.34805e-36	2.11943e-34	Significant
Adamts12	1091.35	2.72848	0.208959	13.0575	5.75677e-39	4.58967e-37	Significant
Adamts13	356.055	-0.693925	0.108068	-6.4212	1.35204e-10	4.64099e-10	N.S.
Adamts14	270.444	3.62491	0.294351	12.3149	7.52679e-35	4.1038e-33	Significant
Adamts15	843.593	3.07532	0.252195	12.1942	3.33781e-34	1.76299e-32	Significant
Adamts16	110.625	3.46537	0.435696	7.95363	1.8113e-15	1.13052e-14	Significant
Adamts17	175.917	4.0591	0.340126	11.9341	7.86045e-33	3.63993e-31	Significant
Adamts18	13.5474	4.80552	0.662962	7.24857	4.21209e-13	1.95155e-12	Significant
Adamts19	18.8124	1.7169	0.355433	4.83045	1.36227e-06	3.12078e-06	Significant
Adamts2	1211.71	2.36692	0.186068	12.7207	4.53901e-37	3.05651e-35	Significant
Adamts20	526.465	0.863021	0.214954	4.01491	5.94674e-05	0.000116333	N.S.
Adamts3	18.5942	2.68546	0.300713	8.93032	4.24763e-19	4.14512e-18	Significant
Adamts4	175.698	3.18735	0.377502	8.44325	3.08623e-17	2.38625e-16	Significant
Adamts5	302.272	0.784808	0.15846	4.95271	7.31852e-07	1.71421e-06	N.S.
Adamts6	283.413	0.716577	0.165343	4.33389	1.465e-05	3.04158e-05	N.S.
Adamts7	308.358	3.7697	0.237929	15.8438	1.55191e-56	4.2307e-54	Significant
Adamts8	174.545	-0.199598	0.331482	-0.602139	0.547081	0.606425	N.S.
Adamts9	296.769	0.777469	0.145982	5.32579	1.00517e-07	2.55403e-07	N.S.
Adamtsl1	482.182	1.35614	0.168364	8.05482	7.95938e-16	5.18617e-15	Significant
Adamtsl2	222.562	1.57435	0.204868	7.68472	1.53329e-14	8.46365e-14	Significant
Adamtsl3	163.074	-0.40826	0.197717	-2.06488	0.0389348	0.0550921	N.S.
Adamtsl4	1787.79	-0.339005	0.188512	-1.79832	0.0721269	0.0978402	N.S.
Adamtsl5	681.752	-0.489623	0.130755	-3.74459	0.000180687	0.000337307	N.S.
Adap1	56.1524	1.77122	0.288038	6.14926	7.78462e-10	2.45523e-09	Significant
Adap2	477.705	2.89214	0.149078	19.4002	7.6866e-84	6.83784e-81	Significant
Adar	569.007	1.12175	0.152994	7.33198	2.26772e-13	1.08121e-12	Significant
Adarb1	652.264	0.148414	0.124341	1.1936	0.232634	0.285319	N.S.
Adarb2	0.983552	-1.51152	0.819642	-1.84412	0.0651659	0.0891632	N.S.
Adat1	76.5811	0.264248	0.092984	2.84186	0.0044851	0.00718892	N.S.
Adat2	48.4624	0.818019	0.152743	5.35554	8.53031e-08	2.18448e-07	N.S.
Adat3	239.052	0.626686	0.0973347	6.43847	1.20686e-10	4.16718e-10	N.S.
Adck1	259.743	-0.788291	0.0952145	-8.27911	1.241e-16	8.9181e-16	N.S.
Adck5	296.618	-0.130946	0.062725	-2.08763	0.0368313	0.0523216	N.S.
Adcy1	1075.71	-2.61717	0.380423	-6.87963	6.00097e-12	2.42015e-11	Significant
Adcy10	11.5697	0.277275	0.223427	1.24101	0.214602	0.26536	N.S.
Adcy2	2681.73	-0.776134	0.166932	-4.64941	3.32886e-06	7.35578e-06	N.S.
Adcy3	294.945	0.720836	0.125528	5.74242	9.33317e-09	2.63883e-08	N.S.
Adcy4	347.498	0.562895	0.129617	4.34276	1.40705e-05	2.92808e-05	N.S.
Adcy5	180.438	0.27786	0.111328	2.49587	0.012565	0.018967	N.S.
Adcy6	912.097	0.335523	0.0813199	4.12596	3.69189e-05	7.37245e-05	N.S.
Adcy7	365.102	2.49295	0.214655	11.6137	3.50916e-31	1.29502e-29	Significant
Adcy8	3.31635	0.393142	0.44437	0.884717	0.37631	0.43723	N.S.
Adcy9	1175.57	-1.50016	0.187169	-8.015	1.10138e-15	7.04598e-15	Significant
Adcyap1	0.353078	0.322711	1.00609	0.320757	0.748394	0.787043	N.S.
Adcyap1r1	90.9814	0.308094	0.116724	2.63951	0.00830259	0.0128156	N.S.
Add1	2336.81	0.763633	0.0866193	8.81596	1.18663e-18	1.09359e-17	N.S.
Add2	24.6518	0.164446	0.461073	0.35666	0.721346	0.762727	N.S.
Add3	1000.27	0.564431	0.0887538	6.35951	2.02394e-10	6.80091e-10	N.S.
Adgb	8.92786	2.96013	0.663534	4.46116	8.1518e-06	1.73769e-05	Significant
Adgra1	0.926735	-0.455763	0.625325	-0.728841	0.466099	0.527451	N.S.
Adgra2	878.033	1.7882	0.141293	12.656	1.03698e-36	6.7934e-35	Significant
Adgra3	535.462	0.131933	0.0972885	1.3561	0.175068	0.220722	N.S.
Adgrb1	21.9676	1.32525	0.319657	4.14586	3.38537e-05	6.78922e-05	Significant
Adgrb2	538.777	-1.97416	0.261552	-7.54789	4.42353e-14	2.30975e-13	Significant
Adgrb3	1.00081	-0.317749	0.759359	-0.418444	0.675622	0.723488	N.S.
Adgrd1	204.991	0.998513	0.199761	4.99854	5.77658e-07	1.36554e-06	N.S.
Adgre1	517.45	2.84819	0.261591	10.888	1.3156e-27	3.49079e-26	Significant
Adgre4	12.6516	1.18754	0.329962	3.59901	0.000319429	0.000582918	Significant
Adgre5	1516.65	0.653623	0.119278	5.47985	4.25698e-08	1.12618e-07	N.S.
Adgrf1	9.44141	0.457671	0.322677	1.41836	0.156086	0.199077	N.S.
Adgrf2	1.14289	0.755491	0.667048	1.13259	0.257387	0.312234	N.S.
Adgrf3	0.892725	0.0242878	0.687152	0.0353456	0.971804	0.97689	N.S.
Adgrf5	2159.67	-0.600092	0.116819	-5.13694	2.79249e-07	6.7902e-07	N.S.
Adgrg1	1065.2	-0.445562	0.109686	-4.06217	4.86193e-05	9.60004e-05	N.S.
Adgrg2	74.1845	1.28281	0.307031	4.1781	2.93956e-05	5.92327e-05	Significant
Adgrg3	16.5055	0.413911	0.241735	1.71225	0.0868502	0.115988	N.S.
Adgrg5	35.9784	2.31404	0.345885	6.69019	2.22878e-11	8.41244e-11	Significant
Adgrg6	110.144	1.25223	0.19132	6.54522	5.94069e-11	2.13774e-10	Significant
Adgrg7	6.09655	1.43309	0.420312	3.40959	0.000650604	0.00114822	Significant
Adgrl1	467.73	1.29728	0.139285	9.31385	1.23285e-20	1.47575e-19	Significant
Adgrl2	449.687	0.613036	0.132274	4.63459	3.57653e-06	7.88039e-06	N.S.
Adgrl3	32.6248	1.46063	0.246265	5.93113	3.0085e-09	8.95084e-09	Significant
Adgrl4	1027	0.998997	0.137865	7.24621	4.28609e-13	1.98421e-12	N.S.
Adgrv1	22.9138	1.36946	0.218927	6.25534	3.96651e-10	1.2915e-09	Significant
Adh5	1147.53	-0.33744	0.0644539	-5.23537	1.64658e-07	4.09572e-07	N.S.
Adh6	211.591	0.905134	0.305714	2.96072	0.0030692	0.0050199	N.S.
Adh6a	0.359384	1.27928	0.952509	1.34306	0.179252	0.225342	N.S.
Adhfe1	725.952	-2.30082	0.430378	-5.34605	8.98927e-08	2.29616e-07	Mito Significant
Adi1	586.2	-0.499846	0.0931364	-5.36681	8.01395e-08	2.05573e-07	N.S.
Adipoq	108.828	-0.720959	0.501383	-1.43794	0.150451	0.19247	N.S.
Adipor1	7577.72	-1.17063	0.0983313	-11.905	1.11471e-32	5.02422e-31	Significant
Adipor2	6008.03	-0.877826	0.151485	-5.79482	6.83931e-09	1.9693e-08	N.S.
Adk	1417.06	-0.71704	0.0984336	-7.2845	3.22862e-13	1.51289e-12	N.S.
Adm	141.641	0.763953	0.219656	3.47796	0.000505253	0.000902154	N.S.
Adm2	10.7945	-0.207067	0.357939	-0.578498	0.562928	0.62122	N.S.
Adnp	1558.75	0.0169337	0.0442475	0.382705	0.701939	0.745799	N.S.
Adnp2	262.561	0.31638	0.111578	2.83551	0.00457528	0.00732236	N.S.
Ado	376.198	-0.157121	0.0875618	-1.7944	0.0727501	0.0986064	N.S.
Adora1	1366.45	-0.44373	0.216998	-2.04486	0.0408682	0.0576253	N.S.
Adora2a	71.8757	-0.187859	0.123443	-1.52182	0.128053	0.166017	N.S.
Adora2b	46.7873	1.58535	0.280026	5.66145	1.501e-08	4.15492e-08	Significant
Adora3	8.67638	2.55579	0.398872	6.40756	1.47867e-10	5.05002e-10	Significant
Adpgk	381.155	1.11149	0.144715	7.68057	1.58384e-14	8.73138e-14	Significant
Adprh	538.865	0.157359	0.0748804	2.10148	0.035599	0.0506732	N.S.
Adprhl1	1971.28	-0.945342	0.155617	-6.07479	1.24152e-09	3.83204e-09	N.S.
Adprm	260.405	0.156556	0.0589904	2.65392	0.00795636	0.0123126	N.S.
Adprs	709.177	-0.0230249	0.0505013	-0.455927	0.648443	0.700221	N.S.
Adra1a	132.425	0.889442	0.243525	3.65236	0.000259841	0.000478257	N.S.
Adra1b	153.453	5.57853	0.399857	13.9513	3.0883e-44	3.75528e-42	Significant
Adra1d	28.2636	-0.34053	0.177426	-1.91928	0.0549487	0.0759274	N.S.
Adra2a	111.173	1.77608	0.236001	7.52576	5.24156e-14	2.71424e-13	Significant
Adra2b	30.545	-0.252117	0.181015	-1.39279	0.163682	0.207575	N.S.
Adra2c	3.87604	-1.03708	0.333579	-3.10894	0.0018776	0.00315084	Significant
Adrb1	3.97325	-0.156257	0.334305	-0.467409	0.640207	0.692619	N.S.
Adrb2	216.242	-0.638839	0.145615	-4.38718	1.14828e-05	2.41037e-05	N.S.
Adrb3	0.757637	-0.753289	0.88813	-0.848175	0.396341	0.457735	N.S.
Adrm1	2612.35	-0.590152	0.0941358	-6.26916	3.63011e-10	1.1854e-09	N.S.
Adsl	4688.46	-1.09215	0.176484	-6.18834	6.08017e-10	1.94267e-09	Significant
Adss	833.567	0.872488	0.151854	5.74557	9.16094e-09	2.59534e-08	N.S.
Adss1	24389.3	-1.87306	0.2579	-7.26275	3.79299e-13	1.76658e-12	Significant
Adtrp	2.35594	1.22283	0.512556	2.38575	0.0170442	0.0253303	Significant
Aebp1	4857.92	3.37474	0.232069	14.542	6.56664e-48	1.02768e-45	Significant
Aebp2	763.741	0.0696431	0.0597651	1.16528	0.243905	0.297516	N.S.
Aen	476.141	-0.138237	0.0909477	-1.51997	0.12852	0.166608	N.S.
Afap1	603.728	1.85036	0.163726	11.3016	1.28905e-29	4.14211e-28	Significant
Afap1l1	1947.31	-1.17543	0.26691	-4.40385	1.06348e-05	2.24084e-05	Significant
Afap1l2	216.522	1.23142	0.150202	8.19839	2.43636e-16	1.70162e-15	Significant
Afdn	1012.24	0.110977	0.0989455	1.1216	0.262035	0.317439	N.S.
Aff1	1394.01	-0.768049	0.165004	-4.65473	3.24407e-06	7.17526e-06	N.S.
Aff1-as1	1.79252	1.14824	1.1261	1.01966	0.30789	0.366475	N.S.
Aff2	21.1519	2.04274	0.334089	6.11435	9.6953e-10	3.0279e-09	Significant
Aff3	80.7639	1.41056	0.227415	6.20261	5.55357e-10	1.7799e-09	Significant
Aff4	2100.81	-0.164602	0.0720287	-2.28523	0.0222991	0.0326122	N.S.
Afg1l	253.246	-1.1402	0.186546	-6.11218	9.82792e-10	3.06762e-09	Mito Significant
Afg3l1	1096.31	0.0260602	0.053506	0.487051	0.626222	0.680494	N.S.
Afg3l2	2809.55	-0.640469	0.107418	-5.96242	2.48534e-09	7.4746e-09	N.S.
Afm	0.322253	1.12136	1.06066	1.05723	0.290409	0.347947	N.S.
Afmid	57.8671	0.555921	0.204648	2.71648	0.00659805	0.0103461	N.S.
Aftph	1163.11	-0.250698	0.0605041	-4.14348	3.42068e-05	6.8584e-05	N.S.
Aga	473.119	1.02792	0.127991	8.03119	9.65326e-16	6.23222e-15	Significant
Agap1	990.517	0.0125359	0.0774768	0.161802	0.871461	0.894809	N.S.
Agap2	187.179	-0.340699	0.0971453	-3.50711	0.000453004	0.000813242	N.S.
Agap3	1474.05	0.0218675	0.0554731	0.394201	0.693433	0.738572	N.S.
Agbl1	1302.71	0.341363	0.257301	1.32671	0.184605	0.231486	N.S.
Agbl2	6.80391	2.19322	0.469964	4.66678	3.05954e-06	6.78463e-06	Significant
Agbl3	37.9872	0.653395	0.169565	3.85337	0.000116505	0.000221454	N.S.
Agbl5	586.189	-0.0762485	0.129331	-0.589561	0.555485	0.61421	N.S.
Ager	82.2822	-0.0520248	0.103748	-0.501452	0.616053	0.67091	N.S.
Agfg1	1218.73	0.373694	0.0988336	3.78104	0.000156176	0.000293332	N.S.
Agfg2	295.877	-0.321806	0.0826337	-3.89437	9.84561e-05	0.000188503	N.S.
Aggf1	617.47	-0.240277	0.0492161	-4.88207	1.04977e-06	2.4236e-06	N.S.
Agk	293.462	-0.201262	0.0813365	-2.47444	0.0133446	0.02009	N.S.
Agl	45750.8	-1.53936	0.300425	-5.12394	2.99222e-07	7.25811e-07	Significant
Agmat	8.06058	0.864962	0.281074	3.07734	0.00208855	0.00348614	N.S.
Agmo	36.8826	0.871692	0.15601	5.58742	2.3047e-08	6.26116e-08	N.S.
Ago1	483.343	-0.0505428	0.0761202	-0.663987	0.506698	0.567542	N.S.
Ago2	339.661	-0.401675	0.208727	-1.9244	0.0543047	0.0750804	N.S.
Ago3	69.9141	0.179479	0.250359	0.716887	0.473444	0.534903	N.S.
Ago4	69.2462	0.422695	0.145306	2.909	0.00362582	0.00588134	N.S.
Agpat1	2616.41	-1.17423	0.120421	-9.75097	1.82706e-22	2.70885e-21	Significant
Agpat2	114.902	-0.221779	0.166148	-1.33483	0.181932	0.228303	N.S.
Agpat3	815.74	-0.578096	0.0892012	-6.48081	9.12333e-11	3.20388e-10	N.S.
Agpat4	218.441	1.74529	0.177125	9.85346	6.62214e-23	1.03925e-21	Mito Significant
Agpat5	735.086	-0.0247205	0.0764062	-0.323541	0.746286	0.785364	N.S.
Agps	437.704	-0.0376105	0.103823	-0.362254	0.717162	0.75911	N.S.
Agr2	1.70548	0.108487	1.09276	0.0992785	0.920917	0.935024	N.S.
Agrn	1059.6	0.481918	0.10621	4.53739	5.69558e-06	1.2304e-05	N.S.
Agrp	2.78379	1.29258	0.638272	2.02513	0.0428543	0.0602047	N.S.
Agt	38.8299	-0.830908	0.276901	-3.00074	0.00269325	0.00443937	N.S.
Agtpbp1	5179.21	-1.66005	0.238793	-6.95185	3.60534e-12	1.49466e-11	Significant
Agtr1a	254.817	1.37678	0.197584	6.96808	3.21293e-12	1.34119e-11	Significant
Agtr1b	0.210073	0.634844	2.20495	0.287917	0.77341	0.809022	N.S.
Agtr2	22.956	3.15974	0.420832	7.50833	5.98842e-14	3.08586e-13	Significant
Agtrap	287.667	0.53218	0.126405	4.21011	2.55242e-05	5.17217e-05	N.S.
Agxt	0.47921	2.0475	1.03568	1.97696	0.0480465	0.0669924	N.S.
Ahctf1	1093.53	0.0198856	0.0969822	0.205044	0.837538	0.86485	N.S.
Ahcy	1967.93	-0.364165	0.105531	-3.45079	0.000558957	0.000993113	N.S.
Ahcyl1	1869.62	0.446824	0.0714863	6.25048	4.09198e-10	1.33031e-09	N.S.
Ahcyl2	656.938	-0.477204	0.0732645	-6.51344	7.34489e-11	2.60805e-10	N.S.
Ahdc1	1256.7	-0.157647	0.11523	-1.3681	0.17128	0.216398	N.S.
Ahi1	295.057	0.25739	0.0915484	2.81152	0.00493084	0.00786236	N.S.
Ahnak	21617.3	0.133866	0.22312	0.599972	0.548525	0.607746	N.S.
Ahr	409.47	1.35437	0.189313	7.15412	8.42133e-13	3.75659e-12	Significant
Ahrr	4.90311	0.961412	0.456084	2.10797	0.0350334	0.0499228	N.S.
Ahsa1	2460.38	-0.650227	0.0826117	-7.87089	3.52128e-15	2.11954e-14	N.S.
Ahsa2	500.323	0.154337	0.0552063	2.79564	0.00517966	0.00823658	N.S.
Ahsg	2.03846	1.54649	0.611794	2.52779	0.0114784	0.0174248	Significant
Ahsp	17.7367	0.799241	0.259496	3.07997	0.00207021	0.00345758	N.S.
Aida	892.89	0.901987	0.11913	7.57148	3.69003e-14	1.94477e-13	N.S.
Aif1	505.426	2.97815	0.375798	7.92487	2.28388e-15	1.40627e-14	Significant
Aif1l	887.517	2.54998	0.194426	13.1154	2.68744e-39	2.27115e-37	Significant
Aifm1	1462.47	-0.830175	0.107861	-7.69674	1.3958e-14	7.74263e-14	N.S.
Aifm2	466.413	0.00085406	0.116818	0.00731101	0.994167	0.995168	N.S.
Aifm3	30.346	-0.971441	0.208539	-4.65832	3.18801e-06	7.05839e-06	N.S.
Aig1	679.153	1.6426	0.15981	10.2784	8.81713e-25	1.73691e-23	Significant
Aim2	25.2371	1.10142	0.275124	4.00337	6.24458e-05	0.000121906	Significant
Aimp1	1270.81	-0.693807	0.0992937	-6.98741	2.79998e-12	1.17783e-11	N.S.
Aimp2	1274.63	-1.0157	0.157907	-6.43227	1.25713e-10	4.33278e-10	Significant
Aip	979.517	-0.967726	0.100706	-9.6094	7.29714e-22	1.01013e-20	N.S.
Ajap1	5.72282	-1.2284	0.290272	-4.23188	2.31743e-05	4.72032e-05	Significant
Ajm1	1291.78	-1.20591	0.116079	-10.3887	2.79199e-25	5.75491e-24	Significant
Ajuba	266.08	1.23888	0.130621	9.48457	2.43374e-21	3.15454e-20	Significant
Ak2	1145	0.111558	0.118157	0.944153	0.345091	0.405304	N.S.
Ak3	1402.84	-0.403629	0.067392	-5.98927	2.10788e-09	6.37799e-09	N.S.
Ak4	97.8552	0.642836	0.323661	1.98614	0.0470177	0.06565	N.S.
Ak5	4.24135	2.10341	0.51336	4.09735	4.17912e-05	8.30517e-05	Significant
Ak6	360.608	-1.06466	0.106052	-10.0391	1.0264e-23	1.76842e-22	Significant
Ak7	1.92054	0.593648	0.517161	1.1479	0.25101	0.305353	N.S.
Ak8	0.691404	1.40552	0.761613	1.84545	0.0649722	0.0889343	N.S.
Ak9	0.628902	0.0728494	0.749897	0.0971459	0.922611	0.936349	N.S.
Akain1	9.05896	-0.0475793	0.425459	-0.111831	0.910958	0.927251	N.S.
Akap1	2539.15	-1.1394	0.125476	-9.08065	1.07926e-19	1.14584e-18	Mito Significant
Akap10	384.933	0.516516	0.129955	3.97459	7.05014e-05	0.000136841	N.S.
Akap11	1141.44	1.26102	0.151334	8.33274	7.89946e-17	5.82025e-16	Significant
Akap12	792.295	0.363234	0.130611	2.78104	0.00541848	0.00859452	N.S.
Akap13	4155.99	-0.483543	0.137022	-3.52894	0.000417227	0.000751649	N.S.
Akap14	7.0663	0.517757	0.436264	1.1868	0.235307	0.288277	N.S.
Akap17a	929.132	-0.364181	0.0493515	-7.37933	1.59083e-13	7.73761e-13	N.S.
Akap17b	209.539	-0.462956	0.115741	-3.99995	6.33572e-05	0.000123599	N.S.
Akap2	2449.63	-0.598317	0.0799242	-7.48606	7.09728e-14	3.61974e-13	N.S.
Akap3	6.69863	0.497129	0.327808	1.51652	0.129387	0.167605	N.S.
Akap4	0.858904	2.78043	0.94519	2.94166	0.00326459	0.00532401	Significant
Akap5	273.457	-0.754058	0.204573	-3.68601	0.000227798	0.000421161	N.S.
Akap6	1830.13	-0.0949931	0.196086	-0.484446	0.628069	0.681995	N.S.
Akap7	248.802	0.318889	0.132697	2.40314	0.0162551	0.0242194	N.S.
Akap8	1126.86	0.0567792	0.051905	1.09391	0.273997	0.330226	N.S.
Akap8l	1248.53	-0.415974	0.0623459	-6.67204	2.52273e-11	9.47116e-11	N.S.
Akap9	2749.67	-0.338365	0.153676	-2.20181	0.0276788	0.0400023	N.S.
Akip1	615.584	0.486372	0.186364	2.6098	0.00905961	0.0139243	N.S.
Akirin1	1464.38	-0.461736	0.0823987	-5.60368	2.09845e-08	5.7186e-08	N.S.
Akirin2	1370.36	-0.24265	0.0493338	-4.91854	8.71909e-07	2.03073e-06	N.S.
Akna	247.898	1.70766	0.213019	8.01646	1.08839e-15	6.9708e-15	Significant
Aknad1	20.77	0.063923	0.258209	0.247563	0.804473	0.836082	N.S.
Akr1a1	8702.77	-0.331085	0.0769461	-4.30282	1.68638e-05	3.47981e-05	N.S.
Akr1b1	5219.12	-1.01838	0.13462	-7.56483	3.88366e-14	2.04237e-13	Significant
Akr1b1-ps2	0.617331	0.119528	0.861668	0.138717	0.889674	0.909696	N.S.
Akr1b10	437.383	4.15275	0.41614	9.9792	1.87968e-23	3.15182e-22	Mito Significant
Akr1b7	9.30512	0.2473	0.406884	0.607789	0.543328	0.603095	N.S.
Akr1b8	307.005	-0.477248	0.16008	-2.98132	0.0028701	0.00470839	N.S.
Akr1c1	1.5905	1.59676	1.14884	1.38988	0.164565	0.208632	N.S.
Akr1c12	1.07606	2.74486	0.769381	3.56762	0.000360234	0.000654133	Significant
Akr1c13	5.89836	-0.110355	0.255933	-0.431186	0.666333	0.715843	N.S.
Akr1c14	553.521	0.0121504	0.0802782	0.151354	0.879696	0.901511	N.S.
Akr1c15	513.234	-0.512239	0.176907	-2.89553	0.00378518	0.0061187	N.S.
Akr1c19	65.2911	-0.502032	0.181262	-2.76965	0.00561169	0.00888596	N.S.
Akr1c3	5.68575	0.505848	0.370474	1.36541	0.172125	0.217401	N.S.
Akr1e2	235.049	-1.08478	0.152149	-7.12975	1.0055e-12	4.44777e-12	Significant
Akr7a2	737.396	-0.720196	0.110864	-6.49621	8.23689e-11	2.90526e-10	N.S.
Akr7a3	2.67185	-0.428257	0.434494	-0.985644	0.324308	0.383392	N.S.
Akt1	3932.99	0.0363732	0.0797872	0.455878	0.648477	0.700221	N.S.
Akt1s1	1824.01	-0.967658	0.0984583	-9.8281	8.52081e-23	1.32249e-21	N.S.
Akt2	7803.25	-0.780175	0.122788	-6.35381	2.10042e-10	7.04809e-10	N.S.
Akt3	525.799	0.930781	0.0788574	11.8033	3.75111e-32	1.60104e-30	N.S.
Aktip	1636.78	-0.643254	0.091285	-7.04665	1.83275e-12	7.85226e-12	N.S.
Alad	510.551	-0.576258	0.0814402	-7.07585	1.4854e-12	6.42927e-12	N.S.
Alas1	2948.05	-1.1905	0.253757	-4.69151	2.71195e-06	6.04788e-06	Mito Significant
Alas2	713.89	-0.441646	0.57482	-0.76832	0.442297	0.503924	N.S.
Albfm1	8.81566	2.61746	0.467026	5.60453	2.08825e-08	5.69467e-08	Significant
Alcam	300.869	2.15933	0.217336	9.93545	2.91866e-23	4.78016e-22	Significant
Aldh16a1	618.971	0.270013	0.143525	1.88131	0.0599304	0.0824012	N.S.
Aldh18a1	484.54	3.05876	0.251554	12.1594	5.11039e-34	2.64146e-32	Mito Significant
Aldh1a1	1463.02	-0.81703	0.239263	-3.41478	0.000638343	0.00112752	N.S.
Aldh1a2	342.195	0.645532	0.195906	3.2951	0.000983862	0.0017012	N.S.
Aldh1a3	58.8639	-0.434885	0.242986	-1.78975	0.0734937	0.0995505	N.S.
Aldh1a7	4.99484	3.11781	0.677165	4.60421	4.1403e-06	9.05882e-06	Mito Significant
Aldh1b1	0.863071	1.25893	0.910357	1.3829	0.166696	0.21108	N.S.
Aldh1l1	2836.93	-0.773951	0.163197	-4.74243	2.11173e-06	4.759e-06	N.S.
Aldh1l2	399.342	4.27565	0.319279	13.3916	6.77169e-41	6.39414e-39	Mito Significant
Aldh2	7016.88	-0.64223	0.143398	-4.47864	7.51194e-06	1.60595e-05	N.S.
Aldh3a1	41.3183	0.161454	0.28846	0.559711	0.575676	0.633386	N.S.
Aldh3a2	445.875	0.751214	0.0721355	10.4139	2.142e-25	4.47517e-24	N.S.
Aldh3b1	101.468	1.73291	0.311233	5.56788	2.57864e-08	6.97011e-08	Significant
Aldh3b2	0.537807	0.691372	0.871071	0.793703	0.427368	0.488727	N.S.
Aldh5a1	2061.86	-0.938895	0.145937	-6.43357	1.24643e-10	4.29855e-10	N.S.
Aldh6a1	4179.03	-1.08852	0.244918	-4.44444	8.81227e-06	1.87023e-05	Mito Significant
Aldh7a1	1028.75	0.0104524	0.0866843	0.12058	0.904024	0.921687	N.S.
Aldh8a1	6.67454	0.905138	0.358415	2.52539	0.0115569	0.0175377	N.S.
Aldh9a1	2085.05	-0.639723	0.0514863	-12.4251	1.90937e-35	1.10521e-33	N.S.
Aldoa	292788	-2.01842	0.281853	-7.16126	7.99415e-13	3.57831e-12	Significant
Aldoart2	4.2695	-1.43736	0.511361	-2.81086	0.00494094	0.00787624	Significant
Aldob	1.90811	0.356331	0.864382	0.412238	0.680165	0.727604	N.S.
Aldoc	52.4702	-0.204082	0.229296	-0.890036	0.373446	0.434232	N.S.
Alg1	138.356	0.305715	0.106512	2.87023	0.00410167	0.00659812	N.S.
Alg10	258.008	-0.174092	0.164369	-1.05915	0.289532	0.347094	N.S.
Alg11	278.076	-0.619513	0.0590035	-10.4996	8.67485e-26	1.91163e-24	N.S.
Alg12	215.667	-0.605155	0.071331	-8.48376	2.18034e-17	1.72287e-16	N.S.
Alg13	250.721	-0.194799	0.0621175	-3.13597	0.00171287	0.00288586	N.S.
Alg14	342.834	0.0924376	0.0825037	1.12041	0.262541	0.317984	N.S.
Alg2	648.812	-0.999972	0.0849406	-11.7726	5.40324e-32	2.2329e-30	N.S.
Alg3	629.918	-1.03884	0.105656	-9.83227	8.1758e-23	1.27244e-21	Significant
Alg5	344.55	0.628177	0.140766	4.46255	8.09909e-06	1.72711e-05	N.S.
Alg6	243.453	0.82925	0.0936631	8.85354	8.47892e-19	7.97647e-18	N.S.
Alg8	87.2194	1.25923	0.179759	7.00512	2.46777e-12	1.04432e-11	Significant
Alg9	225.773	0.912781	0.123762	7.37531	1.63965e-13	7.9636e-13	N.S.
Alk	4.21923	1.53378	0.388974	3.94316	8.04165e-05	0.000155018	Significant
Alkal1	1.69083	-1.70293	0.513549	-3.31601	0.000913117	0.00158443	Significant
Alkal2	1.82466	-1.39633	0.441115	-3.16545	0.00154841	0.00262079	Significant
Alkbh1	543.434	-0.280324	0.0647058	-4.33229	1.47564e-05	3.06254e-05	N.S.
Alkbh2	46.0077	0.415554	0.189043	2.1982	0.0279349	0.0403414	N.S.
Alkbh3	2056.45	-1.01537	0.116629	-8.706	3.14797e-18	2.764e-17	Significant
Alkbh4	122.14	-0.0329356	0.0786231	-0.418905	0.675286	0.723209	N.S.
Alkbh5	812.154	-0.674705	0.105182	-6.41462	1.41172e-10	4.83504e-10	N.S.
Alkbh6	205.692	-0.197872	0.11328	-1.74675	0.0806808	0.108356	N.S.
Alkbh7	336.849	-0.582541	0.0946558	-6.15431	7.54043e-10	2.38132e-09	N.S.
Alkbh8	104.508	-0.171915	0.158829	-1.08239	0.279078	0.335751	N.S.
Alms1	379.839	0.720631	0.158828	4.53716	5.70157e-06	1.23154e-05	N.S.
Alox12	34.2863	0.713959	0.196185	3.63921	0.000273472	0.000502197	N.S.
Alox12e	0.392387	0.11081	1.03084	0.107495	0.914396	0.929988	N.S.
Alox15	39.0445	0.539965	0.588099	0.918154	0.358538	0.418769	N.S.
Alox5	144.903	1.00077	0.210418	4.75611	1.97363e-06	4.46026e-06	Significant
Alox5ap	224.328	1.49717	0.28998	5.16302	2.42998e-07	5.93862e-07	Significant
Aloxe3	5.41465	0.339736	0.386065	0.879998	0.37886	0.439794	N.S.
Alpg	72.6434	-0.73843	0.162317	-4.5493	5.38253e-06	1.16561e-05	N.S.
Alpk1	411.173	-0.375478	0.112484	-3.33805	0.000843684	0.00147146	N.S.
Alpk2	2098.69	-1.8088	0.211044	-8.57072	1.02841e-17	8.46676e-17	Significant
Alpk3	15299.6	-1.20657	0.14929	-8.08202	6.37005e-16	4.19262e-15	Significant
Alpl	172.209	-0.58198	0.156609	-3.71613	0.000202301	0.000375747	N.S.
Als2	548.156	-0.0915733	0.0496515	-1.84432	0.0651367	0.0891306	N.S.
Als2cl	368.04	-0.413604	0.109927	-3.76252	0.000168208	0.00031495	N.S.
Alx1	0.51192	0.697611	1.14055	0.611642	0.540775	0.600853	N.S.
Alx3	1.84416	2.30427	0.680035	3.38846	0.000702863	0.00123604	Significant
Alx4	16.7238	0.373573	0.213766	1.74758	0.0805373	0.10819	N.S.
Alyref	622.603	0.181038	0.131468	1.37705	0.168498	0.213186	N.S.
Amacr	429.969	-0.696565	0.0541724	-12.8583	7.72718e-38	5.67847e-36	N.S.
Ambra1	800.805	-0.0696828	0.0666563	-1.04541	0.295835	0.353697	N.S.
Amd1	1104.05	-1.14281	0.102333	-11.1676	5.87531e-29	1.77013e-27	Significant
Amdhd2	272.887	1.67539	0.285953	5.85898	4.65715e-09	1.36068e-08	Significant
Amelx	1.82033	-1.17195	1.3054	-0.897769	0.369308	0.430041	N.S.
Amer1	313.143	-0.142686	0.0962579	-1.48233	0.138252	0.178091	N.S.
Amer2	1.33638	0.978116	1.62172	0.603135	0.546419	0.60585	N.S.
Amfr	10469.8	-1.1785	0.136877	-8.60994	7.31e-18	6.15e-17	Significant
Amh	6.32685	1.57636	0.445378	3.53937	0.000401079	0.000723946	Significant
Amhr2	328.688	-1.73209	0.21087	-8.21401	2.13921e-16	1.50216e-15	Significant
Amigo1	1075.86	-1.33259	0.143834	-9.26477	1.95497e-20	2.26787e-19	Significant
Amigo2	63.3211	-0.0702664	0.192686	-0.364669	0.715359	0.757676	N.S.
Amigo3	981.766	1.128	0.132939	8.48508	2.15577e-17	1.70584e-16	Significant
Ammecr1	262.085	2.08518	0.177574	11.7426	7.70967e-32	3.12491e-30	Significant
Ammecr1l	676.882	0.383743	0.0682592	5.62184	1.88931e-08	5.17302e-08	N.S.
Amn	0.577672	1.49181	0.83657	1.78325	0.0745459	0.100862	N.S.
Amn1	183.22	-0.110711	0.0815226	-1.35804	0.17445	0.220025	N.S.
Amot	2141.89	-0.92073	0.240365	-3.83055	0.000127855	0.000242102	N.S.
Amotl1	9194.85	-1.16972	0.265581	-4.40438	1.06089e-05	2.23608e-05	Significant
Amotl2	690.322	0.62174	0.10958	5.67385	1.39623e-08	3.88207e-08	N.S.
Ampd1	25097.2	-1.31017	0.220528	-5.94108	2.83155e-09	8.4586e-09	Significant
Ampd2	401.457	1.34345	0.134565	9.9837	1.79648e-23	3.0153e-22	Significant
Ampd3	1470.31	3.20139	0.274912	11.6451	2.42967e-31	9.12585e-30	Significant
Amt	358.487	-0.155347	0.0910491	-1.70619	0.0879728	0.117385	N.S.
Amtn	0.643407	0.118962	0.795155	0.149609	0.881073	0.902594	N.S.
Amy1	54.117	-1.84374	0.28461	-6.47814	9.2862e-11	3.2573e-10	Significant
Amz1	133.362	1.65403	0.226181	7.31285	2.61531e-13	1.23994e-12	Significant
Amz2	2161.69	-0.963912	0.123811	-7.78533	6.95288e-15	4.01632e-14	N.S.
Anapc1	870.869	0.379281	0.0617525	6.14195	8.15147e-10	2.56232e-09	N.S.
Anapc10	241.144	0.109787	0.0562901	1.95038	0.0511312	0.0709715	N.S.
Anapc13	606.241	-0.711054	0.0950263	-7.4827	7.28087e-14	3.7089e-13	N.S.
Anapc15	525.924	-0.287909	0.121459	-2.37041	0.0177682	0.0263045	N.S.
Anapc16	1179.3	-1.13946	0.135623	-8.40165	4.40233e-17	3.33969e-16	Significant
Anapc2	1234.92	0.286953	0.0480366	5.97364	2.32018e-09	6.99779e-09	N.S.
Anapc4	1106.91	-0.109802	0.0352663	-3.11352	0.00184869	0.00310477	N.S.
Anapc5	7782.6	-0.534523	0.0971239	-5.50352	3.7228e-08	9.90909e-08	N.S.
Anapc7	718.029	-0.161205	0.0678985	-2.3742	0.017587	0.0260522	N.S.
Angel1	349.916	-0.390417	0.093822	-4.16125	3.16511e-05	6.36108e-05	N.S.
Angel2	782.438	-0.0292484	0.0433779	-0.674269	0.500141	0.560978	N.S.
Angpt1	564.723	-0.774887	0.157895	-4.90762	9.21869e-07	2.14148e-06	N.S.
Angpt2	325.534	-0.20679	0.131825	-1.56868	0.116723	0.152368	N.S.
Angpt4	91.9838	1.32531	0.237415	5.58223	2.37458e-08	6.44328e-08	Significant
Angptl1	1017.03	2.314	0.224252	10.3187	5.79741e-25	1.15552e-23	Significant
Angptl2	3907.58	1.23113	0.172295	7.14549	8.96738e-13	3.98545e-12	Significant
Angptl4	271.779	1.95622	0.334916	5.84093	5.19089e-09	1.51009e-08	Significant
Angptl6	8.33148	-1.06397	0.232823	-4.56986	4.88058e-06	1.06126e-05	Significant
Angptl7	205.24	-1.95952	0.428325	-4.57484	4.76587e-06	1.037e-05	Significant
Angptl8	7.04866	2.72003	0.682978	3.9826	6.81651e-05	0.000132474	Significant
Ank1	15424.7	-1.34466	0.270572	-4.96969	6.70587e-07	1.57617e-06	Significant
Ank2	2143.6	-0.715317	0.186833	-3.82864	0.000128852	0.000243854	N.S.
Ank3	1911.88	-1.10789	0.220904	-5.01526	5.29619e-07	1.25707e-06	Significant
Ankar	26.709	-0.109312	0.252415	-0.433064	0.664968	0.714786	N.S.
Ankdd1a	51.9862	2.34555	0.312886	7.49649	6.5548e-14	3.35623e-13	Significant
Ankdd1b	3.94814	2.21388	0.621399	3.56273	0.00036702	0.000665456	Significant
Ankef1	5.47789	-0.0358114	0.607633	-0.0589359	0.953003	0.961104	N.S.
Ankfn1	1.12893	-0.403758	0.733068	-0.550778	0.581786	0.639193	N.S.
Ankfy1	1106.49	0.759345	0.0841332	9.0255	1.78869e-19	1.84457e-18	N.S.
Ankh	2435.64	-0.960298	0.103563	-9.27261	1.81652e-20	2.11452e-19	N.S.
Ankib1	538.744	0.0217261	0.0656528	0.330924	0.740702	0.780265	N.S.
Ankle1	56.224	2.74441	0.393711	6.97063	3.15531e-12	1.31812e-11	Significant
Ankle2	2197.78	0.00635243	0.0513781	0.123641	0.9016	0.919609	N.S.
Ankmy1	105.551	1.08956	0.19198	5.67538	1.38383e-08	3.85022e-08	Significant
Ankmy2	800.41	-0.599798	0.0939031	-6.38742	1.68707e-10	5.72244e-10	N.S.
Ankra2	33.9958	-0.109743	0.346829	-0.316418	0.751685	0.790062	N.S.
Ankrd1	13868.7	5.91488	0.240825	24.5609	3.30731e-133	1.3975e-129	Significant
Ankrd10	1101.26	0.664393	0.0828549	8.01876	1.06821e-15	6.84936e-15	N.S.
Ankrd11	2891.82	-0.263382	0.0961249	-2.74	0.00614396	0.00967442	N.S.
Ankrd12	611.093	0.620971	0.166834	3.72209	0.000197581	0.000367424	N.S.
Ankrd13a	1619.27	0.800349	0.132977	6.01872	1.75802e-09	5.35967e-09	N.S.
Ankrd13b	589.786	-0.583904	0.103949	-5.6172	1.94077e-08	5.30964e-08	N.S.
Ankrd13c	669.652	0.0792541	0.0907492	0.873331	0.382483	0.44367	N.S.
Ankrd13d	49.6433	1.64156	0.29649	5.53666	3.08288e-08	8.26962e-08	Significant
Ankrd16	76.2556	0.00224988	0.0937736	0.0239927	0.980858	0.983652	N.S.
Ankrd17	2302.96	0.0183908	0.07728	0.237976	0.8119	0.842092	N.S.
Ankrd2	482.467	-0.0318204	0.356135	-0.0893492	0.928804	0.941342	N.S.
Ankrd23	69371.5	-1.2796	0.180732	-7.08011	1.44037e-12	6.24876e-12	Significant
Ankrd24	223.737	-0.0837275	0.0782681	-1.06975	0.284731	0.341895	N.S.
Ankrd26	107.023	-0.141385	0.111724	-1.26549	0.205697	0.255413	N.S.
Ankrd27	389.783	0.938937	0.10735	8.74653	2.20008e-18	1.97272e-17	N.S.
Ankrd28	2723.53	-0.66681	0.127941	-5.21187	1.86951e-07	4.61628e-07	N.S.
Ankrd29	55.3079	0.699276	0.203646	3.43378	0.000595219	0.00105444	N.S.
Ankrd33	1.95085	0.869721	0.507937	1.71226	0.0868482	0.115988	N.S.
Ankrd33b	37.5341	2.0437	0.303832	6.7264	1.73911e-11	6.64429e-11	Significant
Ankrd34a	53.1767	-1.27044	0.172139	-7.38035	1.57875e-13	7.68109e-13	Significant
Ankrd34b	0.580804	1.32723	0.988258	1.343	0.179272	0.225351	N.S.
Ankrd34c	0.552189	2.24493	1.39375	1.61071	0.107243	0.140972	N.S.
Ankrd35	34.1853	-1.17246	0.270596	-4.33286	1.47182e-05	3.05499e-05	Significant
Ankrd37	42.1589	-1.06614	0.156519	-6.81156	9.65456e-12	3.79403e-11	Significant
Ankrd39	193.507	-0.15889	0.143941	-1.10385	0.269658	0.325647	N.S.
Ankrd40	5273.89	-1.13937	0.167051	-6.82052	9.07099e-12	3.57551e-11	Significant
Ankrd42	63.3356	1.14505	0.169987	6.73609	1.62709e-11	6.24165e-11	Significant
Ankrd44	292.45	1.55887	0.156724	9.94656	2.6104e-23	4.2961e-22	Significant
Ankrd46	930.553	-0.486558	0.0963609	-5.04933	4.43367e-07	1.06009e-06	N.S.
Ankrd49	490.057	-0.264145	0.0565095	-4.67435	2.94887e-06	6.55382e-06	N.S.
Ankrd50	318.587	0.698258	0.0860842	8.11134	5.00663e-16	3.34474e-15	N.S.
Ankrd52	1300.94	-0.954805	0.14856	-6.42706	1.30093e-10	4.47555e-10	N.S.
Ankrd53	61.7716	-0.272389	0.164184	-1.65905	0.097106	0.128728	N.S.
Ankrd54	204.296	-0.189875	0.0690564	-2.74956	0.00596748	0.00941758	N.S.
Ankrd55	14.5244	2.26313	0.370755	6.1041	1.03383e-09	3.21682e-09	Significant
Ankrd6	113.849	-0.315772	0.109734	-2.87761	0.00400701	0.00645383	N.S.
Ankrd60	3.75079	1.21372	0.394321	3.07799	0.00208401	0.00347891	Significant
Ankrd61	29.8193	-0.268668	0.209913	-1.2799	0.20058	0.24961	N.S.
Ankrd63	62.6743	1.98022	0.378031	5.23825	1.62106e-07	4.037e-07	Significant
Ankrd65	2.20875	0.0185725	0.746466	0.0248805	0.98015	0.983175	N.S.
Ankrd66	87.9372	-1.52564	0.268766	-5.67646	1.37509e-08	3.82832e-08	Significant
Ankrd7	0.92081	-0.997094	0.6713	-1.48532	0.13746	0.177179	N.S.
Ankrd9	4539.55	-1.97364	0.277277	-7.11793	1.09561e-12	4.82366e-12	Significant
Anks1a	531.949	-0.0313585	0.0768673	-0.407956	0.683306	0.730317	N.S.
Anks1b	4.6636	1.62155	0.697112	2.3261	0.0200131	0.0294448	Significant
Anks3	289.651	0.0886431	0.0712979	1.24328	0.213765	0.26448	N.S.
Anks4b	7.98044	1.38441	0.325582	4.25212	2.11757e-05	4.32418e-05	Significant
Anks6	104.628	1.18392	0.146477	8.08262	6.33917e-16	4.17457e-15	Significant
Ankub1	18.0723	0.161314	0.238194	0.677239	0.498254	0.55909	N.S.
Ankzf1	734.839	0.179909	0.0551966	3.25941	0.00111642	0.00191903	N.S.
Anln	252.367	4.23701	0.449345	9.4293	4.12845e-21	5.21128e-20	Significant
Anlnl1	51.2652	1.67402	0.581859	2.87703	0.00401442	0.00646391	Significant
Ano1	210.537	0.0505079	0.19292	0.261808	0.79347	0.826578	N.S.
Ano10	1385.28	-0.157346	0.0814758	-1.9312	0.0534587	0.0739895	N.S.
Ano2	11.8033	-0.828903	0.233293	-3.55306	0.000380776	0.00068855	N.S.
Ano4	8.505	-0.380743	0.321715	-1.18348	0.236619	0.289744	N.S.
Ano5	7124.79	-1.38251	0.250748	-5.51353	3.51708e-08	9.37925e-08	Significant
Ano6	1966.35	0.0382212	0.0710787	0.537731	0.590763	0.647541	N.S.
Ano7	0.993296	1.68703	0.809276	2.08462	0.0371041	0.0526826	N.S.
Ano8	1047.74	-0.409523	0.0675308	-6.06424	1.32576e-09	4.07789e-09	N.S.
Ano9	49.9094	0.221757	0.136217	1.62797	0.103532	0.136434	N.S.
Anp32a	1575.86	-0.0167146	0.0814924	-0.205106	0.837489	0.86485	N.S.
Anp32b	1732.06	0.336591	0.13155	2.55865	0.0105081	0.0160237	N.S.
Anp32e	2843.65	-0.526345	0.0751198	-7.00674	2.43934e-12	1.03436e-11	N.S.
Anpep	1548.06	2.60598	0.273562	9.52609	1.63315e-21	2.15822e-20	Significant
Antkmt	396.267	-0.617568	0.111717	-5.52797	3.23952e-08	8.66915e-08	N.S.
Antxr1	1157.74	2.8561	0.257869	11.0757	1.64513e-28	4.76947e-27	Significant
Antxr2	1214.71	1.06861	0.0755285	14.1485	1.90846e-45	2.68806e-43	Significant
Anxa1	2673.07	2.60972	0.245293	10.6392	1.95756e-26	4.62751e-25	Significant
Anxa10	10.3897	-0.180111	0.310052	-0.580905	0.561305	0.619752	N.S.
Anxa11	4006.77	-0.442468	0.099436	-4.44978	8.59596e-06	1.82753e-05	N.S.
Anxa13	4.02124	0.255482	0.498944	0.512046	0.608619	0.663969	N.S.
Anxa2	4057.77	2.6383	0.26363	10.0076	1.41145e-23	2.39042e-22	Significant
Anxa3	500.231	0.0369239	0.135577	0.272347	0.785355	0.819438	N.S.
Anxa4	2430.57	0.302435	0.130609	2.31557	0.0205817	0.0302235	N.S.
Anxa5	3011.2	2.21428	0.188269	11.7612	6.18147e-32	2.5359e-30	Significant
Anxa6	7876.02	0.150914	0.0743874	2.02876	0.042483	0.0597377	N.S.
Anxa7	1278.62	0.786224	0.176827	4.44628	8.73693e-06	1.85526e-05	N.S.
Anxa8	32.8391	5.91141	0.687458	8.59895	8.04514e-18	6.7117e-17	Significant
Anxa9	6.96642	0.10333	0.513856	0.201088	0.84063	0.867406	N.S.
Aoah	104.082	3.16794	0.329347	9.61885	6.65729e-22	9.24647e-21	Significant
Aoc1	1.04627	0.198487	0.670623	0.295975	0.76725	0.803572	N.S.
Aopep	757.49	0.173478	0.0541168	3.20562	0.00134774	0.00229725	N.S.
Aox1	408.259	0.452854	0.157789	2.87	0.00410467	0.00660231	N.S.
Aox2	30.5381	-0.149547	0.264615	-0.56515	0.571972	0.629844	N.S.
Aox3	37.8266	-0.0155548	0.193408	-0.0804247	0.9359	0.94695	N.S.
Ap1ar	649.94	-0.228579	0.0485064	-4.71235	2.44881e-06	5.47918e-06	N.S.
Ap1b1	1156.06	0.2218	0.155899	1.42272	0.154819	0.19755	N.S.
Ap1g1	1487.55	-0.501887	0.0773365	-6.48966	8.6029e-11	3.02804e-10	N.S.
Ap1m1	923.64	0.186435	0.0801215	2.3269	0.0199706	0.0293873	N.S.
Ap1m2	6.05538	0.476523	0.429328	1.10993	0.26703	0.322866	N.S.
Ap1s1	738.563	0.514476	0.167398	3.07337	0.00211659	0.00353067	N.S.
Ap1s2	1283.51	0.112228	0.120496	0.931383	0.351656	0.411926	N.S.
Ap1s3	29.1448	1.96983	0.295944	6.65607	2.81243e-11	1.04889e-10	Significant
Ap2a1	2512.45	-0.572424	0.0718152	-7.97079	1.57659e-15	9.93567e-15	N.S.
Ap2a2	4602.15	-0.313423	0.112456	-2.78707	0.0053187	0.0084418	N.S.
Ap2b1	2127.8	0.334467	0.0771605	4.33468	1.45969e-05	3.03129e-05	N.S.
Ap2b1-ps1	16.5445	1.28781	0.284171	4.53183	5.84748e-06	1.26144e-05	Significant
Ap2m1	4678.14	0.0579231	0.136462	0.424462	0.671229	0.71976	N.S.
Ap2s1	1434.45	0.283279	0.140196	2.0206	0.0433212	0.0608101	N.S.
Ap3b1	986.736	0.335154	0.125135	2.67833	0.007399	0.0115049	N.S.
Ap3b2	9.84342	0.253763	0.244161	1.03933	0.298652	0.356711	N.S.
Ap3d1	2568.69	-0.271353	0.112501	-2.412	0.0158655	0.0236743	N.S.
Ap3m1	807.884	0.48955	0.0639112	7.65984	1.86159e-14	1.01466e-13	N.S.
Ap3m2	243.325	0.544534	0.0728034	7.47952	7.45952e-14	3.78985e-13	N.S.
Ap3s1	424.043	1.04439	0.171359	6.09474	1.09617e-09	3.40328e-09	Significant
Ap3s2	811.878	-0.0998954	0.0823561	-1.21297	0.225142	0.277236	N.S.
Ap4b1	803.529	-0.539524	0.0803503	-6.71464	1.88527e-11	7.17676e-11	N.S.
Ap4e1	319.344	-0.176366	0.108424	-1.62663	0.103816	0.136755	N.S.
Ap4m1	494.572	0.802627	0.0876027	9.16212	5.0887e-20	5.63995e-19	N.S.
Ap4s1	916.778	-0.447336	0.099345	-4.50286	6.70456e-06	1.44027e-05	N.S.
Ap5b1	236.199	-0.166693	0.0768414	-2.16931	0.0300593	0.0431843	N.S.
Ap5m1	334.275	-0.0937389	0.0722518	-1.29739	0.194497	0.242597	N.S.
Ap5s1	192.27	-0.577773	0.101821	-5.67438	1.39195e-08	3.87081e-08	N.S.
Apaf1	405.772	1.02259	0.143942	7.10417	1.21046e-12	5.29895e-12	Significant
Apba1	89.2772	2.51144	0.255788	9.81845	9.37782e-23	1.44357e-21	Significant
Apba2	8.10343	1.60461	0.351288	4.56778	4.92919e-06	1.07141e-05	Significant
Apba3	1287.67	-0.853119	0.085828	-9.93986	2.79209e-23	4.57729e-22	N.S.
Apbb1	605.99	0.285488	0.117156	2.43681	0.0148173	0.0221885	N.S.
Apbb1ip	323.266	2.24681	0.246973	9.09741	9.25077e-20	9.9211e-19	Significant
Apbb2	2296.28	-0.881422	0.114635	-7.68895	1.48344e-14	8.20454e-14	N.S.
Apbb3	660.02	-0.0397794	0.101853	-0.390558	0.696124	0.740785	N.S.
Apc	1063.28	0.021837	0.10763	0.202889	0.839222	0.866284	N.S.
Apc2	123.086	0.297235	0.135548	2.19283	0.0283196	0.0408411	N.S.
Apcdd1	105.802	0.815638	0.1756	4.64488	3.40282e-06	7.5143e-06	N.S.
Apcdd1l	21.2574	-0.423785	0.265185	-1.59807	0.110027	0.144362	N.S.
Apeg3	2.51729	0.98079	1.05593	0.928838	0.352973	0.413297	N.S.
Apeh	969.736	-0.337452	0.0528384	-6.38649	1.69737e-10	5.75621e-10	N.S.
Apex1	1124.37	-0.173488	0.083864	-2.06869	0.0385755	0.0546204	N.S.
Apex2	96.3205	0.511411	0.115839	4.41486	1.01076e-05	2.13441e-05	N.S.
Aph1a	1295.55	0.455553	0.0966194	4.71492	2.41803e-06	5.41535e-06	N.S.
Aph1b	296.372	1.44414	0.244279	5.91187	3.38246e-09	1.00193e-08	Significant
Api5	1979.11	0.1527	0.0531725	2.87178	0.00408169	0.00656785	N.S.
Apip	247.841	-0.642056	0.0860201	-7.46403	8.39147e-14	4.23634e-13	N.S.
Aplf	214.678	0.837823	0.105631	7.9316	2.16336e-15	1.33644e-14	N.S.
Aplnr	1002.07	0.719672	0.133997	5.37079	7.83911e-08	2.01485e-07	N.S.
Aplp1	160.902	1.37778	0.176724	7.79623	6.37816e-15	3.70714e-14	Significant
Aplp2	4724.48	-0.292622	0.0498983	-5.86436	4.50863e-09	1.31957e-08	N.S.
Apmap	630.207	0.0049382	0.0721578	0.0684361	0.945438	0.954873	N.S.
Apoa1	5.62107	0.670151	0.356465	1.87999	0.0601094	0.082626	N.S.
Apoa2	0.551838	1.48522	0.926915	1.60233	0.109083	0.143202	N.S.
Apoa4	0.212034	1.07247	2.24067	0.478635	0.632198	0.685534	N.S.
Apoa5	1.08466	1.21668	0.662531	1.83641	0.0662964	0.0905851	N.S.
Apob	1.58418	1.62744	1.16	1.40297	0.160625	0.204235	N.S.
Apobec1	321.548	2.63588	0.366776	7.18663	6.641e-13	3.00023e-12	Significant
Apobec2	7515.81	-1.25718	0.201168	-6.2494	4.12036e-10	1.33876e-09	Significant
Apobec3	47.6888	2.37443	0.294206	8.07064	6.99315e-16	4.58666e-15	Significant
Apobec4	0.191511	0.94344	1.6187	0.582837	0.560003	0.618517	N.S.
Apobr	85.5447	1.30689	0.223825	5.83889	5.25511e-09	1.52799e-08	Significant
Apoc1	55.4372	1.06067	0.273146	3.88315	0.00010311	0.000196945	Significant
Apoc2	0.407444	1.81182	0.887125	2.04235	0.0411173	0.0579426	N.S.
Apoc3	1.25935	2.67158	0.830508	3.2168	0.00129628	0.00221288	Significant
Apoc4	3.33079	4.04583	0.826284	4.89641	9.76011e-07	2.2598e-06	Significant
Apod	172.27	0.833521	0.295414	2.82153	0.00477951	0.00763186	N.S.
Apoe	31843.8	4.14419	0.240172	17.2551	1.02448e-66	5.4112e-64	Significant
Apoh	1.08659	1.73414	0.751172	2.30858	0.020967	0.0307651	Significant
Apol11a	288.335	-0.64669	0.110084	-5.87452	4.2406e-09	1.24349e-08	N.S.
Apol2	39.5094	0.661236	0.328845	2.01078	0.0443483	0.0621487	N.S.
Apol3	279.384	0.368109	0.096534	3.81325	0.000137149	0.000258773	N.S.
Apol9a	1166.62	-1.01723	0.18036	-5.63998	1.70074e-08	4.68328e-08	Significant
Apold1	176.428	-0.304699	0.241132	-1.26362	0.206367	0.256095	N.S.
Apom	23.9092	-0.224356	0.173597	-1.29239	0.196222	0.244565	N.S.
Apoo	1183.23	-1.48144	0.177967	-8.32426	8.48582e-17	6.21705e-16	Mito Significant
Apool	527.675	-0.506317	0.100569	-5.03454	4.78994e-07	1.14156e-06	N.S.
App	7686.71	1.03558	0.0925403	11.1905	4.53629e-29	1.38398e-27	Significant
Appbp2	796.728	0.601541	0.077112	7.80088	6.14759e-15	3.58052e-14	N.S.
Appl1	826.842	-0.247276	0.0515231	-4.79932	1.59208e-06	3.62757e-06	N.S.
Appl2	406.168	0.604488	0.113183	5.34078	9.25459e-08	2.36e-07	N.S.
Aprt	1232.32	0.874686	0.168728	5.18401	2.17166e-07	5.33431e-07	N.S.
Aptx	311.115	-0.155446	0.0666795	-2.33124	0.0197408	0.0290695	N.S.
Aqp1	7146.41	-0.9027	0.11753	-7.68057	1.58386e-14	8.73138e-14	N.S.
Aqp10	1.09827	1.91248	0.718097	2.66327	0.00773864	0.0119977	Significant
Aqp11	16.4088	0.657732	0.201532	3.26366	0.00109985	0.00189188	N.S.
Aqp12a	1.87442	1.02653	1.14282	0.898239	0.369058	0.42978	N.S.
Aqp3	71.02	-1.95102	0.350724	-5.56283	2.65428e-08	7.16999e-08	Significant
Aqp4	2348.71	-2.42054	0.401261	-6.03233	1.61612e-09	4.93954e-09	Significant
Aqp5	1.09806	1.79552	0.730014	2.45957	0.0139103	0.0209044	Significant
Aqp7	48.4015	-0.854441	0.285775	-2.98991	0.00279058	0.00458595	N.S.
Aqp8	0.226738	1.13592	1.29088	0.87996	0.378881	0.439794	N.S.
Aqp9	2.78879	1.82818	0.850132	2.15047	0.0315184	0.0451614	Significant
Aqr	625.471	-0.0221334	0.0581622	-0.380546	0.70354	0.747125	N.S.
Ar	87.9498	-0.308127	0.330822	-0.931397	0.351648	0.411926	N.S.
Araf	1810.08	-0.944492	0.0940417	-10.0433	9.82968e-24	1.69784e-22	N.S.
Arap1	1269.08	0.88688	0.116772	7.59498	3.07835e-14	1.63617e-13	N.S.
Arap2	57.7449	-0.214306	0.16249	-1.31889	0.187205	0.234381	N.S.
Arap3	638.277	0.145677	0.0893512	1.63038	0.103021	0.135803	N.S.
Arc	46.305	-0.0721164	0.153692	-0.469227	0.638907	0.691478	N.S.
Arcn1	3543.83	-0.14636	0.0515272	-2.84044	0.00450516	0.00721765	N.S.
Areg	0.464239	1.24742	0.990196	1.25977	0.207751	0.257586	N.S.
Arel1	1218.56	-0.367597	0.0540248	-6.80424	1.01587e-11	3.98011e-11	N.S.
Arf1	7297.32	-0.429677	0.0783472	-5.48427	4.15187e-08	1.10009e-07	N.S.
Arf2	416.714	0.261857	0.100115	2.61556	0.00890805	0.0137088	N.S.
Arf3	1360.08	1.20634	0.168207	7.17177	7.40356e-13	3.32967e-12	Significant
Arf4	2688.01	1.13431	0.150527	7.53561	4.86055e-14	2.52468e-13	Significant
Arf5	2598.91	0.390275	0.0729833	5.34745	8.92015e-08	2.28018e-07	N.S.
Arf6	1503.91	0.838834	0.141678	5.9207	3.20578e-09	9.50932e-09	N.S.
Arfgap1	1947.98	-0.590746	0.0683421	-8.64395	5.43039e-18	4.6146e-17	N.S.
Arfgap2	4437.23	-0.142818	0.101502	-1.40704	0.159414	0.202848	N.S.
Arfgap3	752.207	1.38879	0.128886	10.7753	4.50331e-27	1.13098e-25	Significant
Arfgef1	1719	-0.532589	0.0609273	-8.74138	2.30277e-18	2.05825e-17	N.S.
Arfgef2	765.933	-0.410906	0.0689767	-5.95717	2.56636e-09	7.70592e-09	N.S.
Arfgef3	7.89567	0.891248	0.520278	1.71302	0.0867085	0.115835	N.S.
Arfip1	668.67	0.686656	0.0807553	8.50293	1.84863e-17	1.47454e-16	N.S.
Arfip2	892.106	0.680562	0.0944339	7.20675	5.73038e-13	2.61205e-12	N.S.
Arfrp1	705.419	-0.112857	0.0469596	-2.40327	0.0162492	0.0242147	N.S.
Arg1	119.9	3.79478	0.485207	7.82095	5.24265e-15	3.08428e-14	Significant
Arg2	47.9148	-0.51004	0.141748	-3.59821	0.000320419	0.000584662	N.S.
Arglu1	1685.45	-0.455852	0.0511242	-8.91656	4.80996e-19	4.67229e-18	N.S.
Arhgap1	1074.45	0.281533	0.0657201	4.28383	1.83704e-05	3.77871e-05	N.S.
Arhgap10	1007.7	0.136671	0.0695325	1.96558	0.0493475	0.0686592	N.S.
Arhgap11a	294.921	1.29601	0.272623	4.75387	1.99562e-06	4.50635e-06	Significant
Arhgap12	715.706	-0.666692	0.113999	-5.8482	4.96907e-09	1.4483e-08	N.S.
Arhgap15	125.552	-0.38259	0.124803	-3.06556	0.00217266	0.00362043	N.S.
Arhgap17	1167.82	0.22894	0.0706782	3.23919	0.00119869	0.00205271	N.S.
Arhgap18	559.928	0.734079	0.12293	5.97151	2.35072e-09	7.08233e-09	N.S.
Arhgap19	234.793	-0.355047	0.130186	-2.72722	0.00638703	0.0100319	N.S.
Arhgap20	593.021	-0.62644	0.139771	-4.48191	7.39774e-06	1.58274e-05	N.S.
Arhgap21	1022.38	-0.390012	0.0758232	-5.14371	2.69371e-07	6.55756e-07	N.S.
Arhgap22	208.355	3.00618	0.317404	9.47113	2.7683e-21	3.56087e-20	Significant
Arhgap23	527.065	1.47575	0.127854	11.5424	8.05996e-31	2.86196e-29	Significant
Arhgap24	551.014	1.15048	0.134729	8.53922	1.35127e-17	1.09849e-16	Significant
Arhgap25	165.433	1.78803	0.31053	5.75801	8.51101e-09	2.41973e-08	Significant
Arhgap26	130.163	0.638548	0.213312	2.99349	0.00275808	0.00453914	N.S.
Arhgap27	262.564	1.14685	0.20288	5.65287	1.57787e-08	4.36054e-08	Significant
Arhgap28	261.053	0.431701	0.204129	2.11484	0.0344432	0.0491523	N.S.
Arhgap29	941.289	0.326045	0.0710357	4.58988	4.43508e-06	9.67623e-06	N.S.
Arhgap30	715.11	0.588759	0.154128	3.81994	0.000133484	0.000252197	N.S.
Arhgap31	413.826	0.143774	0.111832	1.28563	0.198572	0.247239	N.S.
Arhgap32	336.331	0.47756	0.137575	3.47128	0.000517989	0.000923626	N.S.
Arhgap33	78.7615	1.58089	0.180315	8.76737	1.82886e-18	1.65567e-17	Significant
Arhgap35	1361.17	0.379892	0.0777368	4.88691	1.02432e-06	2.36744e-06	N.S.
Arhgap36	3.71571	2.59783	0.730762	3.55496	0.000378031	0.000683878	Significant
Arhgap39	199.187	1.44761	0.163132	8.87383	7.06715e-19	6.71062e-18	Significant
Arhgap4	236.767	1.40299	0.225529	6.22092	4.94255e-10	1.59183e-09	Significant
Arhgap40	3.04081	0.0890063	0.606056	0.146861	0.883241	0.9044	N.S.
Arhgap42	223.976	1.30872	0.156208	8.37807	5.38042e-17	4.05077e-16	Significant
Arhgap44	1066.27	-1.64401	0.166778	-9.85748	6.36268e-23	1.00132e-21	Significant
Arhgap45	472.112	2.18926	0.284939	7.68326	1.5509e-14	8.55803e-14	Significant
Arhgap5	966.737	-0.0855125	0.123356	-0.693215	0.488175	0.549379	N.S.
Arhgap6	192.349	-0.254056	0.0840743	-3.0218	0.00251274	0.00415602	N.S.
Arhgap8	13.3621	-0.0107233	0.271209	-0.039539	0.968461	0.974109	N.S.
Arhgap9	259.148	2.26613	0.294363	7.69841	1.37764e-14	7.64945e-14	Significant
Arhgdia	4781.04	0.865784	0.160753	5.3858	7.21244e-08	1.86e-07	N.S.
Arhgdib	841.071	1.35882	0.220293	6.16826	6.90444e-10	2.19235e-09	Significant
Arhgdig	10.9253	2.98667	0.542318	5.50723	3.64516e-08	9.70856e-08	Significant
Arhgef1	1793.88	0.419254	0.0670954	6.24863	4.1407e-10	1.34485e-09	N.S.
Arhgef10	555.074	0.797021	0.0878518	9.07233	1.16497e-19	1.23528e-18	N.S.
Arhgef10l	1697.68	-0.643343	0.0748162	-8.59898	8.04265e-18	6.7117e-17	N.S.
Arhgef11	1242.4	-0.331794	0.0817192	-4.06018	4.90354e-05	9.67543e-05	N.S.
Arhgef12	1300.17	0.104825	0.141127	0.742766	0.457623	0.518936	N.S.
Arhgef15	440.254	-0.417822	0.0982126	-4.25426	2.09741e-05	4.28715e-05	N.S.
Arhgef16	43.0961	1.10511	0.202494	5.45748	4.82939e-08	1.27025e-07	Significant
Arhgef17	1487.01	-0.275285	0.103672	-2.65533	0.00792312	0.0122668	N.S.
Arhgef18	404.571	-0.243911	0.0618224	-3.94535	7.9685e-05	0.000153731	N.S.
Arhgef19	54.8925	3.11354	0.379419	8.20606	2.28564e-16	1.60166e-15	Significant
Arhgef2	1295.47	1.57185	0.090722	17.326	2.99584e-67	1.63341e-64	Significant
Arhgef25	626.096	1.5257	0.147485	10.3448	4.41777e-25	8.93172e-24	Significant
Arhgef26	56.4861	1.09597	0.206724	5.3016	1.14789e-07	2.89794e-07	Significant
Arhgef28	157	-0.0324598	0.136437	-0.237911	0.81195	0.842092	N.S.
Arhgef3	573.073	1.01573	0.103947	9.77156	1.49144e-22	2.24273e-21	Significant
Arhgef33	18.6527	1.14717	0.235668	4.86773	1.12888e-06	2.60091e-06	Significant
Arhgef37	609.519	-1.36324	0.186308	-7.31712	2.53348e-13	1.20284e-12	Significant
Arhgef38	0.784271	0.3008	0.698572	0.430592	0.666765	0.716066	N.S.
Arhgef39	33.3903	2.4944	0.362825	6.87492	6.20232e-12	2.49778e-11	Significant
Arhgef4	12.4167	-0.289672	0.31335	-0.924437	0.355259	0.415542	N.S.
Arhgef40	1266.15	1.02444	0.100359	10.2078	1.83009e-24	3.45998e-23	Significant
Arhgef5	103.691	1.29066	0.127988	10.0843	6.48439e-24	1.14643e-22	Significant
Arhgef6	1080.82	-0.336465	0.0775337	-4.3396	1.4274e-05	2.96789e-05	N.S.
Arhgef7	3295.02	-0.867127	0.135604	-6.39457	1.60997e-10	5.47631e-10	N.S.
Arhgef9	361.523	-1.08981	0.207979	-5.24	1.6058e-07	4.00195e-07	Significant
Arid1a	1998.05	0.0154825	0.0772763	0.200352	0.841205	0.867801	N.S.
Arid1b	1108	-0.362605	0.0964165	-3.76082	0.000169357	0.000317028	N.S.
Arid2	519.047	0.225177	0.116988	1.92479	0.0542557	0.0750189	N.S.
Arid3a	99.9081	0.18539	0.163018	1.13724	0.255439	0.310093	N.S.
Arid3b	172.138	-1.20638	0.12985	-9.29054	1.53505e-20	1.81183e-19	Significant
Arid4a	379.476	0.145553	0.0827792	1.75833	0.0786908	0.105987	N.S.
Arid4b	634.704	0.247714	0.0940632	2.63349	0.00845127	0.0130367	N.S.
Arid5a	340.581	0.29711	0.149286	1.99021	0.0465681	0.0650491	N.S.
Arid5b	338.467	0.757247	0.144464	5.24179	1.59029e-07	3.96622e-07	N.S.
Arih1	3614.49	-0.853525	0.103786	-8.22387	1.97046e-16	1.38769e-15	N.S.
Arih2	3115.89	-1.16332	0.146645	-7.93292	2.14045e-15	1.32422e-14	Significant
Arl1	2088.27	-0.12031	0.0632899	-1.90094	0.0573101	0.0789901	N.S.
Arl10	162.528	0.336761	0.0815115	4.13145	3.60487e-05	7.20718e-05	N.S.
Arl11	355.783	2.03504	0.35901	5.66847	1.44077e-08	3.99473e-08	Significant
Arl13a	3.44084	2.62816	0.90185	2.91419	0.00356613	0.0057884	Significant
Arl13b	225.22	1.01964	0.107339	9.4993	2.11297e-21	2.75779e-20	Significant
Arl14	0.554912	2.21083	0.923529	2.39389	0.0166707	0.0248035	Significant
Arl14ep	433.599	-0.14772	0.0678929	-2.17579	0.0295713	0.042541	N.S.
Arl14epl	2.92204	0.624061	0.587028	1.06308	0.287743	0.34517	N.S.
Arl15	277.456	-0.0373816	0.0721835	-0.517869	0.60455	0.660172	N.S.
Arl16	203.11	0.056386	0.10487	0.537674	0.590802	0.647542	N.S.
Arl2	351.273	-0.43696	0.0635966	-6.87081	6.38365e-12	2.56469e-11	N.S.
Arl2bp	1834.99	-0.16034	0.0441166	-3.63447	0.000278552	0.000511247	N.S.
Arl3	597.934	-0.56238	0.0672703	-8.36001	6.27135e-17	4.67159e-16	N.S.
Arl4a	401.477	-0.16779	0.0678391	-2.47335	0.0133851	0.0201492	N.S.
Arl4c	222.969	4.569	0.378556	12.0696	1.52945e-33	7.55871e-32	Significant
Arl4d	125.604	0.87056	0.260137	3.34654	0.000818255	0.00142947	N.S.
Arl5a	1474.72	-0.392652	0.080288	-4.89054	1.00558e-06	2.32572e-06	N.S.
Arl5b	242.242	-0.111572	0.129394	-0.862266	0.388541	0.449834	N.S.
Arl5c	19.3122	4.3996	0.618741	7.11057	1.15565e-12	5.07082e-12	Significant
Arl6	123.793	0.757034	0.102686	7.37231	1.67702e-13	8.12641e-13	N.S.
Arl6ip1	638.073	1.34042	0.209145	6.40904	1.46441e-10	5.00432e-10	Significant
Arl6ip4	645.786	-0.316135	0.0912888	-3.46302	0.000534156	0.000951149	N.S.
Arl6ip5	4594.95	-0.169218	0.0957757	-1.76682	0.077259	0.104216	N.S.
Arl6ip6	246.401	-0.172978	0.0608409	-2.84313	0.00446735	0.00716386	N.S.
Arl8a	593.368	1.33377	0.139194	9.58215	9.50444e-22	1.30182e-20	Significant
Arl8b	4008.88	-0.273181	0.0542754	-5.03325	4.82245e-07	1.14899e-06	N.S.
Arl9	2.62076	1.38154	1.44068	0.958952	0.337583	0.397508	N.S.
Armc1	719.114	-0.354116	0.0648687	-5.45896	4.78919e-08	1.25987e-07	N.S.
Armc10	437.038	0.644765	0.104691	6.15873	7.33314e-10	2.31976e-09	N.S.
Armc2	247.079	-1.35741	0.243488	-5.57485	2.47738e-08	6.71037e-08	Significant
Armc3	8.18686	2.90025	0.580739	4.99408	5.91171e-07	1.39631e-06	Significant
Armc5	567.792	0.177909	0.0701456	2.53628	0.0112036	0.0170245	N.S.
Armc6	295.714	0.226101	0.106259	2.12782	0.0333522	0.0476638	N.S.
Armc7	126.885	0.535851	0.0925763	5.78821	7.11398e-09	2.04386e-08	N.S.
Armc8	1539.31	-0.847909	0.135945	-6.23712	4.45691e-10	1.44339e-09	N.S.
Armc9	366.126	0.740044	0.0923201	8.01607	1.09186e-15	6.99041e-15	N.S.
Armcx2	389.618	3.52507	0.169466	20.8011	4.23404e-96	1.19273e-92	Mito Significant
Armcx3	2714.72	-0.159577	0.105855	-1.5075	0.131683	0.170408	N.S.
Armcx4	543.413	1.97264	0.154687	12.7525	3.02047e-37	2.1009e-35	Significant
Armcx5	146.997	0.578451	0.112097	5.16028	2.46579e-07	6.02178e-07	N.S.
Armcx6	125.191	0.747008	0.144583	5.16663	2.38348e-07	5.82836e-07	N.S.
Armh1	1.83317	-0.163276	0.466515	-0.34999	0.726346	0.767246	N.S.
Armh3	647.8	-0.562613	0.0962354	-5.84621	5.02885e-09	1.46548e-08	N.S.
Armh4	191.87	1.143	0.198126	5.76904	7.97252e-09	2.27698e-08	Significant
Armt1	846.829	-0.913048	0.137562	-6.63738	3.19318e-11	1.18566e-10	N.S.
Arnt	1304.48	-0.100093	0.0601814	-1.66318	0.0962763	0.127688	N.S.
Arnt2	35.613	0.854115	0.20992	4.06877	4.72615e-05	9.3363e-05	N.S.
Arpc1a	1431.32	0.292954	0.0872058	3.35934	0.000781282	0.00136658	N.S.
Arpc1b	3048.74	2.2168	0.273302	8.11119	5.01269e-16	3.34615e-15	Significant
Arpc2	4139.63	0.604296	0.147169	4.10614	4.0233e-05	8.00304e-05	N.S.
Arpc3	1136.45	1.22199	0.21162	5.77443	7.72124e-09	2.20894e-08	Significant
Arpc4	1581.81	0.658046	0.161221	4.08165	4.47174e-05	8.85442e-05	N.S.
Arpc5	1379.56	1.95719	0.223353	8.76274	1.90558e-18	1.71776e-17	Significant
Arpc5l	2419.74	-1.04116	0.155403	-6.69973	2.08809e-11	7.90435e-11	Significant
Arpc5l-ps1	584.796	-0.994052	0.142523	-6.9747	3.06518e-12	1.28269e-11	N.S.
Arpin	146.934	1.10289	0.187037	5.89665	3.7096e-09	1.09366e-08	Significant
Arpp19	2772.86	-0.00664604	0.100378	-0.06621	0.947211	0.95632	N.S.
Arpp21	1169	0.0779872	0.0969962	0.804023	0.421384	0.482601	N.S.
Arr3	2.14102	0.405604	0.483498	0.838894	0.401529	0.462936	N.S.
Arrb1	135.755	1.78341	0.240135	7.42672	1.11325e-13	5.53907e-13	Significant
Arrb2	394.828	1.23304	0.23282	5.29609	1.1831e-07	2.9828e-07	Significant
Arrdc1	310.14	1.58975	0.20491	7.75831	8.60715e-15	4.91148e-14	Significant
Arrdc2	806.305	-2.29298	0.49358	-4.6456	3.3909e-06	7.48994e-06	Significant
Arrdc3	1198.61	0.971578	0.205279	4.73296	2.21264e-06	4.97777e-06	N.S.
Arrdc4	366.622	0.351616	0.124377	2.82703	0.00469827	0.00750852	N.S.
Arrdc5	6.69775	-1.23792	0.316402	-3.91251	9.1341e-05	0.000175256	Significant
Arsa	508.538	0.751683	0.0969252	7.75529	8.81389e-15	5.02606e-14	N.S.
Arsb	1013.48	1.3848	0.167789	8.25319	1.54222e-16	1.09754e-15	Significant
Arsg	200.122	0.668161	0.0984997	6.78338	1.17399e-11	4.57416e-11	N.S.
Arsi	169.37	3.06509	0.301649	10.1611	2.95659e-24	5.46742e-23	Significant
Arsj	48.3563	2.51095	0.272456	9.21599	3.08421e-20	3.49861e-19	Significant
Arsk	481.082	-0.283775	0.137567	-2.06282	0.0391302	0.0553455	N.S.
Arsl	257.202	1.35736	0.165823	8.18556	2.71036e-16	1.88288e-15	Significant
Art1	11027.3	-1.35519	0.166113	-8.15823	3.39984e-16	2.3246e-15	Significant
Art2b	12.2726	0.557235	0.319652	1.74326	0.081289	0.109113	N.S.
Art3	6529.22	-1.622	0.240354	-6.74838	1.49502e-11	5.76256e-11	Significant
Art4	3.34848	1.93605	0.49815	3.88647	0.000101711	0.000194448	Significant
Art5	1223.02	-0.953864	0.164202	-5.8091	6.28091e-09	1.81563e-08	N.S.
Artn	15.5061	2.45359	0.317449	7.72908	1.08323e-14	6.09883e-14	Significant
Arv1	135.725	0.0577388	0.0793696	0.727468	0.466939	0.528331	N.S.
Arvcf	499.872	-0.228805	0.148886	-1.53678	0.124347	0.161595	N.S.
Arx	432.698	-1.94411	0.30153	-6.44747	1.13733e-10	3.94726e-10	Significant
Arxes1	2.29582	1.37729	0.633652	2.17357	0.0297374	0.0427727	Significant
Arxes2	13.0512	1.06333	0.292772	3.63194	0.000281301	0.000516015	Significant
As3mt	425.224	-0.131088	0.0647109	-2.02574	0.0427914	0.0601264	N.S.
Asah1	1297.27	0.751278	0.141048	5.32641	1.00171e-07	2.54563e-07	N.S.
Asah2	301.093	-0.700286	0.213051	-3.28694	0.00101283	0.00174826	N.S.
Asap1	645.85	1.0697	0.125035	8.55516	1.17701e-17	9.62449e-17	Significant
Asap2	593.939	1.00913	0.118972	8.48209	2.21179e-17	1.74527e-16	Significant
Asap3	519.287	0.498126	0.124265	4.00858	6.10845e-05	0.000119372	N.S.
Asb1	203.347	-1.01397	0.11787	-8.60247	7.80184e-18	6.53776e-17	Significant
Asb10	1117.34	-2.08319	0.295143	-7.05825	1.68611e-12	7.24788e-12	Significant
Asb11	2164.86	-2.28043	0.351033	-6.49633	8.23029e-11	2.90355e-10	Significant
Asb12	1354.41	-1.01334	0.187535	-5.4035	6.53538e-08	1.69419e-07	Significant
Asb13	574.661	-0.385848	0.118587	-3.2537	0.00113911	0.00195523	N.S.
Asb14	1180.18	-1.75182	0.238802	-7.33584	2.20329e-13	1.05257e-12	Significant
Asb15	599.987	-1.46663	0.315759	-4.64477	3.40462e-06	7.5173e-06	Significant
Asb16	1454.15	-1.57476	0.210727	-7.47299	7.83954e-14	3.97432e-13	Significant
Asb18	145.322	-1.96257	0.378917	-5.17943	2.22569e-07	5.46227e-07	Significant
Asb2	16848.9	-2.01246	0.245662	-8.192	2.56919e-16	1.78775e-15	Significant
Asb3	293.821	-0.408035	0.0696065	-5.86202	4.57266e-09	1.33645e-08	N.S.
Asb4	120.309	-1.61262	0.196145	-8.22157	2.0085e-16	1.41272e-15	Significant
Asb5	1868.95	-0.0734565	0.0954114	-0.769893	0.441363	0.502894	N.S.
Asb6	342.731	-0.115998	0.0551144	-2.10468	0.0353192	0.0502961	N.S.
Asb7	203.284	-0.0952229	0.0855452	-1.11313	0.265653	0.321385	N.S.
Asb8	2558.57	-1.12789	0.137625	-8.19539	2.49783e-16	1.74168e-15	Significant
Asb9	15.9484	-2.38115	0.224027	-10.6289	2.18793e-26	5.12194e-25	Significant
Ascc1	511.916	-0.504353	0.0723019	-6.97564	3.04473e-12	1.27444e-11	N.S.
Ascc2	408.376	0.463346	0.0834503	5.55236	2.8184e-08	7.59146e-08	N.S.
Ascc3	733.79	0.100927	0.0781628	1.29124	0.19662	0.244988	N.S.
Ascl2	3.31694	1.82412	0.479686	3.80274	0.000143105	0.00026947	Significant
Ascl3	4.86844	-1.16783	0.310836	-3.75705	0.000171926	0.000321627	Significant
Ascl4	1.07478	0.0896466	0.65602	0.136652	0.891306	0.911144	N.S.
Ascl5	0.233608	-0.498978	1.23015	-0.405624	0.685019	0.731778	N.S.
Asdurf	2008.1	-1.02074	0.102582	-9.95047	2.50985e-23	4.14272e-22	Significant
Asf1a	483.722	-0.603674	0.0757212	-7.97233	1.55707e-15	9.82364e-15	N.S.
Asf1b	51.6203	3.26316	0.474015	6.88409	5.81576e-12	2.34882e-11	Significant
Asgr1	4.38557	3.38285	0.942509	3.5892	0.000331698	0.000604134	Significant
Asgr2	269.773	1.37816	0.259619	5.30837	1.1061e-07	2.79702e-07	Significant
Ash1l	2766.15	-0.666448	0.144226	-4.62087	3.82134e-06	8.39791e-06	N.S.
Ash2l	1028.67	-0.272066	0.0593355	-4.58522	4.53507e-06	9.88417e-06	N.S.
Asic1	24.0734	1.15617	0.207061	5.58371	2.35436e-08	6.39149e-08	Significant
Asic2	9.33393	1.08073	0.27983	3.86209	0.000112423	0.000213983	Significant
Asic3	1.85611	-0.604406	0.496379	-1.21763	0.223365	0.275116	N.S.
Asic4	5.31723	2.06978	0.521658	3.9677	7.2571e-05	0.000140664	Significant
Asl	347.091	0.664436	0.118005	5.63057	1.79615e-08	4.93234e-08	N.S.
Asmt	11.0677	-0.759581	0.208656	-3.64035	0.000272263	0.000500086	N.S.
Asmtl	457.126	-0.367203	0.0833329	-4.40646	1.05073e-05	2.2155e-05	N.S.
Asns	225.679	2.84416	0.329811	8.6236	6.48806e-18	5.47758e-17	Significant
Aspa	391.018	-0.404111	0.157973	-2.5581	0.0105247	0.0160448	N.S.
Aspdh	0.181078	0.400926	1.27407	0.314681	0.753004	0.791103	N.S.
Aspg	8.33899	5.356	0.70012	7.65011	2.00802e-14	1.0906e-13	Significant
Asph	2148.45	-0.526368	0.113344	-4.64397	3.41777e-06	7.54437e-06	N.S.
Asphd1	1.05338	2.39122	0.821686	2.91014	0.00361272	0.00586123	Significant
Asphd2	0.323441	-1.38555	1.21656	-1.13891	0.25474	0.309335	N.S.
Aspm	145.036	1.96283	0.303922	6.45833	1.05868e-10	3.69019e-10	Significant
Aspn	2887.42	4.8217	0.286796	16.8123	1.98354e-63	8.82258e-61	Significant
Asprv1	0.238865	1.22078	3.11791	0.391537	0.6954	0.740062	N.S.
Aspscr1	938.277	-0.143078	0.128444	-1.11394	0.265306	0.321057	N.S.
Asrgl1	795.773	-1.38379	0.118862	-11.6419	2.52292e-31	9.45507e-30	Significant
Ass1	39.0862	0.800548	0.342019	2.34065	0.0192501	0.0283939	N.S.
Aste1	65.231	0.114459	0.11613	0.985609	0.324325	0.383392	N.S.
Astl	21.2497	7.07174	0.829229	8.52809	1.48782e-17	1.20092e-16	Significant
Astn1	43.9488	-0.108454	0.145645	-0.744648	0.456485	0.517829	N.S.
Astn2	40.1558	-0.810782	0.18462	-4.39163	1.12504e-05	2.36382e-05	N.S.
Asxl1	965.734	0.145025	0.0560868	2.58573	0.00971744	0.0148799	N.S.
Asxl2	283.857	0.515013	0.161651	3.18595	0.00144278	0.00245207	N.S.
Asxl3	2.73714	2.02023	0.754988	2.67585	0.00745405	0.0115851	Significant
Atad1	2355.46	-1.07447	0.133319	-8.05935	7.67013e-16	5.01123e-15	Mito Significant
Atad2	269.589	1.62375	0.20857	7.78516	6.96253e-15	4.02052e-14	Significant
Atad2b	283.368	0.209147	0.15392	1.3588	0.174209	0.21977	N.S.
Atad3a	613.678	-0.413521	0.0658137	-6.2832	3.3167e-10	1.0862e-09	N.S.
Atad5	109.931	0.796606	0.118854	6.7024	2.05021e-11	7.77487e-11	N.S.
Atat1	1610.39	-1.17508	0.146768	-8.00637	1.18145e-15	7.54114e-15	Significant
Atcay	132.222	0.31714	0.309032	1.02624	0.304779	0.363259	N.S.
Ate1	1612.61	-0.463286	0.0732243	-6.32695	2.50059e-10	8.31378e-10	N.S.
Atf1	1144.3	-0.118393	0.0599077	-1.97626	0.0481254	0.0670803	N.S.
Atf2	650.536	-0.0191366	0.0478558	-0.399881	0.689244	0.735083	N.S.
Atf3	270.633	1.47686	0.18122	8.14951	3.65391e-16	2.48524e-15	Significant
Atf4	6737.74	-1.54191	0.146161	-10.5494	5.11326e-26	1.15276e-24	Significant
Atf5	1640.12	-0.661349	0.193259	-3.42209	0.000621416	0.00109923	N.S.
Atf6	1334.84	0.516254	0.0951527	5.42553	5.77815e-08	1.5076e-07	N.S.
Atf6b	676.646	0.836624	0.120986	6.91503	4.67761e-12	1.91078e-11	N.S.
Atf7	539.009	-0.341576	0.147577	-2.31457	0.0206366	0.0302962	N.S.
Atf7ip	1928.41	-0.345521	0.0774651	-4.46035	8.18255e-06	1.74381e-05	N.S.
Atf7ip2	0.789956	1.32655	0.780924	1.69869	0.0893784	0.119138	N.S.
Atg10	382.999	-0.270916	0.0704066	-3.84788	0.000119144	0.000226318	N.S.
Atg101	976.051	-0.933473	0.097609	-9.56338	1.1397e-21	1.53983e-20	N.S.
Atg12	1041.51	-0.46274	0.0549651	-8.41881	3.80334e-17	2.90484e-16	N.S.
Atg13	1486.81	-0.10685	0.0630736	-1.69405	0.0902555	0.120222	N.S.
Atg14	309.974	-0.386344	0.0729416	-5.29663	1.17962e-07	2.97492e-07	N.S.
Atg16l1	934.316	-0.526077	0.0660341	-7.96675	1.62899e-15	1.02278e-14	N.S.
Atg16l2	122.397	1.00147	0.142364	7.03461	1.99812e-12	8.53698e-12	Significant
Atg2a	1476.83	-0.827755	0.0880407	-9.40195	5.35609e-21	6.66633e-20	N.S.
Atg2b	961.656	-0.417335	0.0726271	-5.74628	9.12302e-09	2.58504e-08	N.S.
Atg3	781.979	0.207109	0.0653509	3.16918	0.00152868	0.00258895	N.S.
Atg4b	691.826	-0.530719	0.0584002	-9.08761	1.01237e-19	1.07956e-18	N.S.
Atg4c	381.681	0.223173	0.0973892	2.29156	0.0219312	0.0321103	N.S.
Atg4d	769.066	-1.0223	0.105865	-9.65663	4.60751e-22	6.50619e-21	Significant
Atg5	601.714	-0.159952	0.0635631	-2.51642	0.0118552	0.0179678	N.S.
Atg7	333.094	0.151668	0.112666	1.34618	0.178245	0.224276	N.S.
Atg9a	4686.66	-1.17123	0.134173	-8.72924	2.56396e-18	2.27965e-17	Significant
Atg9b	33.8933	1.33166	0.358158	3.71807	0.000200747	0.000373025	Significant
Atic	1975.67	-0.119941	0.0673203	-1.78165	0.0748056	0.101161	N.S.
Atl1	35.3161	0.45113	0.149831	3.01092	0.00260457	0.0042978	N.S.
Atl2	4717.2	-1.36796	0.191317	-7.15024	8.66257e-13	3.85708e-12	Significant
Atl3	583.264	1.71694	0.178293	9.62987	5.98047e-22	8.35388e-21	Significant
Atm	436.87	0.549908	0.165484	3.32303	0.000890439	0.00154831	N.S.
Atmin	942.771	-1.21964	0.114021	-10.6967	1.05491e-26	2.55811e-25	Significant
Atn1	2585.75	-0.372429	0.0807544	-4.61188	3.9905e-06	8.74918e-06	N.S.
Atoh7	0.388789	1.44859	1.95163	0.74225	0.457936	0.519256	N.S.
Atoh8	96.5224	0.661823	0.215571	3.07009	0.00213992	0.00356801	N.S.
Atosa	1333.67	-0.17997	0.132443	-1.35885	0.174196	0.21977	N.S.
Atosb	1295.14	0.639908	0.0943779	6.78027	1.19948e-11	4.66597e-11	N.S.
Atox1	367.019	0.583379	0.163875	3.55991	0.00037098	0.000672275	N.S.
Atp10a	244.599	2.19861	0.169419	12.9774	1.64443e-38	1.27709e-36	Significant
Atp10b	1.7158	1.69761	0.602355	2.81828	0.00482814	0.0077066	Significant
Atp10d	381.23	1.58395	0.179091	8.8444	9.20227e-19	8.62655e-18	Significant
Atp11a	1190.63	0.468478	0.0744845	6.28961	3.18274e-10	1.04496e-09	N.S.
Atp11b	874.912	-0.102706	0.0619796	-1.65709	0.0975022	0.129213	N.S.
Atp11c	144.331	0.698968	0.132031	5.29396	1.19694e-07	3.01544e-07	N.S.
Atp12a	0.452529	0.496733	0.885667	0.560857	0.574895	0.632609	N.S.
Atp13a1	833.626	0.0801444	0.0865155	0.926359	0.35426	0.414546	N.S.
Atp13a2	1075.21	-0.358814	0.141825	-2.52998	0.011407	0.0173211	N.S.
Atp13a3	1667.17	1.08338	0.14384	7.53187	5.00178e-14	2.59564e-13	Significant
Atp13a4	11.7	5.55832	0.736648	7.54542	4.50835e-14	2.35186e-13	Significant
Atp13a5	15.6316	-0.284942	0.34787	-0.819105	0.412726	0.474132	N.S.
Atp1a1	5576.73	0.478697	0.125223	3.82275	0.000131969	0.000249446	N.S.
Atp1a2	40826	-1.63568	0.236158	-6.92624	4.32181e-12	1.77449e-11	Significant
Atp1a3	98.1882	4.66619	0.551731	8.45737	2.7348e-17	2.12718e-16	Significant
Atp1a4	21.3798	-0.233196	0.175034	-1.33229	0.182766	0.229281	N.S.
Atp1b1	3123.84	-0.331039	0.114318	-2.89576	0.00378243	0.00611483	N.S.
Atp1b2	12012.1	-2.00591	0.257801	-7.78084	7.20464e-15	4.15182e-14	Significant
Atp1b3	2379.24	0.350138	0.0820919	4.2652	1.99725e-05	4.09016e-05	N.S.
Atp1b4	696.53	0.601563	0.293511	2.04954	0.0404093	0.0570211	N.S.
Atp23	121.82	0.856968	0.131175	6.533	6.44638e-11	2.3084e-10	N.S.
Atp2a1	692861	-1.99077	0.270362	-7.36334	1.79361e-13	8.64433e-13	Significant
Atp2a2	11680.5	0.140693	0.141048	0.997485	0.318529	0.377491	N.S.
Atp2a3	503.295	-0.279137	0.0990812	-2.81726	0.00484357	0.0077305	N.S.
Atp2b1	1998.04	-0.00171746	0.0901894	-0.0190428	0.984807	0.987143	N.S.
Atp2b2	28.5156	-1.03169	0.372333	-2.77088	0.0055905	0.00885407	Significant
Atp2b3	1098.67	-1.56052	0.270886	-5.76079	8.37219e-09	2.38347e-08	Significant
Atp2b4	948.217	1.4657	0.118599	12.3584	4.38656e-35	2.43887e-33	Significant
Atp2c1	1954.13	-0.454337	0.0489809	-9.2758	1.76297e-20	2.05502e-19	N.S.
Atp2c2	0.854137	0.303949	0.705487	0.430836	0.666588	0.71598	N.S.
Atp4a	3.11554	0.829603	0.393319	2.10924	0.0349242	0.0497757	N.S.
Atp5f1a	63316.4	-1.4563	0.226316	-6.43479	1.23641e-10	4.26658e-10	Significant
Atp5f1b	92711.2	-1.29196	0.23503	-5.49699	3.86334e-08	1.02638e-07	Significant
Atp5f1c	15027.7	-1.50997	0.23585	-6.40223	1.53121e-10	5.21784e-10	Significant
Atp5f1d	9141.72	-1.32201	0.173152	-7.63499	2.25832e-14	1.21794e-13	Significant
Atp5f1e	3833.17	-1.47318	0.201708	-7.30354	2.80304e-13	1.32412e-12	Significant
Atp5if1	1202.97	0.216401	0.131823	1.64161	0.100671	0.132996	N.S.
Atp5mc2	7843.15	-1.01449	0.136392	-7.43805	1.02186e-13	5.10083e-13	Significant
Atp5mc3	13800.2	-1.17715	0.216083	-5.44765	5.10407e-08	1.33958e-07	Significant
Atp5me	4307.09	-1.16523	0.2139	-5.44757	5.10635e-08	1.33997e-07	Significant
Atp5mf	5184.77	-1.23488	0.16134	-7.65387	1.95017e-14	1.05986e-13	Significant
Atp5mg	6292.2	-1.16785	0.188264	-6.20325	5.53076e-10	1.77316e-09	Significant
Atp5mk	3780.62	-1.34396	0.168312	-7.98493	1.40602e-15	8.89723e-15	Significant
Atp5mk-ps2	0.183934	-0.0934539	1.91264	-0.0488612	0.96103	0.967613	N.S.
Atp5mpl-ps1	3585.25	-1.22063	0.176665	-6.90929	4.87097e-12	1.98527e-11	Significant
Atp5pb	16453.5	-1.32158	0.20523	-6.43952	1.19851e-10	4.14175e-10	Mito Significant
Atp5pd	9338.76	-1.1829	0.167607	-7.05755	1.69461e-12	7.28254e-12	Significant
Atp5pf	3720.63	-1.15881	0.163043	-7.10739	1.18257e-12	5.18358e-12	Significant
Atp5po	8515.31	-1.35901	0.203949	-6.66348	2.67424e-11	1.00022e-10	Significant
Atp6ap1	2999	-0.132616	0.0560108	-2.36769	0.0178994	0.0264918	N.S.
Atp6ap1l	5.69202	-0.894933	0.307332	-2.91194	0.00359187	0.00582908	N.S.
Atp6ap2	763.649	0.982032	0.188464	5.21072	1.88109e-07	4.64419e-07	N.S.
Atp6v0a1	1906.53	-0.172676	0.0599447	-2.88059	0.00396937	0.00640052	N.S.
Atp6v0a4	1.17486	0.670597	0.795943	0.842519	0.399497	0.46094	N.S.
Atp6v0b	1574.27	-0.508803	0.104979	-4.8467	1.25535e-06	2.88247e-06	N.S.
Atp6v0c	3345.53	-0.105589	0.156136	-0.676261	0.498875	0.559707	N.S.
Atp6v0d1	2022.8	0.221761	0.0970997	2.28385	0.0223804	0.0327255	N.S.
Atp6v0d2	11.8829	6.24041	0.838372	7.44349	9.80607e-14	4.90797e-13	Significant
Atp6v0e1	634.681	0.572564	0.156851	3.65037	0.000261864	0.000481665	N.S.
Atp6v0e2	1005.97	-0.532178	0.122305	-4.35124	1.35368e-05	2.8219e-05	N.S.
Atp6v1a	1311.33	0.595213	0.14583	4.08156	4.47339e-05	8.85665e-05	N.S.
Atp6v1b1	15.8691	0.408689	0.439309	0.9303	0.352216	0.412525	N.S.
Atp6v1b2	2021.74	-0.0450692	0.166896	-0.270044	0.787126	0.821083	N.S.
Atp6v1c1	1254.99	-0.0849749	0.0708842	-1.19878	0.230612	0.283188	N.S.
Atp6v1c2	9.62654	1.4478	0.285762	5.06644	4.05325e-07	9.71194e-07	Significant
Atp6v1d	2061.9	-0.520395	0.0821083	-6.33791	2.32905e-10	7.77515e-10	N.S.
Atp6v1e1	2760.73	-0.726158	0.0945733	-7.67825	1.61272e-14	8.88467e-14	N.S.
Atp6v1e2	3.80648	2.02065	0.495283	4.07979	4.50774e-05	8.92361e-05	Significant
Atp6v1fnb	1597.96	-0.741538	0.111384	-6.65746	2.78594e-11	1.03947e-10	N.S.
Atp6v1g1	3419.08	-0.180987	0.094324	-1.91878	0.0550118	0.0760083	N.S.
Atp6v1g2	15.0778	0.000817186	0.330546	0.00247223	0.998027	0.998205	N.S.
Atp6v1h	944.295	0.437357	0.11145	3.92424	8.7003e-05	0.000167276	N.S.
Atp7a	266.627	0.531766	0.175531	3.02948	0.00244977	0.00405663	N.S.
Atp7b	8.89298	0.70704	0.270628	2.6126	0.00898576	0.0138171	N.S.
Atp8a1	1976.52	-0.962658	0.20656	-4.66042	3.1556e-06	6.98939e-06	N.S.
Atp8a2	196.221	0.614699	0.237251	2.59093	0.00957176	0.0146674	N.S.
Atp8b1	219.693	1.5536	0.174476	8.90437	5.36897e-19	5.18847e-18	Significant
Atp8b2	884.378	2.1396	0.170819	12.5255	5.41549e-36	3.30443e-34	Significant
Atp8b3	1.08667	1.40883	0.712868	1.97628	0.0481231	0.0670803	N.S.
Atp8b4	84.3064	2.43155	0.348467	6.97783	2.9977e-12	1.25663e-11	Significant
Atp8b5p	22.88	-0.179576	0.194382	-0.923831	0.355574	0.415854	N.S.
Atp9a	6827.09	-1.66894	0.151753	-10.9977	3.91981e-28	1.09508e-26	Significant
Atp9b	1261.16	-0.243506	0.0552357	-4.40849	1.04095e-05	2.19626e-05	N.S.
Atpaf1	1363.35	-1.26501	0.201003	-6.29351	3.10371e-10	1.0202e-09	Mito Significant
Atpaf2	429.774	-0.468618	0.0759893	-6.1669	6.96434e-10	2.20971e-09	N.S.
Atpsckmt	815.961	-1.13113	0.14345	-7.88518	3.14092e-15	1.90142e-14	Mito Significant
Atr	174.42	1.14225	0.202462	5.64181	1.68275e-08	4.63765e-08	Significant
Atrip	182.987	-0.278986	0.0573617	-4.86363	1.15252e-06	2.65393e-06	N.S.
Atrn	1798.36	0.381006	0.0606185	6.2853	3.27213e-10	1.07265e-09	N.S.
Atrnl1	478.387	0.697839	0.109515	6.37209	1.86467e-10	6.29579e-10	N.S.
Atrx	1543.15	0.092178	0.139645	0.660089	0.509196	0.569963	N.S.
Atxn1	581.387	-0.754729	0.237521	-3.17752	0.0014854	0.00252095	N.S.
Atxn10	1373.45	0.137324	0.0896904	1.53109	0.125747	0.163239	N.S.
Atxn1l	1077.27	-0.241415	0.0502994	-4.79955	1.5902e-06	3.62413e-06	N.S.
Atxn2	1574.46	-0.531281	0.108163	-4.91187	9.02125e-07	2.09821e-06	N.S.
Atxn2l	1875.83	0.118592	0.0512166	2.3155	0.0205859	0.0302269	N.S.
Atxn3	274.089	0.166917	0.0882193	1.89207	0.0584822	0.0805071	N.S.
Atxn7	548.589	-0.792915	0.121835	-6.50811	7.61e-11	2.69539e-10	N.S.
Atxn7l1	520.024	-0.705644	0.100268	-7.03754	1.95658e-12	8.36584e-12	N.S.
Atxn7l2	264.102	-0.549153	0.0803515	-6.83439	8.23574e-12	3.26455e-11	N.S.
Atxn7l3	802.088	0.473746	0.0591345	8.01133	1.13477e-15	7.24864e-15	N.S.
Atxn7l3b	880.345	0.894586	0.0875289	10.2205	1.60567e-24	3.04932e-23	N.S.
Auh	1457.5	-1.24158	0.190037	-6.53335	6.43134e-11	2.30351e-10	Mito Significant
Aunip	34.1516	0.105291	0.215072	0.489562	0.624444	0.678693	N.S.
Aup1	1932.69	-0.940575	0.0960373	-9.79385	1.19655e-22	1.81708e-21	N.S.
Aurka	947.155	-0.0356376	0.125827	-0.283228	0.777002	0.812126	N.S.
Aurkb	107.058	3.3005	0.43156	7.64785	2.04372e-14	1.10856e-13	Significant
Aurkc	417.918	-0.311164	0.100761	-3.08814	0.00201411	0.00336887	N.S.
Auts2	180.854	0.216297	0.282223	0.766405	0.443435	0.504996	N.S.
Aven	897.345	-1.08415	0.11227	-9.65663	4.60768e-22	6.50619e-21	Significant
Avil	33.9449	0.73113	0.167345	4.369	1.24815e-05	2.60995e-05	N.S.
Avl9	348.392	0.587876	0.0950578	6.18441	6.23338e-10	1.98861e-09	N.S.
Avp	2.97258	-1.10593	0.381839	-2.89632	0.00377569	0.00610628	Significant
Avpi1	319.568	0.940321	0.146179	6.43267	1.25379e-10	4.32215e-10	N.S.
Avpr1a	85.9609	1.04569	0.197601	5.29193	1.21033e-07	3.04692e-07	Significant
Avpr1b	0.236626	0.162287	1.24707	0.130135	0.89646	0.915452	N.S.
Awat2	1.13411	1.2367	0.747537	1.65436	0.0980538	0.129883	N.S.
Axdnd1	3.70393	0.893416	0.504626	1.77045	0.0766519	0.103472	N.S.
Axin1	909.213	-0.704385	0.084436	-8.34224	7.28978e-17	5.39221e-16	N.S.
Axin2	151.926	-0.464719	0.193966	-2.39587	0.0165809	0.0246786	N.S.
Axl	2046.56	1.65431	0.164753	10.0412	1.00474e-23	1.73287e-22	Significant
Azgp1	7.05982	0.468457	0.318143	1.47247	0.140894	0.18108	N.S.
Azi2	933.22	-0.557335	0.0697054	-7.99558	1.28964e-15	8.20074e-15	N.S.
Azin1	2527.68	0.180106	0.0682718	2.63808	0.00833778	0.0128664	N.S.
Azin2	79.5542	0.105264	0.0881885	1.19362	0.232625	0.285319	N.S.
B2m	15392.3	1.15296	0.118908	9.69625	3.12793e-22	4.49561e-21	Significant
B3galnt1	413.646	2.16724	0.213472	10.1523	3.23517e-24	5.95004e-23	Significant
B3galnt2	2523.15	-0.83666	0.167713	-4.98862	6.08106e-07	1.4353e-06	N.S.
B3galt1	19.3549	-0.915834	0.198858	-4.60545	4.11566e-06	9.0084e-06	N.S.
B3galt2	15.7284	2.22999	0.363483	6.13507	8.51229e-10	2.67127e-09	Significant
B3galt4	1055.45	-0.0600077	0.265766	-0.225791	0.821364	0.85029	N.S.
B3galt5	19.2149	5.66142	0.756748	7.48125	7.36166e-14	3.74779e-13	Significant
B3galt6	99.8354	0.515923	0.107819	4.78507	1.70927e-06	3.88306e-06	N.S.
B3galt9	8.45299	0.0928932	0.255018	0.364261	0.715663	0.757856	N.S.
B3gat1	4.2699	2.75874	0.6763	4.07916	4.5199e-05	8.94559e-05	Significant
B3gat2	2.62343	0.627555	0.794714	0.789661	0.429726	0.491256	N.S.
B3gat3	1835.04	-0.0337058	0.0831883	-0.405175	0.685349	0.731991	N.S.
B3glct	349.902	0.64847	0.104191	6.22385	4.85086e-10	1.56319e-09	N.S.
B3gnt2	413.261	1.41433	0.201752	7.01023	2.37927e-12	1.0094e-11	Significant
B3gnt3	3.97261	1.32416	0.906505	1.46073	0.144088	0.184849	N.S.
B3gnt4	199.155	0.0880787	0.131985	0.667337	0.504557	0.565331	N.S.
B3gnt5	38.559	2.25472	0.354695	6.35679	2.06019e-10	6.91723e-10	Significant
B3gnt6	0.878536	1.87146	0.839947	2.22807	0.0258761	0.037535	Significant
B3gnt7	67.9183	1.68385	0.259436	6.49043	8.55922e-11	3.01392e-10	Significant
B3gnt8	61.4531	-0.290843	0.109862	-2.64736	0.00811236	0.0125403	N.S.
B3gnt9	323.246	1.9794	0.213998	9.24962	2.25292e-20	2.5957e-19	Significant
B3gntl1	129.453	0.272014	0.099688	2.72865	0.00635933	0.00999307	N.S.
B4galnt1	54.534	0.378749	0.161768	2.34131	0.0192162	0.0283513	N.S.
B4galnt2	18.8816	0.826545	0.247938	3.33368	0.000857055	0.00149247	N.S.
B4galnt3	13.3447	0.795036	0.311253	2.55431	0.0106399	0.0162116	N.S.
B4galnt4	8.42847	2.52136	0.625565	4.03054	5.56492e-05	0.000109281	Significant
B4galt1	855.901	0.835644	0.080074	10.4359	1.69998e-25	3.61422e-24	N.S.
B4galt2	223.834	1.60075	0.180999	8.844	9.2352e-19	8.64783e-18	Significant
B4galt3	356.028	0.16057	0.119152	1.34761	0.177785	0.223794	N.S.
B4galt4	89.5811	1.33362	0.158611	8.40813	4.16608e-17	3.16757e-16	Significant
B4galt5	970.898	1.59782	0.201235	7.94008	2.02048e-15	1.2523e-14	Significant
B4galt6	605.42	0.631103	0.15042	4.19559	2.72156e-05	5.50237e-05	N.S.
B4galt7	559.743	-0.188605	0.0576469	-3.27173	0.00106891	0.0018413	N.S.
B4gat1	510.129	-0.37835	0.0763824	-4.95337	7.29393e-07	1.70869e-06	N.S.
B9d1	106.837	0.650931	0.114736	5.67328	1.4009e-08	3.89186e-08	N.S.
B9d2	169.822	0.27585	0.0801402	3.4421	0.000577216	0.00102394	N.S.
Baalc	16.5181	1.96393	0.308337	6.3694	1.89767e-10	6.40082e-10	Significant
Baat	7.64062	1.59499	0.339538	4.69754	2.63313e-06	5.87915e-06	Significant
Babam1	1399.18	-1.00385	0.113882	-8.8148	1.19903e-18	1.10381e-17	Significant
Babam2	1083.48	-0.392048	0.0815648	-4.80659	1.5353e-06	3.50433e-06	N.S.
Bace1	869.558	-0.138878	0.10202	-1.36128	0.173424	0.218878	N.S.
Bace2	194.026	1.15226	0.134463	8.56938	1.04047e-17	8.54932e-17	Significant
Bach1	565.733	0.67162	0.160039	4.1966	2.70953e-05	5.48001e-05	N.S.
Bach2	91.6589	-0.536387	0.207941	-2.57951	0.00989409	0.0151367	N.S.
Bad	457.367	0.365724	0.101847	3.59091	0.000329525	0.000600305	N.S.
Bag1	2400.43	-0.427827	0.0961762	-4.44837	8.65261e-06	1.83935e-05	N.S.
Bag2	811.186	-0.574266	0.0895231	-6.41473	1.41075e-10	4.83268e-10	N.S.
Bag3	3198.18	-0.31518	0.0995735	-3.1653	0.00154923	0.00262192	N.S.
Bag4	298.1	0.0966752	0.0750251	1.28857	0.197547	0.24609	N.S.
Bag5	661.639	-0.337997	0.0399003	-8.47104	2.43201e-17	1.90747e-16	N.S.
Bag6	5378.33	-0.911226	0.105951	-8.60048	7.93815e-18	6.64211e-17	N.S.
Bahcc1	381.853	-0.00750359	0.0803606	-0.093374	0.925606	0.93877	N.S.
Bahd1	503.722	0.521695	0.0870061	5.99607	2.02144e-09	6.13069e-09	N.S.
Baiap2	277.257	2.79801	0.269379	10.3869	2.84572e-25	5.85851e-24	Significant
Baiap2l1	161.136	2.08179	0.272331	7.64436	2.09993e-14	1.13687e-13	Significant
Baiap2l2	19.7661	-0.177151	0.273041	-0.648808	0.516463	0.577064	N.S.
Baiap3	14.4565	1.33833	0.293159	4.56519	4.99035e-06	1.08421e-05	Significant
Bak1	608.87	0.718555	0.14248	5.0432	4.57806e-07	1.09263e-06	N.S.
Bambi	70.9232	0.323832	0.149916	2.16008	0.0307664	0.0441437	N.S.
Banf1	4061.15	-1.25271	0.119783	-10.4582	1.34427e-25	2.8907e-24	Significant
Banf2	1.26094	-0.38626	0.592455	-0.651965	0.514423	0.575128	N.S.
Bank1	3.82488	0.892906	0.455881	1.95864	0.0501553	0.0697314	N.S.
Banp	425.991	-0.720634	0.118002	-6.10698	1.01533e-09	3.16274e-09	N.S.
Bap1	4230.77	-0.969937	0.0932205	-10.4048	2.35855e-25	4.89132e-24	N.S.
Bard1	31.114	2.66915	0.421958	6.32564	2.52191e-10	8.37925e-10	Significant
Barhl1	0.295741	1.02224	1.44996	0.705015	0.480801	0.542103	N.S.
Barx1	0.279894	1.36739	1.71783	0.795997	0.426034	0.487563	N.S.
Barx2	167.063	-2.16122	0.330486	-6.53951	6.17216e-11	2.21584e-10	Significant
Basp1	618.325	1.64363	0.177525	9.25862	2.07084e-20	2.39244e-19	Significant
Batf	17.2738	2.83535	0.490237	5.78363	7.31058e-09	2.09678e-08	Significant
Batf2	1.62028	2.12856	0.701825	3.03289	0.00242222	0.00401298	Significant
Batf3	44.6216	1.37416	0.300981	4.56561	4.98045e-06	1.08228e-05	Significant
Bax	372.774	1.13631	0.157909	7.19597	6.20202e-13	2.81489e-12	Mito Significant
Baz1a	453.526	0.779888	0.129321	6.03062	1.63331e-09	4.99026e-09	N.S.
Baz1b	1722.99	0.14443	0.0533946	2.70495	0.00683149	0.0106794	N.S.
Baz2a	1809.12	-0.0766296	0.0497467	-1.5404	0.123464	0.160546	N.S.
Baz2b	500.321	0.235431	0.0953679	2.46866	0.013562	0.0204101	N.S.
Bbc3	94.6143	1.36117	0.122778	11.0865	1.45927e-28	4.2379e-27	Mito Significant
Bbip1	100.332	-0.303297	0.0972702	-3.11809	0.00182028	0.00305859	N.S.
Bbln	360.653	-0.427586	0.111022	-3.85137	0.000117459	0.000223217	N.S.
Bbof1	166.57	-0.608819	0.130333	-4.67127	2.9934e-06	6.64668e-06	N.S.
Bbox1	1.49032	1.80826	0.722578	2.50252	0.0123313	0.0186459	Significant
Bbs1	422.856	-0.423401	0.127318	-3.32553	0.000882511	0.00153522	N.S.
Bbs10	122.312	0.194809	0.128226	1.51926	0.128697	0.166782	N.S.
Bbs12	180.853	-0.116019	0.0668386	-1.73581	0.0825974	0.110702	N.S.
Bbs2	305.956	0.115966	0.0604411	1.91866	0.055028	0.0760244	N.S.
Bbs4	342.031	0.0687308	0.0705605	0.97407	0.330022	0.389446	N.S.
Bbs5	76.1343	0.298138	0.0952632	3.12962	0.00175032	0.00294456	N.S.
Bbs7	321.668	0.404464	0.0878631	4.60334	4.1576e-06	9.09432e-06	N.S.
Bbs9	652.404	-1.17869	0.146065	-8.06965	7.04977e-16	4.622e-15	Significant
Bbx	144.553	-0.108657	0.215103	-0.505139	0.613461	0.668519	N.S.
Bcam	1767.51	0.0239412	0.0719129	0.332919	0.739195	0.778774	N.S.
Bcan	3.65955	2.0576	0.629859	3.26676	0.00108785	0.00187239	Significant
Bcap29	1078.7	-0.477607	0.0776735	-6.14891	7.80188e-10	2.46021e-09	N.S.
Bcap31	1877.88	-0.717178	0.154792	-4.63318	3.60098e-06	7.93117e-06	N.S.
Bcar1	933.983	0.233574	0.094167	2.48042	0.0131227	0.0197665	N.S.
Bcar3	421.24	0.898166	0.133044	6.75087	1.46962e-11	5.67242e-11	N.S.
Bcas1	45.1805	3.28077	0.352619	9.30401	1.35252e-20	1.60875e-19	Significant
Bcas2	929.483	-0.211579	0.0684469	-3.09113	0.00199395	0.00333714	N.S.
Bcas3	909.758	-0.594902	0.0892764	-6.6636	2.672e-11	9.99605e-11	N.S.
Bcat1	573.844	4.37342	0.357271	12.2412	1.87268e-34	1.00483e-32	Significant
Bcat2	2543.56	-1.40187	0.2557	-5.48249	4.19373e-08	1.11014e-07	Mito Significant
Bccip	941.276	-0.837828	0.0738028	-11.3523	7.22699e-30	2.36268e-28	N.S.
Bcdin3d	96.0069	-0.160833	0.0811456	-1.98203	0.0474753	0.0662561	N.S.
Bche	11.6174	1.22775	0.363602	3.37664	0.000733774	0.00128801	Significant
Bckdha	2820.02	-1.11876	0.178986	-6.25054	4.09032e-10	1.33002e-09	Mito Significant
Bckdhb	2745.31	-1.44222	0.237193	-6.08034	1.19925e-09	3.70834e-09	Mito Significant
Bcl10	412.504	0.617741	0.11694	5.28255	1.27396e-07	3.20232e-07	N.S.
Bcl11a	8.70948	1.73867	0.516067	3.36907	0.00075422	0.00132184	Significant
Bcl11b	17.0024	2.71687	0.427003	6.36264	1.98321e-10	6.67467e-10	Significant
Bcl2	116.296	0.435791	0.0866112	5.03158	4.86466e-07	1.15839e-06	N.S.
Bcl2a1	157.901	3.48052	0.388477	8.9594	3.26436e-19	3.24841e-18	Significant
Bcl2l1	593.188	0.403657	0.119715	3.37181	0.00074676	0.00130944	N.S.
Bcl2l10	0.360996	0.334146	0.952525	0.3508	0.725738	0.7667	N.S.
Bcl2l11	326.541	1.57648	0.15604	10.1031	5.35223e-24	9.54255e-23	Mito Significant
Bcl2l12	209.195	-0.283916	0.0889095	-3.19331	0.00140653	0.00239359	N.S.
Bcl2l13	1597.86	-0.801013	0.106148	-7.54617	4.48251e-14	2.33982e-13	N.S.
Bcl2l14	5.82261	4.84577	0.724817	6.68551	2.30119e-11	8.6741e-11	Significant
Bcl2l15	4.39346	-0.977294	0.389271	-2.51057	0.0120535	0.0182552	N.S.
Bcl2l2	1546.67	-0.0730758	0.0770962	-0.947852	0.343205	0.403313	N.S.
Bcl3	227.315	2.4676	0.268635	9.18571	4.08804e-20	4.57589e-19	Significant
Bcl6	1566.17	-0.212841	0.166845	-1.27569	0.202066	0.251367	N.S.
Bcl6b	403.298	0.469719	0.160687	2.9232	0.00346455	0.00563436	N.S.
Bcl7a	150.113	-0.354726	0.196724	-1.80317	0.0713617	0.0969032	N.S.
Bcl7b	443.356	-0.472999	0.0798134	-5.92631	3.09812e-09	9.20612e-09	N.S.
Bcl7c	621.987	0.0147101	0.104254	0.141099	0.887792	0.908101	N.S.
Bcl9	240.419	0.750092	0.112495	6.66775	2.59749e-11	9.73023e-11	N.S.
Bcl9l	1501.45	-0.310691	0.0838868	-3.70369	0.000212484	0.000394054	N.S.
Bclaf3	125.483	1.07166	0.12805	8.36905	5.80831e-17	4.3439e-16	Significant
Bco1	25.6666	-0.0573293	0.162795	-0.352156	0.724722	0.765865	N.S.
Bco2	49.6418	1.41364	0.287576	4.9157	8.84642e-07	2.05953e-06	Mito Significant
Bcor	668.959	-0.465077	0.0776291	-5.99101	2.08538e-09	6.31554e-09	N.S.
Bcorl1	389.65	-0.396669	0.115431	-3.43642	0.000589449	0.00104476	N.S.
Bcr	200.463	1.4079	0.140608	10.013	1.3368e-23	2.27081e-22	Significant
Bcs1l	368.779	-0.632884	0.0855984	-7.39365	1.42852e-13	7.01883e-13	N.S.
Bdh1	82.8089	0.827014	0.270627	3.05592	0.0022437	0.00373479	N.S.
Bdh2	250.47	-0.215088	0.118536	-1.81455	0.0695938	0.09467	N.S.
Bdkrb1	7.40997	4.90574	0.825731	5.9411	2.83123e-09	8.4586e-09	Significant
Bdkrb2	69.3322	0.758609	0.133176	5.69627	1.22458e-08	3.42679e-08	N.S.
Bdnf	11.0406	0.0674348	0.324551	0.207779	0.835402	0.863131	N.S.
Bdp1	606.462	-0.107286	0.167834	-0.639238	0.522668	0.583034	N.S.
Bean1	119.233	-0.573901	0.0894511	-6.4158	1.40082e-10	4.79963e-10	N.S.
Becn1	2471.99	-0.425172	0.0655745	-6.4838	8.94388e-11	3.14478e-10	N.S.
Becn2	0.227756	0.657756	1.29541	0.507758	0.611623	0.666601	N.S.
Begain	57.5206	2.25638	0.193278	11.6743	1.72496e-31	6.64131e-30	Significant
Bend3	84.078	-0.328706	0.155518	-2.11362	0.0345474	0.0492885	N.S.
Bend4	7.91458	2.23147	0.447449	4.9871	6.12921e-07	1.44626e-06	Significant
Bend5	83.5118	1.23546	0.451387	2.73703	0.00619957	0.00975926	Significant
Bend6	63.3542	2.82194	0.253706	11.1229	9.71117e-29	2.88468e-27	Significant
Bend7	55.9467	-0.395743	0.167582	-2.36149	0.0182016	0.0269177	N.S.
Best1	4.47285	1.76205	1.20263	1.46516	0.142878	0.183435	N.S.
Best2	0.282504	0.5476	1.01658	0.538668	0.590116	0.646999	N.S.
Best3	261.023	-1.0036	0.195948	-5.12175	3.02713e-07	7.33962e-07	Significant
Best4	1.91358	1.23202	0.985999	1.24951	0.211477	0.26186	N.S.
Bet1	617.909	0.235742	0.0829793	2.84098	0.00449757	0.00720683	N.S.
Bet1l	299.213	0.56199	0.0927642	6.05826	1.37599e-09	4.22776e-09	N.S.
Bex1	2.94702	-1.14597	0.395665	-2.89632	0.00377562	0.00610628	Significant
Bex2	392.889	1.86325	0.189613	9.82657	8.65135e-23	1.34028e-21	Significant
Bex3	233.176	-0.341287	0.0724829	-4.70852	2.49523e-06	5.58083e-06	N.S.
Bex4	2.04369	0.848922	0.563124	1.50752	0.131677	0.170408	N.S.
Bfar	1650.89	-0.456633	0.0701405	-6.51027	7.50167e-11	2.65981e-10	N.S.
Bfsp1	49.3849	1.83975	0.185237	9.93184	3.02611e-23	4.94655e-22	Significant
Bfsp2	18.6934	2.25771	0.474236	4.76073	1.92896e-06	4.36222e-06	Significant
Bglap	5.16113	-2.22062	0.579066	-3.83484	0.000125648	0.00023811	Significant
Bgn	10666.4	4.16595	0.284104	14.6635	1.1046e-48	1.867e-46	Significant
Bhlha15	11.0914	-0.346781	0.373066	-0.929543	0.352608	0.412898	N.S.
Bhlhe22	38.3607	2.3207	0.222801	10.416	2.09519e-25	4.39367e-24	Significant
Bhlhe23	0.182366	0.860984	1.63852	0.525466	0.59926	0.655466	N.S.
Bhlhe40	3497.16	-0.767203	0.108172	-7.09244	1.31767e-12	5.75187e-12	N.S.
Bhlhe41	2454.76	-0.881204	0.172381	-5.11197	3.18823e-07	7.71144e-07	N.S.
Bhmt	3.28239	2.68687	0.764132	3.51624	0.00043771	0.000786957	Significant
Bhmt2	0.648918	2.37897	1.12707	2.11077	0.0347922	0.0496041	Significant
Bicc1	800.708	2.12145	0.136524	15.5391	1.88608e-54	4.42757e-52	Significant
Bicd1	89.2195	2.01253	0.240228	8.3776	5.40187e-17	4.06511e-16	Significant
Bicd2	2404.11	-0.404932	0.0909659	-4.45147	8.52827e-06	1.81428e-05	N.S.
Bicdl1	16.7415	1.53188	0.321048	4.77152	1.82844e-06	4.14155e-06	Significant
Bicdl2	28.0622	6.26005	0.657098	9.52682	1.62176e-21	2.14483e-20	Significant
Bicra	1111.13	-0.324805	0.0692072	-4.69323	2.68926e-06	6.00051e-06	N.S.
Bicral	346.693	-0.287778	0.105491	-2.728	0.00637198	0.0100092	N.S.
Bid	286.93	1.51821	0.23212	6.54064	6.12574e-11	2.20011e-10	Mito Significant
Bik	14.4836	2.1685	0.39978	5.42423	5.8204e-08	1.51698e-07	Mito Significant
Bin1	25248.9	-1.0509	0.201761	-5.20861	1.9026e-07	4.69663e-07	Significant
Bin2a	0.30402	-0.342271	1.21618	-0.281431	0.77838	0.813365	N.S.
Bin3	296.462	0.716106	0.1206	5.93785	2.88788e-09	8.61776e-09	N.S.
Birc2	994.15	-0.371003	0.0564994	-6.56649	5.15162e-11	1.86531e-10	N.S.
Birc3	264.132	-0.408573	0.151124	-2.70356	0.00686012	0.0107202	N.S.
Birc5	62.3849	2.61548	0.44105	5.93013	3.02688e-09	9.00393e-09	Significant
Birc6	2153.47	0.508831	0.197727	2.57341	0.0100703	0.015391	N.S.
Bivm	353.256	0.0961343	0.0641779	1.49794	0.13415	0.173283	N.S.
Blcap	1349.01	-1.08417	0.0708851	-15.2948	8.28689e-53	1.7292e-50	Significant
Bles03	774.691	0.0484538	0.0678712	0.713908	0.475284	0.536695	N.S.
Blk	13.8195	1.62122	0.299942	5.40513	6.47612e-08	1.67986e-07	Significant
Blm	133.981	0.988566	0.128497	7.6933	1.43387e-14	7.94081e-14	N.S.
Blmh	1239.73	0.194725	0.0396389	4.91247	8.99351e-07	2.09205e-06	N.S.
Blnk	180.128	4.70863	0.370977	12.6925	6.50776e-37	4.31349e-35	Significant
Bloc1s1	1402.76	-0.246562	0.113983	-2.16315	0.0305297	0.0438302	N.S.
Bloc1s2	470.902	-0.294647	0.120256	-2.45017	0.0142788	0.0214353	N.S.
Bloc1s3	231.829	-0.276406	0.0986729	-2.80123	0.00509075	0.00810282	N.S.
Bloc1s4	252.124	-0.344815	0.0777407	-4.43544	9.18829e-06	1.94661e-05	N.S.
Bloc1s5	518.833	0.0302696	0.0713759	0.424088	0.671502	0.719932	N.S.
Bltp1	2338.92	-0.0930932	0.161509	-0.576397	0.564347	0.62242	N.S.
Bltp3a	609.855	-0.706736	0.101117	-6.98929	2.76285e-12	1.1625e-11	N.S.
Bltp3b	799.28	0.481823	0.126791	3.80015	0.000144611	0.000272214	N.S.
Blvra	536.954	0.33765	0.139473	2.42089	0.0154826	0.0231315	N.S.
Blvrb	839.511	1.2733	0.133002	9.5735	1.0335e-21	1.40445e-20	Significant
Blzf1	424.995	-0.239199	0.0582021	-4.1098	3.96009e-05	7.88194e-05	N.S.
Bmal1	477.759	-0.451271	0.221128	-2.04077	0.0412735	0.0581483	N.S.
Bmal2	62.112	2.76009	0.330018	8.36346	6.09052e-17	4.54289e-16	Significant
Bmerb1	0.596764	-0.0647543	0.972014	-0.0666187	0.946885	0.956106	N.S.
Bmf	442.714	2.12602	0.186918	11.3741	5.62744e-30	1.85048e-28	Significant
Bmi1	1253.19	-0.763264	0.0902644	-8.45586	2.77032e-17	2.15183e-16	N.S.
Bmp1	1813.6	2.45065	0.180358	13.5877	4.73811e-42	4.97413e-40	Significant
Bmp10	1.07858	2.15929	0.808785	2.6698	0.00758973	0.0117852	Significant
Bmp15	4.03465	1.15469	0.426868	2.70503	0.00682972	0.0106776	Significant
Bmp2	36.1729	1.24081	0.186904	6.63875	3.16353e-11	1.17516e-10	Significant
Bmp2k	632.977	0.415897	0.116529	3.56904	0.000358288	0.00065081	N.S.
Bmp3	22.4803	0.351629	0.32564	1.07981	0.280227	0.33699	N.S.
Bmp4	128.094	-0.376913	0.15876	-2.37411	0.0175911	0.0260561	N.S.
Bmp5	300.83	0.341021	0.139192	2.45001	0.0142853	0.0214432	N.S.
Bmp6	144.805	-0.586758	0.162191	-3.61771	0.000297223	0.000544169	N.S.
Bmp7	16.2213	-2.12936	0.289358	-7.35892	1.85406e-13	8.92037e-13	Significant
Bmp8a	1.59764	0.170222	1.56856	0.108521	0.913582	0.929251	N.S.
Bmp8b	2.06369	-0.145978	0.777485	-0.187757	0.851067	0.876744	N.S.
Bmper	268.207	0.772272	0.114004	6.77406	1.25215e-11	4.86414e-11	N.S.
Bmpr1a	910.161	-0.180596	0.105774	-1.70737	0.0877533	0.117111	N.S.
Bmpr1b	189.642	-0.0618731	0.14817	-0.417582	0.676252	0.724106	N.S.
Bmpr2	745.545	0.261773	0.207758	1.25999	0.207672	0.257526	N.S.
Bms1	905.05	-0.257098	0.0580187	-4.43129	9.36731e-06	1.9828e-05	N.S.
Bmt2	614.498	-0.443065	0.0836468	-5.29686	1.17813e-07	2.97205e-07	N.S.
Bmx	26.4021	0.437367	0.147433	2.96655	0.00301159	0.00493045	N.S.
Bmyc	282.2	-1.21282	0.127923	-9.48085	2.52208e-21	3.26653e-20	Significant
Bnc1	42.849	-0.357275	0.582767	-0.613067	0.539832	0.599963	N.S.
Bnc2	147.48	2.68509	0.224137	11.9797	4.54026e-33	2.14356e-31	Significant
Bnip1	1237.09	-1.52074	0.165233	-9.20359	3.46173e-20	3.90067e-19	Significant
Bnip2	1940.59	-0.124435	0.0464353	-2.67974	0.00736787	0.0114575	N.S.
Bnip3	9345.73	-1.02517	0.149017	-6.87952	6.00536e-12	2.42134e-11	Mito Significant
Bnip3-ps3	3.60971	-0.139723	0.318587	-0.43857	0.660973	0.711351	N.S.
Bnip3l	2552.08	0.0568262	0.0861876	0.659332	0.509683	0.570394	N.S.
Bnip5	39.899	0.636424	0.288868	2.20317	0.0275831	0.0398844	N.S.
Bnipl	1.2667	0.624429	0.600685	1.03953	0.298559	0.356655	N.S.
Boc	875.608	1.105	0.104541	10.57	4.10516e-26	9.36375e-25	Significant
Bod1	1018.72	-0.405209	0.0726593	-5.57684	2.44928e-08	6.63746e-08	N.S.
Bod1l1	855.058	-0.10962	0.112089	-0.977978	0.328085	0.387404	N.S.
Bok	166.299	1.78508	0.228381	7.81626	5.44173e-15	3.19362e-14	Mito Significant
Bola1	323.768	-0.917963	0.106864	-8.58999	8.69796e-18	7.21359e-17	N.S.
Bola2	759.729	0.231268	0.158067	1.4631	0.143439	0.184086	N.S.
Bola2-ps1	0.412742	0.667504	1.00834	0.661983	0.507982	0.568754	N.S.
Bola3	1248.89	-1.14524	0.152439	-7.51277	5.78881e-14	2.98755e-13	Mito Significant
Boll	0.223843	1.08959	1.15179	0.945992	0.344153	0.404286	N.S.
Bop1	800.982	0.1546	0.121311	1.27441	0.202518	0.25191	N.S.
Bora	166.71	0.0724047	0.0876813	0.825772	0.408934	0.470211	N.S.
Borcs5	237.574	-0.329775	0.0739003	-4.46243	8.1035e-06	1.72783e-05	N.S.
Borcs6	483.802	-0.625638	0.0739457	-8.46077	2.65615e-17	2.06981e-16	N.S.
Borcs7	1049.02	-0.12631	0.0458032	-2.75767	0.00582153	0.0091967	N.S.
Borcs8	268.196	-0.245281	0.0781827	-3.13728	0.00170526	0.00287389	N.S.
Bpgm	3852.86	-1.3922	0.206308	-6.74818	1.49713e-11	5.76939e-11	Significant
Bphl	270.657	-0.933518	0.129253	-7.22238	5.1085e-13	2.34375e-12	N.S.
Bpifa6	1.19173	0.401145	0.966758	0.414938	0.678187	0.725764	N.S.
Bpifb1	5.65389	3.2254	0.807705	3.99329	6.51621e-05	0.000126857	Significant
Bpifb3	5.12173	-1.35073	0.425727	-3.17275	0.00151	0.00255938	Significant
Bpifb5	2.06036	2.43424	0.788958	3.08539	0.00203285	0.00339888	Significant
Bpifc	4.57578	-0.48678	0.353127	-1.37849	0.168053	0.2127	N.S.
Bpnt1	1048.25	-0.656573	0.142197	-4.61736	3.88658e-06	8.53573e-06	N.S.
Bpnt2	2696.36	-0.417421	0.0885169	-4.71572	2.40858e-06	5.39561e-06	N.S.
Bptf	1013.85	0.0186624	0.119262	0.156482	0.875653	0.898294	N.S.
Braf	157.119	-0.43089	0.131344	-3.28063	0.00103575	0.00178653	N.S.
Brap	1256.01	-0.51929	0.0504068	-10.302	6.90254e-25	1.37255e-23	N.S.
Brat1	326.524	0.608018	0.0709929	8.56449	1.08552e-17	8.89786e-17	N.S.
Brca1	56.8845	1.59113	0.285744	5.5684	2.57092e-08	6.95259e-08	Significant
Brca2	107.163	1.0787	0.217603	4.95719	7.15186e-07	1.67704e-06	Significant
Brcc3	1115.29	-0.461289	0.0465326	-9.91324	3.64612e-23	5.91427e-22	N.S.
Brcc3dc	8.44812	0.791613	0.421531	1.87795	0.0603884	0.082996	N.S.
Brd1	866.361	-0.123132	0.0461485	-2.66818	0.00762639	0.0118377	N.S.
Brd2	2497.18	-0.109295	0.0459694	-2.37755	0.0174279	0.0258414	N.S.
Brd3	898.62	-0.252966	0.0473798	-5.33911	9.34062e-08	2.38015e-07	N.S.
Brd4	1797.18	-0.027534	0.0396411	-0.694582	0.487317	0.54856	N.S.
Brd7	1263.41	-0.0097005	0.0455256	-0.213078	0.831266	0.859068	N.S.
Brd8	739.928	-0.106495	0.036667	-2.90438	0.00367981	0.00596205	N.S.
Brd9	512.517	0.15045	0.0602715	2.4962	0.0125533	0.018951	N.S.
Brdt	14.7966	0.701751	0.224553	3.1251	0.00177746	0.00298932	N.S.
Brf1	383.92	0.387851	0.0573401	6.76404	1.34198e-11	5.19992e-11	N.S.
Brf2	195.233	0.0453666	0.0676854	0.670257	0.502694	0.563543	N.S.
Bri3	896.048	-0.32232	0.120853	-2.66705	0.00765206	0.0118754	N.S.
Bri3bp	93.4403	0.552963	0.211467	2.61488	0.00892576	0.0137336	N.S.
Bricd5	20.1202	-1.48145	0.353763	-4.18768	2.81817e-05	5.6902e-05	Significant
Brinp1	3.07854	2.6601	0.62214	4.27572	1.90521e-05	3.91036e-05	Significant
Brinp2	11.7785	-0.344471	0.227397	-1.51485	0.129811	0.168128	N.S.
Brinp3	2.66307	0.887111	0.652265	1.36005	0.173815	0.219339	N.S.
Brip1	29.8392	2.27567	0.344972	6.59667	4.20494e-11	1.53902e-10	Significant
Brix1	501.223	0.0809556	0.0544357	1.48718	0.136968	0.176585	N.S.
Brk1	1870.5	0.267129	0.0914002	2.92263	0.00347083	0.00564403	N.S.
Brme1	599.918	-0.391456	0.113251	-3.45653	0.000547184	0.000972913	N.S.
Brms1	875.695	-0.218301	0.132246	-1.65072	0.0987959	0.130763	N.S.
Brms1l	1385.81	-1.00068	0.111491	-8.97549	2.82085e-19	2.82955e-18	Significant
Brox	1393.88	-0.214082	0.0436849	-4.9006	9.55422e-07	2.21516e-06	N.S.
Brpf1	615.161	0.163037	0.0545589	2.98827	0.00280562	0.00460842	N.S.
Brpf3	369.854	-0.268898	0.0774492	-3.47193	0.000516727	0.000921472	N.S.
Brsk1	74.7602	1.4626	0.180552	8.1007	5.46417e-16	3.62605e-15	Significant
Brsk2	11.8911	0.383848	0.377774	1.01608	0.309593	0.368295	N.S.
Brwd1	1372.23	0.147622	0.122698	1.20313	0.228926	0.281241	N.S.
Brwd3	90.407	0.655994	0.181212	3.62004	0.00029456	0.000539692	N.S.
Bscl2	447.013	0.108475	0.132038	0.821545	0.411336	0.472791	N.S.
Bsdc1	1578.39	-0.566521	0.0886454	-6.39087	1.64948e-10	5.60505e-10	N.S.
Bsg	11802.7	0.219808	0.163447	1.34483	0.178681	0.224724	N.S.
Bsn	12.6849	1.17448	0.385996	3.04273	0.0023444	0.00389129	Significant
Bspry	8.72106	0.685852	0.46219	1.48392	0.13783	0.177643	N.S.
Bst1	106.691	2.39274	0.348209	6.87157	6.34996e-12	2.55237e-11	Significant
Bst2	798.687	0.400243	0.12734	3.14311	0.00167161	0.00281972	N.S.
Btaf1	668.745	0.0566967	0.126321	0.448832	0.653553	0.704622	N.S.
Btbd1	6469.23	-0.665737	0.145217	-4.58444	4.55213e-06	9.92008e-06	N.S.
Btbd10	433.409	0.305807	0.0496766	6.15595	7.4627e-10	2.35854e-09	N.S.
Btbd16	2.34133	2.15042	0.709729	3.02992	0.00244622	0.00405115	Significant
Btbd19	210.196	1.36102	0.143733	9.46911	2.82246e-21	3.62502e-20	Significant
Btbd2	536.463	-0.0447591	0.0575718	-0.777449	0.436894	0.498372	N.S.
Btbd3	176.503	0.0948146	0.0995531	0.952402	0.340893	0.400875	N.S.
Btbd6	716.667	-0.675692	0.102336	-6.60271	4.03701e-11	1.48044e-10	N.S.
Btbd7	507.024	0.0503497	0.0952976	0.528342	0.597262	0.653562	N.S.
Btbd8	196.139	-0.832547	0.151071	-5.51095	3.56897e-08	9.51313e-08	N.S.
Btbd9	416.63	-0.513568	0.104488	-4.9151	8.87379e-07	2.06562e-06	N.S.
Btc	3.20378	0.955533	0.558254	1.71165	0.0869618	0.116091	N.S.
Btd	246.542	1.11117	0.130211	8.53359	1.41877e-17	1.14902e-16	Significant
Btf3	5034.51	-0.368146	0.090714	-4.05832	4.9428e-05	9.74266e-05	N.S.
Btf3-ps1	30.0033	-0.148874	0.206655	-0.720401	0.471278	0.532884	N.S.
Btf3l4	708.763	0.223337	0.0794462	2.81118	0.00493602	0.00786914	N.S.
Btg1	1490.06	1.434	0.142274	10.0791	6.83362e-24	1.20189e-22	Significant
Btg1b	0.183456	0.387958	1.2651	0.306662	0.759101	0.79637	N.S.
Btg1c	5.08802	0.46425	0.436271	1.06413	0.287269	0.34465	N.S.
Btg2	976.314	0.253588	0.140487	1.80506	0.0710654	0.0965242	N.S.
Btg3	184.546	2.0812	0.137762	15.1072	1.45142e-51	2.85255e-49	Significant
Btg4	0.171005	0.795756	1.63628	0.48632	0.62674	0.680795	N.S.
Btk	115.231	2.52645	0.360998	6.99853	2.58659e-12	1.09105e-11	Significant
Btla	50.548	2.11872	0.255353	8.29724	1.06562e-16	7.72017e-16	Significant
Btn1a1	14.7607	0.443838	0.200783	2.21053	0.0270682	0.0391667	N.S.
Btn2a2	152.875	0.897539	0.318772	2.81562	0.00486836	0.0077686	N.S.
Btn3a2	0.962395	-1.50746	0.713124	-2.11389	0.0345247	0.0492602	Significant
Btnl10	10.8878	0.312343	0.368417	0.847796	0.396551	0.457947	N.S.
Btnl2	3.28742	-0.272456	0.49719	-0.547991	0.583698	0.640961	N.S.
Btnl3	0.286206	1.37119	1.17554	1.16644	0.243438	0.296996	N.S.
Btnl5	0.346283	-0.133653	1.00359	-0.133175	0.894055	0.913512	N.S.
Btnl7	1.28023	-2.02448	0.543123	-3.72748	0.000193405	0.000360093	Significant
Btnl8	1.45563	-1.62348	0.625125	-2.59705	0.00940294	0.0144271	Significant
Btnl9	169.07	-0.3258	0.188177	-1.73134	0.0833907	0.111694	N.S.
Btrc	928.483	-0.585164	0.0963935	-6.07058	1.27452e-09	3.92744e-09	N.S.
Bub1	262.57	1.23512	0.228137	5.41392	6.16612e-08	1.60338e-07	Significant
Bub1b	107.069	3.77891	0.476509	7.93041	2.18416e-15	1.34831e-14	Significant
Bub3	824.735	-0.156484	0.0628946	-2.48803	0.0128452	0.0193692	N.S.
Bud13	191.139	0.370484	0.082719	4.47883	7.50534e-06	1.60495e-05	N.S.
Bud23	614.236	-0.564819	0.0888038	-6.36031	2.01353e-10	6.76998e-10	N.S.
Bud31	1032.95	-0.0187257	0.103423	-0.181061	0.85632	0.881457	N.S.
Bves	2444.12	-1.07354	0.221315	-4.85075	1.22996e-06	2.82725e-06	Significant
Bysl	824.856	-0.569042	0.0828332	-6.86974	6.43194e-12	2.58164e-11	N.S.
Bzw1	5722.7	-0.458073	0.0742039	-6.17316	6.69371e-10	2.12904e-09	N.S.
Bzw2	3268.13	-0.436476	0.110568	-3.94756	7.89506e-05	0.000152453	N.S.
C10H5orf58	40.4114	-0.437873	0.154696	-2.83053	0.00464704	0.00743157	N.S.
C10h17orf58	144.782	-0.3547	0.120954	-2.93252	0.00336219	0.00547842	N.S.
C10h17orf67	0.69286	-0.249899	1.01711	-0.245696	0.805918	0.837223	N.S.
C10h1orf35	203.337	-0.0229968	0.0893526	-0.257371	0.796892	0.829223	N.S.
C10h5orf15	1757.04	0.423879	0.0685211	6.1861	6.16705e-10	1.96857e-09	N.S.
C11h3orf38	442.824	-0.748433	0.0836932	-8.94258	3.80197e-19	3.74699e-18	N.S.
C11h3orf70	761.216	1.22459	0.155923	7.85381	4.03584e-15	2.40953e-14	Significant
C12h12orf43	1000.18	-0.328275	0.0675439	-4.86017	1.17284e-06	2.69925e-06	N.S.
C13h1orf100	0.55151	0.844964	0.797888	1.059	0.289599	0.347149	N.S.
C13h1orf116	1.6352	1.66951	0.61672	2.70708	0.00678778	0.010617	Significant
C13h2orf76	28.912	0.739194	0.184253	4.01185	6.02447e-05	0.000117799	N.S.
C14h1orf146	12.7058	1.3186	0.457172	2.88426	0.00392335	0.00632934	Significant
C14h2orf73	2.58697	0.147581	0.422164	0.349583	0.726652	0.767521	N.S.
C14h2orf74	0.314437	1.51586	1.29156	1.17367	0.240527	0.293933	N.S.
C14h4orf50	0.382433	1.73848	0.892096	1.94876	0.0513243	0.071222	N.S.
C14h5orf52	1.22809	2.59406	0.757338	3.42524	0.000614261	0.00108703	Significant
C15h14orf119	463.057	0.0108943	0.0904532	0.120442	0.904133	0.921687	N.S.
C15h8orf58	60.3839	0.272146	0.14914	1.82477	0.0680355	0.0927368	N.S.
C15h8orf74	114.985	0.102288	0.225204	0.454204	0.649682	0.701029	N.S.
C16h19orf44	527.722	-0.564818	0.0874737	-6.457	1.06797e-10	3.71952e-10	N.S.
C16h4orf47	3.60016	0.388184	0.354693	1.09442	0.27377	0.329999	N.S.
C17h6orf52	7.38036	1.13733	0.306186	3.71451	0.000203598	0.000378071	Significant
C17h6orf62-ps1	3603.03	0.132058	0.0606109	2.17879	0.0293471	0.0422328	N.S.
C19h16orf46	8.83975	0.933871	0.271742	3.43661	0.000589047	0.00104416	N.S.
C19h16orf86	2.31498	0.588229	0.788	0.746484	0.455375	0.516838	N.S.
C19h1orf131	1094.39	-0.407783	0.0575962	-7.08003	1.4412e-12	6.25073e-12	N.S.
C19h1orf198	793.868	2.21213	0.149814	14.7658	2.43399e-49	4.23869e-47	Significant
C1H10orf95	2.67337	1.79941	0.514705	3.496	0.000472284	0.000846684	Significant
C1H19orf84	2.12943	1.65907	0.608064	2.72845	0.00636336	0.00999846	Significant
C1d	601.886	-0.219465	0.0578282	-3.79512	0.000147569	0.000277598	N.S.
C1galt1	185.597	-0.01517	0.137577	-0.110265	0.912199	0.928179	N.S.
C1galt1c1	332.87	-0.369594	0.0691363	-5.34587	8.99821e-08	2.29809e-07	N.S.
C1h10orf143	89.3463	1.94332	0.270431	7.186	6.67192e-13	3.01279e-12	Significant
C1h10orf88	125.688	-0.290563	0.0864452	-3.36123	0.000775955	0.00135782	N.S.
C1h11orf16	7.59491	4.44171	0.681631	6.51629	7.2066e-11	2.5611e-10	Significant
C1h11orf42	183.653	-0.111095	0.0995925	-1.11549	0.264639	0.320341	N.S.
C1h11orf58	1838.2	-0.634172	0.0619716	-10.2333	1.40686e-24	2.6899e-23	N.S.
C1h11orf98	310.108	-0.158594	0.109965	-1.44222	0.149239	0.19105	N.S.
C1h15orf40	499.03	-0.355063	0.0622989	-5.69934	1.20273e-08	3.36732e-08	N.S.
C1h16orf54	133.557	1.35949	0.221321	6.14263	8.11648e-10	2.5518e-09	Significant
C1h19orf18	79.3903	-1.69586	0.233869	-7.25132	4.12729e-13	1.91384e-12	Significant
C1h19orf81	2.69938	0.850377	0.443755	1.91632	0.0553243	0.076415	N.S.
C1h9orf40	142.37	-0.0222458	0.0861061	-0.258353	0.796134	0.828666	N.S.
C1h9orf57	1.49721	2.37237	0.716856	3.30941	0.000934938	0.00162025	Significant
C1h9orf85	425.215	-0.132045	0.0974381	-1.35517	0.175365	0.221063	N.S.
C1qa	1765.67	2.22608	0.225744	9.86111	6.13655e-23	9.67537e-22	Significant
C1qb	1055.44	1.9687	0.23055	8.53912	1.35248e-17	1.09849e-16	Significant
C1qbp	2748.75	-0.705063	0.0983566	-7.16844	7.58582e-13	3.40727e-12	N.S.
C1qc	1407.81	1.62216	0.187118	8.6692	4.35157e-18	3.75257e-17	Significant
C1ql1	0.692095	1.46596	0.763807	1.91928	0.0549488	0.0759274	N.S.
C1ql3	61.9549	0.833097	0.139545	5.9701	2.37108e-09	7.14111e-09	N.S.
C1ql4	0.144142	0.646152	2.30885	0.279859	0.779586	0.814272	N.S.
C1qtnf1	649.337	1.54706	0.186641	8.28895	1.14257e-16	8.26349e-16	Significant
C1qtnf12	13.2561	1.38168	0.287868	4.79968	1.58922e-06	3.62251e-06	Significant
C1qtnf2	277.497	1.173	0.172621	6.79524	1.08135e-11	4.22198e-11	Significant
C1qtnf3	1111.76	5.27177	0.348722	15.1174	1.24345e-51	2.47257e-49	Significant
C1qtnf4	46.6039	-0.612812	0.295898	-2.07102	0.0383565	0.0543376	N.S.
C1qtnf5	602.797	3.431	0.252311	13.5983	4.09815e-42	4.32918e-40	Significant
C1qtnf6	1131.61	3.33976	0.255032	13.0955	3.49481e-39	2.89556e-37	Significant
C1qtnf7	45.0839	1.77791	0.315894	5.6282	1.82103e-08	4.99418e-08	Significant
C1qtnf9	295.147	-0.400468	0.155029	-2.58318	0.00978946	0.0149861	N.S.
C1r	3174.57	1.54339	0.132989	11.6054	3.86749e-31	1.42105e-29	Significant
C1rl	72.8111	1.34254	0.196077	6.847	7.54128e-12	3.00054e-11	Significant
C1s	4328.18	2.46515	0.188388	13.0855	3.98387e-39	3.25292e-37	Significant
C2H1orf54	176.262	1.13839	0.162175	7.01949	2.22674e-12	9.46588e-12	Significant
C2cd2	878.284	-0.681019	0.122956	-5.53873	3.04681e-08	8.17934e-08	N.S.
C2cd2l	452.773	0.271452	0.0888651	3.05465	0.00225324	0.00374883	N.S.
C2cd3	330.95	0.377769	0.0848247	4.45353	8.44718e-06	1.79838e-05	N.S.
C2cd4a	4.82586	1.3635	0.651656	2.09236	0.0364062	0.0517525	N.S.
C2cd4b	62.8659	0.105425	0.162317	0.6495	0.516015	0.576602	N.S.
C2cd4c	10.4056	3.44622	0.496248	6.94455	3.7968e-12	1.57095e-11	Significant
C2cd4d	25.3743	-0.94496	0.221414	-4.26785	1.97368e-05	4.04499e-05	N.S.
C2cd5	907.123	-0.688304	0.118396	-5.81357	6.11536e-09	1.76899e-08	N.S.
C2h1orf162	11.7864	2.63913	0.464532	5.68128	1.33693e-08	3.72946e-08	Significant
C2h1orf52	238.329	-0.411976	0.0692292	-5.95089	2.66683e-09	7.99339e-09	N.S.
C2h1orf56	0.832667	-0.27837	0.720342	-0.386441	0.69917	0.743418	N.S.
C2h3orf33	97.9022	0.448356	0.103193	4.34482	1.39393e-05	2.90186e-05	N.S.
C2h4orf3	639.551	0.843219	0.117111	7.20017	6.01397e-13	2.73542e-12	N.S.
C2h4orf33	307.892	-0.140733	0.313663	-0.448675	0.653666	0.704699	N.S.
C2h4orf46	71.4272	0.677635	0.180781	3.74838	0.000177984	0.00033248	N.S.
C2h5orf34	88.6121	-0.200459	0.115341	-1.73796	0.0822172	0.110271	N.S.
C3	101.007	2.76005	0.365273	7.55613	4.1523e-14	2.17551e-13	Significant
C3ar1	318.645	3.31203	0.399114	8.29846	1.05471e-16	7.64764e-16	Significant
C3h9orf50	8.23259	3.28385	0.591074	5.55573	2.76449e-08	7.4534e-08	Significant
C3h9orf78	554.012	-0.00639845	0.0810868	-0.0789087	0.937105	0.947929	N.S.
C4a	1836.52	1.98561	0.227109	8.74299	2.27023e-18	2.03024e-17	Significant
C4b	3470.97	1.05823	0.215141	4.91876	8.70921e-07	2.02871e-06	Significant
C4bpa	2.08373	-0.387988	0.52404	-0.740379	0.45907	0.520438	N.S.
C4bpb	11.4379	-0.901026	0.201701	-4.46715	7.92692e-06	1.69168e-05	N.S.
C4h12orf71	0.122795	-0.645954	2.23134	-0.289492	0.772205	0.808112	N.S.
C4h2orf81	4176.24	-0.562477	0.0769757	-7.30721	2.72743e-13	1.28948e-12	N.S.
C4h3orf20	128.552	-0.252104	0.171482	-1.47014	0.141523	0.181833	N.S.
C5	2.86624	1.66511	0.714808	2.32945	0.019835	0.0292005	Significant
C5ar2	266.322	2.58004	0.342657	7.5295	5.0935e-14	2.64081e-13	Significant
C5h1orf109	77.5277	-0.403965	0.146784	-2.75211	0.00592132	0.00934736	N.S.
C5h1orf122	441.32	0.0471124	0.13761	0.342361	0.732079	0.772288	N.S.
C5h1orf159	122.783	0.753633	0.120441	6.25727	3.91787e-10	1.27665e-09	N.S.
C5h1orf174	475.014	-0.899732	0.0910366	-9.8832	4.92367e-23	7.81408e-22	N.S.
C5h1orf87	5.66993	0.989788	0.312107	3.17131	0.00151755	0.00257087	N.S.
C5h6orf163	2.2057	0.96696	0.508085	1.90315	0.0570215	0.0786308	N.S.
C5h9orf152	6.11893	0.586606	0.487065	1.20437	0.228446	0.280815	N.S.
C6	458.105	2.81631	0.327581	8.59729	8.16231e-18	6.80609e-17	Significant
C6h14orf180	2.89843	-0.87863	0.50502	-1.73979	0.0818955	0.109866	N.S.
C6h2orf50	38.2942	0.404248	0.330725	1.22231	0.221591	0.273276	N.S.
C7	2379.92	1.52906	0.193119	7.91769	2.41954e-15	1.48709e-14	Significant
C7h12orf40	21.0522	0.0340411	0.190983	0.178241	0.858533	0.883359	N.S.
C7h12orf56	8.32238	0.405355	0.272107	1.48969	0.136306	0.175798	N.S.
C7h8orf33	445.182	-0.705037	0.0788671	-8.93956	3.90733e-19	3.84186e-18	N.S.
C8b	28.8031	1.40051	0.517155	2.70811	0.00676675	0.0105892	Significant
C8g	272.026	-0.327458	0.0950644	-3.44459	0.00057193	0.00101499	N.S.
C8h11orf54	237.949	0.48874	0.107695	4.53821	5.67348e-06	1.2261e-05	N.S.
C8h11orf65	0.290024	0.940732	1.06794	0.880882	0.378382	0.439342	N.S.
C8h11orf71	102.157	0.68126	0.196985	3.45844	0.000543307	0.000966324	N.S.
C8h15orf39	241.045	0.719257	0.177226	4.05842	4.94065e-05	9.73955e-05	N.S.
C8h15orf61	158.058	-0.648878	0.128309	-5.05714	4.25592e-07	1.01893e-06	N.S.
C9	2.45872	3.87838	0.704921	5.50186	3.75795e-08	9.99478e-08	Significant
C9h6orf132	61.6144	2.22693	0.286183	7.78148	7.16787e-15	4.13204e-14	Significant
C9h6orf141	4.35257	4.69578	0.895925	5.24126	1.59481e-07	3.97633e-07	Significant
CXHXorf65	235.44	1.81129	0.210572	8.60175	7.85113e-18	6.57581e-17	Significant
Caap1	125.428	0.71125	0.119106	5.97157	2.34984e-09	7.08095e-09	N.S.
Cab39	5033.67	-0.750645	0.089557	-8.38176	5.21441e-17	3.9328e-16	N.S.
Cab39l	1507.02	-1.36344	0.134199	-10.1598	2.99572e-24	5.52915e-23	Significant
Cabcoco1	453.906	-1.62292	0.200325	-8.1014	5.4331e-16	3.60684e-15	Significant
Cabin1	606.834	0.228498	0.0567589	4.02576	5.67905e-05	0.000111315	N.S.
Cables1	123.043	0.13758	0.113917	1.20771	0.227158	0.279515	N.S.
Cables2	792.828	1.23732	0.17575	7.04023	1.91923e-12	8.21027e-12	Significant
Cabp1	32.742	-0.0914583	0.175451	-0.521276	0.602175	0.658086	N.S.
Cabp2	0.741237	1.90984	0.984452	1.94	0.0523796	0.0725939	N.S.
Cabp4	1.32253	1.36972	0.802584	1.70664	0.0878898	0.117284	N.S.
Cabp7	4.35773	-0.619314	0.412691	-1.50067	0.13344	0.172458	N.S.
Cabyr	12.4248	0.327961	0.241063	1.36048	0.173678	0.219182	N.S.
Cacfd1	5.87585	0.909998	0.669587	1.35904	0.174133	0.219707	N.S.
Cachd1	109.085	0.676699	0.156875	4.31362	1.60602e-05	3.3213e-05	N.S.
Cacna1a	269.09	-0.911035	0.100631	-9.05322	1.38816e-19	1.45731e-18	N.S.
Cacna1b	2.34523	1.68132	0.561405	2.99484	0.00274587	0.00452169	Significant
Cacna1c	180.508	1.73551	0.278624	6.22888	4.69789e-10	1.51621e-09	Significant
Cacna1d	24.862	0.580573	0.178195	3.25807	0.00112173	0.00192736	N.S.
Cacna1e	1.39447	1.25735	0.723395	1.73812	0.0821893	0.110242	N.S.
Cacna1f	4.76221	-0.34149	0.399181	-0.855476	0.392288	0.453575	N.S.
Cacna1g	193.427	0.87108	0.202727	4.29682	1.73268e-05	3.57144e-05	N.S.
Cacna1h	172.512	0.112385	0.167623	0.670461	0.502564	0.563471	N.S.
Cacna1i	12.5613	3.1561	0.70425	4.4815	7.41189e-06	1.58557e-05	Significant
Cacna1s	30519.6	-1.80026	0.211068	-8.52928	1.47267e-17	1.19096e-16	Significant
Cacna2d1	5247.78	-0.886388	0.230645	-3.84309	0.000121496	0.000230655	N.S.
Cacna2d2	57.1406	1.53097	0.197662	7.74537	9.53061e-15	5.40922e-14	Significant
Cacna2d3	74.2089	-0.117866	0.245113	-0.480862	0.630614	0.684255	N.S.
Cacna2d4	5.3481	2.61206	0.842906	3.09888	0.00194257	0.0032563	Significant
Cacnb1	8169.31	0.0707591	0.138246	0.511836	0.608766	0.664087	N.S.
Cacnb2	56.7437	-0.658163	0.165007	-3.9887	6.64369e-05	0.000129264	N.S.
Cacnb3	211.016	2.50693	0.225452	11.1195	1.00793e-28	2.97833e-27	Significant
Cacnb4	24.4304	0.570063	0.290417	1.96291	0.0496568	0.0690725	N.S.
Cacng1	7095.77	-1.22688	0.182002	-6.74102	1.57277e-11	6.04844e-11	Significant
Cacng3	7.71614	-0.319227	0.410318	-0.778	0.436569	0.498035	N.S.
Cacng4	37.6099	1.14385	0.201575	5.67456	1.39048e-08	3.86735e-08	Significant
Cacng6	2432.75	-1.42478	0.193123	-7.37762	1.61145e-13	7.83115e-13	Significant
Cacng7	290.194	-2.62147	0.258577	-10.1381	3.7431e-24	6.78818e-23	Significant
Cacng8	0.586125	-0.54465	0.815509	-0.667865	0.50422	0.565018	N.S.
Cactin	351.957	-0.066596	0.0693667	-0.960057	0.337027	0.396936	N.S.
Cacul1	1247.23	-0.471212	0.0554464	-8.49852	1.92019e-17	1.52802e-16	N.S.
Cacybp	3020.26	-0.0581903	0.095019	-0.612407	0.540269	0.600339	N.S.
Cad	1246.83	0.278058	0.0555646	5.00423	5.60856e-07	1.32823e-06	N.S.
Cadm1	120.551	0.00699009	0.125688	0.0556146	0.955649	0.963171	N.S.
Cadm2	12.0418	-1.43405	0.381277	-3.76117	0.000169118	0.000316618	Significant
Cadm3	558.42	-0.514987	0.162387	-3.17135	0.00151731	0.00257087	N.S.
Cadm4	102.815	2.1962	0.287681	7.63416	2.27303e-14	1.22509e-13	Significant
Cadps	6.00616	0.0990829	0.382786	0.258847	0.795754	0.828395	N.S.
Cadps2	49.4335	0.532273	0.132765	4.00915	6.09389e-05	0.000119102	N.S.
Cage1	63.4457	-0.600584	0.109063	-5.50675	3.65508e-08	9.73345e-08	N.S.
Calb1	1.20096	0.324739	0.643852	0.50437	0.614002	0.668978	N.S.
Calb2	2.43106	0.417359	0.552091	0.755959	0.449674	0.511397	N.S.
Calca	0.853864	2.47145	1.12628	2.19434	0.0282108	0.0406877	Significant
Calcoco1	3309.48	-0.219332	0.105964	-2.06987	0.0384645	0.054486	N.S.
Calcr	24.662	0.987022	0.225486	4.37732	1.20149e-05	2.51642e-05	N.S.
Calcrl	580.828	0.579215	0.105022	5.51516	3.48463e-08	9.2971e-08	N.S.
Cald1	3168.48	1.62094	0.138069	11.7401	7.93908e-32	3.20254e-30	Significant
Calhm1	1.88683	0.463717	0.555506	0.834765	0.40385	0.465231	N.S.
Calhm2	209.596	1.94676	0.176347	11.0394	2.46706e-28	7.03176e-27	Significant
Calhm4	1.84372	0.257627	1.47866	0.17423	0.861685	0.886115	N.S.
Calhm5	116.322	-0.578573	0.170884	-3.38577	0.000709791	0.0012476	N.S.
Calhm6	20.5467	2.2529	0.376095	5.99024	2.09527e-09	6.34209e-09	Significant
Calm1	22991.5	-0.800351	0.108556	-7.37274	1.67156e-13	8.10697e-13	N.S.
Calm2	4544.87	-0.548785	0.0817384	-6.71392	1.89469e-11	7.21101e-11	N.S.
Calm3	6773.13	-1.50557	0.188414	-7.99075	1.34119e-15	8.50613e-15	Significant
Calml3	19.5697	1.61294	0.67021	2.40661	0.0161013	0.0240092	Significant
Calml4	47.2684	-0.311123	0.22941	-1.35619	0.17504	0.220703	N.S.
Caln1	0.874982	2.78733	0.852094	3.27115	0.00107111	0.0018449	Significant
Calr	8549.18	0.402362	0.150478	2.67389	0.00749777	0.011652	N.S.
Calr3	98.7686	-0.520589	0.0956316	-5.44369	5.21887e-08	1.3678e-07	N.S.
Calr4	7.43468	0.817186	0.283984	2.87757	0.00400746	0.00645394	N.S.
Calu	6177.98	0.743749	0.106355	6.99306	2.6895e-12	1.13333e-11	N.S.
Caly	7.13312	-0.470229	0.287388	-1.63622	0.101795	0.134322	N.S.
Camk1	483.107	-0.0243705	0.128825	-0.189175	0.849956	0.875866	N.S.
Camk1d	122.465	2.29072	0.222692	10.2865	8.10964e-25	1.60315e-23	Significant
Camk1g	0.807687	1.33584	1.06499	1.25432	0.209726	0.259844	N.S.
Camk2a	4136.84	-1.45589	0.251558	-5.7875	7.14414e-09	2.05218e-08	Significant
Camk2b	8811.79	-0.399362	0.155868	-2.56218	0.0104017	0.015873	N.S.
Camk2d	1867.33	-0.30349	0.0829355	-3.65935	0.000252859	0.000466102	N.S.
Camk2g	3949.26	-1.33351	0.170229	-7.83364	4.73951e-15	2.80291e-14	Significant
Camk2n1	178.87	-0.47024	0.147541	-3.18717	0.00143671	0.00244303	N.S.
Camk4	8.64175	0.976133	0.292918	3.33245	0.000860857	0.00149879	N.S.
Camkk1	178.767	1.80835	0.191923	9.4223	4.4132e-21	5.53764e-20	Significant
Camkk2	281.343	0.732048	0.0981223	7.46056	8.61528e-14	4.33748e-13	N.S.
Camkmt	36.2809	0.979499	0.190824	5.13299	2.85178e-07	6.9274e-07	N.S.
Camkv	1.77403	2.58608	0.777636	3.32557	0.000882393	0.00153517	Significant
Camlg	280.064	0.202581	0.0724969	2.79434	0.00520061	0.00826834	N.S.
Camp	1.28481	1.60912	0.913859	1.7608	0.0782722	0.105474	N.S.
Camsap1	1839.26	-1.06458	0.130254	-8.17307	3.00644e-16	2.07408e-15	Significant
Camsap2	814.501	0.398606	0.0703397	5.66688	1.45425e-08	4.03013e-08	N.S.
Camsap3	2.14487	-1.32459	0.815875	-1.62352	0.104478	0.137562	N.S.
Camta1	333.177	-0.571552	0.140017	-4.08202	4.46466e-05	8.84143e-05	N.S.
Camta2	1764.25	-0.446806	0.0670364	-6.66513	2.64439e-11	9.89933e-11	N.S.
Cand1	1221.5	1.15088	0.109756	10.4858	1.00393e-25	2.1923e-24	Significant
Cand2	4029.64	-0.948203	0.142713	-6.64413	3.05017e-11	1.1343e-10	N.S.
Cant1	552.712	0.28983	0.0873261	3.31894	0.000903589	0.00156893	N.S.
Canx	6095.3	0.408522	0.1071	3.81439	0.000136519	0.000257643	N.S.
Cap1	2086.75	1.52922	0.193162	7.91676	2.43776e-15	1.4972e-14	Significant
Cap2	3315.02	-0.328965	0.117885	-2.79055	0.00526192	0.00835716	N.S.
Capg	1032.93	1.99312	0.270712	7.36254	1.80443e-13	8.69396e-13	Significant
Capn1	1356.58	-0.30792	0.0543338	-5.66719	1.4516e-08	4.02378e-08	N.S.
Capn10	203.731	0.481552	0.103056	4.67272	2.97236e-06	6.60082e-06	N.S.
Capn11	0.441226	1.53692	0.871898	1.76273	0.0779459	0.105084	N.S.
Capn12	50.3713	1.00032	0.194522	5.14243	2.71214e-07	6.60053e-07	Significant
Capn13	12.7459	0.0734677	0.244454	0.300539	0.763766	0.800569	N.S.
Capn15	335.007	0.502556	0.0978731	5.13477	2.82495e-07	6.86419e-07	N.S.
Capn2	3871.17	0.606742	0.139849	4.33855	1.43429e-05	2.98147e-05	N.S.
Capn3	5405.8	-1.13494	0.160166	-7.08606	1.37983e-12	6.00614e-12	Significant
Capn5	368.08	1.85827	0.158545	11.7208	9.97701e-32	3.97716e-30	Significant
Capn6	896.765	3.35098	0.262019	12.789	1.88775e-37	1.34062e-35	Significant
Capn7	856.054	-0.210245	0.0509043	-4.13019	3.62466e-05	7.24504e-05	N.S.
Capn8	12.657	0.0368154	0.256066	0.143773	0.88568	0.906269	N.S.
Capns1	5875.23	-0.0778499	0.0870239	-0.894581	0.371011	0.431845	N.S.
Caprin1	3300.83	0.363979	0.0772129	4.71396	2.42943e-06	5.43942e-06	N.S.
Caprin2	381.288	-0.166068	0.0793555	-2.09272	0.0363746	0.051712	N.S.
Caps2	0.191028	0.903531	1.16303	0.776873	0.437233	0.498692	N.S.
Capza1	1427.69	0.888496	0.147756	6.01326	1.81832e-09	5.53553e-09	N.S.
Capza2	9813	-1.06342	0.137377	-7.74087	9.87355e-15	5.58884e-14	Significant
Capzb	7223.78	-0.666394	0.072901	-9.14108	6.18314e-20	6.76424e-19	N.S.
Car1	6.21746	0.202074	0.558604	0.361748	0.71754	0.759368	N.S.
Car11	444.592	-0.670508	0.0954506	-7.02466	2.14593e-12	9.12925e-12	N.S.
Car12	128.235	-1.05031	0.331103	-3.17214	0.00151318	0.00256424	Significant
Car13	31.0542	4.05816	0.403357	10.061	8.21968e-24	1.43522e-22	Significant
Car14	1844.92	-1.57899	0.239813	-6.58428	4.57105e-11	1.66688e-10	Significant
Car2	258.414	-0.641597	0.330866	-1.93915	0.0524837	0.0727173	N.S.
Car3	71862.6	-0.483075	0.236118	-2.0459	0.0407659	0.0574955	N.S.
Car4	142.379	-0.487645	0.209392	-2.32887	0.0198662	0.0292414	N.S.
Car5a	5.7445	0.212859	0.439462	0.484363	0.628128	0.681995	N.S.
Car5b	56.002	0.712571	0.182609	3.90218	9.53316e-05	0.000182687	N.S.
Car6	17.7873	1.5691	0.309456	5.07051	3.96753e-07	9.51869e-07	Significant
Car7	1.31063	2.13598	0.723593	2.9519	0.00315821	0.0051585	Significant
Car8	48.9159	-0.0084723	0.1899	-0.0446145	0.964415	0.970617	N.S.
Car9	14.6039	2.09943	0.390381	5.3779	7.5358e-08	1.94073e-07	Significant
Card10	349.481	0.121879	0.0624532	1.95152	0.0509956	0.0708065	N.S.
Card11	96.3773	1.71059	0.241202	7.09197	1.32214e-12	5.76691e-12	Significant
Card14	127.859	5.03542	0.41523	12.1268	7.61637e-34	3.84274e-32	Significant
Card19	671.964	-0.434248	0.1027	-4.22831	2.35457e-05	4.79193e-05	N.S.
Card6	485.014	1.15982	0.0914882	12.6773	7.90443e-37	5.21878e-35	Significant
Card9	2.4756	2.43027	0.710566	3.42019	0.000625778	0.00110649	Significant
Carf	114.294	0.506928	0.119418	4.24499	2.18608e-05	4.45922e-05	N.S.
Carhsp1	817.898	2.03668	0.217307	9.37234	7.09427e-21	8.70155e-20	Significant
Carm1	4730.91	-0.650877	0.086147	-7.55542	4.17515e-14	2.18478e-13	N.S.
Carmil1	225.739	2.61476	0.22614	11.5625	6.37982e-31	2.28457e-29	Significant
Carmil2	39.0139	2.03585	0.270856	7.51635	5.63286e-14	2.91062e-13	Significant
Carmil3	32.5233	-0.0801532	0.16992	-0.471711	0.637133	0.689823	N.S.
Carnmt1	2885.95	-1.11351	0.257446	-4.32523	1.52375e-05	3.15851e-05	Significant
Carns1	1452.86	-1.00104	0.289114	-3.46245	0.000535291	0.000952868	Significant
Cars1	933.706	-0.36409	0.0788699	-4.61633	3.90586e-06	8.57584e-06	N.S.
Cars2	362.533	-0.45872	0.117441	-3.90596	9.38523e-05	0.000179933	N.S.
Cartpt	2.03321	0.279309	0.481661	0.579887	0.561991	0.620329	N.S.
Casc3	700.188	-0.537405	0.056934	-9.43909	3.76014e-21	4.7606e-20	N.S.
Casd1	509.689	-0.296389	0.0642934	-4.60994	4.02792e-06	8.82597e-06	N.S.
Cask	295.908	0.72775	0.0984622	7.39116	1.45553e-13	7.1412e-13	N.S.
Caskin1	56.1032	1.11972	0.165891	6.74974	1.48112e-11	5.71288e-11	Significant
Caskin2	662.252	-0.0275163	0.0885539	-0.31073	0.756006	0.793567	N.S.
Casp1	188.151	1.04004	0.215742	4.82076	1.43015e-06	3.27184e-06	Significant
Casp12	217.433	1.0115	0.124674	8.11322	4.92951e-16	3.29583e-15	Significant
Casp16	20.1363	-1.77185	0.441539	-4.0129	5.99785e-05	0.000117292	Significant
Casp2	414.918	0.58034	0.0958107	6.05715	1.38558e-09	4.25492e-09	N.S.
Casp3	439.528	2.40604	0.20707	11.6194	3.28281e-31	1.2168e-29	Mito Significant
Casp4	155.281	1.17018	0.141021	8.2979	1.05964e-16	7.68014e-16	Significant
Casp6	116.705	1.8934	0.251057	7.54173	4.63778e-14	2.41863e-13	Significant
Casp7	456.382	-0.624861	0.0735244	-8.49869	1.91738e-17	1.5265e-16	N.S.
Casp8	147.808	1.56909	0.208689	7.51878	5.52908e-14	2.85962e-13	Mito Significant
Casp8ap2	355.881	0.316467	0.101093	3.13046	0.00174531	0.002937	N.S.
Casp9	255.681	0.762493	0.102203	7.46054	8.61659e-14	4.33748e-13	N.S.
Casq1	87449.3	-1.45834	0.336441	-4.33459	1.46029e-05	3.03217e-05	Significant
Casq2	2778.51	2.1361	0.164335	12.9985	1.2476e-38	9.80788e-37	Significant
Casr	5.13301	3.70096	0.735031	5.03511	4.7758e-07	1.13851e-06	Significant
Cass4	69.6073	2.21432	0.286489	7.72915	1.08269e-14	6.09786e-14	Significant
Cast	2878.43	0.0526479	0.0738104	0.713286	0.475669	0.537058	N.S.
Castor1	221.399	0.816851	0.124165	6.57876	4.74381e-11	1.72541e-10	N.S.
Castor2	1594.23	0.0139307	0.169375	0.0822473	0.93445	0.945846	N.S.
Casz1	1285.34	-0.404486	0.123478	-3.27579	0.00105368	0.00181617	N.S.
Cat	3656.55	0.00388443	0.114726	0.0338584	0.97299	0.977792	N.S.
Catip	15.5312	0.269985	0.257335	1.04916	0.294104	0.351851	N.S.
Catsper2	83.9345	0.0472743	0.11951	0.395567	0.692425	0.737665	N.S.
Catsper3	0.411303	0.159479	0.918459	0.173637	0.862151	0.886541	N.S.
Catsper4	78.9576	-0.46385	0.185693	-2.49795	0.0124915	0.0188679	N.S.
Catsperd	13.6548	1.22127	0.258838	4.71828	2.37845e-06	5.33306e-06	Significant
Catspere	5.07148	-0.313201	0.307012	-1.02016	0.307653	0.366219	N.S.
Catsperg	83.146	1.5436	0.162146	9.51979	1.73536e-21	2.28613e-20	Significant
Cav1	4981.97	0.44621	0.0740789	6.02344	1.70749e-09	5.21126e-09	N.S.
Cav2	1114.02	0.085719	0.0823748	1.0406	0.298063	0.356136	N.S.
Cav3	3121.91	-1.13216	0.20874	-5.42375	5.83613e-08	1.52085e-07	Significant
Cavin1	1445.83	-0.34051	0.0817498	-4.16527	3.10985e-05	6.25448e-05	N.S.
Cavin2	1166.75	-0.134823	0.111749	-1.20648	0.227631	0.279966	N.S.
Cavin3	1169.13	1.18374	0.183321	6.4572	1.06661e-10	3.71555e-10	Significant
Cavin4	9030.02	-0.547129	0.16333	-3.34983	0.000808617	0.00141307	N.S.
Cbarp	74.9012	0.783726	0.183927	4.26108	2.03439e-05	4.16235e-05	N.S.
Cbfa2t2	966.056	-0.364071	0.0736011	-4.94654	7.55446e-07	1.76727e-06	N.S.
Cbfa2t3	664.826	-0.987054	0.143106	-6.89734	5.2984e-12	2.15015e-11	N.S.
Cbfb	2156.65	-0.178483	0.0981638	-1.81822	0.0690309	0.0939799	N.S.
Cbl	256.15	1.74285	0.298705	5.83471	5.3885e-09	1.56489e-08	Significant
Cblb	488.347	0.335466	0.0997214	3.36403	0.000768122	0.00134481	N.S.
Cblc	130.67	-0.44068	0.150464	-2.92881	0.0034026	0.0055416	N.S.
Cblif	1.77879	0.493467	1.26565	0.389892	0.696616	0.741215	N.S.
Cbll1	477.29	-0.1113	0.0522992	-2.12814	0.0333252	0.0476292	N.S.
Cbln1	9.87937	4.40849	0.590485	7.46587	8.27483e-14	4.17995e-13	Significant
Cbln2	5.08233	1.25682	0.451328	2.78472	0.00535747	0.00850174	Significant
Cbln3	0.728092	0.973189	0.881285	1.10428	0.26947	0.325467	N.S.
Cbr1l2	439.617	0.351298	0.0991756	3.54219	0.000396823	0.000716495	N.S.
Cbr2	527.38	-0.345343	0.0838678	-4.1177	3.82669e-05	7.62901e-05	N.S.
Cbr3	70.7886	1.19969	0.221817	5.40848	6.35621e-08	1.65053e-07	Mito Significant
Cbr4	355.24	-0.609308	0.0987615	-6.16949	6.85116e-10	2.17625e-09	N.S.
Cbs	45.6892	0.104806	0.224912	0.465986	0.641225	0.693498	N.S.
Cbx1	477.262	-0.033599	0.0431432	-0.778779	0.43611	0.497578	N.S.
Cbx2	42.0474	2.3646	0.265641	8.90148	5.51054e-19	5.30406e-18	Significant
Cbx3	2023.22	0.190299	0.0777443	2.44776	0.0143747	0.0215678	N.S.
Cbx4	156.047	1.17411	0.170146	6.90063	5.17723e-12	2.10249e-11	Significant
Cbx5	370.948	0.598566	0.0811791	7.37339	1.6634e-13	8.06967e-13	N.S.
Cbx6	1014.73	0.424794	0.0928072	4.57717	4.7132e-06	1.02605e-05	N.S.
Cbx7	692.796	-1.21767	0.2021	-6.02509	1.69014e-09	5.16112e-09	Significant
Cbx8	84.5466	-0.179398	0.105072	-1.70738	0.0877509	0.117111	N.S.
Cby2	28.3112	1.46815	0.379262	3.87108	0.000108355	0.000206427	Significant
Cby3	9.66165	0.723703	0.241874	2.99207	0.00277092	0.00455673	N.S.
Cc2d1a	490.82	0.477388	0.059498	8.0236	1.0269e-15	6.6045e-15	N.S.
Cc2d1b	1408.39	-0.519454	0.0620259	-8.3748	5.53193e-17	4.1519e-16	N.S.
Cc2d2a	616.852	-0.665241	0.18012	-3.69331	0.000221352	0.000409871	N.S.
Cc2d2b	133.152	-0.304035	0.087889	-3.45931	0.000541569	0.000963536	N.S.
Ccar1	1398.28	-0.0930302	0.0653862	-1.42278	0.1548	0.197541	N.S.
Ccar2	1160.94	-0.177836	0.0427545	-4.15947	3.18992e-05	6.40941e-05	N.S.
Ccbe1	332.183	0.103986	0.218742	0.47538	0.634516	0.687606	N.S.
Ccdc102a	224.214	1.66233	0.158521	10.4865	9.96763e-26	2.17947e-24	Significant
Ccdc106	93.1104	0.571823	0.116754	4.8977	9.69667e-07	2.24603e-06	N.S.
Ccdc107	671.306	-0.512525	0.0779631	-6.57394	4.90004e-11	1.78032e-10	N.S.
Ccdc110	0.726604	0.948086	0.741953	1.27782	0.201312	0.250465	N.S.
Ccdc112	82.1401	0.367464	0.0996415	3.68786	0.000226147	0.00041829	N.S.
Ccdc113	2.85892	3.55075	0.780521	4.5492	5.38495e-06	1.16598e-05	Significant
Ccdc115	638.501	0.125263	0.0721375	1.73645	0.0824837	0.110585	N.S.
Ccdc116	0.472189	0.979473	0.996005	0.983401	0.32541	0.384594	N.S.
Ccdc117	599.503	-0.364787	0.0834586	-4.37087	1.23751e-05	2.58931e-05	N.S.
Ccdc12	425.041	-0.375586	0.0730856	-5.13899	2.76215e-07	6.71836e-07	N.S.
Ccdc120	65.9401	1.29896	0.16339	7.95007	1.86405e-15	1.1613e-14	Significant
Ccdc122	49.1492	-0.519364	0.102212	-5.08126	3.74946e-07	9.01855e-07	N.S.
Ccdc124	1876.26	-1.28461	0.110008	-11.6775	1.662e-31	6.42816e-30	Significant
Ccdc125	110.739	1.10813	0.154536	7.17067	7.46308e-13	3.35481e-12	Significant
Ccdc126	212.674	-0.968454	0.12061	-8.02964	9.7761e-16	6.3043e-15	N.S.
Ccdc127	1015.52	-0.798603	0.0896902	-8.90402	5.38594e-19	5.19893e-18	N.S.
Ccdc13	45.518	1.21967	0.31239	3.90431	9.44957e-05	0.000181105	Significant
Ccdc134	375.946	1.2821	0.160888	7.96885	1.60158e-15	1.00732e-14	Significant
Ccdc136	814.214	-0.486194	0.144039	-3.37544	0.000736989	0.00129312	N.S.
Ccdc137	319.821	-0.369555	0.0563927	-6.55324	5.63028e-11	2.03166e-10	N.S.
Ccdc138	47.1732	1.62034	0.223281	7.25699	3.95806e-13	1.84092e-12	Significant
Ccdc14	186.704	-0.230664	0.0766117	-3.01082	0.0026054	0.00429876	N.S.
Ccdc141	346.265	1.65103	0.199593	8.27198	1.31753e-16	9.44799e-16	Significant
Ccdc142	1133.97	-0.649332	0.0627145	-10.3538	4.02309e-25	8.16307e-24	N.S.
Ccdc144b	0.745019	-0.338445	0.74412	-0.454825	0.649235	0.700681	N.S.
Ccdc146	28.4345	0.175694	0.189857	0.925401	0.354757	0.415071	N.S.
Ccdc148	0.409404	0.691163	1.13544	0.60872	0.54271	0.602568	N.S.
Ccdc149	365.465	-0.637362	0.120065	-5.30846	1.10558e-07	2.79612e-07	N.S.
Ccdc15	27.0475	0.198489	0.20827	0.953034	0.340573	0.400558	N.S.
Ccdc150	24.3734	-0.609811	0.192693	-3.16468	0.00155253	0.00262697	N.S.
Ccdc152	6.80303	0.563249	0.418236	1.34672	0.178069	0.224088	N.S.
Ccdc153	12.9416	-0.203397	0.193537	-1.05095	0.293283	0.351017	N.S.
Ccdc154	1.37623	1.18936	0.662368	1.79561	0.0725561	0.0983829	N.S.
Ccdc157	90.1452	-0.701871	0.133513	-5.25696	1.46452e-07	3.66283e-07	N.S.
Ccdc158	260.22	-1.73166	0.183238	-9.45031	3.37844e-21	4.29665e-20	Significant
Ccdc159	72.4235	0.396428	0.152368	2.60179	0.00927383	0.014238	N.S.
Ccdc160	1.5737	-0.00373615	0.47619	-0.00784594	0.99374	0.994809	N.S.
Ccdc162	90.5097	0.771231	0.194033	3.97475	7.04531e-05	0.000136763	N.S.
Ccdc163	59.8674	0.826165	0.115353	7.16203	7.9491e-13	3.55909e-12	N.S.
Ccdc167	161.008	0.0995433	0.0853129	1.1668	0.24329	0.29688	N.S.
Ccdc168	2.52922	0.508579	0.730563	0.696147	0.486337	0.547566	N.S.
Ccdc169	4.52208	3.44945	0.78766	4.37937	1.19024e-05	2.49473e-05	Significant
Ccdc17	324.372	0.372594	0.0785964	4.74061	2.13078e-06	4.79873e-06	N.S.
Ccdc170	115.132	-0.106405	0.177169	-0.600585	0.548116	0.607453	N.S.
Ccdc174	304.438	-0.428741	0.0565615	-7.58007	3.45356e-14	1.82641e-13	N.S.
Ccdc177	22.2117	0.782109	0.181967	4.29809	1.72277e-05	3.5523e-05	N.S.
Ccdc18	29.0789	1.5995	0.25099	6.37277	1.85645e-10	6.26927e-10	Significant
Ccdc180	8.79189	1.2907	0.312724	4.12727	3.67098e-05	7.33501e-05	Significant
Ccdc181	1560.33	-1.60111	0.181259	-8.83326	1.01665e-18	9.4311e-18	Significant
Ccdc183	5.50088	1.28779	0.482538	2.66878	0.00761275	0.0118187	Significant
Ccdc184	1.99669	-1.62344	0.495647	-3.27539	0.00105515	0.00181851	Significant
Ccdc186	1039.13	-0.295044	0.0765138	-3.85609	0.000115215	0.000219079	N.S.
Ccdc187	27.1478	-0.0318888	0.363136	-0.0878151	0.930024	0.942349	N.S.
Ccdc188	4.1526	-0.892671	0.529249	-1.68667	0.0916662	0.121986	N.S.
Ccdc190	7.49765	-0.666389	0.284742	-2.34032	0.019267	0.0284163	N.S.
Ccdc191	53.3642	0.688191	0.108562	6.33914	2.31048e-10	7.71962e-10	N.S.
Ccdc194	0.35013	0.813704	1.01894	0.798577	0.424536	0.485981	N.S.
Ccdc196	0.278103	1.37753	1.27928	1.0768	0.281569	0.338483	N.S.
Ccdc198	0.216762	-0.282566	1.59884	-0.176732	0.859719	0.884417	N.S.
Ccdc200	4.22854	0.782365	0.450376	1.73714	0.0823627	0.11044	N.S.
Ccdc22	469.885	0.00551133	0.0831312	0.0662968	0.947142	0.956307	N.S.
[truncated: 14,913 more rows]
