# Supplementary material for: Retrospective transcriptomic analysis indicates temporal dysregulation of mitochondrial genes and metabolic pathways after volumetric muscle loss injury
Source: Physiol Rep. 2025 Nov 2;13(21):e70612. doi: 10.14814/phy2.70612 (PMC12580409; doi:10.14814/phy2.70612)
Supplement: Supplementary file 3 — Table S2. [file PHY2-13-e70612-s003.xlsx]

## Sheet: Summary
Comparison	VML n =	Uninjured n =	Total genes	Total Mito genes	Total DEGs*	mitochondrial DEGs*	% DEGs as mitochondrial
Day 3	3	11	16912	1015	6646	579	8.71201	%
Day 7	10	11	16912	1015	6388	509	7.96807	%
Day 14	4	11	16912	1015	3349	114	3.404	%
Day 28	4	11	16912	1015	2018	57	2.82458	%
	Positive DEGs	Pos Mito DEGs	% Pos DEGs as mitochondrial		Negative DEGs	Neg Mito DEGs	% Neg DEGs as mitochondrial
Day 3	3912	91	2.32618	%	2734	488	17.8493	%
Day 7	4324	82	1.89639	%	2064	427	20.688	%
Day 14	2761	53	1.91959	%	588	61	10.3741	%
Day 28	1730	36	2.08092	%	288	21	7.29167	%
*DEGs are defined as (|log2FC| >1 & padj <0.05) where padj is a Benjamini-Hochberg adjusted p-value. Positive and Negative refer to the log2FC
'Mito Significant' genes were statistically different as per the above cut offs and also identified as mitochondrial.
Mitochondrial genes and gene sets were identified using Human MitoCarta3.0 (https://www.broadinstitute.org/files/shared/metabolism/mitocarta/human.mitocarta3.0.html)
Table S2
Rat differential gene expression analysis results comparing uninjured and injured samples by time point. Each tab represents a distinct post-injury time point. DEGs are defined as differentially expressed genes with FDR <0.05 and |log2FC| > 1. Stat represents the Wald statistic; lfcSE denotes the standard error of the log2 fold change; FDR is the Benjamini–Hochberg adjusted p-value. Gene_Status i…

## Sheet: Day3 
Gene	baseMean	log2FoldChange	lfcSE	stat	pvalue	FDR	Gene_Status
Akr1b10	467.593	5.89254	0.156153	37.7358	0	0	Mito Significant
Il4r	980.442	3.30641	0.0966167	34.2219	1.14079e-256	9.59575e-253	Significant
Spp1	7998.58	10.5174	0.338639	31.0577	8.96993e-212	5.03004e-208	Significant
Ms4a6bl	510.193	4.3202	0.145215	29.7503	1.71747e-194	7.22325e-191	Significant
Apoe	20678.6	5.09757	0.173139	29.4421	1.58776e-190	5.34217e-187	Significant
Soat1	585.984	4.11957	0.141496	29.1145	2.35403e-186	6.6003e-183	Significant
Tubb2a	1276.25	3.76808	0.129845	29.0198	3.69766e-185	8.88652e-182	Significant
Sgpl1	967.629	2.51002	0.0894052	28.0746	2.00036e-173	4.20651e-170	Significant
Smco1	1341.14	-3.72432	0.132723	-28.0609	2.94337e-173	5.50181e-170	Significant
Draxin	217.936	5.02213	0.180797	27.7776	8.08238e-170	1.3597e-166	Significant
Rin3	505.762	3.15005	0.113802	27.6801	1.21064e-168	1.85151e-165	Significant
Vav1	185.637	4.83088	0.178682	27.0361	5.55874e-161	7.79289e-158	Significant
Litaf	1287.46	3.36481	0.12485	26.9508	5.58416e-160	7.22633e-157	Significant
Pkp1	141.816	5.68129	0.21637	26.2573	5.89551e-152	7.0843e-149	Significant
G6pd	720.932	2.91003	0.111673	26.0586	1.07539e-149	1.20608e-146	Significant
Plxna1	1309.98	2.74818	0.106253	25.8645	1.67141e-147	1.75738e-144	Significant
Slc11a1	280.033	4.81809	0.187131	25.7471	3.47234e-146	3.43619e-143	Significant
Fam131b	612.782	-2.73299	0.106705	-25.6126	1.10322e-144	1.03108e-141	Significant
Emilin1	653.364	3.3372	0.131233	25.4297	1.18505e-142	1.04927e-139	Significant
Dok3	212.237	4.96475	0.195798	25.3566	7.60482e-142	6.39679e-139	Significant
Rasa3	994.035	2.45397	0.0970061	25.297	3.44455e-141	2.75941e-138	Significant
Ctsc	2488.18	1.93297	0.0765192	25.2612	8.5226e-141	6.51708e-138	Significant
Irf8	302.534	4.24537	0.16817	25.2444	1.30371e-140	9.53581e-138	Significant
Klhl5	250.432	2.87074	0.113914	25.201	3.90879e-140	2.7399e-137	Significant
Nrcam	93.2358	6.46461	0.257361	25.1189	3.09354e-139	2.0817e-136	Significant
Frmpd1	112.303	4.44651	0.177614	25.0347	2.56054e-138	1.65677e-135	Significant
Lgalsl	3995.54	-2.87154	0.114863	-24.9998	6.14223e-138	3.82706e-135	Significant
Cd8a	274.777	6.70427	0.26936	24.8896	9.63479e-137	5.78879e-134	Significant
Fgd2	170.887	4.11379	0.166997	24.634	5.46534e-134	3.17046e-131	Significant
Arl4c	114.503	5.25033	0.217249	24.1674	4.90523e-129	2.75069e-126	Significant
Arhgef2	869.351	1.95428	0.0809404	24.1447	8.49393e-129	4.60946e-126	Significant
Slc7a5	210.463	4.98826	0.206866	24.1135	1.80575e-128	9.49318e-126	Significant
Pgap6	187.583	4.06278	0.168713	24.081	3.95713e-128	2.01729e-125	Significant
Asb16	2022.92	-2.70622	0.112517	-24.0516	8.03778e-128	3.87659e-125	Significant
Tubb2b	220.791	4.83105	0.200863	24.0514	8.06518e-128	3.87659e-125	Significant
Cdadc1	6546.95	-2.3349	0.0971275	-24.0396	1.07263e-127	5.01245e-125	Significant
Trpv2	232.436	4.66963	0.195565	23.8776	5.23056e-126	2.37821e-123	Significant
Ncf2	124.014	4.0691	0.170613	23.8498	1.01635e-125	4.49949e-123	Significant
Wipf3	696.414	-2.57354	0.108415	-23.7379	1.46407e-124	6.3154e-122	Significant
Klhl2	287.361	3.0226	0.127605	23.6872	4.88803e-124	2.05578e-121	Significant
Myo1f	522.239	4.74736	0.201208	23.5943	4.40971e-123	1.80938e-120	Significant
Actr3	2379.69	2.36639	0.100335	23.585	5.50018e-123	2.20309e-120	Significant
Inpp5d	297.773	3.08708	0.131814	23.42	2.67407e-121	1.04618e-118	Significant
Slamf8	89.1042	4.4062	0.188771	23.3415	1.68028e-120	6.42442e-118	Significant
Scamp5	72.1618	4.77628	0.205287	23.2663	9.72418e-120	3.63533e-117	Significant
Hmgb2l1	301.397	2.61555	0.112844	23.1785	7.49983e-119	2.74282e-116	Significant
Prkcd	344.81	2.65205	0.114505	23.161	1.12576e-118	4.02949e-116	Significant
Baiap2	208.559	3.86034	0.166937	23.1245	2.62578e-118	9.20282e-116	Significant
Blnk	115.727	5.68801	0.246201	23.1031	4.30879e-118	1.47932e-115	Significant
Lrrc15	269.661	6.13808	0.266787	23.0074	3.9286e-117	1.32182e-114	Significant
Adhfe1	1166.9	-4.12	0.179178	-22.9938	5.37458e-117	1.77287e-114	Mito Significant
Slc39a8	128.644	4.79465	0.209082	22.9319	2.23227e-116	7.22182e-114	Significant
Runx3	106.52	5.29703	0.23133	22.8981	4.84799e-116	1.53883e-113	Significant
Zfp3	609.588	-2.1784	0.0955083	-22.8085	3.77859e-115	1.17717e-112	Significant
Cndp1	186.981	4.17367	0.183468	22.7488	1.476e-114	4.51469e-112	Significant
Gpd2	3414.74	-3.2765	0.144059	-22.7442	1.63868e-114	4.92277e-112	Mito Significant
Ecpas	20714	-1.88319	0.0829115	-22.7132	3.31881e-114	9.79516e-112	Significant
Polr3k	1697.47	-1.93864	0.0854677	-22.6827	6.63244e-114	1.89789e-111	Significant
Mpeg1	1823.57	5.40657	0.238358	22.6826	6.65608e-114	1.89789e-111	Significant
Cd82	1037.42	3.54504	0.156412	22.6647	9.99415e-114	2.80219e-111	Significant
Pfkfb1	2725.03	-3.97319	0.175516	-22.6373	1.86283e-113	5.13744e-111	Significant
Srgap2	623.241	2.03821	0.090309	22.5692	8.69139e-113	2.35831e-110	Significant
Ptprn	111.166	6.18817	0.274548	22.5395	1.7025e-112	4.54621e-110	Significant
Slc37a2	262.758	3.30042	0.146506	22.5275	2.23433e-112	5.87315e-110	Significant
Lilrb3	514.264	6.25588	0.278516	22.4615	9.88263e-112	2.55778e-109	Significant
Tyk2	554.154	1.4333	0.0639261	22.4211	2.44955e-111	6.24375e-109	Significant
Satb1	1397.19	-2.58926	0.115988	-22.3235	2.18378e-110	5.48325e-108	Significant
Ly49si2	399.348	5.03822	0.225733	22.3194	2.39738e-110	5.93106e-108	Significant
Ppm1h	93.8761	3.23351	0.144906	22.3145	2.67165e-110	6.51378e-108	Significant
Sorcs2	167.312	3.86613	0.173295	22.3096	2.98231e-110	7.16734e-108	Significant
Kif24	100.024	4.72716	0.213459	22.1455	1.15208e-108	2.72978e-106	Significant
Cd33	231.919	5.66875	0.256471	22.1029	2.96506e-108	6.92795e-106	Significant
Pld1	216.956	2.72698	0.123956	21.9997	2.90127e-107	6.68603e-105	Significant
Tm6sf1	407.578	2.17314	0.0988308	21.9885	3.71023e-107	8.43475e-105	Significant
Depdc7	105.259	4.24514	0.193327	21.9583	7.21331e-107	1.61799e-104	Significant
Tle3	394.069	2.47338	0.11288	21.9116	2.01344e-106	4.45685e-104	Significant
Ly96	158.35	2.90055	0.132485	21.8934	3.00016e-106	6.55477e-104	Significant
Galc	204.57	3.37398	0.154352	21.8589	6.39219e-106	1.37866e-103	Significant
Fam78a	2772.98	-2.88452	0.132202	-21.819	1.53106e-105	3.26038e-103	Significant
Ptpre	199.09	3.68675	0.169221	21.7866	3.10607e-105	6.53168e-103	Significant
Ttpal	246.818	2.47703	0.113765	21.7732	4.16325e-105	8.64672e-103	Significant
Nfam1	382.711	4.64553	0.213899	21.7183	1.37774e-104	2.82656e-102	Significant
Tkt	1311.49	3.23797	0.149183	21.7047	1.85419e-104	3.75819e-102	Significant
Trem2	340.073	7.28417	0.335853	21.6886	2.63079e-104	5.26877e-102	Significant
Ifi30	1352.99	3.81459	0.175931	21.6823	3.01564e-104	5.96848e-102	Significant
Twf1	722.879	2.67732	0.123797	21.6266	1.00868e-103	1.97315e-101	Significant
Piezo1	855.652	2.72696	0.126344	21.5836	2.55938e-103	4.8933e-101	Significant
Pvr	656.829	2.94068	0.136246	21.5836	2.55965e-103	4.8933e-101	Significant
Atpsckmt	1049.51	-1.64318	0.0761394	-21.5812	2.69622e-103	5.09647e-101	Mito Significant
Sgcb	9136.57	-1.7504	0.0811669	-21.5654	3.79659e-103	7.09668e-101	Significant
Sec14l5	943.247	-4.52379	0.210058	-21.536	7.16595e-103	1.32476e-100	Significant
Ryk	4207.85	-1.40348	0.0652216	-21.5187	1.04047e-102	1.9026e-100	Significant
Cd44	980.021	3.75818	0.174792	21.5008	1.52979e-102	2.76727e-100	Significant
Stab1	2374.16	3.67133	0.17083	21.4911	1.8869e-102	3.34141e-100	Significant
Wdfy4	140.666	3.90599	0.181746	21.4915	1.87084e-102	3.34141e-100	Significant
Cfp	340.372	1.95881	0.0912497	21.4665	3.20404e-102	5.61474e-100	Significant
Chp2	394.722	2.70444	0.126179	21.4333	6.53393e-102	1.1332e-99	Significant
P2ry1	1083.18	-2.27361	0.106159	-21.417	9.27155e-102	1.59158e-99	Significant
Stk17b	697.613	1.98022	0.0925376	21.3991	1.36251e-101	2.3153e-99	Significant
Tab2	7809.31	-1.87691	0.0877309	-21.3939	1.52131e-101	2.5593e-99	Significant
Sema4b	186.701	2.15308	0.100712	21.3785	2.11816e-101	3.5281e-99	Significant
Septin9	1461.77	2.99688	0.140726	21.2959	1.24029e-100	2.04562e-98	Significant
Pclaf	56.1002	5.41712	0.254607	21.2764	1.87886e-100	3.06874e-98	Significant
Otulinl	271.123	3.02649	0.142287	21.2703	2.13688e-100	3.45661e-98	Significant
Spats2	324.089	1.99175	0.0937862	21.2371	4.33469e-100	6.945e-98	Significant
Ticam2	69.0252	3.37342	0.158945	21.2238	5.75179e-100	9.12852e-98	Significant
Fermt3	472.95	4.4847	0.212023	21.152	2.64637e-99	4.16074e-97	Significant
Rab8a	394.535	2.0037	0.0955319	20.9742	1.12909e-97	1.75877e-95	Significant
Igsf8	198.067	3.71313	0.177152	20.9601	1.51652e-97	2.34059e-95	Significant
Cerk	840.325	1.93007	0.0923432	20.9011	5.23504e-97	8.00629e-95	Significant
Kcna7	4281.18	-2.97193	0.142206	-20.8988	5.4907e-97	8.32163e-95	Significant
Hk3	139.972	7.66001	0.367548	20.8409	1.84494e-96	2.77121e-94	Significant
Acat1	7183.92	-2.2005	0.105829	-20.793	5.0033e-96	7.44871e-94	Mito Significant
Arl11	403.407	3.69402	0.178203	20.7293	1.886e-95	2.78318e-93	Significant
Ifnar2	593.424	1.62543	0.0784406	20.7217	2.20571e-95	3.22667e-93	Significant
Hmox1	3459.56	7.02268	0.33972	20.672	6.19305e-95	8.98152e-93	Significant
Serpinb1a	432.763	3.51158	0.170304	20.6195	1.83588e-94	2.63974e-92	Significant
Ifitm1	620.925	4.75143	0.230457	20.6174	1.91455e-94	2.72954e-92	Significant
Necap2	593.708	2.22353	0.108101	20.569	5.20626e-94	7.36008e-92	Significant
Runx2	86.3944	3.9255	0.190947	20.558	6.52262e-94	9.14417e-92	Significant
Grn	3193.8	3.56165	0.173287	20.5535	7.15844e-94	9.95259e-92	Significant
Pdlim4	450.484	3.38817	0.16487	20.5505	7.61766e-94	1.05042e-91	Significant
Bmf	306.183	2.84507	0.138716	20.5101	1.75003e-93	2.39356e-91	Significant
Adgre1	411.007	4.0151	0.19589	20.4967	2.30516e-93	3.1274e-91	Significant
Syk	351.026	3.8108	0.18627	20.4585	5.04795e-93	6.79373e-91	Significant
Clip2	241.053	2.64036	0.129093	20.4532	5.62661e-93	7.51242e-91	Significant
Dpy19l1	620.421	1.97606	0.0966329	20.4492	6.11197e-93	8.09619e-91	Significant
Ccr5	266.845	4.35611	0.21308	20.4435	6.86627e-93	9.02432e-91	Significant
Lrrc25	297.341	3.31593	0.16227	20.4347	8.21884e-93	1.07183e-90	Significant
Ccdc88b	141.271	3.67506	0.179985	20.4186	1.14194e-92	1.47775e-90	Significant
Stk10	348.713	2.21603	0.108574	20.4103	1.3537e-92	1.73842e-90	Significant
Atp1b2	18243.6	-3.46898	0.170015	-20.4039	1.54383e-92	1.96757e-90	Significant
Unc93b1	972.171	4.41849	0.216591	20.4002	1.6663e-92	2.10768e-90	Significant
Mylk2	39877.6	-3.79777	0.186329	-20.382	2.41405e-92	3.03071e-90	Significant
Cthrc1	213.393	6.1106	0.300167	20.3574	3.9952e-92	4.97861e-90	Significant
Prrg4	132.172	4.77903	0.234972	20.3387	5.84397e-92	7.2289e-90	Significant
Parvg	98.1263	5.48408	0.270419	20.28	1.93261e-91	2.37316e-89	Significant
Coro1b	1069.12	2.40884	0.118821	20.2728	2.23485e-91	2.72441e-89	Significant
Cap1	1709.3	2.39994	0.118487	20.255	3.21206e-91	3.88751e-89	Significant
Ilrun	28271.1	-2.17177	0.107258	-20.2481	3.68839e-91	4.43213e-89	Significant
S100a3	133.055	5.8503	0.289025	20.2415	4.22024e-91	5.03525e-89	Significant
Sbno2	747.157	2.78129	0.13757	20.2173	6.88867e-91	8.16113e-89	Significant
Synpo2	33866.8	-2.47767	0.122614	-20.2071	8.48587e-91	9.98306e-89	Significant
Phkg1	7962.27	-4.00031	0.19804	-20.1995	9.89473e-91	1.15597e-88	Significant
P2rx4	317.759	3.67195	0.18183	20.1945	1.09524e-90	1.27071e-88	Significant
Sla	126.13	4.23929	0.209954	20.1915	1.16193e-90	1.33884e-88	Significant
Spc24	71.3891	3.94968	0.195797	20.1724	1.7122e-90	1.95948e-88	Significant
Cd300lf	58.1945	4.96114	0.245947	20.1715	1.74097e-90	1.97894e-88	Significant
Nhlrc3	656.386	1.80795	0.0896791	20.1602	2.1891e-90	2.47162e-88	Significant
Actr2	4564.18	1.55574	0.0772023	20.1514	2.61363e-90	2.93127e-88	Significant
Lgals3	2465.82	5.21914	0.259104	20.143	3.0995e-90	3.45317e-88	Significant
Ppp1r2	5885.81	-1.64049	0.081461	-20.1383	3.40659e-90	3.77033e-88	Significant
Lgmn	4554.56	4.29454	0.213673	20.0986	7.5906e-90	8.34619e-88	Significant
Neu2	589.37	-3.08814	0.153904	-20.0653	1.48476e-89	1.62195e-87	Significant
Itgam	498.184	5.00822	0.249664	20.0598	1.65707e-89	1.79851e-87	Significant
Fam167a	59.3888	4.44795	0.221828	20.0513	1.96607e-89	2.12021e-87	Significant
Ncf1	929.462	2.44974	0.12223	20.0421	2.36736e-89	2.5367e-87	Significant
Tnfaip6	125.392	4.3231	0.216107	20.0045	5.03488e-89	5.36087e-87	Significant
Cnst	4067.78	-2.41664	0.120811	-20.0035	5.13551e-89	5.43362e-87	Significant
Ubash3b	87.0668	3.38183	0.169189	19.9884	6.94504e-89	7.30227e-87	Significant
Baiap2l1	136.996	3.19423	0.15983	19.9852	7.40511e-89	7.73764e-87	Significant
Rab31	1224.23	3.57095	0.178731	19.9795	8.31206e-89	8.63171e-87	Significant
Asb14	1729.36	-2.5579	0.128106	-19.967	1.06718e-88	1.10142e-86	Significant
P2ry6	132.248	4.24791	0.212767	19.9651	1.10744e-88	1.136e-86	Significant
Plpbp	2012.22	-1.57607	0.0789466	-19.9638	1.1374e-88	1.15967e-86	Mito Significant
Glis3	74.2837	3.86642	0.193792	19.9514	1.4587e-88	1.4783e-86	Significant
Man1c1	254.522	3.31462	0.166183	19.9456	1.63578e-88	1.64783e-86	Significant
Zfp180	2315.23	-1.70272	0.0854039	-19.9373	1.93225e-88	1.9349e-86	Significant
Slc2a4	15781.9	-3.0942	0.155262	-19.9289	2.28407e-88	2.27367e-86	Significant
Htr2b	125.735	4.78193	0.240055	19.9202	2.71971e-88	2.6914e-86	Significant
E2f8	59.2791	5.05232	0.25365	19.9185	2.81148e-88	2.76594e-86	Significant
Tacc3	204.496	4.43012	0.222435	19.9165	2.92677e-88	2.86262e-86	Significant
Sgsh	209.492	2.38932	0.119976	19.9149	3.02235e-88	2.93901e-86	Significant
Narf	3232.47	-1.8191	0.0913685	-19.9095	3.36662e-88	3.25498e-86	Significant
Enpp2	623.228	-2.15481	0.108265	-19.903	3.8295e-88	3.68135e-86	Significant
Tuba1c	1383.63	3.93139	0.197811	19.8745	6.76441e-88	6.46577e-86	Significant
Rdh14	1553.77	-1.80269	0.0907818	-19.8574	9.50744e-88	9.03636e-86	Mito Significant
Tnfrsf1b	531.744	2.65877	0.133993	19.8425	1.27812e-87	1.20797e-85	Significant
Plod2	846.308	2.42739	0.122392	19.8329	1.54813e-87	1.45499e-85	Significant
Slc8a3	1616.23	-3.21045	0.161959	-19.8227	1.89697e-87	1.77293e-85	Significant
Ugt1a8	365.825	4.06336	0.20508	19.8135	2.27539e-87	2.11486e-85	Significant
Lcp2	209.275	3.46129	0.175252	19.7504	7.96027e-87	7.358e-85	Significant
Fbxl4	1648.11	-2.71531	0.137501	-19.7476	8.41706e-87	7.73772e-85	Mito Significant
Clec12a	133.52	4.79686	0.242982	19.7417	9.46258e-87	8.65158e-85	Significant
Ptk7	272.034	4.67433	0.236925	19.7291	1.21237e-86	1.10247e-84	Significant
Chrd	311.27	3.18779	0.1616	19.7265	1.27774e-86	1.15567e-84	Significant
Gsap	222.204	2.59693	0.131924	19.6851	2.8924e-86	2.60208e-84	Significant
Tars3	1651.03	-2.11941	0.107696	-19.6795	3.22983e-86	2.8766e-84	Significant
Sptlc2	528.843	1.66447	0.084579	19.6795	3.23175e-86	2.8766e-84	Mito Significant
Sytl2	450.148	3.73517	0.189813	19.6782	3.3168e-86	2.93677e-84	Significant
Gpr137b	163.566	2.67765	0.13609	19.6756	3.49031e-86	3.07422e-84	Significant
Zfp91	7936.54	-1.7486	0.0890079	-19.6455	6.3174e-86	5.53529e-84	Significant
Siglec10	101.934	5.32707	0.272295	19.5636	3.15988e-85	2.75434e-83	Significant
Fes	302.982	2.70418	0.138497	19.5252	6.7008e-85	5.8107e-83	Significant
Stxbp2	129.919	3.62701	0.185867	19.5141	8.33874e-85	7.19398e-83	Significant
Fzd7	1644.14	-2.31651	0.118833	-19.4939	1.23755e-84	1.06221e-82	Significant
Hgsnat	592.381	1.77076	0.0909232	19.4753	1.77812e-84	1.51844e-82	Significant
Myadml2	1169.55	-1.83375	0.0942487	-19.4565	2.5663e-84	2.18045e-82	Significant
Paqr8	297.753	4.17773	0.214741	19.4548	2.65567e-84	2.24504e-82	Significant
RGD1307461	3694.11	-3.1068	0.159814	-19.44	3.54046e-84	2.97805e-82	Significant
Arhgap22	183.542	4.37797	0.225444	19.4193	5.29777e-84	4.43404e-82	Significant
Spag5	121.343	3.63133	0.187035	19.4153	5.73222e-84	4.77392e-82	Significant
Myh4	2.60533e+06	-3.1767	0.16364	-19.4127	6.03216e-84	4.99897e-82	Significant
Amdhd2	266.33	2.98004	0.153612	19.3998	7.74622e-84	6.38797e-82	Significant
Arap1	1046.48	1.3923	0.0717796	19.3969	8.20247e-84	6.73122e-82	Significant
Ms4a4a	568.611	3.80834	0.196428	19.3879	9.75853e-84	7.96931e-82	Significant
Spon1	285.746	3.19879	0.165102	19.3746	1.26454e-83	1.0277e-81	Significant
RGD1564899	11861	-2.8182	0.145616	-19.3536	1.8996e-83	1.53639e-81	Significant
Ifnar1	1183.4	1.60409	0.0829223	19.3444	2.27101e-83	1.828e-81	Significant
Nrp2	429.602	2.53027	0.130812	19.3428	2.34288e-83	1.87687e-81	Significant
Olfml2b	749.842	3.30287	0.17081	19.3365	2.64716e-83	2.11057e-81	Significant
Cd163	1720.11	4.36229	0.226096	19.294	6.02959e-83	4.78471e-81	Significant
Prcp	327.467	2.98297	0.154685	19.2842	7.29505e-83	5.76172e-81	Significant
Ccna2	235.877	4.54824	0.236235	19.253	1.33244e-82	1.04746e-80	Significant
Yipf7	1147.27	-2.29044	0.118971	-19.2521	1.35632e-82	1.06127e-80	Significant
Hsf2bp	46.3974	4.08663	0.212374	19.2426	1.62776e-82	1.26777e-80	Significant
Fabp5	675.484	4.55501	0.236824	19.2337	1.93266e-82	1.4983e-80	Significant
Ms4a6a	224.046	4.57306	0.237902	19.2225	2.40144e-82	1.85319e-80	Significant
Fhip1a	1402.98	-3.03812	0.158103	-19.2162	2.71093e-82	2.08247e-80	Significant
Rarres1	327.05	4.83033	0.251402	19.2135	2.8515e-82	2.18049e-80	Significant
Mfsd14b	478.909	1.97315	0.102705	19.2119	2.94148e-82	2.23912e-80	Significant
Kyat3	540.208	-2.55541	0.133269	-19.1749	5.99685e-82	4.54437e-80	Mito Significant
Tbx15	8496.31	-2.42413	0.12658	-19.1509	9.51126e-82	7.17524e-80	Significant
Colgalt1	1465.41	1.28309	0.0670347	19.1407	1.15731e-81	8.69172e-80	Significant
Klhl6	73.8942	4.11281	0.214944	19.1343	1.3072e-81	9.77377e-80	Significant
Slc26a11	155.127	3.03984	0.158902	19.1303	1.41145e-81	1.05066e-79	Significant
RGD1559482	1182.66	4.9536	0.259221	19.1096	2.10243e-81	1.55811e-79	Significant
Tnnt2	895.605	6.41803	0.335914	19.1062	2.24354e-81	1.65539e-79	Significant
Tcirg1	1048.77	2.4438	0.127914	19.105	2.29557e-81	1.68639e-79	Significant
Adamts7	96.9266	3.42986	0.179863	19.0693	4.54493e-81	3.32432e-79	Significant
Apobec1	361.758	4.37176	0.22926	19.069	4.56659e-81	3.3257e-79	Significant
Hpse	285.651	4.34575	0.227951	19.0644	4.99385e-81	3.62119e-79	Significant
Cd68	959.52	5.6896	0.298491	19.0612	5.30129e-81	3.82762e-79	Significant
Sh3rf1	179.138	2.16912	0.11381	19.0592	5.51463e-81	3.96464e-79	Significant
Brms1l	1731.26	-1.39304	0.0731108	-19.0539	6.10079e-81	4.36739e-79	Significant
Arih2	4003.06	-1.68492	0.0884483	-19.0497	6.60478e-81	4.70814e-79	Significant
Tes	246.596	3.73472	0.196325	19.0231	1.09772e-80	7.79198e-79	Significant
Bckdha	3522.83	-1.9594	0.103026	-19.0185	1.19871e-80	8.47306e-79	Mito Significant
Arpc1b	2681.83	3.44921	0.181385	19.016	1.25781e-80	8.85359e-79	Significant
Tmem233	2999.99	-3.88048	0.204083	-19.0142	1.30037e-80	9.11502e-79	Significant
Lst1	57.4597	5.69714	0.299699	19.0096	1.42153e-80	9.92299e-79	Significant
Dennd6b	550.406	-1.88776	0.0993924	-18.993	1.94882e-80	1.35475e-78	Significant
Tax1bp3	457.836	2.55745	0.134715	18.9842	2.3056e-80	1.59618e-78	Significant
Gja1	1315.62	4.04364	0.213152	18.9707	2.98006e-80	2.05465e-78	Significant
Cd300le	462.221	4.46406	0.235679	18.9413	5.20996e-80	3.57743e-78	Significant
Cd200r1	64.4889	4.9097	0.259413	18.9262	6.93465e-80	4.74235e-78	Significant
Coq10a	7971.24	-2.61166	0.138227	-18.8939	1.27989e-79	8.71726e-78	Mito Significant
Dnmt1	449.553	1.87929	0.0995672	18.8746	1.84671e-79	1.25271e-77	Significant
Selenop	14319.9	2.50229	0.132594	18.8719	1.94201e-79	1.31206e-77	Significant
Mical1	258.471	2.94989	0.156326	18.8702	2.006e-79	1.34988e-77	Significant
Ciita	112.4	3.12612	0.165854	18.8486	3.01483e-79	2.02065e-77	Significant
Cacng7	498.987	-3.74934	0.198964	-18.8443	3.27054e-79	2.18335e-77	Significant
Mastl	53.5062	3.31664	0.176192	18.824	4.80113e-79	3.19246e-77	Significant
Cmtm7	306.466	3.78239	0.200954	18.8221	4.97359e-79	3.29412e-77	Significant
Snx1	802.578	2.06043	0.109475	18.821	5.08561e-79	3.3551e-77	Significant
Podnl1	61.4568	6.72297	0.357268	18.8177	5.40605e-79	3.55258e-77	Significant
Slc8b1	275.101	2.93193	0.156041	18.7895	9.20485e-79	6.02541e-77	Mito Significant
Mapk12	4357.61	-2.1819	0.116495	-18.7296	2.84167e-78	1.85292e-76	Significant
Pdzrn3	4805.51	-2.26193	0.120981	-18.6965	5.28549e-78	3.43312e-76	Significant
Mertk	187.566	2.89951	0.155184	18.6843	6.64043e-78	4.29662e-76	Significant
Crabp2	237.583	5.08471	0.272268	18.6754	7.85172e-78	5.0609e-76	Significant
Cenpi	52.1182	4.15688	0.223022	18.6388	1.55588e-77	9.99029e-76	Significant
Pgm2	233.475	1.89017	0.101427	18.6357	1.64923e-77	1.05494e-75	Significant
Lrrc20	10789.3	-2.58967	0.139192	-18.605	2.92567e-77	1.86434e-75	Significant
Card14	75.1434	5.79951	0.312092	18.5827	4.43845e-77	2.81767e-75	Significant
Asb10	1736.69	-3.2366	0.174293	-18.5699	5.62753e-77	3.53253e-75	Significant
Phtf2	3203.88	-2.12948	0.114673	-18.57	5.62535e-77	3.53253e-75	Significant
Pla2g15	510.531	2.47311	0.133177	18.5701	5.60787e-77	3.53253e-75	Significant
Fblim1	214.748	2.95222	0.15904	18.5627	6.43891e-77	4.02683e-75	Significant
Sim2	947.128	-1.78893	0.0964333	-18.5509	8.01248e-77	4.99237e-75	Significant
Slc38a6	208.11	2.19246	0.118217	18.5461	8.76715e-77	5.44243e-75	Significant
Dsn1	60.2951	4.97029	0.268142	18.536	1.0572e-76	6.53871e-75	Significant
Pfkm	137699	-3.39013	0.182972	-18.5281	1.22548e-76	7.55176e-75	Significant
Ctla2a	135.88	2.94648	0.159079	18.5221	1.37069e-76	8.41573e-75	Significant
Gdf1	918.753	-2.61753	0.141546	-18.4925	2.37408e-76	1.45233e-74	Significant
Hvcn1	211.546	3.85993	0.20909	18.4606	4.28235e-76	2.61022e-74	Significant
Gusb	383.617	2.64419	0.143298	18.4523	4.99468e-76	3.03341e-74	Significant
Fam171a2	207.528	3.22506	0.174903	18.4392	6.37165e-76	3.85576e-74	Significant
Pid1	414.655	2.81922	0.152972	18.4297	7.59322e-76	4.57852e-74	Significant
Nes	2462.48	3.28924	0.178499	18.4272	7.94757e-76	4.77507e-74	Significant
Fcgr2a-ps1	1237.05	5.34321	0.290062	18.4209	8.92399e-76	5.34264e-74	Significant
Dnajc21	3172.57	-2.04953	0.111283	-18.4173	9.55249e-76	5.69864e-74	Significant
Tspan14	678.429	2.13484	0.116203	18.3717	2.21415e-75	1.31621e-73	Significant
Sec31b	2323.2	-3.2016	0.174302	-18.3682	2.36312e-75	1.39982e-73	Significant
Slc25a5	1425.97	2.38665	0.129959	18.3647	2.51994e-75	1.48747e-73	Mito Significant
Eepd1	3620.26	-3.06237	0.166778	-18.3619	2.65276e-75	1.5604e-73	Significant
Grk6	521.272	1.76573	0.0962802	18.3395	4.00512e-75	2.34767e-73	Significant
Ctsb	14793.9	3.53874	0.193069	18.3288	4.872e-75	2.84589e-73	Significant
Hcls1	263.401	3.96409	0.216643	18.2979	8.60788e-75	5.01074e-73	Significant
Tnfaip8l2	475.213	3.86298	0.211146	18.2953	9.01726e-75	5.23094e-73	Significant
Gys1	12466.9	-2.27483	0.124393	-18.2875	1.04104e-74	6.01833e-73	Significant
Tob1	5015.63	-2.54341	0.13914	-18.2795	1.20614e-74	6.94892e-73	Significant
Mxi1	2764.01	-1.73538	0.0950359	-18.2603	1.71395e-74	9.84091e-73	Significant
Acss1	925.621	-1.96458	0.107602	-18.2578	1.79503e-74	1.02713e-72	Mito Significant
Slc15a3	111.998	3.31089	0.181572	18.2346	2.74316e-74	1.56435e-72	Significant
Mtrr	1460.98	-1.41377	0.0775416	-18.2324	2.8572e-74	1.62388e-72	Significant
Ctsa	6261.03	2.23492	0.122612	18.2276	3.11926e-74	1.76684e-72	Significant
Ptpn6	361.328	3.28911	0.1805	18.2222	3.44085e-74	1.94246e-72	Significant
Slc12a7	449.206	1.99761	0.109639	18.2198	3.59343e-74	2.02181e-72	Significant
Arrb2	388.446	2.4293	0.133355	18.2167	3.80106e-74	2.13151e-72	Significant
Capza1	1273	1.63827	0.0899791	18.2072	4.52681e-74	2.53005e-72	Significant
Nxpe4	218.395	3.28835	0.180634	18.2046	4.74878e-74	2.64532e-72	Significant
Ptpn18	138.527	2.78716	0.153105	18.2043	4.77401e-74	2.6506e-72	Significant
Opa3	2719.66	-1.64474	0.0903688	-18.2004	5.12712e-74	2.8305e-72	Mito Significant
Rnf128	74.2624	2.81375	0.154599	18.2003	5.13168e-74	2.8305e-72	Significant
Pdia4	981.616	2.43208	0.133646	18.1979	5.36027e-74	2.94692e-72	Significant
Sdc1	386.189	4.10627	0.225734	18.1908	6.10928e-74	3.34776e-72	Significant
Mmp19	335.745	4.97801	0.273761	18.1838	6.93755e-74	3.7893e-72	Significant
Map4k4	1855.14	1.38406	0.0761447	18.1767	7.88993e-74	4.29555e-72	Significant
Dusp6	503.86	2.14027	0.117775	18.1724	8.53109e-74	4.62963e-72	Significant
Clpx	2577.34	-1.37835	0.0758761	-18.1657	9.64076e-74	5.215e-72	Mito Significant
Cdca8	97.7305	3.91668	0.215675	18.1601	1.06913e-73	5.76473e-72	Significant
Ppm1j	1465.49	-2.52689	0.139213	-18.1513	1.2535e-73	6.73725e-72	Significant
Pltp	3251.23	3.73321	0.20568	18.1506	1.27066e-73	6.80774e-72	Significant
Dipk2a	512.165	2.38711	0.131549	18.1462	1.37584e-73	7.34787e-72	Significant
Inf2	856.538	1.77875	0.0980405	18.143	1.45754e-73	7.75955e-72	Significant
Npl	335.067	2.57803	0.142097	18.1428	1.46505e-73	7.77492e-72	Significant
Dclk1	1406.79	5.90509	0.325534	18.1397	1.54838e-73	8.19132e-72	Significant
Il1rl1	234.082	4.698	0.259061	18.1348	1.69386e-73	8.93285e-72	Significant
Trappc6b	1613.24	-1.3509	0.0745054	-18.1316	1.79366e-73	9.4296e-72	Significant
Asb11	3545.34	-2.71926	0.149996	-18.1289	1.88544e-73	9.88123e-72	Significant
Arhgap45	442.564	3.52449	0.194429	18.1274	1.93645e-73	1.01171e-71	Significant
Hck	231.599	4.53527	0.250406	18.1117	2.57756e-73	1.34249e-71	Significant
Arpc5	1102.84	2.93265	0.161924	18.1113	2.59686e-73	1.34837e-71	Significant
Phc1	1448.15	-1.71645	0.0949117	-18.0847	4.20673e-73	2.17753e-71	Significant
Ccnf	94.0107	4.88891	0.270397	18.0805	4.54089e-73	2.34329e-71	Significant
Gask1b	502.063	2.61782	0.145006	18.0532	7.44635e-73	3.83089e-71	Significant
Ms4a6c	108.634	4.14644	0.229685	18.0528	7.50523e-73	3.84941e-71	Significant
Prkcq	3000.09	-2.27241	0.125914	-18.0473	8.28236e-73	4.23508e-71	Significant
Lpcat1	229.353	2.24958	0.124656	18.0464	8.42488e-73	4.2949e-71	Significant
Cx3cr1	97.0589	4.34518	0.241007	18.0293	1.14838e-72	5.83663e-71	Significant
Sdcbp	2440.72	2.41592	0.134007	18.0283	1.16779e-72	5.91737e-71	Significant
Edem1	1060.82	2.81512	0.156182	18.0246	1.25012e-72	6.31556e-71	Significant
Kif1c	39448.5	-2.14049	0.118781	-18.0205	1.34459e-72	6.77246e-71	Significant
Acsm5	511.652	-4.3351	0.240624	-18.0161	1.45725e-72	7.31802e-71	Mito Significant
Nras	618.251	1.65639	0.0919525	18.0136	1.52428e-72	7.63183e-71	Significant
Tifab	117.998	3.69069	0.20505	17.999	1.98404e-72	9.90429e-71	Significant
Acer3	188.664	2.47244	0.137501	17.9812	2.73495e-72	1.36125e-70	Significant
Mgst2	164.339	3.81093	0.212208	17.9584	4.12366e-72	2.04638e-70	Significant
Tlnrd1	227.333	2.23382	0.12447	17.9467	5.09728e-72	2.52211e-70	Significant
Dock2	213.286	3.6489	0.203359	17.9432	5.42282e-72	2.67531e-70	Significant
Sumf2	5210.87	-3.21196	0.179095	-17.9344	6.35866e-72	3.12783e-70	Significant
C5ar2	248.195	3.98732	0.222487	17.9216	8.006e-72	3.92668e-70	Significant
Ppp3cb	9006.97	-2.20278	0.122977	-17.9122	9.47669e-72	4.63449e-70	Significant
Skap2	428.243	2.90436	0.162149	17.9117	9.55386e-72	4.65869e-70	Significant
Niban2	930.226	2.99712	0.167341	17.9102	9.81988e-72	4.77456e-70	Significant
Ranbp1	430.652	2.33279	0.130281	17.9059	1.06149e-71	5.14623e-70	Significant
Ptp4a3	15256.7	-2.36623	0.132231	-17.8947	1.29797e-71	6.27463e-70	Significant
Nckap1l	444.37	4.40677	0.246407	17.8841	1.56755e-71	7.55615e-70	Significant
Scn5a	176.327	5.99664	0.335383	17.88	1.68866e-71	8.11666e-70	Significant
Ctss	1286.91	3.98778	0.223268	17.861	2.37341e-71	1.13755e-69	Significant
Plaur	154.806	3.50073	0.196327	17.8311	4.05499e-71	1.93798e-69	Significant
Zfp423	368.689	-1.6179	0.090746	-17.8289	4.21387e-71	2.00821e-69	Significant
Pink1	29280	-2.24169	0.125745	-17.8272	4.34629e-71	2.06547e-69	Mito Significant
Atl2	6281.65	-2.25342	0.126465	-17.8186	5.0695e-71	2.40237e-69	Significant
Dctd	75.748	3.50301	0.196687	17.8101	5.90324e-71	2.78961e-69	Significant
Mfn1	5881.45	-1.58243	0.0889647	-17.7872	8.8881e-71	4.18836e-69	Mito Significant
Abracl	277.139	3.66859	0.206493	17.7662	1.29233e-70	6.07287e-69	Significant
Sh3bgr	23341.1	-3.27491	0.184567	-17.7437	1.92766e-70	9.03316e-69	Significant
Lasp1	1384.07	2.34984	0.132487	17.7364	2.19468e-70	1.02559e-68	Significant
Rrbp1	2149.71	2.5135	0.141726	17.7349	2.2565e-70	1.05155e-68	Significant
Atp2a1	1.04721e+06	-3.48281	0.196429	-17.7306	2.43328e-70	1.1308e-68	Significant
Mrc1	1913.56	4.39808	0.248258	17.7157	3.17048e-70	1.46934e-68	Significant
Vgll2	1723.84	-1.95568	0.110434	-17.7089	3.57685e-70	1.65312e-68	Significant
Pgm1	57819.8	-3.256	0.183882	-17.7071	3.69924e-70	1.70499e-68	Significant
Mapk13	35.5398	5.41818	0.306037	17.7043	3.88298e-70	1.78479e-68	Significant
Scamp2	795.459	2.01096	0.113626	17.698	4.34242e-70	1.99053e-68	Significant
Lgi2	653.947	-4.28247	0.242113	-17.6879	5.19805e-70	2.37627e-68	Significant
Cfl1	3428.42	2.89368	0.163708	17.6759	6.43522e-70	2.93387e-68	Significant
Dab2	2140.6	3.4264	0.193896	17.6713	6.97892e-70	3.17315e-68	Significant
Clec7a	170.888	5.27012	0.298277	17.6685	7.32591e-70	3.32193e-68	Significant
Ghitm	13962.5	-1.50536	0.0852078	-17.6669	7.54094e-70	3.41025e-68	Mito Significant
Fcer1g	1395.77	4.19005	0.23719	17.6654	7.75013e-70	3.49546e-68	Significant
Pptc7	7844.75	-2.58548	0.146368	-17.6643	7.90088e-70	3.55392e-68	Mito Significant
Nsd2	353.833	1.88286	0.1066	17.6629	8.09589e-70	3.63192e-68	Significant
Cd53	563.511	4.64892	0.263368	17.6518	9.85162e-70	4.40781e-68	Significant
Aif1l	398.494	2.47869	0.14043	17.6508	1.00332e-69	4.47714e-68	Significant
Vopp1	421.608	1.839	0.104324	17.6278	1.50834e-69	6.71293e-68	Significant
Csf1r	2485.08	3.80055	0.216001	17.5951	2.68538e-69	1.19198e-67	Significant
Glb1	473.193	2.81702	0.160184	17.5861	3.14551e-69	1.39255e-67	Significant
Plekhb1	1078.4	-2.35812	0.134134	-17.5804	3.48124e-69	1.53714e-67	Significant
Slco2b1	680.962	1.5882	0.0903532	17.5777	3.65284e-69	1.60868e-67	Significant
Abcc3	140.238	2.16408	0.123117	17.5773	3.6738e-69	1.61369e-67	Significant
Plcl2	3149.38	-1.84028	0.104718	-17.5737	3.92024e-69	1.71745e-67	Significant
Cand1	900.98	1.52311	0.0866923	17.5691	4.24609e-69	1.85538e-67	Significant
RGD1563400	136.694	4.30639	0.245124	17.5682	4.31563e-69	1.88088e-67	Significant
Col27a1	129.181	2.91494	0.166009	17.5589	5.0864e-69	2.21107e-67	Significant
Mob3c	130.974	2.2355	0.127317	17.5585	5.11746e-69	2.21884e-67	Significant
Me1	9699.27	-1.91236	0.108937	-17.5548	5.46897e-69	2.36515e-67	Significant
Mycl	53.4972	4.31634	0.246067	17.5413	6.92678e-69	2.98793e-67	Significant
Mcm10	43.9296	4.61645	0.263309	17.5324	8.1053e-69	3.48735e-67	Significant
Sypl1	6493.94	-1.22265	0.069772	-17.5236	9.47083e-69	4.06449e-67	Significant
Kctd12	754.091	2.77048	0.158124	17.5209	9.93169e-69	4.25142e-67	Significant
Myog	1856.83	4.34709	0.24812	17.5201	1.00571e-68	4.29419e-67	Significant
Susd4	1066.5	-3.53607	0.201864	-17.5171	1.06091e-68	4.51842e-67	Significant
Fam111a	75.239	3.85406	0.220248	17.4987	1.4646e-68	6.22195e-67	Significant
Ccnb1	172.014	4.83158	0.276295	17.487	1.79973e-68	7.6264e-67	Significant
Lmnb2	370.587	2.71387	0.155205	17.4857	1.84187e-68	7.78535e-67	Significant
Aif1	557.749	4.6963	0.268627	17.4826	1.94435e-68	8.19795e-67	Significant
Dcaf11	5750.8	-1.45754	0.0834749	-17.4608	2.85056e-68	1.19887e-66	Significant
Ppp1r9b	1239.49	1.60654	0.09204	17.4548	3.16422e-68	1.32747e-66	Significant
Sec61a1	1128.33	2.57635	0.14777	17.4349	4.48601e-68	1.87732e-66	Significant
Adam19	1343.24	3.58206	0.205639	17.4192	5.89684e-68	2.4616e-66	Significant
Rap1gap	89.5185	5.29106	0.303791	17.4168	6.15707e-68	2.56387e-66	Significant
Hpgd	80.5645	3.39158	0.194756	17.4145	6.40245e-68	2.65947e-66	Significant
Phkb	19385.5	-2.89821	0.166456	-17.4113	6.77832e-68	2.80866e-66	Significant
Ms4a7	89.7615	4.77592	0.274345	17.4084	7.12219e-68	2.9439e-66	Significant
Slc25a24	359.212	3.18114	0.182794	17.4029	7.84838e-68	3.23611e-66	Mito Significant
Cmklr1	341.821	2.65168	0.152504	17.3876	1.02395e-67	4.21173e-66	Significant
Sipa1	668.666	1.75136	0.100731	17.3865	1.04442e-67	4.28542e-66	Significant
Zfp275	182.041	2.17794	0.125283	17.3842	1.08785e-67	4.45277e-66	Significant
Arsb	835.095	2.19621	0.126406	17.3743	1.29275e-67	5.27864e-66	Significant
Nkiras1	1256.06	-2.38553	0.13747	-17.3531	1.86982e-67	7.61647e-66	Significant
Cfh	2755.65	3.58735	0.206829	17.3446	2.16856e-67	8.812e-66	Significant
Tgif1	320.608	3.05806	0.176401	17.3359	2.52147e-67	1.02214e-65	Significant
Zfp57	34.3807	4.73219	0.273034	17.3319	2.70311e-67	1.09314e-65	Significant
Cdnf	3025.28	-3.21863	0.18575	-17.3277	2.90543e-67	1.17214e-65	Significant
Plcb2	112.591	3.89938	0.225053	17.3265	2.96803e-67	1.19452e-65	Significant
Lfng	399.434	2.70325	0.15603	17.3252	3.03821e-67	1.21985e-65	Significant
Pnp	1657.48	2.98699	0.172417	17.3242	3.08909e-67	1.23439e-65	Significant
Carmil1	159.772	3.54764	0.204779	17.3243	3.08516e-67	1.23439e-65	Significant
Adamts15	284.873	2.60786	0.150567	17.3203	3.30821e-67	1.31882e-65	Significant
Msn	2916.56	2.43322	0.140488	17.3198	3.3355e-67	1.32655e-65	Significant
Plxnc1	103.564	4.14987	0.239701	17.3127	3.77389e-67	1.49736e-65	Significant
Gkap1	1335.9	-1.54354	0.0892423	-17.2961	5.03723e-67	1.99392e-65	Significant
Cep68	2154.04	-1.50656	0.0872367	-17.2698	7.9449e-67	3.13749e-65	Significant
Sgo2	47.5279	3.60912	0.209043	17.265	8.63025e-67	3.40016e-65	Significant
Me3	1940.57	-3.01553	0.17474	-17.2573	9.86264e-67	3.87662e-65	Mito Significant
Fhip2b	5326.47	-2.39296	0.138693	-17.2536	1.05085e-66	4.12086e-65	Significant
Myo9b	1045.63	1.83846	0.106565	17.252	1.08068e-66	4.22798e-65	Significant
Kif20a	205.309	3.16163	0.18344	17.2353	1.44382e-66	5.63558e-65	Significant
Plekho2	402.436	2.38971	0.138687	17.2309	1.55733e-66	6.06459e-65	Significant
Ckap2l	60.9294	3.40879	0.197959	17.2197	1.89045e-66	7.34483e-65	Significant
Nrros	446.799	1.82978	0.10628	17.2166	1.99406e-66	7.72951e-65	Significant
Cybb	894.144	4.65699	0.270519	17.215	2.05014e-66	7.92862e-65	Significant
Ywhaz	3031.06	2.06315	0.119852	17.2141	2.08112e-66	8.02998e-65	Significant
Herc3	2922.16	-1.91748	0.11152	-17.194	2.94291e-66	1.13292e-64	Significant
Tfec	63.785	5.30633	0.308687	17.19	3.15497e-66	1.21178e-64	Significant
Fn3k	971.369	-3.4162	0.198762	-17.1874	3.29844e-66	1.26113e-64	Significant
Tigar	1739.15	-1.91179	0.111232	-17.1875	3.29471e-66	1.26113e-64	Significant
Ccdc134	298.261	1.93619	0.112672	17.1843	3.48411e-66	1.3291e-64	Significant
Mvb12b	3863.62	-2.22379	0.129472	-17.1758	4.03149e-66	1.53443e-64	Significant
Clec2d2	38.0381	5.73238	0.333873	17.1694	4.50196e-66	1.70963e-64	Significant
Pank1	504.517	-2.47823	0.144376	-17.1651	4.84917e-66	1.83733e-64	Significant
Slc9a9	182.008	3.53213	0.205888	17.1556	5.70546e-66	2.15692e-64	Significant
Mms22l	59.2176	5.30732	0.309439	17.1514	6.131e-66	2.3126e-64	Significant
Coro1c	971.32	2.44005	0.142279	17.1498	6.31209e-66	2.37558e-64	Significant
Clec10a	1034.82	4.07761	0.238077	17.1273	9.29091e-66	3.48886e-64	Significant
Pttg1	78.9728	4.73559	0.276662	17.1169	1.11052e-65	4.16085e-64	Significant
Txlnb	12675.8	-2.74099	0.160168	-17.1132	1.18257e-65	4.42097e-64	Significant
Vsir	499.66	3.09997	0.181169	17.1109	1.23054e-65	4.5901e-64	Significant
Itga7	3081.33	1.63475	0.095591	17.1015	1.44589e-65	5.38148e-64	Significant
Slc25a13	135.704	2.61292	0.152946	17.084	1.95319e-65	7.25352e-64	Mito Significant
Coq2	2203.6	-2.08018	0.121776	-17.082	2.02172e-65	7.49148e-64	Mito Significant
Trim68	492.295	-1.73946	0.101904	-17.0696	2.50013e-65	9.24389e-64	Significant
Rgl1	646.982	1.94645	0.11407	17.0636	2.77071e-65	1.02219e-63	Significant
Lyz2	13308	5.40868	0.316996	17.0623	2.83326e-65	1.04297e-63	Significant
Pygm	381008	-3.62044	0.212194	-17.062	2.8478e-65	1.04604e-63	Significant
Cst6	42.3424	6.22058	0.364899	17.0474	3.65408e-65	1.33927e-63	Significant
Ptgr1	105.405	2.21243	0.12979	17.0463	3.72615e-65	1.36272e-63	Significant
Gabbr2	48.7069	4.51816	0.265063	17.0456	3.76907e-65	1.37542e-63	Significant
Lum	4128.68	4.37335	0.256576	17.0451	3.80387e-65	1.38512e-63	Significant
Crebl2	863.356	-1.37946	0.0810046	-17.0294	4.97462e-65	1.80752e-63	Significant
Lacc1	102.735	2.93647	0.172531	17.02	5.84037e-65	2.11751e-63	Significant
Ptprv	51.1234	5.33778	0.313844	17.0078	7.19419e-65	2.60275e-63	Significant
Il21r	100.787	3.74053	0.219935	17.0074	7.23245e-65	2.61098e-63	Significant
Plk1	103.846	5.06238	0.297674	17.0065	7.35335e-65	2.64894e-63	Significant
Me2	321.752	3.2429	0.19086	16.991	9.5745e-65	3.4417e-63	Mito Significant
Ppp1r18	621.742	2.30353	0.135641	16.9826	1.10441e-64	3.96152e-63	Significant
Iffo1	1026.89	1.4765	0.0869707	16.977	1.21644e-64	4.35407e-63	Significant
Dnaja4	3906.91	-1.66353	0.0979909	-16.9763	1.22938e-64	4.39107e-63	Significant
Shcbp1	71.4205	5.0864	0.29969	16.9722	1.31922e-64	4.70195e-63	Significant
Kbtbd12	2306.59	-2.74949	0.16202	-16.9701	1.36749e-64	4.86369e-63	Significant
Wwp1	4560.66	-2.24471	0.132509	-16.9401	2.27576e-64	8.07703e-63	Significant
Trim8	1004.83	1.41498	0.0835577	16.9342	2.51965e-64	8.92382e-63	Significant
Esyt1	1397.77	1.54285	0.0911285	16.9304	2.68405e-64	9.4861e-63	Significant
Birc5	70.4185	4.34296	0.256582	16.9262	2.88498e-64	1.01749e-62	Significant
St14	86.8896	3.72852	0.220307	16.9242	2.98289e-64	1.04981e-62	Significant
Gak	656.862	1.23495	0.0729819	16.9213	3.1362e-64	1.10147e-62	Significant
Ctsz	1308.52	3.26676	0.19307	16.9201	3.19668e-64	1.12037e-62	Significant
Bcat1	391.818	5.40605	0.319537	16.9184	3.29426e-64	1.15217e-62	Significant
Cnn2	591.467	2.55778	0.151234	16.9127	3.62944e-64	1.26677e-62	Significant
Vav2	154.649	2.90948	0.172048	16.9109	3.73859e-64	1.30216e-62	Significant
Sirpa	984.951	3.70108	0.21894	16.9046	4.16196e-64	1.44663e-62	Significant
Scn4b	17239	-2.63287	0.155755	-16.904	4.20718e-64	1.45933e-62	Significant
Dok2	341.385	3.15607	0.186714	16.9032	4.26188e-64	1.47526e-62	Significant
Ptpn11	10963.4	-1.77922	0.105336	-16.8909	5.24924e-64	1.8133e-62	Significant
Arf6	1312.9	1.49327	0.0884096	16.8903	5.29976e-64	1.827e-62	Significant
Cpeb3	1434.09	-2.06301	0.122146	-16.8897	5.35505e-64	1.84229e-62	Significant
Dcaf6	14143.5	-1.99919	0.118409	-16.8837	5.92942e-64	2.03573e-62	Significant
Limd2	202.593	3.72769	0.220861	16.878	6.52727e-64	2.23642e-62	Significant
Oaz2	10215.3	-1.80609	0.107061	-16.8698	7.50698e-64	2.56687e-62	Significant
Adap2	223.525	3.09099	0.183332	16.8601	8.84182e-64	3.01716e-62	Significant
Fam3c	494.644	2.83437	0.168136	16.8576	9.2283e-64	3.14267e-62	Significant
Pilra	50.4968	3.39652	0.201509	16.8554	9.57178e-64	3.25305e-62	Significant
Tle5	18098.3	-1.90051	0.112777	-16.8519	1.01611e-63	3.44638e-62	Significant
Ttyh3	878.677	1.58895	0.0942932	16.8512	1.02811e-63	3.48004e-62	Significant
Mb21d2	714.596	-1.7394	0.103228	-16.8501	1.04814e-63	3.54074e-62	Significant
Plpp7	6839.85	-2.6471	0.157125	-16.8471	1.10213e-63	3.71567e-62	Significant
Ldhd	1453.92	-2.94512	0.17492	-16.8369	1.30816e-63	4.40143e-62	Mito Significant
Lmo2	462.023	3.02434	0.179637	16.8359	1.33254e-63	4.47453e-62	Significant
Tpm4	3087.2	2.7178	0.16144	16.8348	1.35653e-63	4.54599e-62	Significant
Cenpa	85.3423	3.84797	0.228801	16.818	1.80203e-63	6.02695e-62	Significant
Shtn1	92.3386	2.97669	0.177024	16.8152	1.89009e-63	6.30891e-62	Significant
Mtss1	823.099	1.70395	0.101359	16.8111	2.02514e-63	6.74368e-62	Significant
Kif2c	75.2411	5.20483	0.309609	16.811	2.02836e-63	6.74368e-62	Significant
Mypn	12311.7	-2.2909	0.136278	-16.8104	2.04735e-63	6.79341e-62	Significant
Ctsl	9629.17	3.56231	0.21212	16.7938	2.70953e-63	8.97291e-62	Significant
Zranb1	1255.34	-1.60639	0.0957006	-16.7856	3.11054e-63	1.02807e-61	Significant
Naaa	254.089	3.22247	0.192288	16.7585	4.90467e-63	1.61787e-61	Significant
Tgfbr1	1402.1	1.61835	0.0965928	16.7544	5.26276e-63	1.73259e-61	Significant
Gpr68	85.4116	3.85611	0.230241	16.7482	5.83821e-63	1.91828e-61	Significant
Lrrc14b	3774.45	-2.6548	0.158704	-16.728	8.19888e-63	2.68869e-61	Significant
Laptm5	1010.75	4.11982	0.246336	16.7244	8.70784e-63	2.85004e-61	Significant
Tbxas1	178.756	4.45336	0.266291	16.7236	8.8152e-63	2.87957e-61	Significant
Timp1	769.211	5.98934	0.358502	16.7066	1.17348e-62	3.82586e-61	Significant
Rin1	109.198	2.6892	0.161044	16.6986	1.34168e-62	4.36578e-61	Significant
Ugcg	709.068	1.86719	0.111834	16.6961	1.40002e-62	4.54682e-61	Significant
Pdlim5	12354.1	-1.81689	0.108839	-16.6935	1.46218e-62	4.73954e-61	Significant
Acyp2	4534.46	-2.46069	0.147407	-16.6932	1.46961e-62	4.75446e-61	Significant
Gpd1	36428.5	-4.09603	0.245386	-16.6922	1.49384e-62	4.8236e-61	Significant
Ncam1	1199.8	3.88828	0.233004	16.6876	1.61399e-62	5.20155e-61	Significant
Tbc1d4	2742.65	-2.62141	0.157195	-16.6762	1.95217e-62	6.27941e-61	Significant
Fcgr3a	43.6518	4.72529	0.283401	16.6735	2.04224e-62	6.5566e-61	Significant
Il17ra	550.494	3.60151	0.21608	16.6675	2.25958e-62	7.24057e-61	Significant
Vav3	118.335	2.59206	0.155701	16.6476	3.14822e-62	1.00689e-60	Significant
Tmem52	5926.77	-3.06376	0.184071	-16.6444	3.32236e-62	1.06057e-60	Significant
Xk	269.066	-2.43765	0.146474	-16.6422	3.44983e-62	1.09918e-60	Significant
Btg1	1006.59	1.74004	0.104612	16.6332	4.00402e-62	1.27334e-60	Significant
Rasgrp3	2807.71	-2.22983	0.134141	-16.6231	4.74237e-62	1.5053e-60	Significant
Adcy1	1817.82	-4.44114	0.267201	-16.621	4.91363e-62	1.55672e-60	Significant
Zyx	1751.12	1.77429	0.106759	16.6195	5.0375e-62	1.59297e-60	Significant
Aldh3b1	106.591	3.16714	0.190592	16.6173	5.21923e-62	1.64734e-60	Significant
Pkib	32.1418	5.52294	0.332549	16.6079	6.10952e-62	1.92473e-60	Significant
Iah1	253.505	2.43107	0.146433	16.6019	6.75006e-62	2.12255e-60	Significant
Folr2	794.725	4.28286	0.257993	16.6007	6.89112e-62	2.16286e-60	Significant
RGD1304884	401.932	2.38331	0.143643	16.5919	7.97973e-62	2.49987e-60	Significant
Rab40b	1971.83	-2.60359	0.156929	-16.5909	8.11617e-62	2.53789e-60	Significant
Hibadh	4445.39	-1.61732	0.097493	-16.5891	8.36149e-62	2.60975e-60	Mito Significant
Sar1b	12923.3	-2.45899	0.148319	-16.579	9.88661e-62	3.08005e-60	Significant
Rabgef1	2757.21	-1.98495	0.119859	-16.5607	1.34135e-61	4.17107e-60	Significant
Arf3	1152.18	2.00072	0.120877	16.5517	1.55517e-61	4.82706e-60	Significant
Gmfg	339.564	2.89785	0.175219	16.5385	1.93844e-61	6.0056e-60	Significant
Lyn	491.155	3.15562	0.19085	16.5346	2.06891e-61	6.39802e-60	Significant
Nipsnap3a	99.379	4.80755	0.290877	16.5278	2.31394e-61	7.14264e-60	Mito Significant
Mtus1	6487.41	-1.7261	0.104486	-16.5199	2.63805e-61	8.12819e-60	Significant
Eya1	1253.22	-2.34585	0.142011	-16.5187	2.69065e-61	8.2751e-60	Significant
Impdh1	609.004	2.02081	0.122354	16.5161	2.81096e-61	8.62935e-60	Significant
Arl6ip1	589.641	2.41596	0.146282	16.5158	2.82572e-61	8.65884e-60	Significant
Ptx3	123.451	4.54684	0.275403	16.5098	3.11996e-61	9.54311e-60	Significant
Armcx2	161.341	3.61053	0.21873	16.5068	3.27756e-61	1.0007e-59	Mito Significant
Rragd	2268.82	-2.42301	0.146858	-16.499	3.72941e-61	1.13659e-59	Significant
Serp1	1074.83	2.45204	0.148633	16.4973	3.83863e-61	1.16776e-59	Significant
Lcp1	1518.14	3.83258	0.232378	16.4929	4.12819e-61	1.25358e-59	Significant
Arhgap11a	313.349	2.68936	0.163077	16.4913	4.23391e-61	1.28337e-59	Significant
Actn1	866.214	2.71137	0.164648	16.4677	6.26019e-61	1.89416e-59	Significant
Cuedc1	2206.77	-2.49224	0.151384	-16.4631	6.75996e-61	2.0417e-59	Significant
Cxcl16	173.793	3.4855	0.211734	16.4617	6.90979e-61	2.08321e-59	Significant
Gpsm2	86.4863	3.36252	0.204308	16.4581	7.33584e-61	2.20771e-59	Significant
Fbxo9	2042.21	-1.80439	0.10965	-16.4559	7.60216e-61	2.28377e-59	Significant
Stat6	664.908	1.76465	0.107264	16.4515	8.18659e-61	2.45495e-59	Significant
Dock5	133.544	2.10024	0.127683	16.4489	8.53777e-61	2.55571e-59	Significant
Trip13	55.455	5.46137	0.332031	16.4484	8.61504e-61	2.57426e-59	Significant
Dcun1d2	5630.05	-2.68277	0.163237	-16.4349	1.07658e-60	3.21121e-59	Significant
Plekhg4	36.8397	4.43291	0.269905	16.424	1.28881e-60	3.83745e-59	Significant
Neurl3	66.4486	3.86838	0.235623	16.4176	1.43067e-60	4.25233e-59	Significant
Kat2b	7146.32	-1.85387	0.112997	-16.4063	1.72345e-60	5.1135e-59	Significant
Clec4a3	819.112	5.86337	0.357536	16.3994	1.93167e-60	5.72122e-59	Significant
Rcan2	1744.13	-2.13738	0.130346	-16.3977	1.98526e-60	5.86961e-59	Significant
Gnai3	1034.11	2.0261	0.12357	16.3964	2.0284e-60	5.98661e-59	Significant
Kcnn4	154.713	3.74748	0.228669	16.3882	2.3216e-60	6.83997e-59	Significant
Tmem37	118.779	4.42147	0.269876	16.3833	2.51527e-60	7.39763e-59	Significant
Pde4a	1538.5	-2.79695	0.170787	-16.3768	2.80084e-60	8.22313e-59	Significant
Slc25a42	1515.92	-1.69538	0.103544	-16.3735	2.9573e-60	8.66736e-59	Mito Significant
Lmod1	1156.56	-2.85793	0.174639	-16.3648	3.41199e-60	9.98261e-59	Significant
Galnt10	352.026	1.62099	0.0990585	16.3639	3.45983e-60	1.0105e-58	Significant
Alpk2	3107.84	-2.60603	0.159257	-16.3637	3.47365e-60	1.01278e-58	Significant
Plscr1	58.721	3.11566	0.190523	16.3532	4.12708e-60	1.20121e-58	Significant
RGD1561149	237.312	2.89841	0.177285	16.3489	4.42868e-60	1.28676e-58	Significant
Eif1ax	5135.16	-0.761443	0.0465765	-16.3482	4.47757e-60	1.29873e-58	N.S.
Blcap	1737.84	-1.28943	0.0788985	-16.3429	4.88617e-60	1.4148e-58	Significant
Nek7	7770.45	-1.53716	0.0940737	-16.3399	5.13343e-60	1.48384e-58	Significant
Asns	178.601	4.01272	0.245659	16.3345	5.60968e-60	1.61872e-58	Significant
Pick1	711.631	-1.63659	0.10027	-16.3218	6.90915e-60	1.99028e-58	Mito Significant
Chsy1	319.547	2.5607	0.156915	16.319	7.22527e-60	2.07779e-58	Significant
Slc7a7	137.393	3.30946	0.202853	16.3145	7.77967e-60	2.2334e-58	Significant
Atp6v1a	1276.43	1.41249	0.0865954	16.3114	8.19078e-60	2.34742e-58	Significant
Yaf2	1300.8	-1.34144	0.0822437	-16.3105	8.3096e-60	2.37742e-58	Significant
Dock8	273.941	3.32966	0.204168	16.3084	8.59604e-60	2.4552e-58	Significant
Fgd3	66.2481	3.21425	0.197171	16.3018	9.58141e-60	2.732e-58	Significant
Anxa2	3415.95	3.86277	0.237003	16.2984	1.0129e-59	2.88326e-58	Significant
Cmbl	1489.83	-3.40725	0.209142	-16.2916	1.13249e-59	3.2164e-58	Significant
Cop1	3324.99	-1.58023	0.0969973	-16.2915	1.13376e-59	3.2164e-58	Significant
Serpinh1	4977.2	2.84906	0.174899	16.2897	1.16763e-59	3.30691e-58	Significant
Pik3r5	87.9303	3.856	0.236773	16.2856	1.24837e-59	3.52964e-58	Significant
Tent4b	1986.23	-1.48512	0.0912019	-16.2839	1.28465e-59	3.62612e-58	Significant
Eif4a1	3954.94	1.91439	0.117589	16.2804	1.36033e-59	3.8333e-58	Significant
Btk	119.931	4.09521	0.25168	16.2715	1.57152e-59	4.42102e-58	Significant
Syt13	38.787	4.38557	0.269706	16.2606	1.88035e-59	5.28099e-58	Significant
Wdhd1	86.0781	2.57765	0.158549	16.2578	1.96791e-59	5.51768e-58	Significant
Dbf4	65.5294	4.15875	0.25589	16.2521	2.15744e-59	6.03905e-58	Significant
Barx2	261.812	-3.95968	0.243663	-16.2506	2.2105e-59	6.17729e-58	Significant
Cab39	5896.1	-0.967962	0.0595689	-16.2494	2.25382e-59	6.2879e-58	N.S.
Gpr15lg	52.4362	7.34344	0.451933	16.249	2.27157e-59	6.32692e-58	Significant
Ccdc91	3351.74	-2.27234	0.139852	-16.2482	2.30128e-59	6.39907e-58	Significant
Mgat2	262.924	2.09559	0.129011	16.2436	2.48095e-59	6.8873e-58	Significant
Arpc3	1063.96	2.28575	0.140759	16.2388	2.68281e-59	7.4301e-58	Significant
Pdk3	102.739	3.06694	0.188866	16.2387	2.68531e-59	7.4301e-58	Mito Significant
Wdr91	234.828	1.99962	0.123282	16.2198	3.65318e-59	1.00915e-57	Significant
Runx1	391.631	3.89298	0.24013	16.212	4.15148e-59	1.14492e-57	Significant
Stx3	137.436	2.44348	0.150747	16.2091	4.34678e-59	1.19682e-57	Significant
Gltp	244.012	2.32488	0.143441	16.2079	4.43547e-59	1.21925e-57	Significant
Rin2	990.078	2.6241	0.16193	16.2051	4.64227e-59	1.27401e-57	Significant
Lnx2	239.824	1.54411	0.0953264	16.1981	5.1983e-59	1.42428e-57	Significant
Slc7a1	99.4974	2.87657	0.177603	16.1967	5.32348e-59	1.45621e-57	Significant
Csf2ra	834.499	1.84388	0.113864	16.1937	5.5831e-59	1.52475e-57	Significant
Calm3	9476.28	-1.97729	0.122116	-16.1919	5.75305e-59	1.56862e-57	Significant
Kcnc1	201.999	-3.12411	0.193022	-16.1853	6.40843e-59	1.74448e-57	Significant
Pdia6	2851.84	1.53102	0.0946845	16.1697	8.25012e-59	2.24219e-57	Significant
Mccc2	2370.81	-2.36895	0.146532	-16.1668	8.64686e-59	2.34623e-57	Mito Significant
Jade1	1244.03	-1.83034	0.113228	-16.1651	8.88899e-59	2.40804e-57	Significant
Asb4	173.452	-2.24984	0.139187	-16.1641	9.03239e-59	2.44296e-57	Significant
Tmem201	681.256	-1.73725	0.10748	-16.1634	9.13328e-59	2.46628e-57	Significant
Tspo	522.522	3.25365	0.201321	16.1616	9.41452e-59	2.53815e-57	Mito Significant
Slc16a3	11411.2	-3.18538	0.197111	-16.1604	9.59898e-59	2.58374e-57	Significant
B3gnt5	37.4834	3.60964	0.223549	16.1469	1.19367e-58	3.20784e-57	Significant
Slc41a2	163.364	3.20316	0.198423	16.1431	1.26994e-58	3.40736e-57	Significant
Kifc1	151.515	3.35711	0.207997	16.1402	1.33129e-58	3.5663e-57	Significant
Arhgap25	152.367	3.05503	0.189297	16.1388	1.36202e-58	3.64282e-57	Significant
Mccc1	1225	-1.61829	0.100277	-16.1381	1.37629e-58	3.67514e-57	Mito Significant
Rbl1	86.9378	3.73842	0.231746	16.1315	1.53193e-58	4.08425e-57	Significant
Cul3	7471.67	-1.39866	0.0867294	-16.1267	1.65505e-58	4.40552e-57	Significant
Cd37	240.463	4.12603	0.255884	16.1246	1.71268e-58	4.55173e-57	Significant
Snrpn	2505.6	-2.69536	0.167266	-16.1142	2.02711e-58	5.37887e-57	Significant
Slc10a6	168.508	3.62976	0.225287	16.1117	2.11015e-58	5.59039e-57	Significant
Nrdc	10130	-1.29068	0.0801127	-16.1107	2.14435e-58	5.67208e-57	Significant
Abca3	519.083	1.42298	0.0883293	16.1099	2.17265e-58	5.7379e-57	Significant
Slc47a1	591.589	-2.25196	0.1398	-16.1085	2.22282e-58	5.86122e-57	Significant
Sh3bp2	195.201	4.6433	0.288334	16.1039	2.39694e-58	6.31044e-57	Significant
Parpbp	33.4882	4.59033	0.285091	16.1013	2.49771e-58	6.56548e-57	Significant
P2rx6	1241.15	-3.40437	0.211561	-16.0917	2.9191e-58	7.66117e-57	Significant
Ivd	5490.05	-1.80973	0.112482	-16.089	3.04595e-58	7.97887e-57	Mito Significant
Tyrobp	715.024	4.60598	0.286282	16.089	3.04964e-58	7.97887e-57	Significant
Dlgap5	138.51	4.35797	0.270938	16.0847	3.26457e-58	8.52792e-57	Significant
Ptbp1	954.765	2.17079	0.135031	16.0762	3.74883e-58	9.77776e-57	Significant
Bckdhb	3706.03	-2.45452	0.152717	-16.0724	3.9866e-58	1.03818e-56	Mito Significant
Tlr2	440.589	5.43728	0.338327	16.0711	4.07074e-58	1.05846e-56	Significant
St6galnac6	2323.42	-1.69615	0.105614	-16.0599	4.87391e-58	1.26534e-56	Significant
Atp2b3	1506.6	-3.1369	0.195333	-16.0592	4.92568e-58	1.2768e-56	Significant
Clic1	1303.36	3.1228	0.194462	16.0587	4.97074e-58	1.2865e-56	Significant
Ccl6	678.874	4.01615	0.250109	16.0576	5.05541e-58	1.30641e-56	Significant
St3gal6	1774.4	-2.52391	0.157209	-16.0544	5.32197e-58	1.37318e-56	Significant
Akap1	3230.12	-1.71518	0.106861	-16.0506	5.66277e-58	1.45888e-56	Mito Significant
Rcsd1	4116.53	-1.70847	0.106602	-16.0266	8.32575e-58	2.14165e-56	Significant
Ccdc181	2225.21	-2.24543	0.140113	-16.0259	8.43219e-58	2.16572e-56	Significant
Hps1	263.835	2.1219	0.132414	16.0248	8.57637e-58	2.19939e-56	Significant
Dnaja3	4290.44	-1.61684	0.100903	-16.0237	8.7326e-58	2.23605e-56	Mito Significant
Mybpc1	161323	-2.73703	0.170894	-16.0159	9.89787e-58	2.53058e-56	Significant
A2m	54.9405	6.76234	0.422287	16.0136	1.02708e-57	2.62194e-56	Significant
Ralgds	698.957	1.94073	0.12126	16.0047	1.18512e-57	3.02081e-56	Significant
Cttnbp2nl	522.259	1.86424	0.116497	16.0024	1.22883e-57	3.12749e-56	Significant
Arx	647.468	-3.82073	0.238783	-16.0009	1.26035e-57	3.20284e-56	Significant
Itpripl2	476.31	2.15847	0.134938	15.996	1.36315e-57	3.45885e-56	Significant
Fbxo3	2763.78	-1.25385	0.0784026	-15.9925	1.44196e-57	3.65333e-56	Significant
Ppp1r3c	14391.2	-3.44422	0.215389	-15.9907	1.48418e-57	3.749e-56	Significant
Scpep1	1845.06	3.08506	0.192928	15.9907	1.48413e-57	3.749e-56	Significant
Rbm47	34.4795	4.3775	0.273764	15.9901	1.49844e-57	3.77935e-56	Significant
Jdp2	147.036	2.56679	0.160539	15.9886	1.535e-57	3.86576e-56	Significant
Efhd2	719.449	3.03531	0.1899	15.9837	1.65957e-57	4.17324e-56	Significant
Celsr2	300.883	-3.16677	0.198146	-15.982	1.70587e-57	4.28327e-56	Significant
Cpt1c	288.327	-1.61879	0.101313	-15.9782	1.8145e-57	4.54924e-56	Mito Significant
Timeless	97.0755	3.29592	0.206301	15.9763	1.86994e-57	4.68126e-56	Significant
Armc8	1806.36	-1.43533	0.0898434	-15.9759	1.88009e-57	4.69966e-56	Significant
Map4k1	100.617	2.80185	0.175459	15.9687	2.11229e-57	5.27225e-56	Significant
Tst	1630.32	-2.69539	0.1688	-15.9679	2.13695e-57	5.32592e-56	Mito Significant
Snx8	277.564	2.7492	0.172209	15.9643	2.26576e-57	5.63859e-56	Significant
Fnbp1	543.978	1.9839	0.124282	15.9629	2.3177e-57	5.75933e-56	Significant
Echs1	5005.36	-2.0576	0.128942	-15.9575	2.52621e-57	6.2682e-56	Mito Significant
Kpna1	5226.17	-1.45717	0.091336	-15.954	2.67252e-57	6.62148e-56	Significant
Ppp4r1	921.663	1.01355	0.0635301	15.9539	2.67857e-57	6.62671e-56	Significant
Cyba	405.64	3.98499	0.24991	15.9457	3.05229e-57	7.5402e-56	Significant
Clec4a2	46.054	5.3002	0.332589	15.9362	3.5552e-57	8.76966e-56	Significant
A3galt2	376.2	2.67119	0.167675	15.9308	3.87498e-57	9.54449e-56	Significant
Ccdc127	1202.93	-1.13051	0.0709696	-15.9295	3.9536e-57	9.72388e-56	Mito Significant
Ly49si4	31.5228	5.50715	0.345819	15.925	4.25256e-57	1.04439e-55	Significant
Smim19	1830.02	-1.57092	0.0987098	-15.9145	5.0273e-57	1.23286e-55	Significant
Cryl1	102.362	2.7	0.169667	15.9135	5.11172e-57	1.25174e-55	Significant
Ripk1	320.791	1.9634	0.1234	15.9108	5.33132e-57	1.30362e-55	Significant
Rab13	297.32	3.4069	0.214298	15.8979	6.5498e-57	1.59923e-55	Significant
Gid4	1682.59	-2.08705	0.131346	-15.8897	7.46276e-57	1.81951e-55	Significant
Tstd1	413.215	1.63768	0.103067	15.8894	7.49968e-57	1.82586e-55	Mito Significant
Ankrd1	4314.01	5.83184	0.36715	15.8841	8.16975e-57	1.98612e-55	Significant
Leprot	654.958	1.72025	0.108383	15.8719	9.92104e-57	2.40839e-55	Significant
Dnase2	586.04	2.09121	0.131761	15.8712	1.00271e-56	2.43064e-55	Significant
Tmem143	1907.18	-2.26019	0.142456	-15.8658	1.09243e-56	2.64431e-55	Mito Significant
Tapt1	2793.39	-1.71732	0.10829	-15.8585	1.22712e-56	2.96608e-55	Significant
Kcnk13	87.3387	5.46011	0.344481	15.8502	1.40058e-56	3.38048e-55	Significant
Cdk5r1	178.86	2.40725	0.151911	15.8465	1.48597e-56	3.58143e-55	Significant
Foxo4	7202.36	-2.13029	0.134435	-15.8462	1.49255e-56	3.59216e-55	Significant
Vegfd	38.1547	4.49741	0.283946	15.8389	1.67604e-56	4.028e-55	Significant
Ptprj	522.246	2.80387	0.177138	15.8288	1.97072e-56	4.72945e-55	Significant
Itgb2	644.737	4.84643	0.306211	15.8271	2.02457e-56	4.85176e-55	Significant
Hspb6	22563.8	-2.46399	0.155688	-15.8265	2.0434e-56	4.88724e-55	Significant
Aph1b	299.84	2.75882	0.174318	15.8264	2.04519e-56	4.88724e-55	Significant
Slc30a7	168.067	1.8581	0.117439	15.8218	2.19983e-56	5.24933e-55	Significant
Sos2	2162.5	-1.65858	0.104871	-15.8155	2.43292e-56	5.7973e-55	Significant
Magix	780.617	-2.28831	0.144722	-15.8118	2.5788e-56	6.13622e-55	Significant
Ccl9	92.3013	4.76372	0.301385	15.8061	2.82405e-56	6.71032e-55	Significant
Vat1	2231.12	3.32604	0.210433	15.8057	2.84003e-56	6.73877e-55	Significant
Slc36a4	186.068	1.81166	0.11463	15.8045	2.8987e-56	6.86828e-55	Significant
Galk1	196.474	3.02855	0.191729	15.796	3.31531e-56	7.84436e-55	Significant
Man2b1	1012.18	1.94503	0.123136	15.7958	3.32674e-56	7.84933e-55	Significant
Man2a1	552.259	2.97189	0.188144	15.7958	3.32311e-56	7.84933e-55	Significant
Tfb2m	1767.81	-1.66214	0.105234	-15.7946	3.3871e-56	7.98055e-55	Mito Significant
Alcam	203.711	2.8398	0.179819	15.7925	3.50269e-56	8.24137e-55	Significant
Cela1	196.431	4.55468	0.288532	15.7857	3.90411e-56	9.17303e-55	Significant
Klhl23	1458.6	-2.3817	0.151034	-15.7693	5.05884e-56	1.18696e-54	Significant
Shisa4	4424.32	-1.82524	0.115778	-15.7649	5.42419e-56	1.26914e-54	Significant
Tpcn2	165.816	2.48311	0.157508	15.765	5.42098e-56	1.26914e-54	Significant
Kcnj11	7051.93	-2.50252	0.158778	-15.7611	5.75846e-56	1.34548e-54	Significant
Ercc6l	34.9718	3.91661	0.248503	15.7608	5.78732e-56	1.35035e-54	Significant
Tac4	29.7778	4.62161	0.293246	15.7602	5.84507e-56	1.36193e-54	Significant
Ezr	301.352	4.36365	0.27693	15.7572	6.12556e-56	1.42532e-54	Significant
Tlr8	401.6	4.56701	0.289858	15.756	6.24375e-56	1.45081e-54	Significant
Ocln	68.241	2.50865	0.159265	15.7514	6.71608e-56	1.55841e-54	Significant
Ppm1a	6567.62	-1.51017	0.0959179	-15.7445	7.49734e-56	1.7373e-54	Significant
Slc30a9	2848.82	-1.05014	0.0667074	-15.7425	7.73182e-56	1.78917e-54	Mito Significant
Perm1	7087.08	-4.42789	0.281299	-15.7409	7.93189e-56	1.83294e-54	Significant
Rorc	795.945	-3.21432	0.204303	-15.7331	8.96988e-56	2.06996e-54	Significant
Foxj3	2157.24	-1.29028	0.0820269	-15.73	9.42461e-56	2.17192e-54	Significant
St8sia5	859.19	-2.98577	0.18986	-15.7261	1.00116e-55	2.30405e-54	Significant
Cenph	45.7094	3.88917	0.247357	15.7229	1.05436e-55	2.42315e-54	Significant
Tmem38a	50654.2	-2.52404	0.160541	-15.7221	1.06728e-55	2.4495e-54	Significant
Mob1a	1037.78	1.51245	0.0962073	15.7207	1.09076e-55	2.49998e-54	Significant
Mafa	1580.08	-2.8086	0.178676	-15.719	1.12091e-55	2.56558e-54	Significant
Fhl2	108.709	3.57195	0.227442	15.7049	1.40025e-55	3.20059e-54	Significant
Slc43a2	1486.3	1.23264	0.0784981	15.7027	1.44834e-55	3.30603e-54	Significant
Glmp	733.076	2.51511	0.160341	15.686	1.88495e-55	4.29682e-54	Significant
Mapk9	2366.53	-1.45141	0.0925332	-15.6853	1.9075e-55	4.34234e-54	Significant
Actb	15153.8	2.23792	0.142686	15.6842	1.93879e-55	4.40761e-54	Significant
Tcap	87576.7	-2.60173	0.165888	-15.6836	1.95738e-55	4.44386e-54	Significant
Incenp	229.662	1.87726	0.119766	15.6744	2.26358e-55	5.13211e-54	Significant
Klhl31	32346.1	-3.33715	0.212988	-15.6682	2.49473e-55	5.64856e-54	Significant
Amfr	13546.8	-1.60899	0.102781	-15.6546	3.09212e-55	6.99177e-54	Significant
Kcnab2	37.6194	3.71426	0.237367	15.6478	3.44079e-55	7.76971e-54	Significant
Tifa	178.51	3.25375	0.20799	15.6438	3.66035e-55	8.25444e-54	Significant
Phka1	24483.6	-3.0577	0.195472	-15.6427	3.72733e-55	8.39422e-54	Significant
Mcm3	164.713	4.07616	0.260691	15.636	4.13823e-55	9.30715e-54	Significant
Slc39a14	1198.97	1.74046	0.11132	15.6347	4.2262e-55	9.49231e-54	Significant
Stim1	6404.61	-2.22417	0.14227	-15.6335	4.30523e-55	9.65691e-54	Significant
Rbp1	38.8148	4.46282	0.285708	15.6202	5.30324e-55	1.18797e-53	Significant
Glipr1	224.99	2.99714	0.191953	15.6139	5.85423e-55	1.30965e-53	Significant
Hdac1	552.762	1.88638	0.120834	15.6113	6.09757e-55	1.36228e-53	Significant
Pdia3	3450.96	2.18813	0.140177	15.6098	6.24529e-55	1.39343e-53	Significant
Plcd4	2709.86	-2.9203	0.187127	-15.606	6.62901e-55	1.47708e-53	Significant
Fut7	36.0102	5.7957	0.371387	15.6055	6.67363e-55	1.48506e-53	Significant
Timm21	1277.15	-1.92335	0.123322	-15.5961	7.73221e-55	1.71608e-53	Mito Significant
Pirb	1016.25	4.30577	0.276079	15.5962	7.72976e-55	1.71608e-53	Significant
Hmgb2	313.982	3.09842	0.198792	15.5863	9.0273e-55	2.00087e-53	Significant
Stil	59.1726	3.42067	0.219552	15.5802	9.91878e-55	2.19557e-53	Significant
Casp3	287.88	3.11127	0.199753	15.5756	1.0665e-54	2.35766e-53	Mito Significant
Mybl2	86.4208	5.59535	0.35985	15.5491	1.61333e-54	3.56181e-53	Significant
Sh3tc1	156.284	2.03047	0.130605	15.5467	1.67545e-54	3.69412e-53	Significant
Abcd2	990.859	-3.09688	0.199219	-15.5451	1.71862e-54	3.78433e-53	Mito Significant
Jph1	6308.05	-3.00901	0.193583	-15.5438	1.75226e-54	3.85337e-53	Significant
Adss1	36158	-3.07508	0.197839	-15.5433	1.76544e-54	3.87729e-53	Significant
Abhd12	631.513	2.32596	0.149695	15.538	1.91927e-54	4.20963e-53	Significant
Abca17	27.2079	5.20832	0.335524	15.5229	2.4271e-54	5.31655e-53	Significant
Lrp8	27.5576	5.13699	0.33097	15.521	2.50114e-54	5.47161e-53	Significant
Ecsit	3778.41	-2.20933	0.142403	-15.5147	2.75955e-54	6.02908e-53	Mito Significant
Tuba1a	8311.77	2.96683	0.191244	15.5133	2.81909e-54	6.15118e-53	Significant
Ammecr1	144.719	2.38417	0.153697	15.5121	2.87151e-54	6.25744e-53	Significant
Gstm7	987.426	-3.34761	0.215929	-15.5033	3.29722e-54	7.17582e-53	Significant
Plin2	1554.22	3.10675	0.200405	15.5024	3.34319e-54	7.26648e-53	Significant
Slc31a1	594.402	1.79297	0.115715	15.4948	3.76338e-54	8.1692e-53	Significant
Plk4	89.569	4.35312	0.281046	15.489	4.11607e-54	8.92328e-53	Significant
Plcg2	106.416	2.29475	0.148173	15.487	4.24495e-54	9.19084e-53	Significant
Phyh	14944.6	-2.42938	0.156879	-15.4857	4.33356e-54	9.37064e-53	Mito Significant
Rnf170	2332.16	-1.43577	0.0927499	-15.48	4.7338e-54	1.02229e-52	Significant
Myorg	3431.46	-2.43392	0.157289	-15.4742	5.18249e-54	1.11776e-52	Significant
Ltbp2	79.035	4.12214	0.266392	15.474	5.19873e-54	1.11982e-52	Significant
Mtdh	7723.76	-1.76031	0.113789	-15.47	5.53192e-54	1.19007e-52	Significant
Trem1	51.814	4.66659	0.301826	15.4612	6.3435e-54	1.36292e-52	Significant
Zc3h12d	53.011	4.145	0.268205	15.4546	7.02595e-54	1.50762e-52	Significant
Nek6	340.588	2.67623	0.173176	15.4538	7.11421e-54	1.52462e-52	Significant
Mthfd2	77.5687	3.97302	0.25725	15.4442	8.2498e-54	1.76573e-52	Mito Significant
Marchf5	2312.74	-1.14555	0.0741905	-15.4407	8.7204e-54	1.86408e-52	Mito Significant
Spi1	302.992	3.91664	0.253702	15.4379	9.09574e-54	1.94185e-52	Significant
Gas2l1	371.252	2.6609	0.172372	15.437	9.23558e-54	1.9692e-52	Significant
Igsf23	35.937	5.47676	0.35479	15.4367	9.27955e-54	1.97607e-52	Significant
Hlf	414.657	-2.68209	0.173759	-15.4357	9.41711e-54	2.00283e-52	Significant
Armt1	1016.28	-1.48426	0.0962041	-15.4282	1.05702e-53	2.24523e-52	Significant
Trerf1	94.5951	2.16889	0.140596	15.4264	1.0872e-53	2.30643e-52	Significant
Ska2	96.7723	2.61171	0.169328	15.424	1.12949e-53	2.39313e-52	Significant
Bcas1	34.1788	4.39882	0.285231	15.422	1.16488e-53	2.46501e-52	Significant
Rab42	44.1098	2.68413	0.174073	15.4195	1.20947e-53	2.55614e-52	Significant
Matk	129.548	4.21796	0.273644	15.414	1.31709e-53	2.78009e-52	Significant
Cyth4	528.691	4.22043	0.273835	15.4123	1.35238e-53	2.85102e-52	Significant
Trim7	1970.04	-2.09641	0.13604	-15.4102	1.39748e-53	2.9424e-52	Significant
Ppp1r26	267.194	-1.62146	0.105226	-15.4093	1.41665e-53	2.97905e-52	Significant
Mcm6	224.038	4.03939	0.262182	15.4068	1.47346e-53	3.09463e-52	Significant
Strbp	934.129	-1.8947	0.123024	-15.401	1.61176e-53	3.38087e-52	Significant
Poglut3	650.023	1.81858	0.118111	15.3971	1.7112e-53	3.585e-52	Significant
RGD1562156	35.9524	4.34975	0.282758	15.3833	2.11904e-53	4.43391e-52	Significant
C3ar1	318.204	4.89799	0.318404	15.3829	2.13028e-53	4.45188e-52	Significant
Ddx41	546.296	1.64964	0.107243	15.3823	2.15313e-53	4.49407e-52	Significant
Sh3bgrl3	510.757	3.17031	0.206111	15.3816	2.17548e-53	4.53508e-52	Significant
Acsl1	9423.83	-2.26837	0.147484	-15.3805	2.21342e-53	4.60846e-52	Mito Significant
Tmem106a	172.043	4.0808	0.265418	15.375	2.40921e-53	5.0099e-52	Significant
Agtpbp1	7471.24	-2.27952	0.148279	-15.3731	2.47935e-53	5.14939e-52	Significant
Mad2l1	85.594	3.03152	0.197215	15.3717	2.53617e-53	5.2609e-52	Significant
Tmsb4x	8462.67	2.72209	0.177118	15.3688	2.65104e-53	5.49242e-52	Significant
Traf7	800.977	1.14021	0.0742136	15.3639	2.85806e-53	5.91403e-52	Significant
Trpt1	1120.67	-2.22983	0.145157	-15.3616	2.96382e-53	6.12535e-52	Significant
Ccr7	57.8685	4.07751	0.265452	15.3606	3.00785e-53	6.20872e-52	Significant
Adsl	5831.65	-1.83581	0.119521	-15.3598	3.04657e-53	6.28094e-52	Significant
Synj2bp	6093.3	-1.76257	0.11492	-15.3374	4.30363e-53	8.86168e-52	Mito Significant
Adcy9	1645.17	-2.01106	0.131127	-15.3368	4.34078e-53	8.92725e-52	Significant
Dcaf8	5689.85	-1.27754	0.083351	-15.3272	5.03078e-53	1.03337e-51	Significant
Il15	1090.63	-2.46886	0.161117	-15.3234	5.33662e-53	1.09485e-51	Significant
Trip10	3574.71	-1.343	0.0876978	-15.3139	6.17077e-53	1.26444e-51	Significant
Tedc1	111.765	3.15395	0.205996	15.3107	6.48245e-53	1.32669e-51	Significant
Slamf9	145.859	5.29095	0.345593	15.3098	6.58137e-53	1.3453e-51	Significant
Septin2	3641.68	1.3965	0.091272	15.3004	7.59918e-53	1.55147e-51	Significant
Igsf3	189.927	1.98533	0.129893	15.2844	9.71901e-53	1.98185e-51	Significant
Pdp1	2955.75	-1.94387	0.127203	-15.2816	1.01466e-52	2.06654e-51	Mito Significant
Rps6ka2	7010.42	-3.0927	0.202434	-15.2776	1.07806e-52	2.19302e-51	Significant
Kif18a	29.7329	3.98393	0.260906	15.2696	1.21956e-52	2.47786e-51	Significant
Fsd2	5454.49	-3.89534	0.25512	-15.2687	1.23698e-52	2.51022e-51	Significant
Lhfpl2	359.572	4.26841	0.279756	15.2576	1.46448e-52	2.96831e-51	Significant
Cyfip2	141.43	2.41758	0.158472	15.2556	1.51064e-52	3.05819e-51	Significant
Fkbp15	814.663	1.05292	0.0690442	15.2499	1.64805e-52	3.33236e-51	Significant
Pip4k2a	297.46	2.59935	0.170453	15.2496	1.65531e-52	3.34302e-51	Significant
Crlf2	123.295	3.24519	0.212847	15.2466	1.7343e-52	3.49834e-51	Significant
Gng10-ps1	71.0477	2.49166	0.163537	15.236	2.03858e-52	4.10719e-51	Significant
Oscar	105.564	3.98526	0.261611	15.2335	2.11896e-52	4.26402e-51	Significant
Aoah	74.0466	4.22992	0.277733	15.2302	2.2298e-52	4.48172e-51	Significant
Kif22	111.992	9.88827	0.649345	15.2281	2.30268e-52	4.62267e-51	Significant
Adamts14	103.977	3.63559	0.238915	15.2171	2.72469e-52	5.46334e-51	Significant
Nudt5	132.613	2.03988	0.134093	15.2125	2.92388e-52	5.85577e-51	Mito Significant
Fchsd1	73.4006	2.42854	0.159698	15.2071	3.17246e-52	6.34606e-51	Significant
Casp6	89.1045	2.76043	0.181533	15.2062	3.21501e-52	6.42352e-51	Significant
Camk2g	5306.69	-1.83027	0.120374	-15.2048	3.285e-52	6.55559e-51	Significant
Vamp1	1735.13	-2.41111	0.158766	-15.1866	4.33816e-52	8.64702e-51	Significant
Tmem109	11331.6	-1.64484	0.108342	-15.1819	4.65806e-52	9.27367e-51	Significant
Cul2	1933.84	-1.05495	0.0694891	-15.1815	4.68734e-52	9.32094e-51	Significant
S100a11	823.682	3.93878	0.259521	15.1771	5.01223e-52	9.95522e-51	Significant
Fxyd5	382.999	3.43473	0.22637	15.1731	5.3312e-52	1.05763e-50	Significant
Frmd4b	379.942	2.22172	0.146435	15.1721	5.41256e-52	1.0725e-50	Significant
Crb3	107.446	-3.45806	0.228035	-15.1646	6.0626e-52	1.19989e-50	Significant
Myh9	4834.96	1.61373	0.106421	15.1637	6.15302e-52	1.21636e-50	Significant
Nfs1	3294.2	-1.70009	0.112146	-15.1596	6.5443e-52	1.29219e-50	Mito Significant
Parp6	3855.17	-1.68288	0.111016	-15.1589	6.61781e-52	1.30517e-50	Significant
Gpt2	6510.09	-2.46073	0.162405	-15.1518	7.37319e-52	1.45245e-50	Mito Significant
Slc12a9	134.498	2.58344	0.170525	15.1499	7.58268e-52	1.49197e-50	Significant
Myl3	15106.5	-4.03709	0.266482	-15.1496	7.62517e-52	1.49858e-50	Significant
Usp46	245.849	1.42539	0.0941155	15.1451	8.15998e-52	1.60181e-50	Significant
Tnfsf13	294.357	2.8291	0.186864	15.1399	8.83868e-52	1.73302e-50	Significant
Ldb3	74573.4	-3.42786	0.226433	-15.1385	9.02276e-52	1.76705e-50	Significant
Clcn1	4792.58	-3.1532	0.208326	-15.1359	9.38464e-52	1.83579e-50	Significant
Crlf3	238.535	1.91165	0.126304	15.1353	9.48146e-52	1.85257e-50	Significant
Plekho1	267.267	2.92875	0.193571	15.1301	1.02572e-51	2.00182e-50	Significant
Dnajc28	974.61	-2.11847	0.140034	-15.1283	1.05413e-51	2.05489e-50	Mito Significant
Gnb4	141.7	2.63832	0.174403	15.1277	1.06407e-51	2.07186e-50	Significant
Prg4	1856.44	2.15049	0.142182	15.1249	1.10926e-51	2.15736e-50	Significant
Cotl1	1003.49	4.75484	0.314513	15.1181	1.23011e-51	2.38962e-50	Significant
Fxyd2	234.519	3.84622	0.254549	15.1099	1.3931e-51	2.70313e-50	Significant
Exo1	28.03	5.90497	0.390814	15.1094	1.40374e-51	2.72063e-50	Significant
Lamp2	2633.22	1.4867	0.0984674	15.0984	1.65792e-51	3.20958e-50	Significant
Ifnlr1	56.6419	3.84699	0.254821	15.0968	1.69988e-51	3.28702e-50	Significant
Tns3	815.201	2.4376	0.161469	15.0964	1.71032e-51	3.30341e-50	Significant
Ube2b	11573.7	-1.59351	0.10556	-15.0958	1.72686e-51	3.33153e-50	Significant
Wipf1	511.976	2.39564	0.158731	15.0924	1.81611e-51	3.49971e-50	Significant
Fbxw11	2572.75	-1.03666	0.0686917	-15.0914	1.84366e-51	3.54872e-50	Significant
Ccne1	49.3184	4.18202	0.277258	15.0835	2.079e-51	3.99715e-50	Significant
Acadm	13933.4	-2.50718	0.166249	-15.0809	2.16463e-51	4.15702e-50	Mito Significant
Enpp3	492.1	2.76613	0.183453	15.0782	2.25462e-51	4.32492e-50	Significant
Vash1	361.864	2.20943	0.146549	15.0764	2.31696e-51	4.43943e-50	Significant
Gpam	2449.52	-1.50118	0.0995745	-15.076	2.32957e-51	4.45852e-50	Mito Significant
Tmem86a	233.057	3.537	0.234652	15.0734	2.42452e-51	4.63496e-50	Significant
Smyd2	7900.05	-2.55426	0.169479	-15.0713	2.50262e-51	4.77884e-50	Significant
Eps8	330.098	2.05836	0.136603	15.0683	2.61956e-51	4.99647e-50	Significant
Eif1a	768.893	1.16112	0.0770625	15.0673	2.65845e-51	5.06491e-50	Significant
Asb18	216.276	-4.20188	0.279029	-15.059	3.01422e-51	5.73623e-50	Significant
Selplg	358.93	3.8467	0.25563	15.0479	3.56372e-51	6.77429e-50	Significant
Osmr	443.523	2.25873	0.150137	15.0445	3.75311e-51	7.12625e-50	Significant
Fbxo40	9152.92	-2.33805	0.155498	-15.0359	4.27297e-51	8.10418e-50	Significant
Cmip	269.616	1.85814	0.123593	15.0344	4.37099e-51	8.28076e-50	Significant
Pfkp	168.592	2.81166	0.187078	15.0293	4.71638e-51	8.92505e-50	Significant
Mybpc2	214776	-3.08997	0.205603	-15.0288	4.75282e-51	8.9839e-50	Significant
Ppt1	1182.53	2.15265	0.143312	15.0207	5.37486e-51	1.01483e-49	Significant
Pgrmc1	417.613	2.27042	0.151171	15.0189	5.52456e-51	1.04193e-49	Significant
Cib1	408.192	1.97857	0.131851	15.0062	6.69116e-51	1.26053e-49	Significant
Mfsd6	718.116	-1.92478	0.128286	-15.0038	6.93054e-51	1.30417e-49	Significant
Nhlrc1	607.091	-1.99407	0.132947	-14.999	7.45689e-51	1.40164e-49	Significant
Tpm1	607541	-2.95085	0.196816	-14.9929	8.16778e-51	1.53356e-49	Significant
Atad1	2994.5	-1.4088	0.0939799	-14.9905	8.47407e-51	1.58929e-49	Mito Significant
Rhoc	1044.75	1.76535	0.117806	14.9853	9.16244e-51	1.71648e-49	Significant
Mlf1	9032.69	-2.96031	0.197563	-14.9841	9.32272e-51	1.74456e-49	Significant
Ccnb2	143.967	5.00122	0.333953	14.9758	1.05686e-50	1.97551e-49	Significant
Svip	555.235	-2.57082	0.171732	-14.9699	1.15462e-50	2.15584e-49	Significant
Ddx1	5726.74	-1.17025	0.0781744	-14.9697	1.15876e-50	2.16119e-49	Significant
Wdr62	161.459	2.63874	0.176284	14.9687	1.17635e-50	2.19155e-49	Significant
Wtip	135.728	1.89809	0.126828	14.9659	1.22582e-50	2.2812e-49	Significant
Hacd4	186.761	3.39238	0.226675	14.9658	1.228e-50	2.28272e-49	Significant
Mast3	326.217	2.15535	0.144108	14.9564	1.4137e-50	2.62501e-49	Significant
Heca	2498.87	-1.3708	0.0916819	-14.9517	1.51862e-50	2.81672e-49	Significant
Cab39l	2104.81	-1.37056	0.0916669	-14.9515	1.52268e-50	2.82116e-49	Significant
Cul7	394.748	2.4463	0.16364	14.9493	1.5739e-50	2.91284e-49	Significant
Dennd2b	399.911	1.38927	0.0929514	14.9462	1.64849e-50	3.04754e-49	Significant
Mrps5	1795.05	-1.35642	0.0908115	-14.9367	1.90172e-50	3.51182e-49	Mito Significant
Metrnl	395.959	2.98789	0.200058	14.9351	1.94723e-50	3.59191e-49	Significant
Rap2b	233.888	2.27365	0.152336	14.9252	2.25972e-50	4.16377e-49	Significant
Rp2	160.116	2.61155	0.174985	14.9245	2.28386e-50	4.20364e-49	Significant
Sema6c	4577.78	-2.70342	0.181143	-14.9242	2.29238e-50	4.21472e-49	Significant
Mthfd1	1477.74	-1.1695	0.0784032	-14.9165	2.57362e-50	4.72663e-49	Significant
Tnks2	7793.81	-1.86043	0.124732	-14.9155	2.61326e-50	4.79421e-49	Significant
Cfap70	743.655	-2.47405	0.165911	-14.9119	2.75782e-50	5.05391e-49	Significant
Proser2	114.836	-2.36197	0.158425	-14.9091	2.8768e-50	5.26619e-49	Significant
Rbpj	1876.61	1.40309	0.0941284	14.9062	3.00458e-50	5.49414e-49	Significant
Lyrm9	570.226	-1.8433	0.123674	-14.9045	3.08289e-50	5.63122e-49	Mito Significant
Vdac1	22869.6	-1.67834	0.112621	-14.9026	3.17192e-50	5.78755e-49	Mito Significant
Sytl1	27.4634	4.64308	0.311571	14.9022	3.19119e-50	5.81639e-49	Significant
Cacng6	3268.89	-2.43642	0.163516	-14.9002	3.2882e-50	5.98673e-49	Significant
Klhl21	7487.92	-2.11121	0.141734	-14.8956	3.51853e-50	6.39915e-49	Significant
Glipr2	234.643	3.20992	0.215527	14.8934	3.63967e-50	6.61234e-49	Significant
Synpo	17161.9	-3.06796	0.20607	-14.8879	3.94753e-50	7.1639e-49	Significant
Cdh2	76.8547	3.45856	0.232356	14.8847	4.14292e-50	7.51039e-49	Significant
Ensa	6930.63	-1.79104	0.120335	-14.8838	4.19733e-50	7.60084e-49	Significant
Asb8	3267.54	-1.61797	0.108712	-14.8831	4.24609e-50	7.68085e-49	Significant
P4ha3	91.8981	5.42285	0.364394	14.8818	4.32474e-50	7.81473e-49	Significant
Fam53a	1455.74	-2.45673	0.165118	-14.8786	4.53694e-50	8.18937e-49	Significant
Cdh11	156.935	3.30338	0.22205	14.8767	4.66847e-50	8.41776e-49	Significant
Efemp2	476.475	2.41269	0.162196	14.8752	4.77795e-50	8.60594e-49	Significant
Ikzf1	179.932	2.30838	0.155203	14.8733	4.91532e-50	8.8439e-49	Significant
Klc2	2922.29	-1.63335	0.109848	-14.8692	5.22276e-50	9.38703e-49	Significant
Ppm1n	33.9811	4.31662	0.290399	14.8644	5.61e-50	1.00723e-48	Significant
Dynlt1	215.219	2.6671	0.17956	14.8535	6.60172e-50	1.18402e-48	Significant
Etfa	7210.21	-1.50739	0.101505	-14.8504	6.91757e-50	1.23934e-48	Mito Significant
Tnnc2	287908	-2.83799	0.191179	-14.8447	7.53288e-50	1.34814e-48	Significant
Pstk	876.332	-2.48188	0.167347	-14.8308	9.26147e-50	1.65575e-48	Significant
E2f6	5680.81	-2.41907	0.163141	-14.8281	9.64478e-50	1.72244e-48	Significant
Btg3	107.704	2.32781	0.157054	14.8217	1.06075e-49	1.89237e-48	Significant
Slfn13	217.464	3.82336	0.258017	14.8183	1.11651e-49	1.98973e-48	Significant
Apobec2	9646.95	-2.2885	0.154517	-14.8107	1.24983e-49	2.22497e-48	Significant
Dcps	590.885	1.7732	0.119763	14.8058	1.34317e-49	2.38861e-48	Significant
Msr1	196.871	4.99962	0.337807	14.8002	1.46033e-49	2.59421e-48	Significant
Epb41l2	1188.15	1.73081	0.116998	14.7936	1.61206e-49	2.86072e-48	Significant
Acad8	1920.22	-1.76081	0.119099	-14.7844	1.84723e-49	3.2746e-48	Mito Significant
Akna	185.038	2.4742	0.167357	14.784	1.85768e-49	3.28967e-48	Significant
Shc1	1509.63	1.70534	0.115376	14.7808	1.94854e-49	3.44692e-48	Significant
Brca1	47.0113	2.63269	0.178151	14.7778	2.03609e-49	3.59802e-48	Significant
Nap1l4	6613.31	-1.33756	0.0905249	-14.7757	2.1031e-49	3.71253e-48	Significant
Slc25a11	11711.2	-2.17235	0.147033	-14.7745	2.13835e-49	3.7708e-48	Mito Significant
Mfn2	10725	-2.01055	0.136176	-14.7644	2.48434e-49	4.37634e-48	Mito Significant
Pea15	1558.01	2.15861	0.146243	14.7604	2.63683e-49	4.64011e-48	Significant
Uhrf1	150.081	3.411	0.231157	14.7562	2.80551e-49	4.93178e-48	Significant
Mrpl47	1236.53	-1.99374	0.135119	-14.7554	2.84166e-49	4.99011e-48	Mito Significant
Pld3	1582.46	2.79721	0.189704	14.7451	3.30766e-49	5.80237e-48	Significant
Prkar2a	3620.6	-2.3501	0.159433	-14.7404	3.5491e-49	6.21943e-48	Significant
Araf	2239.76	-1.23479	0.0837784	-14.7388	3.63259e-49	6.35912e-48	Significant
Anxa5	2124.84	3.00177	0.203705	14.7359	3.79318e-49	6.63334e-48	Significant
Pygl	185.271	3.16291	0.214658	14.7347	3.86164e-49	6.74604e-48	Significant
Mb	171719	-2.46667	0.167423	-14.7332	3.94624e-49	6.88667e-48	Significant
Zbed3	189.689	1.91092	0.129703	14.7331	3.95293e-49	6.89121e-48	Significant
Tubb5	3912.64	2.75358	0.186936	14.73	4.13494e-49	7.20104e-48	Significant
Art3	9296.98	-2.3279	0.158214	-14.7136	5.2726e-49	9.17279e-48	Significant
Smyd1	16538.2	-2.83728	0.192884	-14.7098	5.57669e-49	9.69181e-48	Significant
Fcgr1a	411.504	4.82179	0.32782	14.7087	5.67225e-49	9.84771e-48	Significant
Pter	69.1382	2.62149	0.178256	14.7063	5.87023e-49	1.01809e-47	Significant
Napg	1419.85	-0.833516	0.0567076	-14.6985	6.5918e-49	1.14206e-47	N.S.
Ampd2	302.622	1.90348	0.129523	14.6961	6.82867e-49	1.18188e-47	Significant
Actn3	338254	-3.77833	0.257122	-14.6947	6.96804e-49	1.20476e-47	Significant
Vim	13642	3.71351	0.252722	14.6941	7.03669e-49	1.21538e-47	Significant
Sh3pxd2b	195.802	3.43467	0.233838	14.6882	7.66777e-49	1.32296e-47	Significant
Ttk	86.6718	5.55695	0.378328	14.6882	7.67524e-49	1.32296e-47	Significant
Psd4	91.2182	3.54539	0.241687	14.6694	1.01303e-48	1.74434e-47	Significant
Exo5	99.0063	3.09443	0.211031	14.6634	1.1058e-48	1.90213e-47	Significant
Tmem161a	1760.38	-1.50766	0.102823	-14.6626	1.11871e-48	1.92237e-47	Significant
Ticrr	26.2062	4.17387	0.2847	14.6606	1.15304e-48	1.97935e-47	Significant
Atad2	201.376	2.42098	0.165174	14.6571	1.21307e-48	2.08027e-47	Significant
Nfix	2735.05	-2.04909	0.139823	-14.6549	1.25391e-48	2.14812e-47	Significant
Ckap4	815.107	3.73295	0.254767	14.6524	1.30084e-48	2.22624e-47	Significant
Lrp1	4492.94	2.2367	0.152688	14.6488	1.37158e-48	2.34493e-47	Significant
Anln	260.751	5.94099	0.405778	14.641	1.53796e-48	2.62672e-47	Significant
Prr33	5308.6	-2.39476	0.163618	-14.6363	1.64814e-48	2.81204e-47	Significant
Ctnna1	1807.8	1.4563	0.0995002	14.6361	1.65259e-48	2.81678e-47	Significant
Llgl1	478.874	1.44646	0.0988332	14.6354	1.67087e-48	2.84504e-47	Significant
Osbp	3658.54	-1.27435	0.0870828	-14.6338	1.71005e-48	2.90882e-47	Significant
Tcn2	454.341	2.20615	0.150969	14.6132	2.31222e-48	3.92914e-47	Significant
Flna	3556.83	1.69966	0.116322	14.6117	2.36704e-48	4.01824e-47	Significant
Fanci	146.641	2.01338	0.137873	14.6032	2.67918e-48	4.54353e-47	Significant
Slu7	1838.82	-1.04318	0.0714543	-14.5992	2.84165e-48	4.8142e-47	Significant
Slc9a8	1736.49	-1.58654	0.108688	-14.5972	2.92504e-48	4.95049e-47	Significant
S100a10	2068.88	3.30841	0.226654	14.5967	2.94618e-48	4.98126e-47	Significant
Ybx2	394.376	-2.74082	0.187872	-14.5888	3.31139e-48	5.59313e-47	Significant
Slc29a3	219.8	2.78266	0.190743	14.5886	3.32079e-48	5.60338e-47	Significant
Was	114.122	3.41539	0.234124	14.5879	3.35122e-48	5.64905e-47	Significant
Mboat1	127.301	3.29946	0.226264	14.5823	3.63996e-48	6.12963e-47	Significant
Csk	532.855	2.5742	0.176536	14.5818	3.66985e-48	6.17379e-47	Significant
C11h3orf70	594.518	1.84375	0.126472	14.5783	3.86064e-48	6.48827e-47	Significant
Hrc	35755.2	-2.66625	0.182924	-14.5757	4.01029e-48	6.73304e-47	Significant
Atp1a2	58062.7	-2.46196	0.168954	-14.5718	4.24665e-48	7.12277e-47	Significant
Arhgap9	222.14	3.45292	0.237079	14.5645	4.72705e-48	7.92063e-47	Significant
Tmlhe	474.766	-1.44164	0.0989937	-14.5629	4.83503e-48	8.0935e-47	Mito Significant
Stt3a	934.809	2.22471	0.152802	14.5594	5.0894e-48	8.51084e-47	Significant
Osbpl6	1105.65	-2.16016	0.148371	-14.5592	5.10815e-48	8.53371e-47	Significant
Ghr	4646.52	-2.32617	0.159781	-14.5585	5.1579e-48	8.60826e-47	Significant
Ankrd9	6875.46	-3.19441	0.21947	-14.5551	5.41953e-48	9.03596e-47	Significant
Aldoa	445986	-3.34042	0.229596	-14.5491	5.91901e-48	9.85896e-47	Significant
Bub1b	111.464	5.4993	0.378033	14.5471	6.08972e-48	1.01333e-46	Significant
Acot2	512.778	-1.51151	0.103924	-14.5444	6.34257e-48	1.05436e-46	Mito Significant
Larp1b	3959.06	-2.20368	0.151526	-14.5432	6.45042e-48	1.07123e-46	Significant
Cd14	441.033	4.07608	0.28039	14.5372	7.04256e-48	1.16841e-46	Significant
Cnr2	55.7958	2.33727	0.160875	14.5285	7.99476e-48	1.32508e-46	Significant
Stac3	8845.82	-2.61063	0.179731	-14.5252	8.3868e-48	1.38869e-46	Significant
Pttg1ip	1444.01	1.77104	0.122012	14.5153	9.68693e-48	1.60239e-46	Significant
Eaf1	501.708	1.1475	0.0790729	14.5119	1.01849e-47	1.68145e-46	Significant
Mfsd10	144.815	2.41387	0.166337	14.512	1.01764e-47	1.68145e-46	Significant
Acp3	54.0456	4.15766	0.286511	14.5114	1.0267e-47	1.69334e-46	Significant
Itga5	762.719	2.09766	0.144566	14.51	1.04726e-47	1.72557e-46	Significant
Plp2	1473.7	2.04545	0.140991	14.5077	1.08346e-47	1.78347e-46	Significant
Marcksl1	251.101	3.28864	0.226838	14.4978	1.25165e-47	2.0583e-46	Significant
Dynll2	8883.82	-1.83234	0.126413	-14.4949	1.30422e-47	2.14267e-46	Significant
Adss	726.823	1.54392	0.106588	14.485	1.50698e-47	2.47337e-46	Significant
Sectm1b	29	5.84025	0.403407	14.4773	1.68539e-47	2.76348e-46	Significant
Cd300a	186.215	5.58001	0.385493	14.475	1.74268e-47	2.85463e-46	Significant
Mob3a	330.078	2.221	0.153443	14.4744	1.75848e-47	2.87771e-46	Significant
Sgo1	31.2809	4.71248	0.325602	14.4731	1.79121e-47	2.92843e-46	Significant
Lpxn	229.273	2.58601	0.178696	14.4716	1.83233e-47	2.99274e-46	Significant
Fhod3	2878.43	-1.70171	0.117601	-14.4702	1.86922e-47	3.05004e-46	Significant
Junb	756.223	2.83324	0.195815	14.469	1.90282e-47	3.10186e-46	Significant
Ly86	74.9204	4.04803	0.279777	14.4688	1.90898e-47	3.10888e-46	Significant
Gpr160	36.7648	3.69485	0.255553	14.4582	2.2242e-47	3.61873e-46	Significant
Kif11	152.03	4.65266	0.32188	14.4546	2.34347e-47	3.80911e-46	Significant
Chek2	42.0018	3.06358	0.211947	14.4544	2.35079e-47	3.81731e-46	Significant
Apbb2	2728.15	-1.35917	0.0940418	-14.4528	2.40618e-47	3.90349e-46	Significant
Vezf1	4117.43	-1.95307	0.135185	-14.4474	2.60176e-47	4.2167e-46	Significant
Mcrip2	590.53	-2.02094	0.139948	-14.4406	2.87234e-47	4.65075e-46	Mito Significant
Pccb	2872.47	-1.6528	0.114457	-14.4404	2.88063e-47	4.6597e-46	Mito Significant
Mmut	3795.1	-2.23871	0.155046	-14.439	2.94135e-47	4.75334e-46	Mito Significant
Cd300c2	167.865	4.42737	0.306658	14.4375	3.00663e-47	4.85418e-46	Significant
Atp6v0e2	1072.39	-1.15833	0.0802441	-14.4351	3.1126e-47	5.02045e-46	Significant
Tlr13	313.441	2.91903	0.202222	14.4348	3.1271e-47	5.039e-46	Significant
Ralb	459.95	1.84442	0.127855	14.4258	3.56016e-47	5.73134e-46	Significant
Dtx4	148.941	2.16074	0.149803	14.4239	3.66138e-47	5.88865e-46	Significant
Sucla2	13666.2	-2.30833	0.16012	-14.4162	4.08975e-47	6.57134e-46	Mito Significant
Cd84	99.3084	5.60595	0.389212	14.4034	4.92913e-47	7.91248e-46	Significant
Hsp90b1	4399.46	1.58394	0.110009	14.3983	5.30595e-47	8.50924e-46	Significant
Nrap	46424.6	-2.18926	0.152078	-14.3956	5.51638e-47	8.83829e-46	Significant
Slc4a5	37.4877	9.33529	0.64851	14.395	5.56398e-47	8.90607e-46	Significant
Ptafr	369.112	3.53797	0.245804	14.3935	5.68776e-47	9.09555e-46	Significant
Got1	15123.7	-2.69537	0.187277	-14.3925	5.77043e-47	9.21899e-46	Significant
Zfp706	3726.2	-1.26578	0.0879637	-14.3898	5.9938e-47	9.56676e-46	Significant
Homer3	415.331	1.52274	0.105836	14.3876	6.18749e-47	9.86656e-46	Significant
Tyms	192.75	3.04643	0.21188	14.3781	7.10258e-47	1.1315e-45	Significant
Hes6	276.835	1.94871	0.135539	14.3774	7.16908e-47	1.14102e-45	Significant
Prr11	25.6588	4.60883	0.320615	14.375	7.43078e-47	1.18155e-45	Significant
Irag2	176.794	2.31493	0.161059	14.3732	7.62696e-47	1.2116e-45	Significant
Chek1	54.9265	2.65558	0.184772	14.3722	7.73746e-47	1.22799e-45	Significant
Mmp12	110.156	9.87581	0.687424	14.3664	8.40964e-47	1.33342e-45	Significant
Clcn3	1260.08	-1.63726	0.113975	-14.3651	8.56942e-47	1.35747e-45	Significant
Nuf2	84.9923	3.97684	0.276846	14.3648	8.60429e-47	1.36171e-45	Significant
Fdft1	2547.54	-1.66293	0.115788	-14.3619	8.97431e-47	1.41894e-45	Significant
Mmachc	753.591	-1.88155	0.131046	-14.358	9.4927e-47	1.49949e-45	Significant
Bcl2a1	135.568	4.80912	0.334985	14.3562	9.73621e-47	1.53651e-45	Significant
Erp29	672.48	2.37021	0.165105	14.3558	9.80332e-47	1.54565e-45	Significant
Tmem141	499.985	-1.27223	0.08864	-14.3528	1.02339e-46	1.61204e-45	Significant
Pmaip1	93.1392	2.99841	0.209104	14.3393	1.24246e-46	1.95527e-45	Mito Significant
Pknox2	1489.24	-1.3338	0.0930508	-14.3342	1.33867e-46	2.10471e-45	Significant
Pdpn	639.275	3.68291	0.256942	14.3336	1.34875e-46	2.11858e-45	Significant
Ndufaf4	1011.08	-1.22027	0.085152	-14.3305	1.41087e-46	2.21409e-45	Mito Significant
Lpin1	3502.74	-2.75553	0.192308	-14.3288	1.44613e-46	2.26732e-45	Significant
Dnajc27	1239.9	-1.76191	0.123005	-14.3239	1.55062e-46	2.42888e-45	Significant
Scn1b	31145.3	-2.10096	0.146697	-14.3218	1.5992e-46	2.50264e-45	Significant
Ganc	1748.31	-2.29131	0.159991	-14.3215	1.60553e-46	2.5102e-45	Significant
Cep72	22.6299	4.49549	0.3139	14.3214	1.60826e-46	2.51214e-45	Significant
Pcmt1	5794.92	-1.97548	0.137965	-14.3187	1.67154e-46	2.60856e-45	Significant
Hjv	28414.9	-2.98143	0.208285	-14.3142	1.78442e-46	2.78214e-45	Significant
Hmgn1	746.417	2.12587	0.148586	14.3073	1.96879e-46	3.06675e-45	Significant
Cd276	507.708	2.3691	0.165625	14.304	2.06561e-46	3.21459e-45	Significant
Sh3bp1	130.584	3.23338	0.226063	14.303	2.09504e-46	3.25738e-45	Significant
Ankrd40	6716.71	-1.67322	0.117021	-14.2984	2.23807e-46	3.47655e-45	Significant
Ndc80	108.457	4.24345	0.296818	14.2965	2.30223e-46	3.57291e-45	Significant
Dusp8	399.13	-2.80442	0.196206	-14.2932	2.41132e-46	3.73877e-45	Significant
Mtrf1	664.422	-1.5309	0.107119	-14.2916	2.46773e-46	3.82271e-45	Mito Significant
Numbl	279.156	2.8322	0.198221	14.2881	2.5961e-46	4.01786e-45	Significant
Gns	3061.94	1.06092	0.0742682	14.285	2.71217e-46	4.19364e-45	Significant
Gm2a	1825.8	3.17483	0.22239	14.2759	3.09165e-46	4.7742e-45	Significant
Cd8b	71.2124	4.13541	0.289678	14.2759	3.09331e-46	4.7742e-45	Significant
Pygb	279.122	2.25264	0.157859	14.27	3.36787e-46	5.19319e-45	Significant
Adam8	199.706	4.91256	0.344272	14.2694	3.3936e-46	5.22807e-45	Significant
Tacc1	1187.41	1.27981	0.0897056	14.2667	3.52692e-46	5.42848e-45	Significant
Zfp770	1048.5	-2.03254	0.142517	-14.2617	3.7915e-46	5.82507e-45	Significant
Fmnl1	529.698	2.1859	0.15327	14.2618	3.78828e-46	5.82507e-45	Significant
Papss1	331.068	1.86952	0.131114	14.2587	3.95507e-46	6.07082e-45	Significant
Kcnc4	7661.2	-2.6861	0.188396	-14.2578	4.01079e-46	6.15074e-45	Significant
Pak1	298.842	2.25159	0.157989	14.2516	4.38408e-46	6.71706e-45	Significant
Chpt1	2245.83	-2.17253	0.15247	-14.2489	4.55538e-46	6.97318e-45	Mito Significant
Dab2ip	3497.34	-1.91171	0.134171	-14.2483	4.59626e-46	7.02936e-45	Significant
Clba1	32.9051	3.3809	0.237305	14.2471	4.67496e-46	7.14322e-45	Significant
Znf768	1677.45	-1.72765	0.121265	-14.2469	4.68646e-46	7.15429e-45	Significant
Irf5	274.569	4.00767	0.281308	14.2465	4.71079e-46	7.18492e-45	Significant
Cdip1	4048.67	-1.98701	0.139505	-14.2433	4.93264e-46	7.51647e-45	Significant
Rcn1	1880.52	2.19751	0.154361	14.2362	5.45877e-46	8.31067e-45	Significant
Erbb3	279.232	4.61301	0.324092	14.2337	5.6643e-46	8.61578e-45	Significant
Lmod3	6479.79	-1.80839	0.12709	-14.2292	6.03852e-46	9.16841e-45	Significant
Ehd4	984.832	2.77402	0.194952	14.2292	6.03673e-46	9.16841e-45	Significant
Tgif2	43.2277	2.8101	0.197588	14.222	6.69128e-46	1.01504e-44	Significant
Kif20b	66.8868	4.35687	0.306365	14.2212	6.76976e-46	1.02601e-44	Significant
Cndp2	1857.97	1.76758	0.124349	14.2147	7.43155e-46	1.1253e-44	Significant
Amigo1	1459.08	-1.82181	0.128175	-14.2135	7.55182e-46	1.14248e-44	Significant
Scimp	119.762	4.75397	0.334514	14.2116	7.76563e-46	1.17378e-44	Significant
Rab34	295.272	2.02211	0.142346	14.2056	8.45663e-46	1.27707e-44	Significant
Bcl3	177.836	3.52195	0.247964	14.2035	8.71981e-46	1.31564e-44	Significant
Chtf8	666.164	1.24787	0.0879144	14.1941	9.96362e-46	1.50195e-44	Significant
Arrdc1	261.696	2.51356	0.177122	14.1911	1.04018e-45	1.5666e-44	Significant
Esrra	2296.25	-2.67948	0.188878	-14.1863	1.11359e-45	1.67567e-44	Significant
Pm20d2	2768.87	-1.95497	0.137842	-14.1827	1.17171e-45	1.76155e-44	Significant
Limk1	146.199	2.00615	0.141506	14.1772	1.26827e-45	1.90501e-44	Significant
Dmxl2	147.643	1.8169	0.128219	14.1703	1.39857e-45	2.09885e-44	Significant
Abhd2	345.2	2.46949	0.174283	14.1694	1.41673e-45	2.12421e-44	Significant
Sertad4	178.569	2.60578	0.183957	14.1652	1.50538e-45	2.25511e-44	Significant
Atp10a	138.225	2.51654	0.177664	14.1646	1.51669e-45	2.27004e-44	Significant
Hspb3	1359.17	-1.38813	0.0980419	-14.1586	1.6531e-45	2.472e-44	Significant
Fuca1	728.026	2.99179	0.2114	14.1523	1.80749e-45	2.70048e-44	Significant
Atmin	1236.66	-1.52605	0.107837	-14.1515	1.82808e-45	2.72882e-44	Significant
Slc2a3	261.675	1.90738	0.134823	14.1473	1.94156e-45	2.89565e-44	Significant
Aqp3	108.916	-3.49294	0.246901	-14.1471	1.94558e-45	2.89907e-44	Significant
Idh3a	17043.9	-2.61913	0.185154	-14.1457	1.98532e-45	2.95566e-44	Mito Significant
Il10rb	28.4552	9.20478	0.651097	14.1373	2.23564e-45	3.32539e-44	Significant
Hpcal1	270.09	2.00363	0.141728	14.1372	2.24096e-45	3.33036e-44	Significant
Usp24	8218.24	-1.81533	0.12843	-14.1347	2.32081e-45	3.44599e-44	Significant
Rxrg	2925.89	-3.03767	0.21496	-14.1313	2.43526e-45	3.61273e-44	Significant
Slpi	152.567	5.35555	0.379256	14.1212	2.8112e-45	4.16677e-44	Significant
Cenpo	42.8484	3.17875	0.225211	14.1146	3.0896e-45	4.57538e-44	Significant
Rdh13	702.627	-2.16631	0.153554	-14.1078	3.39925e-45	5.02951e-44	Mito Significant
Ubac1	10809.2	-2.19651	0.155802	-14.0981	3.90165e-45	5.76779e-44	Significant
Epsti1	57.0487	3.95632	0.280693	14.0948	4.08852e-45	6.03873e-44	Significant
Atp6ap2	714.261	1.9044	0.13514	14.0921	4.24794e-45	6.26869e-44	Significant
Tango2	1945.37	-1.88092	0.13348	-14.0914	4.28948e-45	6.32445e-44	Significant
Emc9	274.112	-2.4109	0.171101	-14.0905	4.34261e-45	6.39718e-44	Significant
Lrig1	2117.92	-2.2179	0.157413	-14.0897	4.39691e-45	6.47149e-44	Significant
Pxdn	1111.81	2.21511	0.157233	14.0881	4.49648e-45	6.61227e-44	Significant
Gpr153	180.074	2.84235	0.201772	14.0869	4.56928e-45	6.71345e-44	Significant
Rbbp8	254.26	1.65358	0.117401	14.0849	4.70631e-45	6.90875e-44	Significant
Trim45	804.407	-1.86794	0.132765	-14.0695	5.84574e-45	8.57391e-44	Significant
Klra5	46.6414	8.62482	0.61304	14.0689	5.89581e-45	8.63983e-44	Significant
Acox2	146.473	-3.61823	0.257198	-14.0678	5.98694e-45	8.76574e-44	Significant
Slc6a6	1782.68	1.59978	0.113722	14.0674	6.02035e-45	8.80698e-44	Significant
Myd88	330.386	2.4779	0.176186	14.0641	6.31138e-45	9.22471e-44	Significant
Iqgap2	131.456	2.73592	0.194578	14.0608	6.6114e-45	9.65483e-44	Significant
Ddx11	100.834	2.25707	0.160618	14.0524	7.44219e-45	1.08586e-43	Significant
Mcm2	353.494	1.7056	0.121386	14.0511	7.58634e-45	1.10594e-43	Significant
Nudt6	309.267	-1.61897	0.115274	-14.0445	8.32224e-45	1.21217e-43	Mito Significant
Bap1	5241.18	-1.24635	0.0887576	-14.0421	8.60911e-45	1.25286e-43	Significant
Snai1	185.566	2.92694	0.208443	14.0419	8.63635e-45	1.25574e-43	Significant
Eif4e3	2326.66	-2.12565	0.151392	-14.0407	8.78833e-45	1.27674e-43	Significant
Rrm2	241.572	5.34262	0.380534	14.0398	8.89807e-45	1.29156e-43	Significant
Spred3	86.1449	3.19155	0.22738	14.0362	9.35539e-45	1.35677e-43	Significant
Pmpca	4360.59	-1.17297	0.0835786	-14.0344	9.60145e-45	1.39126e-43	Mito Significant
Echdc3	406.302	-2.06715	0.147389	-14.0252	1.09364e-44	1.58334e-43	Mito Significant
Stmn1	563.826	2.70869	0.193246	14.0168	1.23062e-44	1.78012e-43	Significant
Csrp2	217.398	2.37839	0.169696	14.0156	1.25169e-44	1.80904e-43	Significant
Dennd4b	4111.8	-1.53433	0.109522	-14.0093	1.36801e-44	1.97545e-43	Significant
Adpgk	289.515	1.55688	0.111194	14.0015	1.52557e-44	2.20108e-43	Significant
Itgal	248.407	4.41297	0.315218	13.9997	1.56467e-44	2.25557e-43	Significant
Fyn	498.807	1.9037	0.136026	13.9951	1.66885e-44	2.40368e-43	Significant
Tada2b	1534.73	-1.29258	0.0923739	-13.9929	1.72263e-44	2.47903e-43	Significant
Itgax	196.148	2.85857	0.204313	13.9912	1.76502e-44	2.53786e-43	Significant
Clmp	513.585	2.73532	0.195505	13.9911	1.76782e-44	2.53971e-43	Significant
Arpin	122.999	1.91801	0.137133	13.9865	1.88487e-44	2.70556e-43	Significant
Cytl1	526.979	-2.29752	0.164417	-13.9737	2.25616e-44	3.23576e-43	Significant
Asb15	802.769	-3.28178	0.234893	-13.9714	2.33132e-44	3.34069e-43	Significant
Dapp1	79.3082	3.02732	0.216689	13.9708	2.34988e-44	3.36442e-43	Significant
Ms4a6b	62.3409	3.17078	0.226978	13.9696	2.39034e-44	3.41945e-43	Significant
Bnc2	65.9902	2.83916	0.2033	13.9654	2.53511e-44	3.62347e-43	Significant
Dennd1c	155.784	2.57319	0.184294	13.9624	2.64491e-44	3.77719e-43	Significant
Sugp2	1369.53	-1.4101	0.100995	-13.9621	2.65594e-44	3.78677e-43	Significant
Ptger2	21.2088	5.55277	0.397704	13.9621	2.65612e-44	3.78677e-43	Significant
Gcdh	1774.03	-1.48127	0.106116	-13.959	2.77315e-44	3.95026e-43	Mito Significant
Olr1	51.7665	3.20616	0.229718	13.9569	2.85519e-44	4.06369e-43	Significant
Mtfp1	658.397	-2.08787	0.149601	-13.9563	2.87929e-44	4.09453e-43	Mito Significant
Actn4	1815.95	1.41158	0.101254	13.941	3.57131e-44	5.07433e-43	Significant
Pik3cg	210.24	3.53347	0.253492	13.9392	3.66161e-44	5.19824e-43	Significant
Slc38a3	1556.45	-3.23721	0.232276	-13.9369	3.78172e-44	5.36424e-43	Significant
Sap18-ps1	499.405	-1.49879	0.107568	-13.9335	3.96526e-44	5.61985e-43	Significant
Nfasc	208.114	-2.89385	0.207781	-13.9274	4.31914e-44	6.11624e-43	Significant
Trip6	175.239	2.67882	0.192381	13.9246	4.49249e-44	6.35636e-43	Significant
Dusp18	277.386	1.68043	0.120689	13.9237	4.54799e-44	6.42949e-43	Significant
Myof	914.477	3.89456	0.27973	13.9226	4.61946e-44	6.52504e-43	Significant
Rab7b	206.221	3.54713	0.254809	13.9207	4.73911e-44	6.68842e-43	Significant
Tlr4	110.056	2.84839	0.204745	13.9119	5.36519e-44	7.56569e-43	Significant
Cox10	1854.69	-2.35044	0.168991	-13.9087	5.61002e-44	7.9043e-43	Mito Significant
Tmbim1	375.29	2.06328	0.148406	13.9029	6.07941e-44	8.55849e-43	Significant
Tubb3	60.4631	4.57338	0.328958	13.9026	6.10738e-44	8.59068e-43	Significant
Tlcd4	337.605	-2.13862	0.153857	-13.9	6.33035e-44	8.89687e-43	Significant
Macrod1	9980.46	-2.61614	0.188312	-13.8926	7.02562e-44	9.86577e-43	Mito Significant
Kif7	85.4522	2.26834	0.163299	13.8907	7.21394e-44	1.01218e-42	Significant
Ppp3cc	1746.6	-1.5851	0.114131	-13.8885	7.44014e-44	1.04305e-42	Significant
Tmod4	19974	-2.4625	0.177349	-13.8851	7.79999e-44	1.09258e-42	Significant
Scrn3	1611.08	-1.74625	0.125773	-13.8841	7.9065e-44	1.10658e-42	Significant
Arhgap44	1563.31	-1.89182	0.136267	-13.8832	8.0134e-44	1.12061e-42	Significant
Fads6	802.698	-2.10732	0.151841	-13.8784	8.55941e-44	1.19597e-42	Significant
Klhl33	9262.21	-3.17897	0.229109	-13.8753	8.93836e-44	1.24788e-42	Significant
Cmtm3	267.796	2.87426	0.207204	13.8716	9.41201e-44	1.31292e-42	Significant
Rab3a	506.436	-2.85391	0.205824	-13.8658	1.02101e-43	1.42308e-42	Significant
Clec4a1	369.742	4.9461	0.356796	13.8626	1.06798e-43	1.4873e-42	Significant
Ccdc82	121.36	2.01991	0.145716	13.8619	1.07745e-43	1.49925e-42	Significant
Snx6	701.134	1.59673	0.115223	13.8577	1.14223e-43	1.58808e-42	Significant
Gng12	823.805	0.990312	0.0714682	13.8567	1.15913e-43	1.61025e-42	N.S.
Ppargc1a	494.667	-2.71444	0.195907	-13.8558	1.17409e-43	1.62968e-42	Significant
Eef2k	6140.75	-1.28589	0.0928227	-13.8532	1.2172e-43	1.68813e-42	Significant
Zfp667	350.977	-1.82523	0.131783	-13.8503	1.26611e-43	1.75452e-42	Significant
Egln1	6653.08	-2.49559	0.180228	-13.8468	1.32982e-43	1.84128e-42	Significant
Agl	62108.1	-3.22354	0.232811	-13.8462	1.34189e-43	1.85646e-42	Significant
Insl3	128.817	3.06072	0.221061	13.8456	1.35261e-43	1.86976e-42	Significant
Igsf9b	39.6639	5.18526	0.374549	13.844	1.38265e-43	1.90971e-42	Significant
Tti1	962.596	-0.976909	0.0705829	-13.8406	1.45007e-43	2.00119e-42	N.S.
Gmpr	5526.81	-2.23117	0.16121	-13.8401	1.45943e-43	2.01246e-42	Significant
Crat	17637.3	-1.86117	0.134558	-13.8318	1.63867e-43	2.25777e-42	Mito Significant
Ncapd2	374.545	1.49445	0.108072	13.8283	1.7205e-43	2.36857e-42	Significant
Marchf1	52.8859	4.55648	0.329592	13.8246	1.81076e-43	2.49079e-42	Significant
Gpr65	37.7191	4.06343	0.293929	13.8246	1.81232e-43	2.4909e-42	Significant
Prkcb	55.0384	3.0554	0.221155	13.8157	2.05087e-43	2.81648e-42	Significant
Aco2	57081.6	-2.71378	0.196456	-13.8137	2.10764e-43	2.89208e-42	Mito Significant
Zfp870	307.11	-1.96354	0.142223	-13.806	2.34354e-43	3.21315e-42	Significant
Usp7	3737.42	-0.795486	0.057638	-13.8014	2.49873e-43	3.42313e-42	N.S.
Fgf1	358.369	-2.04313	0.148127	-13.7931	2.80367e-43	3.83777e-42	Significant
Tnip2	155.31	2.28906	0.166015	13.7883	2.99731e-43	4.0995e-42	Significant
Fn1	10899.6	3.29148	0.238852	13.7804	3.34502e-43	4.57134e-42	Significant
Elovl5	600.1	1.59005	0.115395	13.7792	3.40247e-43	4.64608e-42	Significant
Orai2	115.076	2.25829	0.163907	13.7779	3.46324e-43	4.72523e-42	Significant
Cep104	1251.29	-1.36197	0.0988631	-13.7763	3.53875e-43	4.82434e-42	Significant
Lima1	810.286	2.43065	0.176455	13.7749	3.6076e-43	4.91422e-42	Significant
Ncapg	68.6786	4.29886	0.312207	13.7693	3.90145e-43	5.3102e-42	Significant
Cstb	791.369	2.67116	0.194016	13.7678	3.98424e-43	5.41851e-42	Significant
Dhrs9	39.433	5.08191	0.369207	13.7644	4.17435e-43	5.67246e-42	Significant
St3gal3	1959.16	-2.02001	0.146768	-13.7633	4.23875e-43	5.75532e-42	Significant
Acss2	1977.77	-1.75762	0.127743	-13.759	4.49473e-43	6.09797e-42	Significant
Zfp36l1	1660.29	1.82234	0.132464	13.7573	4.60536e-43	6.24303e-42	Significant
Kyat1	878.035	-1.90311	0.138352	-13.7555	4.71972e-43	6.3929e-42	Significant
Ptpra	652.881	1.36599	0.0993438	13.7501	5.08564e-43	6.88301e-42	Significant
Tmed1	1247.31	-1.18876	0.0864583	-13.7496	5.12366e-43	6.92888e-42	Significant
Smim3	228.2	2.41102	0.175359	13.7491	5.15904e-43	6.97112e-42	Significant
Tmod1	6705.73	-1.23924	0.0901381	-13.7483	5.21506e-43	7.04117e-42	Significant
Acadvl	7404	-1.81604	0.132123	-13.745	5.45793e-43	7.36317e-42	Mito Significant
Prkag3	8030.35	-2.14188	0.155913	-13.7376	6.04159e-43	8.14404e-42	Significant
Ifngr1	1662.65	1.51534	0.110318	13.7361	6.16917e-43	8.30936e-42	Significant
Erbb2	196.898	2.09618	0.15261	13.7355	6.21949e-43	8.37044e-42	Significant
Zwilch	156.679	2.32863	0.169553	13.7339	6.35816e-43	8.55022e-42	Significant
C19h1orf198	400.807	2.23969	0.163105	13.7316	6.56902e-43	8.82673e-42	Significant
Nasp	440.948	1.89154	0.137789	13.7278	6.91719e-43	9.28714e-42	Significant
Knstrn	89.2661	5.04285	0.367542	13.7205	7.65513e-43	1.02697e-41	Significant
Usp19	5841.59	-1.5091	0.110006	-13.7183	7.8874e-43	1.05729e-41	Significant
Mapk8ip1	1853.04	-1.78053	0.129796	-13.7179	7.93564e-43	1.06291e-41	Significant
Susd3	67.244	4.74165	0.345778	13.713	8.48797e-43	1.13598e-41	Significant
Cemip	45.8912	5.53931	0.404124	13.7069	9.22557e-43	1.23372e-41	Significant
Asf1b	56.5114	4.99447	0.364377	13.7069	9.23365e-43	1.23382e-41	Significant
Uckl1	2135.5	-1.87129	0.136536	-13.7055	9.41806e-43	1.25746e-41	Significant
Fcgrt	1439.18	2.30235	0.167997	13.7047	9.51684e-43	1.26964e-41	Significant
Ppara	272.003	-2.56634	0.187261	-13.7046	9.52576e-43	1.26982e-41	Significant
Diaph3	75.3356	5.07135	0.3701	13.7027	9.78681e-43	1.30359e-41	Significant
Zfp462	967.046	-1.83778	0.134133	-13.7011	9.99488e-43	1.33025e-41	Significant
Ankrd27	296.67	1.17677	0.0859004	13.6992	1.02658e-42	1.36523e-41	Significant
Stard5	75.3626	2.40881	0.17586	13.6973	1.05334e-42	1.39971e-41	Significant
Pank4	1621.36	-1.74508	0.127414	-13.6962	1.06957e-42	1.42015e-41	Significant
Atg9a	6036.61	-1.65676	0.121009	-13.6912	1.14674e-42	1.52142e-41	Significant
Katnbl1	205.722	1.65602	0.120957	13.691	1.14859e-42	1.52268e-41	Significant
Fscn1	863.033	2.74857	0.200823	13.6865	1.22212e-42	1.61888e-41	Significant
Mob2	1616.28	-1.28839	0.0941544	-13.6838	1.26884e-42	1.67945e-41	Significant
Pon2	689.326	1.51161	0.11047	13.6834	1.27562e-42	1.68708e-41	Significant
Foxj2	1577.42	-1.13187	0.0827255	-13.6823	1.29576e-42	1.71238e-41	Significant
Tgfbi	3155.53	3.01286	0.22024	13.6799	1.33916e-42	1.76834e-41	Significant
Trim59	66.5752	3.71841	0.271818	13.6798	1.34057e-42	1.76882e-41	Significant
RGD1308706	968.787	-1.13621	0.0830669	-13.6783	1.36904e-42	1.80496e-41	Significant
Clec2dl1	39.2397	8.87193	0.64863	13.678	1.37492e-42	1.81129e-41	Significant
Spop	5403.36	-1.37291	0.100411	-13.6728	1.47569e-42	1.94253e-41	Significant
Man2a2	6175.39	-1.91232	0.139895	-13.6697	1.54072e-42	2.02655e-41	Significant
Bcl10	378.845	1.22355	0.089522	13.6676	1.58645e-42	2.08506e-41	Significant
Exoc3l4	767.899	-3.40438	0.249094	-13.6671	1.59703e-42	2.0973e-41	Significant
Coro7	570.404	1.43276	0.104834	13.667	1.59825e-42	2.0973e-41	Significant
Baz1a	373.62	1.30548	0.0955262	13.6662	1.6168e-42	2.11998e-41	Significant
Comt	1201.72	1.74831	0.127954	13.6635	1.67664e-42	2.19673e-41	Mito Significant
Mrpl16	1916.65	-1.76138	0.128966	-13.6577	1.81746e-42	2.37938e-41	Mito Significant
Camk2a	5554.1	-2.73141	0.20012	-13.6488	2.05171e-42	2.68397e-41	Significant
Rcc2	804.287	2.06508	0.151314	13.6477	2.08417e-42	2.72432e-41	Significant
Dpp7	1429.48	1.89235	0.138686	13.6449	2.16595e-42	2.82902e-41	Significant
Dtwd2	179.138	-1.7566	0.12874	-13.6445	2.17696e-42	2.84119e-41	Significant
Sft2d1	412.828	1.40879	0.103284	13.64	2.31666e-42	3.02117e-41	Significant
Rnf145	510.225	1.61345	0.118294	13.6393	2.33747e-42	3.04525e-41	Significant
Cenpn	92.7904	2.39303	0.175452	13.6393	2.33874e-42	3.04525e-41	Significant
Mmp14	1096.4	3.12083	0.228842	13.6375	2.39738e-42	3.11919e-41	Significant
Casp8	116.046	2.34875	0.172236	13.6368	2.41888e-42	3.14473e-41	Mito Significant
Lilrb2	95.4385	3.81468	0.279822	13.6325	2.56473e-42	3.33178e-41	Significant
Nefh	37.5706	8.08674	0.593237	13.6315	2.60001e-42	3.375e-41	Significant
Cmya5	164941	-2.73339	0.200631	-13.6239	2.88607e-42	3.74243e-41	Significant
Pkmyt1	58.5268	3.52915	0.259042	13.6239	2.88752e-42	3.74243e-41	Significant
Sardh	155.01	2.05974	0.151188	13.6237	2.89621e-42	3.7508e-41	Mito Significant
Vcan	988.088	4.35772	0.319913	13.6216	2.98136e-42	3.85811e-41	Significant
Trim35	11444.9	-2.1982	0.161569	-13.6053	3.72245e-42	4.81343e-41	Significant
Creld2	209.384	2.18064	0.160287	13.6046	3.7618e-42	4.86058e-41	Significant
Gal	26.4342	9.09937	0.66912	13.599	4.05895e-42	5.2405e-41	Significant
Bves	2982.8	-2.13561	0.157061	-13.5973	4.15581e-42	5.36144e-41	Significant
Prtfdc1	147.17	2.03688	0.149921	13.5864	4.82476e-42	6.21969e-41	Significant
Aqp4	3840.71	-4.29608	0.316217	-13.5859	4.8566e-42	6.25594e-41	Significant
Smyd4	319.827	-1.4679	0.108054	-13.5849	4.92236e-42	6.3358e-41	Significant
Il10ra	153.036	4.41749	0.325554	13.5692	6.10244e-42	7.84872e-41	Significant
Idh3b	10997.1	-2.23497	0.164759	-13.5651	6.45076e-42	8.28405e-41	Mito Significant
Spred1	363.287	1.7591	0.129678	13.5651	6.44664e-42	8.28405e-41	Significant
Dffa	3819.77	-2.01971	0.148944	-13.5602	6.8925e-42	8.84459e-41	Significant
Gna15	126.881	4.3423	0.320264	13.5585	7.0553e-42	9.04659e-41	Significant
Ptp4a2	26613.8	-2.12787	0.156984	-13.5546	7.43731e-42	9.52916e-41	Significant
Fndc5	3591.64	-2.01113	0.148381	-13.5538	7.52143e-42	9.6296e-41	Significant
Thra	2635.76	-1.78085	0.131425	-13.5503	7.89379e-42	1.00986e-40	Significant
Rfwd3	195.952	1.22093	0.0901107	13.5492	8.00872e-42	1.02379e-40	Significant
Col5a2	3962.67	2.73479	0.201945	13.5422	8.80542e-42	1.12478e-40	Significant
Rgs10	383.505	3.10416	0.229291	13.5381	9.32059e-42	1.18968e-40	Significant
Usp15	5522.99	-1.68207	0.12429	-13.5335	9.91993e-42	1.26522e-40	Significant
Rbmxl1	428.627	1.14379	0.0845429	13.5291	1.05322e-41	1.34229e-40	Significant
Cdc6	31.695	4.32108	0.319471	13.5257	1.1022e-41	1.40366e-40	Significant
Lrrc17	317.125	4.66034	0.344581	13.5247	1.11858e-41	1.42344e-40	Significant
Aldh18a1	260.055	3.53907	0.261722	13.5222	1.15589e-41	1.46981e-40	Mito Significant
Ctxn3	161.076	2.66837	0.19735	13.5211	1.17471e-41	1.49261e-40	Significant
Clspn	44.1889	4.02213	0.297483	13.5205	1.18311e-41	1.50215e-40	Significant
Amy1	81.3886	-3.2626	0.241347	-13.5183	1.21917e-41	1.54677e-40	Significant
Zfp709	558.236	-1.47763	0.109318	-13.5169	1.24387e-41	1.57691e-40	Significant
Arhgap33	55.3337	2.11547	0.156515	13.5161	1.25711e-41	1.5925e-40	Significant
RGD1562029	227.854	-4.48826	0.332126	-13.5137	1.29763e-41	1.6426e-40	Significant
Maged1	1209.17	1.90499	0.141042	13.5066	1.43065e-41	1.80961e-40	Significant
Fbxl17	2476.41	-1.91463	0.141774	-13.5048	1.46485e-41	1.85148e-40	Significant
Dram1	138.973	2.5175	0.186532	13.4963	1.64334e-41	2.07552e-40	Significant
Acsl5	553.351	2.08667	0.154643	13.4935	1.70765e-41	2.15512e-40	Significant
Mt1	727.166	6.60724	0.489754	13.4909	1.76816e-41	2.22981e-40	Significant
Tnk2	1807.04	-1.73665	0.128759	-13.4876	1.85042e-41	2.33181e-40	Significant
RT1-DMa	325.534	3.24467	0.240609	13.4853	1.90933e-41	2.40424e-40	Significant
Ninj1	1060.36	3.35685	0.249024	13.48	2.05012e-41	2.57959e-40	Significant
Ripply1	35.7664	4.2931	0.318481	13.4799	2.05273e-41	2.58095e-40	Significant
Asah1	1210.76	1.54171	0.114392	13.4775	2.12152e-41	2.66545e-40	Significant
Myom1	35741.8	-2.59444	0.192527	-13.4758	2.17195e-41	2.72676e-40	Significant
Arhgef9	438.36	-2.37377	0.176161	-13.475	2.1944e-41	2.7529e-40	Significant
Gch1	72.0218	2.30676	0.171197	13.4743	2.21517e-41	2.77689e-40	Significant
Cybc1	469.178	1.36637	0.101412	13.4734	2.24204e-41	2.80848e-40	Significant
Capg	908.101	3.17621	0.23578	13.4711	2.31547e-41	2.8983e-40	Significant
Gmnn	97.5981	2.60938	0.193713	13.4704	2.33666e-41	2.92265e-40	Significant
Ampd1	32862.8	-2.19329	0.162866	-13.4668	2.4528e-41	3.06563e-40	Significant
Prkar1b	47.269	3.71936	0.276212	13.4656	2.49331e-41	3.11396e-40	Significant
Ndufs2	18260.2	-2.38782	0.177456	-13.4558	2.84495e-41	3.55049e-40	Mito Significant
Tmc6	217.349	2.10201	0.156279	13.4504	3.06252e-41	3.81918e-40	Significant
Ttc7b	5318.14	-2.282	0.169718	-13.4458	3.25857e-41	4.06067e-40	Significant
Gpr88	109.39	2.63357	0.195889	13.4442	3.33179e-41	4.14883e-40	Significant
Amhr2	484.47	-2.4004	0.17858	-13.4416	3.44988e-41	4.2927e-40	Significant
Tec	158.663	2.49443	0.185617	13.4386	3.59111e-41	4.46513e-40	Significant
Fam83d	32.3131	4.9866	0.371133	13.4361	3.7135e-41	4.6139e-40	Significant
Ppp1cb	25737.2	-1.70789	0.127124	-13.4348	3.77945e-41	4.69237e-40	Significant
Slc25a44	781.21	-1.12959	0.0841047	-13.4307	3.99395e-41	4.95503e-40	Mito Significant
Slc25a4	122964	-2.87951	0.214414	-13.4296	4.05337e-41	5.02504e-40	Mito Significant
Nqo2	352.488	-2.10878	0.157027	-13.4294	4.06881e-41	5.04047e-40	Significant
Fcrl2	89.4602	4.40458	0.328044	13.4268	4.21157e-41	5.21349e-40	Significant
Slc9a1	355.758	1.64977	0.122878	13.4261	4.25093e-41	5.25833e-40	Significant
B3galnt2	2910.89	-1.64323	0.1224	-13.425	4.31358e-41	5.33106e-40	Significant
Tmsb10	2498.16	3.97895	0.296384	13.425	4.31606e-41	5.33106e-40	Significant
Ifrd2	1764.15	-1.78557	0.133015	-13.4238	4.38429e-41	5.41137e-40	Significant
Mtpn	1324.01	1.23508	0.0920167	13.4223	4.47311e-41	5.51695e-40	Significant
Eno3	244793	-3.89801	0.290577	-13.4147	4.95662e-41	6.10881e-40	Significant
Musk	286.472	3.43469	0.256082	13.4124	5.11269e-41	6.29655e-40	Significant
St3gal2	2053.68	-1.19875	0.0893837	-13.4113	5.19343e-41	6.38827e-40	Significant
Iqgap1	1527.84	2.09126	0.155933	13.4113	5.19476e-41	6.38827e-40	Significant
Dtl	27.6532	4.51863	0.33694	13.4108	5.22802e-41	6.42447e-40	Significant
Clic5	13851.3	-1.96605	0.146603	-13.4107	5.23433e-41	6.42753e-40	Significant
Hmmr	159.194	2.86937	0.214126	13.4003	6.01861e-41	7.3852e-40	Significant
Cdk14	387.227	2.066	0.154191	13.3989	6.13277e-41	7.5198e-40	Significant
Tle1	995.884	-2.05344	0.153285	-13.3963	6.35926e-41	7.79183e-40	Significant
Purb	510.443	1.8612	0.138962	13.3936	6.59273e-41	8.07202e-40	Significant
Ank3	2345.13	-2.24152	0.167431	-13.3877	7.13207e-41	8.72603e-40	Significant
Fem1a	14815	-2.03177	0.151765	-13.3876	7.14642e-41	8.73722e-40	Significant
Gale	112.06	3.17852	0.237428	13.3873	7.17334e-41	8.76376e-40	Significant
Ncf4	169.861	3.50986	0.262307	13.3807	7.83719e-41	9.56786e-40	Significant
Optn	7614.42	-1.47422	0.110193	-13.3786	8.06411e-41	9.83774e-40	Significant
Htra1	3014.57	2.70932	0.202534	13.3771	8.22728e-41	1.00295e-39	Significant
Atp5f1a	85937.3	-2.34783	0.175539	-13.375	8.46565e-41	1.03126e-39	Significant
Cd300ld	61.1578	4.28579	0.320446	13.3745	8.5262e-41	1.03789e-39	Significant
Togaram2	187.97	2.35482	0.176097	13.3723	8.78298e-41	1.06837e-39	Significant
Scn4a	9850.91	-2.45325	0.183521	-13.3677	9.33547e-41	1.13476e-39	Significant
Ncapg2	96.9879	3.69882	0.276712	13.367	9.42265e-41	1.14453e-39	Significant
Atp8b4	75.156	3.76012	0.281348	13.3647	9.72797e-41	1.18076e-39	Significant
Tgfb1	404.312	3.0434	0.227796	13.3602	1.03282e-40	1.25271e-39	Significant
Tnnt3	423090	-2.81428	0.210724	-13.3553	1.10327e-40	1.33719e-39	Significant
Kcnk6	148.712	3.05268	0.22861	13.3532	1.13435e-40	1.37387e-39	Significant
Erlec1	3190.04	-1.34689	0.100915	-13.3468	1.23679e-40	1.49687e-39	Significant
Racgap1	194.267	4.32565	0.32416	13.3442	1.28066e-40	1.54885e-39	Significant
Rassf3	7326.37	-2.35547	0.176584	-13.3391	1.37143e-40	1.65744e-39	Significant
Plekha1	825.764	1.28508	0.0963533	13.3372	1.40691e-40	1.69909e-39	Significant
Sdha	20481.1	-2.40536	0.180399	-13.3336	1.47644e-40	1.78179e-39	Mito Significant
Ric3	135.561	-2.23038	0.167286	-13.3328	1.49277e-40	1.8002e-39	Significant
Spg21	809.676	2.503	0.187882	13.3222	1.72078e-40	2.07369e-39	Significant
Car11	505.342	-1.16392	0.0874056	-13.3163	1.86109e-40	2.24116e-39	Significant
Rps6ka1	217.428	2.24281	0.168514	13.3093	2.04367e-40	2.45928e-39	Significant
Myl6	3706.14	1.79231	0.134669	13.309	2.05092e-40	2.46623e-39	Significant
Gpr183	113.54	3.97191	0.29845	13.3085	2.06679e-40	2.48354e-39	Significant
Acads	2655.61	-1.38189	0.103871	-13.3039	2.19821e-40	2.63958e-39	Mito Significant
Coq9	13524.4	-2.72741	0.205095	-13.2983	2.36813e-40	2.84159e-39	Mito Significant
Setd3	7668.99	-1.18649	0.0892222	-13.2982	2.37112e-40	2.84314e-39	Significant
Asb12	1651.91	-1.76722	0.132895	-13.2978	2.38359e-40	2.85607e-39	Significant
Hif1an	6765.45	-2.42502	0.182377	-13.2968	2.41721e-40	2.89428e-39	Significant
Mrps36	2480.47	-2.1752	0.163599	-13.2959	2.446e-40	2.92668e-39	Mito Significant
Ankrd44	203.891	2.14472	0.161322	13.2946	2.48708e-40	2.97371e-39	Significant
Slc44a1	958.168	2.00569	0.150989	13.2837	2.87899e-40	3.43986e-39	Significant
Lrrc39	4345.83	-2.75985	0.207792	-13.2818	2.95221e-40	3.52484e-39	Significant
Egf	825.242	-2.38038	0.179259	-13.279	3.06387e-40	3.65556e-39	Significant
Mlip	2725.1	-1.95253	0.147062	-13.2769	3.15114e-40	3.75703e-39	Significant
Cenpe	148.774	5.01418	0.377693	13.2758	3.1977e-40	3.80984e-39	Significant
Ogdh	28328.5	-2.23622	0.168499	-13.2714	3.39069e-40	4.03691e-39	Mito Significant
Cnpy3	386.831	2.44153	0.183991	13.2698	3.46417e-40	4.12148e-39	Significant
Kif1b	15141.2	-1.04379	0.0786632	-13.2691	3.49637e-40	4.15685e-39	Significant
Acp5	90.62	3.51926	0.265433	13.2585	4.02614e-40	4.78331e-39	Significant
P3h1	467.07	1.9816	0.149492	13.2556	4.18672e-40	4.97058e-39	Significant
Chst11	28.6346	3.6788	0.277737	13.2456	4.78372e-40	5.67536e-39	Significant
Plaat1	1897.72	-1.95642	0.147711	-13.2449	4.82818e-40	5.72406e-39	Significant
Renbp	233.108	1.88376	0.142243	13.2432	4.94071e-40	5.85335e-39	Significant
Cyp2j10	240.892	-2.45266	0.185218	-13.242	5.01825e-40	5.94102e-39	Significant
Cluh	8559.93	-1.69399	0.127965	-13.2379	5.30181e-40	6.27232e-39	Significant
Eef1a1	31640.2	2.80598	0.211987	13.2366	5.39536e-40	6.37851e-39	Significant
Pgghg	336.372	2.00842	0.151737	13.2362	5.42313e-40	6.40683e-39	Significant
Ttc33	1626.31	-1.4773	0.111612	-13.236	5.43608e-40	6.41763e-39	Significant
Kcnj12	5209.14	-3.30951	0.250067	-13.2345	5.54802e-40	6.54519e-39	Significant
Asap1	497.53	1.55774	0.11771	13.2337	5.60591e-40	6.60884e-39	Significant
Tcaim	2425.19	-1.69653	0.128265	-13.2267	6.15183e-40	7.24735e-39	Mito Significant
Pex2	1438.13	-1.10272	0.0833951	-13.2229	6.47558e-40	7.62342e-39	Significant
Mocs2	1635.75	-1.21481	0.0918732	-13.2227	6.4892e-40	7.63411e-39	Significant
Spdya	110.117	-2.84908	0.215499	-13.2209	6.64779e-40	7.81521e-39	Significant
Fli1	238.465	1.30263	0.098599	13.2114	7.54494e-40	8.86373e-39	Significant
RGD1304622	64.5774	2.23215	0.168992	13.2086	7.82615e-40	9.18768e-39	Significant
Rpl3	5357.71	2.82104	0.213588	13.2079	7.90282e-40	9.27121e-39	Significant
B3gnt7	61.5124	2.85018	0.215832	13.2056	8.14821e-40	9.55242e-39	Significant
Acly	542.668	1.73087	0.131084	13.2043	8.28235e-40	9.70292e-39	Mito Significant
Kif14	23.604	4.81882	0.365055	13.2003	8.74207e-40	1.02344e-38	Significant
Dclre1b	126.616	1.72663	0.130811	13.1995	8.83735e-40	1.03387e-38	Significant
Rasgef1b	31.579	3.35769	0.254411	13.1979	9.02033e-40	1.05454e-38	Significant
Gpr34	129.533	4.41034	0.33418	13.1975	9.06964e-40	1.05957e-38	Significant
Dele1	3685.02	-1.92818	0.146114	-13.1964	9.20044e-40	1.07411e-38	Mito Significant
Gga2	562.56	1.89949	0.144016	13.1895	1.00899e-39	1.17713e-38	Significant
P2ry12	89.7536	3.6016	0.273077	13.189	1.01572e-39	1.18417e-38	Significant
Emc1	2000.4	-0.856231	0.0649335	-13.1863	1.0525e-39	1.22619e-38	N.S.
Fbxw10	1070.56	-1.78063	0.135091	-13.181	1.12816e-39	1.31343e-38	Significant
Net1	4291.06	-1.71605	0.130243	-13.1758	1.20922e-39	1.40683e-38	Significant
Elp3	2593.58	-1.03274	0.0784207	-13.1693	1.31882e-39	1.53328e-38	Significant
Nfkbie	338.273	2.16326	0.164291	13.1672	1.35447e-39	1.57363e-38	Significant
Ralgps2	174.43	2.43046	0.184588	13.167	1.35972e-39	1.57864e-38	Significant
Lbx1	1371.91	-2.20491	0.167553	-13.1595	1.50075e-39	1.74111e-38	Significant
Msrb3	5965.01	-2.11578	0.16078	-13.1595	1.50172e-39	1.74111e-38	Mito Significant
RGD1306502	1537.33	-1.27616	0.0970311	-13.1521	1.6557e-39	1.91831e-38	Significant
Prps2	153.692	2.29005	0.174148	13.15	1.70194e-39	1.97052e-38	Significant
Pla2g2c	161.903	-3.64136	0.276985	-13.1464	1.78425e-39	2.0644e-38	Significant
Car14	2619.92	-2.16915	0.165154	-13.1342	2.09815e-39	2.42592e-38	Significant
Ovol1	430.139	-2.23699	0.170339	-13.1326	2.14275e-39	2.47579e-38	Significant
Cd55	1459.35	-1.49637	0.113948	-13.132	2.15773e-39	2.49138e-38	Significant
Cdca3	100.396	4.90299	0.373539	13.1258	2.34369e-39	2.70424e-38	Significant
Dyrk1a	3668.97	-1.06867	0.0814347	-13.1231	2.42921e-39	2.801e-38	Significant
Dtnb	90.6505	1.99496	0.152094	13.1166	2.64367e-39	3.0462e-38	Significant
Ush1c	210.478	-3.04268	0.232003	-13.1148	2.70858e-39	3.11885e-38	Significant
Bax	307.468	1.78027	0.135831	13.1065	3.02087e-39	3.47606e-38	Mito Significant
Atp5f1b	121315	-2.06276	0.157401	-13.1052	3.07636e-39	3.5375e-38	Significant
F2r	165.35	2.31176	0.176424	13.1034	3.14866e-39	3.61817e-38	Significant
Idh3g	9395.01	-2.42238	0.184878	-13.1026	3.18272e-39	3.6548e-38	Mito Significant
Dcakd	178.252	2.14666	0.163917	13.096	3.47084e-39	3.98295e-38	Mito Significant
Nfkbiz	141.954	3.40777	0.260257	13.0939	3.5698e-39	4.09372e-38	Significant
Tbc1d2b	721.122	1.49584	0.114261	13.0914	3.68547e-39	4.22348e-38	Significant
Fgr	159.696	3.61774	0.276352	13.0911	3.70411e-39	4.24195e-38	Significant
Ncs1	90.176	1.73686	0.132696	13.089	3.80508e-39	4.35461e-38	Significant
Cyp2d3	54.3122	3.15314	0.24091	13.0885	3.83281e-39	4.38337e-38	Significant
Chchd10	15743.1	-2.85639	0.21825	-13.0877	3.87252e-39	4.42577e-38	Mito Significant
Gja3	176.666	-2.57338	0.196755	-13.0791	4.33434e-39	4.95021e-38	Significant
Cmtm6	927.174	2.34517	0.179307	13.079	4.33864e-39	4.95176e-38	Significant
Skp2	58.1947	3.18964	0.243903	13.0774	4.43059e-39	5.05327e-38	Significant
Sox11	26.5133	5.18459	0.39665	13.0709	4.82716e-39	5.50185e-38	Significant
Dpysl2	919.138	2.02303	0.154877	13.0622	5.41525e-39	6.16796e-38	Significant
S100a4	2244.25	4.56684	0.349687	13.0598	5.58792e-39	6.36032e-38	Significant
Mtres1	1652.53	-2.1473	0.16445	-13.0575	5.75983e-39	6.55156e-38	Mito Significant
Ftl1	9341.4	3.98759	0.305414	13.0563	5.8473e-39	6.64656e-38	Significant
Ctse	46.52	3.32707	0.254914	13.0517	6.2111e-39	7.05533e-38	Significant
Ppm1l	2498.8	-1.99098	0.152658	-13.0421	7.04888e-39	8.00158e-38	Significant
Prr5l	37.5382	2.97123	0.227841	13.0408	7.16591e-39	8.12893e-38	Significant
Swap70	408.156	1.38529	0.106239	13.0393	7.31266e-39	8.28981e-38	Significant
Nipsnap2	13254.7	-2.34015	0.17953	-13.0349	7.75165e-39	8.78155e-38	Mito Significant
Fbp2	2474.08	-3.96663	0.304383	-13.0317	8.07725e-39	9.14425e-38	Significant
Msmo1	314.761	1.81392	0.139243	13.027	8.59552e-39	9.72444e-38	Significant
Pask	34.4254	3.53525	0.271387	13.0266	8.63611e-39	9.7638e-38	Significant
Patj	536.591	-1.7196	0.132019	-13.0254	8.76996e-39	9.90846e-38	Significant
Marchf6	5646.04	-1.55323	0.119264	-13.0234	9.00818e-39	1.01708e-37	Significant
Fhod1	4806.98	-1.85911	0.14277	-13.0217	9.21265e-39	1.03947e-37	Significant
Pxylp1	182.962	2.00771	0.154198	13.0203	9.3742e-39	1.05699e-37	Significant
Stap1	38.792	4.32243	0.332091	13.0158	9.94943e-39	1.12109e-37	Significant
Marveld1	337.177	2.14254	0.164618	13.0152	1.00226e-38	1.12858e-37	Significant
Anpep	1143.77	3.58935	0.275794	13.0146	1.01063e-38	1.13724e-37	Significant
Prr13	614.94	2.40459	0.184788	13.0127	1.03678e-38	1.16589e-37	Significant
Sema4a	208.852	3.184	0.244777	13.0077	1.1056e-38	1.24245e-37	Significant
Knl1	86.7708	4.27437	0.328631	13.0066	1.12243e-38	1.26052e-37	Significant
Ndufs7	10902.6	-2.70074	0.207753	-12.9998	1.22722e-38	1.37728e-37	Mito Significant
Cdca2	41.7253	4.95232	0.3811	12.9948	1.30936e-38	1.46849e-37	Significant
Tlr7	245.852	4.55032	0.350311	12.9894	1.40613e-38	1.57597e-37	Significant
Ptrh1	110.377	2.47538	0.190583	12.9885	1.42275e-38	1.59354e-37	Mito Significant
Mmp24	535.007	-1.27533	0.0981992	-12.9872	1.44694e-38	1.61955e-37	Significant
Fat1	667.413	1.80534	0.139012	12.9869	1.45238e-38	1.62456e-37	Significant
Fchsd2	304.551	2.18301	0.168216	12.9775	1.6422e-38	1.83567e-37	Significant
Gnpda1	729.49	1.52657	0.117648	12.9757	1.68009e-38	1.87677e-37	Significant
Myo1e	534.321	1.67337	0.129016	12.9703	1.80277e-38	2.01248e-37	Significant
Chaf1b	28.0273	3.9955	0.308185	12.9646	1.94275e-38	2.1673e-37	Significant
Cenpw	44.9376	4.28978	0.330906	12.9637	1.96497e-38	2.19064e-37	Significant
Sting1	82.6413	2.78803	0.215083	12.9625	1.99527e-38	2.22294e-37	Significant
Cnn3	1065	1.95125	0.150577	12.9585	2.10203e-38	2.34033e-37	Significant
Cdkn1a	1536.5	4.55662	0.351684	12.9566	2.15582e-38	2.39863e-37	Significant
Vdac3	20596.1	-1.87091	0.144427	-12.954	2.22933e-38	2.47879e-37	Mito Significant
Pgm3	146.672	3.10095	0.239516	12.9467	2.45179e-38	2.72434e-37	Significant
Cdhr3	181.039	-4.48964	0.346919	-12.9415	2.62541e-38	2.91533e-37	Significant
Mfsd1	2086.77	1.09771	0.0848339	12.9395	2.69353e-38	2.989e-37	Significant
Tmem108	21.9435	4.98992	0.385876	12.9314	2.99335e-38	3.31952e-37	Significant
Agpat4	145.819	2.19659	0.169891	12.9294	3.07033e-38	3.40264e-37	Mito Significant
Oxr1	4042.65	-1.15658	0.0894719	-12.9268	3.17902e-38	3.52078e-37	Mito Significant
Cers5	455.571	1.7338	0.134129	12.9264	3.19573e-38	3.53696e-37	Significant
Rapgef4	913.555	-2.42005	0.187225	-12.9259	3.21477e-38	3.5557e-37	Significant
Slc10a7	156.772	1.86994	0.144729	12.9203	3.45934e-38	3.82369e-37	Significant
Cep19	2910.26	-1.12404	0.0869994	-12.9201	3.46703e-38	3.82967e-37	Significant
Dmrt2	884.395	-1.90902	0.147774	-12.9185	3.53787e-38	3.90535e-37	Significant
Pcca	1190.84	-1.72913	0.133858	-12.9176	3.58259e-38	3.95213e-37	Mito Significant
Txndc5	1603.33	1.77655	0.137649	12.9064	4.1439e-38	4.56833e-37	Significant
Rab28	4662.94	-1.99653	0.154711	-12.9049	4.22381e-38	4.65338e-37	Significant
Gcnt2	110.114	2.34702	0.181945	12.8996	4.52338e-38	4.98016e-37	Significant
Sall4	67.7569	-3.51506	0.272569	-12.8961	4.73633e-38	5.2112e-37	Significant
Entrep1	2291.74	-2.09108	0.162234	-12.8893	5.17073e-38	5.68544e-37	Significant
Stc2	340.733	-1.78084	0.138272	-12.8792	5.89288e-38	6.47524e-37	Significant
Hsd17b11	357.975	2.17782	0.169164	12.8741	6.30038e-38	6.91849e-37	Significant
Cdc25c	35.9307	3.34591	0.26	12.8689	6.73439e-38	7.39026e-37	Significant
Enpp5	197.594	1.59093	0.123639	12.8676	6.85254e-38	7.51501e-37	Significant
Milr1	134.252	3.33249	0.259095	12.862	7.3611e-38	8.06748e-37	Significant
Nudt3	7171.01	-1.71335	0.133231	-12.86	7.55739e-38	8.27721e-37	Significant
Rhbdl2	20.611	5.20461	0.404737	12.8593	7.63062e-38	8.35198e-37	Significant
Pvalb	164816	-4.5735	0.355784	-12.8547	8.09325e-38	8.85258e-37	Significant
Dbn1	474.471	2.874	0.223592	12.8537	8.1951e-38	8.95816e-37	Significant
Rmdn1	3083.51	-2.57322	0.200193	-12.8537	8.2005e-38	8.95825e-37	Mito Significant
Ankrd13d	47.9444	2.92735	0.227813	12.8498	8.62243e-38	9.41305e-37	Significant
Cox6c	11862.2	-1.79559	0.139742	-12.8493	8.68138e-38	9.47126e-37	Mito Significant
Lmnb1	304.512	2.00757	0.156257	12.8479	8.83837e-38	9.63629e-37	Significant
Taok3	126.412	1.86971	0.145548	12.846	9.05183e-38	9.86263e-37	Significant
Frmd8	416.651	1.94675	0.151648	12.8373	1.01307e-37	1.1031e-36	Significant
Mapk1ip1l	755.389	1.08617	0.0846117	12.8372	1.01537e-37	1.10489e-36	Significant
Ubald2	5050.11	-1.85879	0.1448	-12.8369	1.01848e-37	1.10756e-36	Significant
Tmem176a	713.462	2.87476	0.224033	12.8318	1.08759e-37	1.18195e-36	Significant
Entrep3	1097.36	-1.75724	0.136948	-12.8314	1.09329e-37	1.18737e-36	Significant
Naip6	21.7015	5.36334	0.418071	12.8288	1.13123e-37	1.22779e-36	Significant
Ttll12	302.749	1.46286	0.114083	12.8227	1.2234e-37	1.32697e-36	Significant
Fam184b	219.107	-3.81628	0.297643	-12.8217	1.24024e-37	1.34437e-36	Significant
Vldlr	3229.06	-2.26784	0.176955	-12.816	1.33471e-37	1.44584e-36	Significant
Raver2	357	-1.77529	0.138584	-12.8102	1.43795e-37	1.55666e-36	Significant
Auh	1927.4	-1.66331	0.129858	-12.8087	1.46585e-37	1.58585e-36	Mito Significant
Cdca5	49.6654	3.37304	0.263449	12.8034	1.56908e-37	1.69644e-36	Significant
Plk3	71.3125	2.69834	0.210827	12.7988	1.66498e-37	1.79897e-36	Significant
Ric8b	770.721	-1.26442	0.0987971	-12.7981	1.67915e-37	1.81312e-36	Significant
Arhgap23	327.441	1.59721	0.124804	12.7977	1.689e-37	1.82259e-36	Significant
Iqgap3	114.594	4.4221	0.345611	12.795	1.74847e-37	1.88555e-36	Significant
Mmgt1	2085.59	-1.51549	0.118458	-12.7935	1.78361e-37	1.92221e-36	Significant
CXHXorf65	168.168	2.48976	0.194625	12.7926	1.80337e-37	1.94226e-36	Significant
Mefv	30.6577	3.75871	0.293861	12.7908	1.84621e-37	1.98713e-36	Significant
Lrrc38	291.464	-3.81595	0.298357	-12.7899	1.8672e-37	2.00843e-36	Significant
Cdc20	154.862	4.31648	0.337656	12.7836	2.02394e-37	2.17564e-36	Significant
Vps4a	2393.43	-1.089	0.0852007	-12.7816	2.07783e-37	2.23214e-36	Significant
Pdgfra	1129.23	2.73225	0.213779	12.7807	2.10107e-37	2.25566e-36	Significant
Layn	38.4355	2.63256	0.206061	12.7756	2.24415e-37	2.40773e-36	Significant
Ywhaq	1513.26	1.6255	0.127314	12.7676	2.48717e-37	2.66677e-36	Significant
Selenbp1	690.052	-2.35173	0.184231	-12.7651	2.56689e-37	2.75049e-36	Significant
Gpsm3	116.009	2.33112	0.182632	12.764	2.60551e-37	2.7901e-36	Significant
Pde3b	99.2284	2.15224	0.168652	12.7614	2.69286e-37	2.88181e-36	Significant
Gatm	454.931	2.99002	0.234305	12.7612	2.69926e-37	2.88682e-36	Mito Significant
Pabpc1	4260.2	2.50366	0.196194	12.7611	2.7022e-37	2.88813e-36	Significant
Chst2	100.271	2.25107	0.176421	12.7596	2.75497e-37	2.94266e-36	Significant
Ntmt2	424.944	-2.12019	0.166208	-12.7563	2.8764e-37	3.07041e-36	Significant
Prkn	395.005	-2.07843	0.162983	-12.7524	3.02229e-37	3.2241e-36	Mito Significant
Bcl2l11	233.337	2.1324	0.167253	12.7495	3.13655e-37	3.34386e-36	Mito Significant
Bnip3	11708.4	-1.32995	0.104336	-12.7469	3.24392e-37	3.45614e-36	Mito Significant
Atpaf1	1769.38	-2.15257	0.168877	-12.7464	3.264e-37	3.47534e-36	Mito Significant
Rabep2	178.462	1.63097	0.128077	12.7343	3.81339e-37	4.05772e-36	Significant
Slc25a45	83.8256	1.78224	0.139975	12.7326	3.897e-37	4.14407e-36	Mito Significant
Ap1b1	1275.97	1.19185	0.0936149	12.7314	3.95832e-37	4.20662e-36	Significant
Lyl1	158.929	3.11522	0.244725	12.7295	4.05559e-37	4.30727e-36	Significant
Prkce	262.668	-2.0239	0.159069	-12.7234	4.38452e-37	4.65367e-36	Significant
Gatd3a	8506.45	-2.61372	0.205578	-12.714	4.94591e-37	5.24622e-36	Mito Significant
Aurkb	105.285	4.87995	0.383871	12.7125	5.04215e-37	5.34493e-36	Significant
Uqcrfs1	17539.3	-2.32847	0.183197	-12.7102	5.18791e-37	5.49598e-36	Mito Significant
Plekhh3	1384.95	-2.0059	0.157861	-12.7068	5.42182e-37	5.74017e-36	Significant
Pi4k2b	184.102	2.4994	0.19672	12.7054	5.5179e-37	5.83822e-36	Significant
Lsm12	2874.51	-1.15028	0.090559	-12.702	5.76504e-37	6.09587e-36	Significant
Heyl	475.694	1.64352	0.129413	12.6998	5.92729e-37	6.2635e-36	Significant
Dock11	266.443	2.64404	0.208294	12.6938	6.40057e-37	6.75937e-36	Significant
Il1r1	331.867	2.28363	0.180008	12.6863	7.04735e-37	7.43774e-36	Significant
Fam53c	1557.15	-1.37544	0.108423	-12.6859	7.08208e-37	7.4697e-36	Significant
Lrpprc	6232.11	-1.65587	0.13057	-12.6819	7.45423e-37	7.8573e-36	Mito Significant
Nek2l1	78.0817	5.57317	0.439587	12.6782	7.81025e-37	8.22742e-36	Significant
Frat1	522.268	-2.16053	0.170419	-12.6778	7.85385e-37	8.26817e-36	Significant
Abl1	1028.36	1.3652	0.10774	12.6712	8.53727e-37	8.98202e-36	Significant
Arl8a	439.512	1.82936	0.144417	12.6672	8.98163e-37	9.44363e-36	Significant
Siglec1	393.908	4.63686	0.366066	12.6667	9.04025e-37	9.49932e-36	Significant
Lias	1151.99	-1.37727	0.108743	-12.6654	9.19262e-37	9.6534e-36	Mito Significant
Mis18bp1	59.847	3.40919	0.269219	12.6633	9.44927e-37	9.91673e-36	Significant
Fyco1	7412.11	-1.99006	0.157181	-12.6609	9.7333e-37	1.02084e-35	Significant
Map2k6	1043.55	-2.84835	0.225207	-12.6477	1.1522e-36	1.20769e-35	Significant
M6pr	1929.46	1.25761	0.0994401	12.6469	1.1642e-36	1.21951e-35	Significant
Adam12	543.882	4.93448	0.390205	12.6459	1.1791e-36	1.23435e-35	Significant
Zfp949	361.309	-1.43229	0.113274	-12.6445	1.20013e-36	1.25559e-35	Significant
Gmip	118.549	2.6775	0.211778	12.643	1.22361e-36	1.27935e-35	Significant
Mlycd	1742.85	-1.8833	0.14897	-12.6422	1.23565e-36	1.29114e-35	Mito Significant
Tpbg	75.9829	4.35432	0.344466	12.6408	1.25761e-36	1.31327e-35	Significant
Polq	26.5471	3.38305	0.267656	12.6395	1.27824e-36	1.33399e-35	Mito Significant
Nsf	342.955	1.39895	0.110733	12.6336	1.37893e-36	1.43817e-35	Significant
Myh2	98055.5	-3.18937	0.252603	-12.626	1.51747e-36	1.58168e-35	Significant
Siglec15	23.7334	6.66466	0.527909	12.6246	1.54447e-36	1.60883e-35	Significant
Cenpf	189.992	4.96474	0.393296	12.6234	1.56864e-36	1.633e-35	Significant
Pla2g2d	520.161	3.92292	0.310813	12.6215	1.6076e-36	1.67252e-35	Significant
Zfp532	1202.47	-1.30701	0.103567	-12.62	1.63734e-36	1.70241e-35	Significant
Ccdc28b	516.637	-1.88545	0.149404	-12.6198	1.64224e-36	1.70645e-35	Significant
Elovl1	557.201	2.01344	0.159581	12.6171	1.70067e-36	1.76607e-35	Significant
Rtl5	115.44	2.13295	0.16907	12.6157	1.7293e-36	1.79469e-35	Significant
Echdc2	742.401	-1.38195	0.109554	-12.6144	1.75994e-36	1.82537e-35	Mito Significant
Gpld1	453.061	-2.17101	0.172137	-12.6121	1.81051e-36	1.87666e-35	Significant
Ccdc158	382.568	-2.53502	0.201032	-12.61	1.85954e-36	1.92629e-35	Significant
Sec24d	433.509	2.91742	0.23136	12.6099	1.86276e-36	1.92845e-35	Significant
Bmal2	40.2592	3.61791	0.286951	12.6081	1.90534e-36	1.97132e-35	Significant
Slc6a8	4378.62	-1.47643	0.117103	-12.608	1.9087e-36	1.97358e-35	Significant
Myom2	82183.2	-3.14286	0.249299	-12.6068	1.93722e-36	2.00183e-35	Significant
Tafazzin	1852.16	-1.53028	0.121394	-12.6059	1.95919e-36	2.02329e-35	Significant
Fbxo10	69.2014	2.32764	0.184702	12.6021	2.05569e-36	2.12165e-35	Significant
Rnf123	3599.4	-1.48605	0.117955	-12.5985	2.15176e-36	2.21944e-35	Significant
Hells	63.2203	3.13671	0.248992	12.5976	2.17533e-36	2.24238e-35	Significant
RGD1561777	145.105	-2.49593	0.198141	-12.5967	2.20041e-36	2.26684e-35	Significant
Mill1	93.1641	2.02724	0.160984	12.5928	2.31248e-36	2.38083e-35	Significant
Mki67	525.845	4.63214	0.367946	12.5892	2.42202e-36	2.49209e-35	Significant
Mavs	1446.21	-1.75284	0.139243	-12.5883	2.44902e-36	2.51833e-35	Mito Significant
Mto1	761.228	-1.61666	0.128508	-12.5802	2.71352e-36	2.78861e-35	Mito Significant
Cd83	99.9742	3.16005	0.251204	12.5796	2.73338e-36	2.8073e-35	Significant
Gnb1	2200.82	1.29555	0.103014	12.5764	2.84828e-36	2.92353e-35	Significant
Ptpn12	774.871	1.52633	0.121368	12.576	2.8615e-36	2.93531e-35	Significant
Sox12	118.141	2.33547	0.185717	12.5755	2.88086e-36	2.95336e-35	Significant
Tom1l2	3593.02	-1.93639	0.153998	-12.5741	2.93237e-36	3.00434e-35	Significant
Acsl6	3826.42	-2.75191	0.218868	-12.5733	2.95915e-36	3.02939e-35	Mito Significant
Kpna2	698.943	1.70091	0.135279	12.5733	2.96042e-36	3.02939e-35	Significant
B3galnt1	287.168	2.91461	0.231854	12.5709	3.05262e-36	3.12184e-35	Significant
Slc2a1	210.906	2.91774	0.232208	12.5652	3.28044e-36	3.35279e-35	Significant
Carhsp1	636.661	2.98288	0.237418	12.5638	3.33799e-36	3.40954e-35	Significant
Nr3c2	530.908	-1.8086	0.143984	-12.5612	3.45211e-36	3.52396e-35	Significant
Pld4	346.793	3.05619	0.243321	12.5603	3.49002e-36	3.56049e-35	Significant
Grhpr	3296.9	-2.3096	0.183887	-12.5599	3.50932e-36	3.57802e-35	Mito Significant
Myadm	1490.87	2.08009	0.165619	12.5595	3.52585e-36	3.59269e-35	Significant
RT1-Bb	1336.89	2.73775	0.217992	12.5589	3.55014e-36	3.61526e-35	Significant
Pyroxd2	153.961	1.53711	0.122405	12.5576	3.60995e-36	3.67394e-35	Significant
Mlxip	8327.5	-2.12218	0.169008	-12.5567	3.65439e-36	3.71691e-35	Significant
Heph	208.527	2.09924	0.167185	12.5564	3.668e-36	3.7285e-35	Significant
Nipsnap1	90.5544	2.35347	0.187523	12.5503	3.9596e-36	4.02248e-35	Mito Significant
Tlcd3a	133.417	2.36028	0.188132	12.5459	4.18577e-36	4.24968e-35	Significant
Nme1	336.044	2.02206	0.161189	12.5446	4.25452e-36	4.31688e-35	Significant
Cacna1s	44627.5	-2.8836	0.229897	-12.543	4.34346e-36	4.40447e-35	Significant
Neurl1	4664.22	-2.03729	0.1626	-12.5294	5.15546e-36	5.22472e-35	Significant
Metap1d	287.377	-1.62381	0.129626	-12.5269	5.32023e-36	5.38845e-35	Mito Significant
Iars2	2142.95	-1.15791	0.0924414	-12.5259	5.38742e-36	5.45322e-35	Mito Significant
Ciao3	1415.3	-1.58795	0.126814	-12.5218	5.67144e-36	5.73726e-35	Significant
Nab2	251.075	2.67961	0.214056	12.5183	5.93119e-36	5.99642e-35	Significant
Dstn	1694.83	1.81585	0.145057	12.5182	5.93724e-36	5.99893e-35	Significant
Hsp90aa1	4093.16	1.93245	0.154463	12.5107	6.52392e-36	6.58775e-35	Significant
Arhgap4	199.231	2.32778	0.186074	12.51	6.58302e-36	6.64344e-35	Significant
Fndc3c1	111.987	3.47137	0.277554	12.507	6.83672e-36	6.89533e-35	Significant
Yipf1	324.254	1.3344	0.106697	12.5065	6.88311e-36	6.93796e-35	Significant
Frk	94.8399	2.21311	0.17699	12.5042	7.08377e-36	7.13594e-35	Significant
Slc38a10	1341.13	1.45229	0.116183	12.5	7.46251e-36	7.51297e-35	Significant
RT1-Da	1383.86	2.88886	0.231214	12.4943	8.02028e-36	8.06968e-35	Significant
Ncapd3	174.313	1.29404	0.103599	12.4909	8.36902e-36	8.41554e-35	Significant
Pik3cb	175.628	1.52882	0.122396	12.4907	8.39079e-36	8.43239e-35	Significant
Cd80	44.5359	2.48279	0.198782	12.49	8.46425e-36	8.50114e-35	Significant
Uqcrc2	20735.7	-2.20596	0.176667	-12.4865	8.84114e-36	8.87437e-35	Mito Significant
Fcgr2b	272.605	4.55393	0.364719	12.4861	8.88516e-36	8.91324e-35	Significant
Anxa1	1947.38	3.56054	0.285276	12.481	9.47464e-36	9.49892e-35	Significant
Sdhb	11498.3	-1.99115	0.159538	-12.4807	9.5135e-36	9.5322e-35	Mito Significant
Msc	47.1529	3.04292	0.243819	12.4803	9.56801e-36	9.58111e-35	Significant
Slc39a6	183.406	2.68598	0.215256	12.4781	9.83203e-36	9.83963e-35	Significant
Ss18	742.778	1.17256	0.0939717	12.4778	9.86687e-36	9.86863e-35	Significant
Ppp1r3a	10820.3	-2.62564	0.210492	-12.4738	1.03738e-35	1.03694e-34	Significant
Ccl4	22.4674	4.22417	0.338716	12.4711	1.07306e-35	1.07197e-34	Significant
Caprin1	3044.99	0.748528	0.0600308	12.4691	1.10098e-35	1.09921e-34	N.S.
Crocc2	19.8781	4.4231	0.35487	12.464	1.1732e-35	1.17062e-34	Significant
Nnt	16337.5	-2.17155	0.174295	-12.459	1.24881e-35	1.24534e-34	Mito Significant
Tmem176b	958.43	2.89404	0.232313	12.4575	1.27322e-35	1.26893e-34	Significant
Rnf11	4912.3	-1.00548	0.0807207	-12.4562	1.29351e-35	1.28838e-34	Significant
Il1rn	118.974	4.10589	0.329684	12.454	1.32957e-35	1.32352e-34	Significant
Ryr1	160050	-2.36398	0.189862	-12.451	1.38078e-35	1.37367e-34	Significant
Tmem26	25.2462	3.90506	0.313672	12.4495	1.40754e-35	1.39947e-34	Significant
Sh3bgrl	1075.7	2.05717	0.16526	12.4481	1.43217e-35	1.42311e-34	Significant
Mdh1	17682.7	-2.53185	0.203413	-12.4469	1.45437e-35	1.44432e-34	Significant
Picalm	3290.85	1.24568	0.10013	12.4407	1.57101e-35	1.55924e-34	Significant
Mylk4	26847.7	-3.90183	0.313668	-12.4394	1.59763e-35	1.58473e-34	Significant
Sv2a	76.0487	2.14788	0.172705	12.4367	1.65162e-35	1.63731e-34	Significant
Itgb5	1444.07	1.303	0.10478	12.4356	1.6755e-35	1.66e-34	Significant
Zfand4	28.6749	3.16222	0.254408	12.4297	1.80251e-35	1.78479e-34	Significant
L2hgdh	424.588	-1.57282	0.126541	-12.4294	1.80969e-35	1.79085e-34	Mito Significant
Jph4	135.609	2.21453	0.178195	12.4276	1.8508e-35	1.83045e-34	Significant
Gadl1	1905.67	-3.53701	0.284622	-12.4271	1.8637e-35	1.84213e-34	Significant
Cdk17	282.646	1.29612	0.104307	12.426	1.88859e-35	1.86564e-34	Significant
Smim10l1	4809.06	-1.79487	0.144464	-12.4244	1.9277e-35	1.90315e-34	Significant
Pskh1	1130.99	-1.30447	0.105014	-12.4219	1.98836e-35	1.96188e-34	Significant
Sec61b	490.414	2.20978	0.177899	12.4215	1.99669e-35	1.96895e-34	Significant
Adcy7	217.321	3.04428	0.245108	12.4201	2.03264e-35	2.00323e-34	Significant
Mypop	281.609	-1.72802	0.139147	-12.4187	2.06901e-35	2.03788e-34	Significant
Sgk3	104.728	3.33859	0.268866	12.4173	2.10513e-35	2.07224e-34	Significant
Lsmem1	2536.77	-2.65535	0.213885	-12.4149	2.17038e-35	2.13522e-34	Significant
Ptpn7	52.3273	3.15881	0.254475	12.413	2.22105e-35	2.1838e-34	Significant
Kif15	73.3518	4.55984	0.367446	12.4096	2.31936e-35	2.27912e-34	Significant
Ssc4d	721.85	-1.92511	0.1552	-12.4041	2.48367e-35	2.43916e-34	Significant
Mt-nd2	414005	-2.60731	0.210218	-12.4029	2.51976e-35	2.47316e-34	Significant
Nlrp1a	135.077	1.77298	0.142972	12.4009	2.5855e-35	2.53621e-34	Significant
Prim2	89.362	2.05099	0.165396	12.4005	2.59832e-35	2.54729e-34	Significant
Phldb3	76.2957	2.43735	0.196587	12.3983	2.66787e-35	2.61396e-34	Significant
Xrn2	658.275	1.06455	0.0858729	12.3968	2.71852e-35	2.66203e-34	Significant
Csde1	39238	-1.39776	0.112754	-12.3966	2.72649e-35	2.66828e-34	Significant
Sapcd2	62.8596	3.20995	0.259034	12.392	2.88791e-35	2.82461e-34	Significant
Klhdc2	2152.76	-0.921687	0.0743976	-12.3887	3.01049e-35	2.94279e-34	N.S.
Ppib	1451.87	2.34712	0.189523	12.3843	3.17745e-35	3.10419e-34	Significant
Lrrc40	289.529	1.60181	0.129382	12.3805	3.33285e-35	3.25412e-34	Significant
Slc27a4	337.071	1.44804	0.116989	12.3775	3.4585e-35	3.37484e-34	Significant
Tpd52	631.637	1.60181	0.129426	12.3762	3.51618e-35	3.42915e-34	Significant
Gpx7	214.002	3.03631	0.245367	12.3746	3.58756e-35	3.49673e-34	Significant
Tnfrsf11a	89.3093	2.26403	0.182967	12.374	3.61583e-35	3.52224e-34	Significant
Gtpbp10	509.591	-0.913275	0.0738107	-12.3732	3.64984e-35	3.55332e-34	N.S.
Hoxa13	77.5883	-2.79181	0.225651	-12.3723	3.69236e-35	3.59263e-34	Significant
Col6a4	17.361	4.46805	0.361225	12.3691	3.83902e-35	3.73317e-34	Significant
Stom	1185.67	2.20434	0.178245	12.3669	3.94757e-35	3.83651e-34	Mito Significant
Nusap1	142.833	2.89399	0.234041	12.3653	4.02635e-35	3.91081e-34	Significant
Etfdh	4025.4	-1.51465	0.122518	-12.3627	4.15748e-35	4.03585e-34	Mito Significant
Icam1	142.974	2.797	0.226248	12.3625	4.17005e-35	4.04571e-34	Significant
Fads3	247.648	2.06469	0.167039	12.3605	4.27353e-35	4.14372e-34	Significant
Parp2	257.71	1.33217	0.107819	12.3556	4.54259e-35	4.40207e-34	Significant
Cep128	142.863	1.55317	0.125734	12.3528	4.70327e-35	4.55516e-34	Significant
Bicc1	407.435	2.15501	0.174487	12.3506	4.83741e-35	4.68238e-34	Significant
Ankrd33b	29.0506	3.16572	0.256354	12.349	4.93133e-35	4.77054e-34	Significant
Wfikkn2	162.57	-2.47465	0.200414	-12.3477	5.01061e-35	4.84446e-34	Significant
Aspm	130.579	3.2054	0.259612	12.3469	5.06351e-35	4.89279e-34	Significant
Nr4a1	4174.32	-3.31942	0.268873	-12.3457	5.13774e-35	4.96166e-34	Significant
Rab5b	5415.05	-0.908563	0.073647	-12.3367	5.74463e-35	5.54458e-34	N.S.
Adam11	1172.64	-3.85837	0.312756	-12.3367	5.7485e-35	5.54512e-34	Significant
Ttll11	389.633	-1.77211	0.14371	-12.3311	6.15903e-35	5.93773e-34	Significant
Socs6	2400.55	-1.18226	0.0959111	-12.3266	6.5127e-35	6.27509e-34	Significant
Tmem249	200.528	1.5231	0.123572	12.3256	6.5966e-35	6.3523e-34	Significant
Pdpr	5826.72	-2.16518	0.175708	-12.3226	6.84491e-35	6.58387e-34	Mito Significant
Metap1	2177.21	-1.09585	0.0889295	-12.3226	6.84204e-35	6.58387e-34	Significant
Ppp2r3a	6752.69	-2.19761	0.178457	-12.3145	7.56816e-35	7.27538e-34	Significant
Hoxc6	227.58	-1.86471	0.151431	-12.3139	7.62193e-35	7.32289e-34	Significant
Twnk	974.015	-1.30379	0.1059	-12.3115	7.85536e-35	7.54285e-34	Mito Significant
Mcm5	164.177	4.77782	0.388106	12.3106	7.94184e-35	7.62153e-34	Significant
Synm	46377.1	-2.34493	0.190517	-12.3082	8.18117e-35	7.84674e-34	Significant
Bbs9	834.227	-1.87002	0.15196	-12.306	8.40679e-35	8.05854e-34	Significant
Kif21b	108.161	2.67229	0.217207	12.303	8.73072e-35	8.36429e-34	Significant
Flt3	23.0632	3.97178	0.32298	12.2973	9.36312e-35	8.96504e-34	Significant
Ptgfrn	1533.33	2.03636	0.165635	12.2942	9.72899e-35	9.31006e-34	Significant
C2h4orf3	527.25	1.27929	0.104058	12.2941	9.7492e-35	9.32409e-34	Significant
Dpy19l3	174.769	1.67814	0.136514	12.2928	9.90002e-35	9.46296e-34	Significant
Tmem70	1506.82	-1.75887	0.143093	-12.2918	1.00231e-34	9.57519e-34	Mito Significant
Bub1	253.567	2.38684	0.194226	12.289	1.03832e-34	9.91351e-34	Significant
Stk3	198.294	1.35023	0.109882	12.288	1.05107e-34	1.00295e-33	Significant
Snta1	10516.9	-2.33803	0.190302	-12.2859	1.07904e-34	1.02907e-33	Significant
Thbs1	1390.98	4.14906	0.337833	12.2814	1.14018e-34	1.08676e-33	Significant
Haus6	118.587	1.85202	0.150809	12.2806	1.15164e-34	1.09706e-33	Significant
Msantd4	1405.62	-1.01209	0.082433	-12.2777	1.1934e-34	1.13619e-33	Significant
Slc66a3	176.093	3.40468	0.277327	12.2768	1.20704e-34	1.14853e-33	Significant
Zfp566	246.206	-1.37703	0.112167	-12.2766	1.21019e-34	1.15088e-33	Significant
Pdhb	8460.57	-2.08953	0.170401	-12.2624	1.44079e-34	1.36941e-33	Mito Significant
Pck2	203.472	2.2065	0.179959	12.2611	1.46446e-34	1.39111e-33	Mito Significant
Fkbp10	639.32	3.42167	0.279108	12.2593	1.49786e-34	1.42204e-33	Mito Significant
Rexo4	2008.3	-1.07643	0.0878498	-12.2531	1.61747e-34	1.53473e-33	Significant
Gnpat	4677.74	-1.98337	0.16187	-12.2529	1.62158e-34	1.53776e-33	Significant
RGD1559575	208.207	3.98363	0.325265	12.2473	1.73626e-34	1.64558e-33	Significant
Uri1	1765.15	-1.36383	0.111388	-12.244	1.80876e-34	1.71333e-33	Significant
Colec12	870.693	2.89874	0.236797	12.2415	1.86647e-34	1.767e-33	Significant
Prkci	327.714	1.59463	0.130288	12.2393	1.91605e-34	1.81292e-33	Significant
Slc25a43	16.1921	4.56471	0.37296	12.2391	1.92037e-34	1.81599e-33	Mito Significant
Kntc1	77.7423	4.21703	0.344583	12.2381	1.94586e-34	1.83906e-33	Significant
Tbc1d9	139.945	2.93959	0.240246	12.2357	2.00281e-34	1.89182e-33	Significant
Fkbp3	7488.2	-1.68914	0.138096	-12.2316	2.10747e-34	1.98956e-33	Significant
Ptpro	239.434	3.6552	0.298838	12.2314	2.1132e-34	1.99385e-33	Significant
N4bp2l1	67.3847	2.50838	0.20508	12.2312	2.11787e-34	1.99713e-33	Significant
Fam91a1	548.336	1.54458	0.126307	12.2287	2.18354e-34	2.05791e-33	Significant
Il18	79.9699	4.89114	0.399992	12.2281	2.20056e-34	2.07279e-33	Significant
Nt5dc3	2411.36	-1.82195	0.149003	-12.2276	2.21375e-34	2.08288e-33	Mito Significant
Rap1b	2409.3	1.34138	0.109701	12.2276	2.21343e-34	2.08288e-33	Significant
Chodl	238.229	-1.85978	0.152158	-12.2227	2.35263e-34	2.21108e-33	Significant
Tbc1d20	504.725	0.908002	0.0742883	12.2227	2.35211e-34	2.21108e-33	N.S.
Hadhb	17769.7	-1.76646	0.144544	-12.221	2.40258e-34	2.25676e-33	Mito Significant
Amot	2443.51	-2.50543	0.205068	-12.2176	2.50485e-34	2.35151e-33	Significant
Srsf7	1005.04	0.750763	0.0614541	12.2167	2.53303e-34	2.37664e-33	N.S.
Tonsl	42.3869	2.39904	0.196386	12.2159	2.5563e-34	2.39713e-33	Significant
Sult1a1	415.079	-1.69377	0.138684	-12.2132	2.64331e-34	2.47735e-33	Significant
Thap6	480.564	-1.21139	0.0992172	-12.2094	2.76776e-34	2.59254e-33	Significant
Map6	114.302	2.29958	0.18836	12.2084	2.80187e-34	2.62303e-33	Significant
Steap2	116.351	3.6424	0.298477	12.2033	2.98631e-34	2.79415e-33	Significant
Dnaja2	6380.69	-0.848256	0.0695185	-12.2019	3.03728e-34	2.84025e-33	N.S.
Clpb	1760.83	-1.07064	0.0877564	-12.2001	3.10398e-34	2.90101e-33	Mito Significant
Cd200	579.096	2.37224	0.19446	12.1991	3.1423e-34	2.9352e-33	Significant
Myoz1	94390.6	-3.5387	0.290132	-12.1969	3.23016e-34	3.01559e-33	Significant
Ppp2r5e	1357.07	-0.905049	0.074212	-12.1955	3.28652e-34	3.06651e-33	N.S.
Ptpn3	4493.69	-2.91069	0.238682	-12.1948	3.31194e-34	3.08851e-33	Significant
Zmynd11	3263.86	-1.12577	0.0923247	-12.1936	3.36119e-34	3.13181e-33	Significant
Col18a1	1197.32	2.1929	0.17984	12.1936	3.36209e-34	3.13181e-33	Significant
Pdk2	12780	-2.10599	0.172784	-12.1886	3.57642e-34	3.32961e-33	Mito Significant
Slc9a2	396.127	-2.54093	0.208602	-12.1808	3.93561e-34	3.66199e-33	Significant
Arf4	2055.48	1.57839	0.129595	12.1794	4.0041e-34	3.72365e-33	Significant
Cers6	118.267	4.03947	0.331792	12.1747	4.23979e-34	3.94066e-33	Significant
Tnfrsf1a	980.508	1.84837	0.151852	12.1722	4.37299e-34	4.06222e-33	Significant
Sec14l1	1586.39	1.20091	0.0986635	12.1718	4.39385e-34	4.07935e-33	Significant
Thap3	1205.22	-1.28556	0.105736	-12.1582	5.19042e-34	4.81624e-33	Significant
Entpd4	3673.21	-1.53198	0.126026	-12.156	5.32824e-34	4.93867e-33	Significant
Ampd3	740.801	3.58891	0.295236	12.1561	5.32564e-34	4.93867e-33	Significant
Map3k10	2558.28	-2.76535	0.227529	-12.1538	5.47328e-34	5.07031e-33	Significant
Tfpi2	35.5249	2.63472	0.216823	12.1515	5.63314e-34	5.21554e-33	Significant
Kif18b	70.1922	3.01417	0.248126	12.1477	5.89672e-34	5.45658e-33	Significant
Thy1	647.742	3.77454	0.310749	12.1466	5.98141e-34	5.5319e-33	Significant
Pde7b	247	-2.50274	0.20606	-12.1457	6.04928e-34	5.5916e-33	Significant
Zfp106	39661.1	-2.61177	0.215082	-12.1431	6.23885e-34	5.76366e-33	Significant
Zbtb47	3341.17	-1.92604	0.158648	-12.1404	6.45443e-34	5.95954e-33	Significant
Flvcr2	124.194	1.47921	0.12188	12.1365	6.76183e-34	6.23995e-33	Significant
G3bp1	7545.27	-0.927708	0.0764467	-12.1354	6.86106e-34	6.32805e-33	N.S.
Taf9	979.541	0.932828	0.0769031	12.1299	7.33361e-34	6.76018e-33	N.S.
Arhgap39	151.124	2.13189	0.175817	12.1257	7.72211e-34	7.1144e-33	Significant
Ablim2	1788.58	-1.701	0.140365	-12.1184	8.43838e-34	7.77005e-33	Significant
Mn1	2326.33	-2.85697	0.235768	-12.1177	8.51079e-34	7.83245e-33	Significant
Fry	4774.09	-1.82002	0.150204	-12.117	8.58635e-34	7.89766e-33	Significant
Prkaca	2793.44	-0.830785	0.0685772	-12.1146	8.84054e-34	8.12701e-33	N.S.
Prkx	280.174	1.26542	0.104491	12.1103	9.31898e-34	8.56216e-33	Significant
Arid3b	228.047	-1.61816	0.133632	-12.1091	9.45738e-34	8.68458e-33	Significant
Atp1a3	49.497	5.25641	0.434289	12.1035	1.01215e-33	9.28937e-33	Significant
Mtfr1l	11348.8	-1.72541	0.142571	-12.1021	1.02946e-33	9.44312e-33	Mito Significant
Fbxw5	3912.37	-1.75365	0.144952	-12.0981	1.0808e-33	9.90861e-33	Significant
Lig1	496.413	1.24169	0.102652	12.0961	1.10722e-33	1.01453e-32	Significant
Neu3	242.574	-1.86163	0.15391	-12.0956	1.11428e-33	1.02044e-32	Significant
Rab3il1	356.663	2.76331	0.228464	12.0952	1.11994e-33	1.02507e-32	Significant
Med24	1527.83	-0.789891	0.0653168	-12.0932	1.1469e-33	1.04918e-32	N.S.
Slc25a23	2067.69	-2.35606	0.194831	-12.0929	1.15204e-33	1.0533e-32	Mito Significant
Chtf18	54.9332	2.8564	0.236208	12.0927	1.15384e-33	1.05437e-32	Significant
Irak4	159.607	1.93144	0.159755	12.0899	1.19365e-33	1.09016e-32	Significant
Ptprf	221.77	2.45324	0.202923	12.0895	1.19996e-33	1.09533e-32	Significant
Ndufv1	11051	-2.20466	0.182366	-12.0892	1.20472e-33	1.09908e-32	Mito Significant
Ache	1925.43	-2.69309	0.222838	-12.0854	1.26127e-33	1.15004e-32	Significant
Dnajb5	4936.3	-2.0534	0.169918	-12.0847	1.27292e-33	1.16004e-32	Significant
Cers2	764.629	1.32996	0.110065	12.0834	1.29268e-33	1.17741e-32	Significant
Atp5f1e	5311.93	-2.00593	0.166032	-12.0816	1.32154e-33	1.20305e-32	Significant
Sri	718.812	1.53211	0.126831	12.08	1.34773e-33	1.22622e-32	Significant
Cyb5b	1989.51	-0.930875	0.0770601	-12.0799	1.34941e-33	1.22709e-32	N.S.
Jaml	58.8605	2.06201	0.170729	12.0777	1.38594e-33	1.25963e-32	Significant
Ipo13	7106.11	-1.75554	0.145374	-12.076	1.41383e-33	1.28428e-32	Significant
Sirt3	791.663	-1.8475	0.153025	-12.0732	1.4628e-33	1.32804e-32	Mito Significant
Tbc1d10c	302.126	-2.19662	0.181982	-12.0705	1.5115e-33	1.37152e-32	Significant
Foxp1	258.793	1.68668	0.139763	12.0681	1.55621e-33	1.41133e-32	Significant
Aldh6a1	5098.1	-2.28008	0.188936	-12.068	1.55838e-33	1.41253e-32	Mito Significant
Hoxc11	509.211	-1.53279	0.127033	-12.0661	1.59576e-33	1.44563e-32	Significant
Pcnt	4071.66	-1.79955	0.149142	-12.066	1.5971e-33	1.44607e-32	Significant
Mcm4	515.051	1.2411	0.102863	12.0655	1.60663e-33	1.45391e-32	Significant
Lat2	92.4378	3.10673	0.257528	12.0636	1.64349e-33	1.48647e-32	Significant
Gnai2	3892.72	1.76396	0.146253	12.061	1.6969e-33	1.53396e-32	Significant
Donson	53.8778	2.70084	0.223958	12.0596	1.72604e-33	1.55946e-32	Significant
Pgp	6001.72	-2.96136	0.24561	-12.0571	1.77841e-33	1.60592e-32	Significant
Osm	22.3955	4.44598	0.368777	12.056	1.80299e-33	1.62724e-32	Significant
Fzd2	182.94	2.24585	0.186293	12.0555	1.81476e-33	1.63699e-32	Significant
Mapkapk5	2570.87	-1.53749	0.127555	-12.0535	1.85804e-33	1.67512e-32	Significant
Rexo2	1310.98	0.723021	0.0600051	12.0493	1.95503e-33	1.76162e-32	N.S.
Rad51	75.1706	3.03789	0.25215	12.0479	1.98883e-33	1.79112e-32	Significant
Cabcoco1	662.648	-2.02372	0.168003	-12.0458	2.04122e-33	1.83731e-32	Significant
Samd11	188.221	-2.12798	0.176658	-12.0457	2.04289e-33	1.83784e-32	Significant
Cd38	376.281	1.97377	0.163883	12.0438	2.09133e-33	1.88041e-32	Significant
Micu3	231.836	-2.31311	0.192067	-12.0432	2.10576e-33	1.89237e-32	Mito Significant
Tradd	115.835	2.34375	0.194636	12.0417	2.14439e-33	1.92606e-32	Significant
Zfp641	757.223	-2.07176	0.172061	-12.0408	2.16744e-33	1.94572e-32	Significant
Tmem150c	284.402	-2.39747	0.199121	-12.0403	2.18203e-33	1.95778e-32	Significant
Slc25a26	474.571	-1.39549	0.115919	-12.0385	2.2299e-33	1.99966e-32	Mito Significant
Rgs12	136.868	1.47986	0.122949	12.0364	2.28774e-33	2.05044e-32	Significant
Shisa5	630.762	2.34755	0.195123	12.0312	2.43741e-33	2.18341e-32	Significant
Ero1a	686.921	1.33999	0.111395	12.0293	2.49415e-33	2.23306e-32	Significant
Kcnh2	224.641	-2.92345	0.243047	-12.0283	2.52244e-33	2.25718e-32	Significant
Il12rb2	198.275	-2.45886	0.204542	-12.0213	2.74676e-33	2.45661e-32	Significant
Tmem74b	175.361	-1.86892	0.155491	-12.0194	2.8086e-33	2.51057e-32	Significant
Nono	2163.32	1.03027	0.0857298	12.0176	2.87075e-33	2.56477e-32	Significant
Dmac2l	515.433	-1.57223	0.130845	-12.016	2.92944e-33	2.61582e-32	Mito Significant
Has1	48.8545	4.33054	0.360496	12.0127	3.04679e-33	2.71916e-32	Significant
Ly75	24.918	2.8904	0.240694	12.0086	3.20268e-33	2.85677e-32	Significant
Ptprc	604.798	3.70971	0.308978	12.0064	3.2886e-33	2.93186e-32	Significant
Tram1	1398.24	1.93081	0.16084	12.0046	3.36184e-33	2.99556e-32	Significant
Oxct1	11974.8	-2.25143	0.187575	-12.0029	3.43198e-33	3.05644e-32	Mito Significant
Csf2rb	260.304	3.53659	0.2947	12.0007	3.52487e-33	3.13751e-32	Significant
Mipep	1715.68	-1.59546	0.133007	-11.9953	3.76194e-33	3.34675e-32	Mito Significant
Pradc1	376.006	-1.39449	0.116271	-11.9935	3.84388e-33	3.41784e-32	Significant
Mtbp	34.4357	2.46723	0.205829	11.9868	4.16657e-33	3.70281e-32	Significant
Chaf1a	172.006	1.36615	0.114048	11.9788	4.5916e-33	4.07838e-32	Significant
Wnt11	211.079	-2.00912	0.167742	-11.9775	4.66433e-33	4.14079e-32	Significant
Zfp157	288.894	-1.28518	0.107314	-11.9759	4.75332e-33	4.21757e-32	Significant
Csrp1	2226.83	1.75485	0.146545	11.9748	4.81382e-33	4.269e-32	Significant
Alox5ap	243.116	2.95788	0.247447	11.9536	6.21751e-33	5.51092e-32	Significant
Tk1	300.111	2.78782	0.233255	11.9518	6.35081e-33	5.6261e-32	Significant
Zfp955a	261.297	-1.3021	0.108959	-11.9504	6.46394e-33	5.72331e-32	Significant
Ky	13353.2	-4.2858	0.358656	-11.9496	6.52295e-33	5.77252e-32	Significant
Fahd2a	1244.35	-2.03204	0.170069	-11.9484	6.62139e-33	5.85656e-32	Mito Significant
Nedd4l	985.433	-1.14732	0.0960416	-11.9461	6.80784e-33	6.0183e-32	Significant
Dhrs7c	9893	-4.04403	0.338695	-11.94	7.31919e-33	6.46695e-32	Significant
Mmp9	38.7017	5.47373	0.458532	11.9375	7.54401e-33	6.6621e-32	Significant
Map4k5	1204.39	-0.826209	0.0692165	-11.9366	7.62831e-33	6.733e-32	N.S.
Oip5	38.9564	2.72113	0.228048	11.9323	8.036e-33	7.08912e-32	Significant
Tsku	167.936	3.15094	0.264111	11.9304	8.21993e-33	7.24758e-32	Significant
Zfp952	285.071	-1.64345	0.13777	-11.9289	8.36854e-33	7.37475e-32	Significant
Coq3	1497.33	-1.9471	0.163231	-11.9286	8.40152e-33	7.39993e-32	Mito Significant
Mul1	1279.3	-1.73706	0.145644	-11.9268	8.58058e-33	7.55369e-32	Mito Significant
Nt5dc2	98.7956	3.96653	0.332752	11.9204	9.26659e-33	8.15334e-32	Mito Significant
Il13ra1-ps1	519.83	1.78751	0.149984	11.918	9.53497e-33	8.38509e-32	Significant
Vps13d	2729.03	-1.47538	0.123839	-11.9137	1.00411e-32	8.82556e-32	Mito Significant
Sh2d1b2	33.6671	3.60571	0.302828	11.9068	1.09114e-32	9.58551e-32	Significant
Rnf14	3679.12	-1.03703	0.087123	-11.9031	1.14019e-32	1.00112e-31	Significant
Rassf4	181.849	2.54483	0.213829	11.9013	1.16577e-32	1.02305e-31	Significant
Hif1a	1058.11	1.60984	0.135282	11.8998	1.1857e-32	1.03999e-31	Significant
Spsb1	319.389	2.04186	0.171603	11.8987	1.20166e-32	1.05344e-31	Significant
Cep192	905.342	0.705694	0.0593379	11.8928	1.29004e-32	1.13033e-31	N.S.
Thap12	3166.86	-1.07216	0.0901615	-11.8915	1.3099e-32	1.14713e-31	Significant
Ddo	225.763	-1.90755	0.160421	-11.8909	1.32002e-32	1.1554e-31	Significant
C9h6orf132	49.6695	3.30477	0.277947	11.8899	1.33539e-32	1.16824e-31	Significant
Kdm8	917.053	-1.69797	0.142815	-11.8893	1.34598e-32	1.17689e-31	Significant
Rnf19b	1089.19	1.69372	0.142464	11.8887	1.35473e-32	1.18393e-31	Significant
Tspan8	2732.66	-1.58391	0.13326	-11.8858	1.40277e-32	1.22527e-31	Significant
Sdr39u1	1738.05	-2.09991	0.176681	-11.8853	1.41155e-32	1.2323e-31	Mito Significant
Eme1	22.5843	3.86159	0.324918	11.8848	1.41944e-32	1.23855e-31	Significant
Cenpu	77.9868	2.39477	0.201504	11.8845	1.42513e-32	1.24287e-31	Significant
Podxl2	801.207	-2.31406	0.194746	-11.8825	1.46017e-32	1.27277e-31	Significant
Stradb	3274.04	-2.12189	0.178655	-11.877	1.55794e-32	1.35729e-31	Significant
Asf1a	544.99	-0.808378	0.0680751	-11.8748	1.60019e-32	1.39337e-31	N.S.
Ckm	808092	-3.15868	0.266111	-11.8698	1.69894e-32	1.4786e-31	Significant
F5	123.794	4.2992	0.362258	11.8678	1.74001e-32	1.51355e-31	Significant
Ube2ql1	151.86	-2.91701	0.245841	-11.8654	1.79e-32	1.55624e-31	Significant
Nxnl2	18.7193	5.90083	0.497399	11.8634	1.83429e-32	1.59392e-31	Significant
Mtmr6	2277.99	-0.80728	0.0680652	-11.8604	1.90108e-32	1.6511e-31	N.S.
Phospho2	1224.81	-1.38073	0.116445	-11.8574	1.97014e-32	1.7102e-31	Significant
Ldhb	2792.63	-2.6665	0.224898	-11.8565	1.99243e-32	1.72866e-31	Mito Significant
Gphn	920.243	-1.12782	0.0951667	-11.851	2.12575e-32	1.84338e-31	Significant
Ppp5c	1947.98	-0.903415	0.0762318	-11.8509	2.12878e-32	1.84505e-31	N.S.
Mt-nd5	225705	-2.62864	0.221863	-11.848	2.20295e-32	1.90835e-31	Significant
Camk1d	67.2897	2.61409	0.22077	11.8408	2.4021e-32	2.0798e-31	Significant
Ebag9	685.215	-1.06031	0.0895552	-11.8397	2.43303e-32	2.10549e-31	Significant
Trpm1	101.811	-2.83863	0.239822	-11.8364	2.53068e-32	2.18887e-31	Significant
Edem2	230.557	2.25729	0.190712	11.8361	2.53941e-32	2.1953e-31	Significant
Mrps15	3417.72	-1.72149	0.145445	-11.836	2.54152e-32	2.19599e-31	Mito Significant
Sobp	1779.45	-2.47728	0.209347	-11.8334	2.62413e-32	2.26621e-31	Significant
Rad18	68.7456	2.25368	0.190473	11.832	2.6672e-32	2.30222e-31	Significant
Col5a1	2711.46	2.97701	0.251688	11.8282	2.79091e-32	2.40776e-31	Significant
Prdx3	6795.52	-1.55876	0.13181	-11.8259	2.86949e-32	2.47429e-31	Mito Significant
Fut4	124.165	1.91389	0.161876	11.8232	2.96097e-32	2.55187e-31	Significant
Lgi3	379.848	-2.42543	0.20516	-11.8221	2.99961e-32	2.58384e-31	Significant
Ccdc141	266.203	2.41599	0.204372	11.8215	3.02209e-32	2.60188e-31	Significant
Rpp14	1459.61	-0.7815	0.0661095	-11.8213	3.02965e-32	2.60705e-31	N.S.
Senp2	1391.76	-0.962097	0.0814346	-11.8143	3.29091e-32	2.83042e-31	N.S.
Ostn	283.335	-4.86709	0.412168	-11.8085	3.5275e-32	3.03235e-31	Significant
Rangap1	793.138	1.41546	0.11987	11.8083	3.535e-32	3.03725e-31	Significant
Sec23b	296.033	1.3745	0.116406	11.8078	3.55884e-32	3.05617e-31	Significant
Mamdc2	189.388	2.22034	0.188051	11.8071	3.58769e-32	3.07937e-31	Significant
Pitx2	301.191	-1.54887	0.131199	-11.8055	3.65791e-32	3.13804e-31	Significant
Wnk2	4448.5	-2.73022	0.231319	-11.8029	3.77248e-32	3.23468e-31	Significant
Spata9	223.578	-1.96165	0.166214	-11.8019	3.81557e-32	3.26996e-31	Significant
Adam15	991.664	1.87772	0.159197	11.795	4.14436e-32	3.54992e-31	Significant
Slc1a4	112.275	2.62983	0.222973	11.7944	4.17211e-32	3.57188e-31	Significant
Plekha6	472.842	-1.17437	0.0995824	-11.793	4.24405e-32	3.63162e-31	Significant
Cpt2	2521.6	-1.75539	0.148883	-11.7904	4.3734e-32	3.7404e-31	Mito Significant
Psmb9	229.258	2.53676	0.215161	11.79	4.39436e-32	3.75642e-31	Significant
Rgs1	17.2272	5.26974	0.446979	11.7897	4.41143e-32	3.7691e-31	Significant
Cd151	2092.42	1.43295	0.121563	11.7877	4.51599e-32	3.85647e-31	Significant
Sgcg	3658.44	-1.62105	0.137528	-11.7871	4.55074e-32	3.88418e-31	Significant
Srd5a3	358.12	1.72694	0.146515	11.7868	4.56749e-32	3.8965e-31	Significant
Raf1	5311.15	-1.14347	0.0970467	-11.7827	4.79344e-32	4.08718e-31	Significant
Rusf1	345.462	1.40898	0.119593	11.7815	4.86263e-32	4.14408e-31	Significant
Pyurf	1669.01	-1.47397	0.125126	-11.7799	4.95748e-32	4.22277e-31	Mito Significant
Tcea3	4231.63	-2.42926	0.206276	-11.7768	5.14229e-32	4.37797e-31	Significant
Atp10d	278.987	2.23522	0.189841	11.7741	5.30621e-32	4.51524e-31	Significant
Capn3	6840.23	-1.77207	0.150526	-11.7726	5.4064e-32	4.59818e-31	Significant
Gfm1	4167.61	-1.78494	0.151628	-11.7719	5.45068e-32	4.63349e-31	Mito Significant
Stxbp3	1697.16	-1.19122	0.101198	-11.7712	5.4911e-32	4.66549e-31	Significant
Hebp1	284.752	2.4147	0.205218	11.7665	5.8075e-32	4.93183e-31	Mito Significant
Gtse1	67.0048	4.16423	0.353928	11.7658	5.85969e-32	4.97364e-31	Significant
Mt-nd4	420859	-2.44781	0.208055	-11.7652	5.89789e-32	5.00354e-31	Significant
Tmem41b	1235.25	-1.00478	0.0854044	-11.765	5.91531e-32	5.01579e-31	Significant
Nudt13	454.749	-1.68498	0.143234	-11.7638	5.99501e-32	5.0808e-31	Mito Significant
Rad54l	26.6532	3.45665	0.29396	11.7589	6.35469e-32	5.38293e-31	Significant
Hsdl2	2907.4	-1.25811	0.107065	-11.7509	6.99072e-32	5.91872e-31	Mito Significant
Cdk2	131.568	2.20171	0.187414	11.7478	7.24475e-32	6.1307e-31	Significant
Mboat7	237.832	1.96697	0.167452	11.7465	7.36238e-32	6.22712e-31	Significant
Bin3	262.879	1.24701	0.106189	11.7432	7.64957e-32	6.46677e-31	Significant
Yipf5	610.048	1.45923	0.124275	11.7419	7.76893e-32	6.56438e-31	Significant
Mdh2	23937.7	-2.4695	0.210345	-11.7402	7.92663e-32	6.69426e-31	Mito Significant
Tap1	343.67	2.46104	0.209632	11.7398	7.96549e-32	6.72033e-31	Significant
Kif4a	82.6496	4.75071	0.404665	11.7398	7.96326e-32	6.72033e-31	Significant
Apoo	1640.43	-2.14099	0.182394	-11.7383	8.11123e-32	6.83986e-31	Mito Significant
Srl	46832.1	-2.34616	0.199879	-11.7379	8.14742e-32	6.86694e-31	Significant
Tmem150a	1597.68	-1.26332	0.107653	-11.7351	8.42736e-32	7.09933e-31	Significant
Rnf41	562.672	1.02531	0.0873998	11.7312	8.81784e-32	7.42455e-31	Significant
Gmfb	1361.7	1.03646	0.0883538	11.7307	8.86875e-32	7.46368e-31	Significant
[truncated: 14,913 more rows]

## Sheet: Day7
Gene	baseMean	log2FoldChange	lfcSE	stat	pvalue	FDR	Gene_Status
Myh8	5057.3	4.88333	0.134135	36.4061	3.40639e-290	5.75305e-286	Significant
Lrrc15	1682.61	7.94198	0.220001	36.0997	2.29329e-285	1.93657e-281	Significant
Fam167a	273.096	5.94938	0.187938	31.6561	6.24859e-220	3.51775e-216	Significant
Tubb2a	1451.1	3.2551	0.10451	31.1463	5.68421e-213	2.40002e-209	Significant
Dclk1	3678.59	6.45282	0.210757	30.6174	7.19237e-206	2.42944e-202	Significant
Fam171a2	436.474	3.80081	0.125863	30.198	2.51303e-200	7.07377e-197	Significant
Scn5a	510.17	6.68989	0.222334	30.0893	6.68517e-199	1.61294e-195	Significant
Mical1	392.781	3.02739	0.100949	29.9894	1.34713e-197	2.84396e-194	Significant
Sgcb	5679.08	-2.14844	0.0750173	-28.6392	2.18581e-180	4.10179e-177	Significant
Adam19	2174.87	3.64284	0.127231	28.6317	2.70547e-180	4.56927e-177	Significant
Piezo1	1803.9	3.38768	0.119123	28.4386	6.74994e-178	1.03636e-174	Significant
Cthrc1	1218.65	7.79735	0.274302	28.4261	9.61568e-178	1.35333e-174	Significant
Klhl2	302.962	2.49765	0.0888836	28.1003	9.72458e-174	1.26337e-170	Significant
Dlk1	453.37	6.21317	0.22166	28.0302	6.95836e-173	8.39426e-170	Significant
Chrd	542.505	3.44596	0.125148	27.5349	6.70538e-167	7.54981e-164	Significant
Spats2	375.455	1.88853	0.0690653	27.3441	1.26794e-164	1.33839e-161	Significant
Tubb2b	187.475	3.7665	0.139607	26.9793	2.58619e-160	2.5693e-157	Significant
Plod2	1076.69	2.34102	0.0870185	26.9026	2.04724e-159	1.92088e-156	Significant
Adamts14	235.317	4.1415	0.154268	26.8461	9.36431e-159	8.32388e-156	Significant
Sorcs2	508.051	4.82262	0.179674	26.8409	1.07766e-158	9.10028e-156	Significant
Ephb3	230.764	4.25281	0.158847	26.7729	6.68189e-158	5.37383e-155	Significant
Stk17b	928.019	2.13148	0.0800576	26.6243	3.54772e-156	2.72352e-153	Significant
Fndc3c1	266.426	4.19359	0.159508	26.2907	2.44983e-152	1.79892e-149	Significant
Impdh1	687.528	1.88018	0.0729085	25.7882	1.20313e-146	8.46654e-144	Significant
Litaf	1204.44	2.58631	0.100792	25.6599	3.27455e-145	2.21216e-142	Significant
Olfml2b	1258.75	3.47006	0.13558	25.5942	1.76951e-144	1.14944e-141	Significant
Spon1	1257.64	4.84868	0.191545	25.3136	2.26417e-141	1.41628e-138	Significant
Ncam1	3191.4	4.6569	0.185105	25.1581	1.15115e-139	6.94351e-137	Significant
Slc7a5	168.017	3.84488	0.152897	25.1468	1.53216e-139	8.92296e-137	Significant
Dok3	207.301	4.19788	0.166993	25.138	1.91047e-139	1.07553e-136	Significant
Sec1	129.062	4.62435	0.184478	25.0672	1.13318e-138	6.17362e-136	Significant
C1qtnf3	950.095	5.81436	0.232893	24.9658	1.43922e-137	7.59593e-135	Significant
Paqr8	327.937	3.59001	0.143933	24.9422	2.59469e-137	1.32793e-134	Significant
Tnc	6361.94	7.03479	0.282065	24.9403	2.71984e-137	1.35104e-134	Significant
Lum	10405.2	4.991	0.200884	24.8452	2.91206e-136	1.40519e-133	Significant
Ptprv	385.05	7.4645	0.300503	24.8401	3.31166e-136	1.55363e-133	Significant
Arhgef2	907.473	1.62358	0.066452	24.4323	7.75421e-132	3.53948e-129	Significant
Srgap2	766.926	1.95188	0.0801717	24.3462	6.35492e-131	2.82443e-128	Significant
Mmp14	4226.63	4.60706	0.189757	24.2788	3.2834e-130	1.42188e-127	Significant
Cab39l	1334.65	-1.79535	0.0739888	-24.2652	4.57225e-130	1.93052e-127	Significant
Sirpa	1158.75	3.22833	0.133463	24.1888	2.91539e-129	1.20093e-126	Significant
Adamts7	250.775	4.21849	0.174814	24.1312	1.17578e-128	4.72802e-126	Significant
Postn	17810.9	5.73723	0.238233	24.0824	3.82082e-128	1.50069e-125	Significant
Ankrd1	10196.1	6.24192	0.261386	23.8801	4.93011e-126	1.89238e-123	Significant
Tac4	141.344	6.20208	0.260468	23.8113	2.55376e-125	9.58456e-123	Significant
Narf	2106.36	-1.81098	0.0762119	-23.7624	8.18741e-125	3.00603e-122	Significant
Apoe	19627.6	4.18198	0.176212	23.7327	1.65907e-124	5.9617e-122	Significant
Crabp2	325.039	4.74541	0.20152	23.548	1.31462e-122	4.62555e-120	Significant
Msn	3241.77	2.10536	0.0899076	23.4169	2.87573e-121	9.91187e-119	Significant
Mamdc2	305.408	2.64429	0.11309	23.3821	6.50024e-121	2.19565e-118	Significant
Matn2	663.92	3.34228	0.14295	23.3808	6.70492e-121	2.22038e-118	Significant
Col6a1	12359.8	3.36469	0.144219	23.3304	2.17885e-120	7.07666e-118	Significant
Plcl2	1996.79	-2.06671	0.0890347	-23.2124	3.40913e-119	1.08635e-116	Significant
Myh15	212.997	5.25322	0.227993	23.0411	1.80475e-117	5.64452e-115	Significant
Frmpd1	170.249	4.38074	0.190144	23.039	1.89541e-117	5.82028e-115	Significant
Col6a2	11197.1	3.18126	0.138221	23.0157	3.24435e-117	9.78462e-115	Significant
Plekhg4	215.868	6.31655	0.275423	22.934	2.13047e-116	6.31253e-114	Significant
Asb11	2031.38	-3.7251	0.163026	-22.8498	1.46863e-115	4.27649e-113	Significant
Rab31	1436.04	3.13754	0.137338	22.8454	1.62512e-115	4.65199e-113	Significant
Tm6sf1	484.946	2.06064	0.0902425	22.8345	2.08536e-115	5.86995e-113	Significant
Pxdn	2186.5	2.93339	0.128875	22.7615	1.10511e-114	3.0597e-112	Significant
RGD1304884	522.257	2.38292	0.104797	22.7384	1.86862e-114	5.09017e-112	Significant
Adamts15	731.571	3.61329	0.159041	22.7192	2.89273e-114	7.7548e-112	Significant
Armcx2	276.382	3.78993	0.16688	22.7105	3.52422e-114	9.30009e-112	Mito Significant
Blnk	134.082	5.12999	0.227073	22.5918	5.22168e-113	1.35675e-110	Significant
Mxra7	631.989	3.10346	0.137697	22.5383	1.75014e-112	4.4785e-110	Significant
Cdk14	631.199	2.49387	0.110803	22.5072	3.52479e-112	8.88511e-110	Significant
P4ha3	240.396	6.00486	0.26685	22.5028	3.89683e-112	9.67847e-110	Significant
Iffo1	1221.6	1.63342	0.0726816	22.4736	7.51605e-112	1.83969e-109	Significant
Btg1	1169.82	1.70785	0.0766051	22.2942	4.20196e-110	1.01381e-107	Significant
Erbb2	368.818	2.83506	0.127748	22.1926	4.05213e-109	9.63893e-107	Significant
Rdh14	990.325	-1.9066	0.0859694	-22.1776	5.65073e-109	1.32549e-106	Mito Significant
Pdlim4	472.572	2.82497	0.127496	22.1573	8.87939e-109	2.0543e-106	Significant
Gulp1	430.611	2.36855	0.107288	22.0766	5.30721e-108	1.21126e-105	Significant
Gask1b	810.062	2.89406	0.131157	22.0656	6.77245e-108	1.52507e-105	Significant
Heca	1679.78	-1.45828	0.066704	-21.862	5.98174e-106	1.32928e-103	Significant
Col5a2	8955.5	3.50686	0.160505	21.8489	7.9575e-106	1.74538e-103	Significant
Cdk17	310.947	1.29566	0.0593969	21.8135	1.72582e-105	3.73683e-103	Significant
Ryk	2808.25	-1.4902	0.0683682	-21.7967	2.49619e-105	5.33647e-103	Significant
Zfp180	1500.05	-1.80445	0.0829304	-21.7586	5.72873e-105	1.20941e-102	Significant
Cnst	2637.09	-2.0489	0.0941866	-21.7536	6.38446e-105	1.3312e-102	Significant
Tnnt2	1014.57	5.73621	0.263962	21.7312	1.03981e-104	2.14162e-102	Significant
Capn6	757.996	3.87367	0.17945	21.5863	2.41439e-103	4.91285e-101	Significant
Lgalsl	2487.27	-2.52868	0.117202	-21.5754	3.05706e-103	6.14651e-101	Significant
Stxbp3	1119.22	-1.48979	0.0691868	-21.5329	7.6659e-103	1.52317e-100	Significant
Prrg4	156.741	4.19371	0.195158	21.4889	1.97945e-102	3.88731e-100	Significant
Irf8	333.235	3.56516	0.166206	21.4502	4.54276e-102	8.8187e-100	Significant
Cdh11	476.653	4.37503	0.204419	21.4022	1.27346e-101	2.44403e-99	Significant
Tab2	5060.38	-1.89637	0.0890317	-21.3	1.13629e-100	2.15628e-98	Significant
Adap2	323.615	2.97942	0.140001	21.2815	1.68642e-100	3.16465e-98	Significant
Zfp91	5258.7	-1.72311	0.0809921	-21.275	1.93599e-100	3.59307e-98	Significant
Cdkn1a	3951.52	5.18604	0.243929	21.2604	2.6405e-100	4.84732e-98	Significant
Sytl2	494.879	3.15745	0.148624	21.2446	3.70105e-100	6.72119e-98	Significant
Map6d1	101.739	4.02118	0.189307	21.2416	3.9454e-100	7.0887e-98	Significant
Adcy9	1049.39	-2.07593	0.0978307	-21.2196	6.29498e-100	1.11911e-97	Significant
Ubald2	3155.95	-2.16606	0.102093	-21.2165	6.71761e-100	1.18181e-97	Significant
Il15	674.875	-2.56141	0.120811	-21.2017	9.21013e-100	1.60361e-97	Significant
Vopp1	504.768	1.90816	0.0901726	21.1612	2.17703e-99	3.75183e-97	Significant
Fam78a	1743.35	-2.42196	0.114663	-21.1224	4.95183e-99	8.44762e-97	Significant
Sptlc2	519.434	1.27728	0.0607502	21.0251	3.86802e-98	6.5327e-96	Mito Significant
Col5a1	8301.83	4.15072	0.197741	20.9907	7.97453e-98	1.33348e-95	Significant
Sertad4	354.669	3.23071	0.15412	20.9622	1.45114e-97	2.40277e-95	Significant
Stc2	210.405	-2.22317	0.10638	-20.8983	5.54288e-97	9.08871e-95	Significant
Cand1	927.138	1.28758	0.0617083	20.8656	1.10021e-96	1.78668e-94	Significant
Draxin	128.826	3.34027	0.161221	20.7185	2.35698e-95	3.79114e-93	Significant
Lrrc17	562.744	4.72144	0.22826	20.6844	4.78201e-95	7.61918e-93	Significant
Il1rl1	274.603	4.08491	0.197623	20.6702	6.42775e-95	1.01456e-92	Significant
Gja1	2123.89	4.02897	0.194927	20.6691	6.57024e-95	1.02745e-92	Significant
Adam12	1361.12	5.47561	0.264987	20.6637	7.35128e-95	1.13904e-92	Significant
Bgn	9362.42	4.73914	0.229556	20.6448	1.0867e-94	1.66849e-92	Significant
Zfp775	679.917	-1.17998	0.0571889	-20.633	1.38842e-94	2.11252e-92	Significant
Calm3	6031.88	-2.07933	0.100805	-20.6273	1.56166e-94	2.3549e-92	Significant
Col27a1	322.081	3.71963	0.180366	20.6227	1.71632e-94	2.56521e-92	Significant
Cyfip2	229.393	2.68573	0.130395	20.5968	2.92965e-94	4.34025e-92	Significant
Col16a1	2482.99	4.79768	0.233053	20.5862	3.64652e-94	5.35532e-92	Significant
Mob2	1107.04	-1.32957	0.0648858	-20.4909	2.59306e-93	3.77535e-91	Significant
Ptk7	413.232	4.49523	0.219503	20.4791	3.30656e-93	4.77304e-91	Significant
Srpx2	534.079	5.3752	0.262549	20.4732	3.73667e-93	5.34819e-91	Significant
Prss35	314.261	6.68382	0.326545	20.4683	4.12907e-93	5.86015e-91	Mito Significant
Rasgrp3	1751.67	-2.31145	0.113136	-20.4308	8.909e-93	1.25387e-90	Significant
Pak1	404.497	2.38255	0.116936	20.3749	2.7917e-92	3.89661e-90	Significant
Ccdc134	281.071	1.45945	0.0716594	20.3665	3.3172e-92	4.59214e-90	Significant
Armcx4	434.404	2.31666	0.11388	20.3429	5.36476e-92	7.36629e-90	Significant
Cemip	144.073	6.25038	0.307992	20.294	1.45327e-91	1.97938e-89	Significant
Asb14	1074.36	-2.49237	0.122966	-20.2688	2.42515e-91	3.27667e-89	Significant
Uckl1	1384.52	-1.85106	0.0913474	-20.2639	2.67832e-91	3.59001e-89	Significant
Cd82	810.186	2.40334	0.118971	20.2011	9.56855e-91	1.27247e-88	Significant
Lama5	1550.34	2.15537	0.106785	20.1843	1.34581e-90	1.77573e-88	Significant
Pcnt	2637.46	-1.91031	0.0947696	-20.1575	2.31452e-90	3.03023e-88	Significant
Mmp19	368.612	4.29648	0.213272	20.1455	2.94711e-90	3.82875e-88	Significant
Nek7	5151.17	-1.60369	0.079608	-20.1448	2.98674e-90	3.85061e-88	Significant
Txnrd2	621.213	-1.72203	0.0855833	-20.1211	4.82678e-90	6.17572e-88	Mito Significant
Sulf2	747.719	3.77873	0.188404	20.0565	1.76968e-89	2.24723e-87	Significant
Podnl1	142.256	7.13215	0.356433	20.0098	4.52752e-89	5.70636e-87	Significant
Musk	566.853	3.8199	0.19183	19.913	3.14134e-88	3.92994e-86	Significant
Pkp1	99.6417	4.33096	0.217565	19.9065	3.57191e-88	4.43573e-86	Significant
Mpeg1	1206.1	3.93515	0.198015	19.8729	6.98178e-88	8.60696e-86	Significant
C19h1orf198	602.748	2.50612	0.126265	19.8482	1.14256e-87	1.39831e-85	Significant
Trappc6b	1055.44	-1.51249	0.0763407	-19.8123	2.33124e-87	2.83254e-85	Significant
Strbp	610.536	-1.84957	0.0933673	-19.8097	2.45725e-87	2.96432e-85	Significant
Lilrb3	291.623	4.52411	0.228387	19.809	2.49164e-87	2.98449e-85	Significant
Igsf8	164.328	2.69578	0.13634	19.7724	5.14326e-87	6.11722e-85	Significant
Eepd1	2278.17	-2.5211	0.127795	-19.7277	1.24598e-86	1.47157e-84	Significant
Plagl1	584.09	3.77141	0.191322	19.7124	1.68894e-86	1.98087e-84	Significant
Ppp3cc	1164.36	-1.60122	0.0813382	-19.686	2.84357e-86	3.31208e-84	Significant
Zfp709	384.361	-1.3366	0.0679419	-19.6727	3.69579e-86	4.27521e-84	Significant
Prkcq	1869.37	-2.28929	0.116383	-19.6703	3.87644e-86	4.45369e-84	Significant
Rere	4164.61	-1.56031	0.0794256	-19.6449	6.38788e-86	7.28952e-84	Significant
Megf6	495.647	6.73115	0.342653	19.6442	6.47968e-86	7.34465e-84	Significant
Ptp4a3	9600.64	-2.30102	0.117502	-19.5827	2.17044e-85	2.44377e-83	Significant
Myadm	1799.66	1.97623	0.101043	19.5584	3.49968e-85	3.91432e-83	Significant
Bcat1	418.623	4.65583	0.238234	19.5431	4.71906e-85	5.24344e-83	Significant
Mtdh	5183.66	-1.63012	0.0835781	-19.5041	1.01317e-84	1.1184e-82	Significant
RGD1311744	284.855	3.44456	0.176683	19.4957	1.195e-84	1.31055e-82	Significant
Yaf2	861.161	-1.45503	0.0746891	-19.4811	1.58847e-84	1.73081e-82	Significant
Cul7	549.659	2.50709	0.128735	19.4747	1.79892e-84	1.94756e-82	Significant
Cmbl	893.397	-3.1747	0.163023	-19.4739	1.82701e-84	1.96537e-82	Significant
Adamts17	154.199	4.57919	0.235376	19.4548	2.65369e-84	2.83659e-82	Significant
Col3a1	100892	4.05692	0.208587	19.4495	2.94292e-84	3.12598e-82	Significant
Zfp275	229.921	2.19526	0.113107	19.4087	6.51632e-84	6.87838e-82	Significant
Mvb12b	2442.49	-2.19492	0.113175	-19.3941	8.65673e-84	9.08096e-82	Significant
Cnn3	1551.89	2.27202	0.117203	19.3853	1.02767e-83	1.07138e-81	Significant
Col6a3	11715.2	3.51663	0.181444	19.3813	1.10971e-83	1.14981e-81	Significant
Glis3	200.73	4.53039	0.23414	19.349	2.07646e-83	2.13838e-81	Significant
Cul1	3022.09	-0.660453	0.0341428	-19.3439	2.29615e-83	2.35028e-81	N.S.
Tpbg	144.612	4.57552	0.236744	19.3269	3.19166e-83	3.24723e-81	Significant
Plaat1	1200.33	-2.04149	0.105642	-19.3247	3.33185e-83	3.36956e-81	Significant
Zbed3	249.969	2.02196	0.104806	19.2924	6.22618e-83	6.25916e-81	Significant
Loxl2	2211.07	3.41037	0.177143	19.2521	1.35678e-82	1.3559e-80	Significant
Ghr	2999.67	-2.04305	0.106189	-19.2397	1.72293e-82	1.71168e-80	Significant
Chsy1	483.344	2.71173	0.140957	19.238	1.77901e-82	1.75706e-80	Significant
Tent4b	1352.48	-1.42729	0.074197	-19.2364	1.83432e-82	1.80115e-80	Significant
Clcn1	3068.72	-2.3181	0.121091	-19.1435	1.09704e-81	1.07098e-79	Significant
Camk1d	98.4489	2.66437	0.139191	19.1418	1.13214e-81	1.0989e-79	Significant
Lpin1	2129.62	-2.79597	0.146321	-19.1085	2.14576e-81	2.07084e-79	Significant
Numbl	376.146	2.73025	0.143538	19.0211	1.14108e-80	1.09498e-78	Significant
Enpp1	499.34	2.28314	0.12014	19.0039	1.58303e-80	1.5105e-78	Significant
St3gal6	1080.91	-2.68297	0.141328	-18.984	2.31446e-80	2.196e-78	Significant
Cdadc1	4150.17	-2.19279	0.115594	-18.9697	3.03624e-80	2.86475e-78	Significant
Ssc5d	1360.57	3.44434	0.18159	18.9677	3.15283e-80	2.95824e-78	Significant
Spg21	1281.93	2.78213	0.146723	18.9618	3.52685e-80	3.29089e-78	Significant
Mfap4	3498.43	3.96037	0.208943	18.9543	4.07071e-80	3.77748e-78	Significant
Cd44	896.036	2.85693	0.150813	18.9435	4.9916e-80	4.60673e-78	Significant
Adhfe1	676.841	-3.9395	0.208075	-18.933	6.09483e-80	5.59433e-78	Mito Significant
Mt1	510.346	5.20725	0.275153	18.9249	7.10916e-80	6.49009e-78	Significant
Gpd2	2130.44	-2.6331	0.139202	-18.9157	8.47154e-80	7.69225e-78	Mito Significant
Ccdc91	2100.49	-2.26441	0.119738	-18.9114	9.1952e-80	8.30469e-78	Significant
Lmod1	705.611	-2.79718	0.147967	-18.904	1.05672e-79	9.49307e-78	Significant
Klhl5	279.15	2.45609	0.130096	18.879	1.69716e-79	1.51658e-77	Significant
Actn1	961.555	2.30462	0.122111	18.8732	1.89542e-79	1.68483e-77	Significant
Hhipl1	160.715	4.30505	0.228165	18.8681	2.08656e-79	1.84503e-77	Significant
Myog	1965.45	3.65184	0.193573	18.8654	2.19436e-79	1.93024e-77	Significant
Mex3b	125.409	4.00565	0.212431	18.8562	2.61318e-79	2.28673e-77	Significant
Fdft1	1620.44	-2.00883	0.106565	-18.8508	2.8919e-79	2.51397e-77	Significant
Nes	2882.81	2.87765	0.152655	18.8506	2.90263e-79	2.51397e-77	Significant
Nrcam	57.2243	4.94603	0.262601	18.8348	3.91916e-79	3.37707e-77	Significant
Rab15	183.233	3.3582	0.178402	18.8238	4.81777e-79	4.13032e-77	Significant
Fbn2	304.89	6.14918	0.326757	18.8188	5.29807e-79	4.51915e-77	Significant
Tst	976.665	-2.89704	0.154001	-18.8118	6.0488e-79	5.13358e-77	Mito Significant
Dennd4b	2806.56	-1.44945	0.0771885	-18.7781	1.14112e-78	9.6362e-77	Significant
Plekho2	581.722	2.43656	0.129789	18.7733	1.24918e-78	1.04962e-76	Significant
Cd276	785.658	2.64109	0.140739	18.7659	1.43518e-78	1.19994e-76	Significant
Tmem158	180.868	4.28048	0.22831	18.7485	1.98974e-78	1.65541e-76	Significant
Aif1l	707.453	2.93814	0.156896	18.7267	3.00143e-78	2.48486e-76	Significant
Tmem119	406.322	5.717	0.30571	18.7007	4.88323e-78	4.02306e-76	Significant
Igsf3	362.73	2.69047	0.143897	18.6971	5.2246e-78	4.28341e-76	Significant
Aspn	2188.13	5.18421	0.277294	18.6957	5.36529e-78	4.3775e-76	Significant
Marcksl1	389.628	3.33761	0.178573	18.6905	5.92075e-78	4.80748e-76	Significant
Fhl2	130.916	3.20603	0.171642	18.6785	7.40147e-78	5.98102e-76	Significant
Vash1	535.633	2.47265	0.132532	18.657	1.10882e-77	8.91753e-76	Significant
Tmbim1	397.155	1.79829	0.0963978	18.6549	1.15157e-77	9.21748e-76	Significant
Mylk2	23499.6	-3.61592	0.194452	-18.5955	3.49697e-77	2.78587e-75	Significant
Tcea3	2569.54	-2.68909	0.14471	-18.5826	4.44153e-77	3.52174e-75	Significant
Gdf1	607.405	-1.8682	0.100549	-18.58	4.66512e-77	3.68174e-75	Significant
Stxbp1	765.989	2.00237	0.107799	18.575	5.12343e-77	4.02463e-75	Significant
Zfp691	333.684	-1.43917	0.0774951	-18.5712	5.5004e-77	4.30075e-75	Significant
Camk2g	3464.36	-1.79579	0.0968332	-18.5452	8.91657e-77	6.93972e-75	Significant
Znf768	1102.6	-1.69189	0.0912496	-18.5413	9.58264e-77	7.42391e-75	Significant
Nkiras1	837.876	-1.84113	0.0993112	-18.539	1.00148e-76	7.72331e-75	Significant
Pknox2	963.42	-1.6387	0.0884602	-18.5247	1.30555e-76	1.00224e-74	Significant
Rin1	119.063	2.35269	0.127083	18.5131	1.62045e-76	1.23836e-74	Significant
Mxi1	1810.36	-1.69218	0.091508	-18.4921	2.3907e-76	1.81876e-74	Significant
Glud1	4218.24	-0.930128	0.0503495	-18.4734	3.37949e-76	2.55947e-74	N.S.
Dpysl3	475.802	3.68927	0.199803	18.4645	3.98506e-76	3.00463e-74	Significant
Maged1	1426.7	1.86717	0.101272	18.4372	6.60742e-76	4.95968e-74	Significant
Depdc7	76.1428	2.99665	0.162552	18.4351	6.87282e-76	5.13606e-74	Significant
Igsf10	718.156	5.13828	0.278741	18.4339	7.01964e-76	5.22267e-74	Significant
Ctnna1	1926.45	1.38207	0.0751216	18.3978	1.36848e-75	1.0137e-73	Significant
Tbc1d4	1804.37	-2.01172	0.109516	-18.3691	2.32079e-75	1.71161e-73	Significant
Fzd7	1125.34	-1.67623	0.0913352	-18.3525	3.15011e-75	2.31314e-73	Significant
Chpf	737.088	2.48918	0.135764	18.3346	4.38414e-75	3.20536e-73	Significant
Niban2	947.015	2.39857	0.130841	18.332	4.59661e-75	3.34621e-73	Significant
Mfsd6	451.503	-2.12375	0.115931	-18.3192	5.82005e-75	4.21866e-73	Significant
Sh3bp2	166.318	3.60367	0.19674	18.3169	6.0634e-75	4.37628e-73	Significant
Smim19	1266.27	-1.36157	0.0743487	-18.3133	6.48142e-75	4.65807e-73	Significant
Ckap4	1044.53	3.40637	0.186397	18.2748	1.31387e-74	9.40249e-73	Significant
Tmem9	345.88	2.53809	0.138915	18.2709	1.41103e-74	1.00552e-72	Significant
Slc25a24	361.403	2.54095	0.139105	18.2665	1.52987e-74	1.08563e-72	Mito Significant
Fkbp10	1115.97	3.62593	0.198721	18.2463	2.21258e-74	1.56353e-72	Mito Significant
Morc4	289.166	1.95339	0.107253	18.213	4.07191e-74	2.86544e-72	Significant
Thy1	1339.95	4.18332	0.229768	18.2067	4.56779e-74	3.20106e-72	Significant
Gpt2	4229.49	-2.0576	0.113176	-18.1806	7.35484e-74	5.13289e-72	Mito Significant
Cenpb	4655.1	-1.13004	0.062228	-18.1596	1.07775e-73	7.49056e-72	Significant
Ybx2	246.991	-2.43343	0.13402	-18.1572	1.12553e-73	7.79063e-72	Significant
Llgl1	488.529	1.2367	0.0681623	18.1435	1.44624e-73	9.9696e-72	Significant
Erlec1	2200.09	-1.28154	0.0706659	-18.1352	1.68234e-73	1.155e-71	Significant
Rnf145	531.572	1.44556	0.0798594	18.1013	3.11153e-73	2.12756e-71	Significant
Trip10	2510.17	-1.18731	0.065604	-18.0982	3.29156e-73	2.24158e-71	Significant
Col19a1	632.489	5.06593	0.280179	18.081	4.49613e-73	3.0496e-71	Significant
Mmp2	7547.22	3.28256	0.181628	18.073	5.20519e-73	3.51642e-71	Significant
Sox4	247.981	2.82326	0.156228	18.0714	5.35436e-73	3.60278e-71	Significant
Ptpn11	7326.84	-1.64167	0.0909781	-18.0446	8.69507e-73	5.82742e-71	Significant
Usp7	2779.78	-0.776893	0.0430772	-18.0349	1.03686e-72	6.92156e-71	N.S.
Aldh18a1	369.076	3.39135	0.188076	18.0318	1.09585e-72	7.28654e-71	Mito Significant
Emilin1	933.598	3.23285	0.179296	18.0308	1.11647e-72	7.39457e-71	Significant
Agtpbp1	4624.01	-2.41444	0.133921	-18.0288	1.15757e-72	7.63678e-71	Significant
Septin2	3770.1	1.26745	0.0703136	18.0257	1.22474e-72	8.04849e-71	Significant
Unc5a	190.848	-3.44633	0.1913	-18.0153	1.47777e-72	9.67366e-71	Significant
Pccb	1879.49	-1.70387	0.0946668	-17.9986	1.99683e-72	1.30211e-70	Mito Significant
Fn1	24601.5	3.92038	0.21786	17.9949	2.13444e-72	1.38648e-70	Significant
Nras	549.539	1.13875	0.0632858	17.9937	2.18156e-72	1.41166e-70	Significant
Ifitm1	403.264	3.24649	0.180434	17.9927	2.22193e-72	1.4323e-70	Significant
Art3	5801.44	-2.34375	0.130328	-17.9835	2.62455e-72	1.6854e-70	Significant
Tspan14	627.906	1.58831	0.0883304	17.9814	2.72302e-72	1.74201e-70	Significant
Atmin	844.268	-1.51322	0.0844064	-17.9278	7.15935e-72	4.5628e-70	Significant
Fxyd6	371.531	2.40746	0.134509	17.8981	1.21961e-71	7.74362e-70	Significant
Pvr	675.736	2.38517	0.133342	17.8876	1.4737e-71	9.28708e-70	Significant
Loxl1	1298.86	4.09787	0.229089	17.8877	1.47162e-71	9.28708e-70	Significant
Net1	2842.55	-1.6981	0.0949398	-17.886	1.51513e-71	9.51268e-70	Significant
Gpsm2	95.2317	2.90306	0.16248	17.8671	2.12747e-71	1.33077e-69	Significant
Bmp1	1445.18	2.83392	0.15866	17.8615	2.35181e-71	1.46567e-69	Significant
Chd3	1204.61	1.95908	0.109698	17.8589	2.46497e-71	1.53054e-69	Significant
Dio2	74.246	3.66813	0.205434	17.8555	2.6196e-71	1.6206e-69	Significant
Ctxn3	417.191	3.72319	0.208784	17.8328	3.9352e-71	2.42561e-69	Significant
Serpinh1	6143.08	2.60412	0.14607	17.828	4.28838e-71	2.63369e-69	Significant
Pdcl3	1072.68	-0.8221	0.046127	-17.8225	4.72495e-71	2.8913e-69	N.S.
Dnajc21	1984.55	-2.2427	0.125875	-17.8169	5.22727e-71	3.18713e-69	Significant
Arhgap44	979.437	-2.12751	0.119414	-17.8163	5.28542e-71	3.21099e-69	Significant
Crebl2	605.704	-1.15188	0.0646715	-17.8113	5.7731e-71	3.49469e-69	Significant
Clmp	828.559	2.97393	0.166987	17.8094	5.97669e-71	3.60501e-69	Significant
Septin9	1188.23	1.99191	0.111879	17.8041	6.56276e-71	3.94443e-69	Significant
Satb1	909.094	-2.21942	0.12469	-17.7994	7.13999e-71	4.27614e-69	Significant
Cdh24	57.348	3.30467	0.185771	17.7889	8.6105e-71	5.13861e-69	Significant
Thbs2	2584.1	5.01954	0.282233	17.7851	9.22186e-71	5.48408e-69	Significant
Rftn2	220.55	2.48799	0.139965	17.7758	1.08764e-70	6.44531e-69	Significant
Klk1	947.197	6.83457	0.384708	17.7656	1.30506e-70	7.70667e-69	Significant
Eef1a1	37916.9	2.51877	0.141924	17.7473	1.8079e-70	1.06389e-68	Significant
A2m	126.435	7.0886	0.400416	17.7031	3.97021e-70	2.32822e-68	Significant
Ndrg4	201.031	2.90768	0.164328	17.6943	4.63648e-70	2.70953e-68	Significant
Tmem52	3584.82	-2.95113	0.166828	-17.6897	5.03454e-70	2.93201e-68	Significant
Aebp1	3956.13	3.8205	0.216138	17.6762	6.39303e-70	3.71037e-68	Significant
Tnfaip6	191.28	4.22554	0.239135	17.6701	7.13023e-70	4.12406e-68	Significant
Tgif1	303.834	2.3655	0.133901	17.6661	7.65701e-70	4.41363e-68	Significant
Runx1	927.366	4.45413	0.252375	17.6488	1.03911e-69	5.96924e-68	Significant
Adgra2	683.77	2.09282	0.118601	17.6458	1.09542e-69	6.2714e-68	Significant
RGD1307461	2221.15	-3.04172	0.172518	-17.6313	1.41639e-69	8.08153e-68	Significant
Wwp1	2941.89	-2.07065	0.11747	-17.6271	1.52614e-69	8.67842e-68	Significant
Zfp862	312.963	1.85897	0.105599	17.604	2.29496e-69	1.30066e-67	Significant
Lrif1	400.827	-1.21209	0.0688921	-17.594	2.73857e-69	1.54688e-67	Significant
Cdh2	139.713	3.58073	0.203721	17.5766	3.72163e-69	2.09515e-67	Significant
Rab28	3053.13	-1.86904	0.106353	-17.5739	3.90456e-69	2.19084e-67	Significant
Pink1	18440.5	-2.25564	0.128757	-17.5186	1.03326e-68	5.77838e-67	Mito Significant
Plpp7	4483.53	-2.04982	0.117031	-17.5152	1.09791e-68	6.11969e-67	Significant
Acss1	598.963	-1.91882	0.109599	-17.5076	1.25424e-68	6.96803e-67	Mito Significant
Limk1	170.334	1.87315	0.106994	17.507	1.26768e-68	7.01964e-67	Significant
Ccdc28b	333.244	-1.90238	0.108777	-17.4888	1.74314e-68	9.62089e-67	Significant
Col5a3	3597.95	3.3704	0.193081	17.4559	3.10582e-68	1.70861e-66	Significant
Arhgap23	409.861	1.71522	0.098538	17.4067	7.34384e-68	4.02695e-66	Significant
P2rx6	743.494	-3.14739	0.181007	-17.3882	1.01346e-67	5.53925e-66	Significant
Sar1b	7924.44	-2.59962	0.149519	-17.3865	1.04456e-67	5.69083e-66	Significant
Wipf3	453.665	-2.03858	0.117297	-17.3797	1.17666e-67	6.38993e-66	Significant
Tle5	11814.6	-1.84609	0.106286	-17.369	1.41612e-67	7.66568e-66	Significant
Ptprf	349.498	2.63448	0.151855	17.3486	2.02011e-67	1.09002e-65	Significant
Map4k4	1907.76	1.18485	0.0683079	17.3458	2.12381e-67	1.14232e-65	Significant
F2r	296.178	2.78593	0.160895	17.3152	3.61071e-67	1.93591e-65	Significant
Lmnb2	377.122	2.2311	0.128857	17.3145	3.65632e-67	1.95416e-65	Significant
Pamr1	213.13	5.61042	0.324496	17.2896	5.63039e-67	2.99974e-65	Significant
Fzd2	348.303	2.88515	0.167124	17.2635	8.86107e-67	4.70612e-65	Significant
Rcn1	2323.68	2.13587	0.123846	17.2462	1.19476e-66	6.32547e-65	Significant
Slc16a2	241.433	1.70451	0.0988403	17.2451	1.21757e-66	6.42611e-65	Significant
Timp1	679.976	4.93744	0.286359	17.2421	1.28227e-66	6.74651e-65	Significant
Mapk9	1641.16	-1.28198	0.074394	-17.2323	1.5194e-66	7.9693e-65	Significant
Dipk2a	464.16	1.75696	0.102006	17.2242	1.7495e-66	9.14775e-65	Significant
Gkap1	894.767	-1.46328	0.0849817	-17.2188	1.9201e-66	1.00088e-64	Significant
Lrrc14b	2355.15	-2.44898	0.142468	-17.1896	3.17464e-66	1.64974e-64	Significant
Asb10	1052.53	-3.03999	0.176853	-17.1893	3.1915e-66	1.65341e-64	Significant
Tmem233	1878.35	-2.65764	0.154804	-17.1677	4.63066e-66	2.39166e-64	Significant
Thbs3	476.657	3.53947	0.206253	17.1608	5.21579e-66	2.68565e-64	Significant
Slc38a2	4431.04	-1.31739	0.0767983	-17.1539	5.87477e-66	3.01578e-64	Significant
Maged2	907.062	1.95907	0.114246	17.1478	6.52764e-66	3.34077e-64	Significant
Myl4	2582.87	3.3149	0.193317	17.1475	6.55824e-66	3.34629e-64	Significant
Carmil1	151.643	2.64397	0.154205	17.1458	6.75538e-66	3.43649e-64	Significant
Dusp26	2801.14	-3.18487	0.185963	-17.1264	9.4385e-66	4.78699e-64	Significant
Acvr1b	1001.62	-1.42338	0.0831383	-17.1206	1.04171e-65	5.26751e-64	Significant
Blcap	1217.54	-1.17322	0.0686016	-17.102	1.43407e-65	7.22986e-64	Significant
Fabp5	421.472	3.02983	0.177199	17.0984	1.52492e-65	7.66498e-64	Significant
Selenbp1	424.366	-2.51861	0.147802	-17.0404	4.11651e-65	2.06302e-63	Significant
Casp3	316.24	2.60598	0.152936	17.0397	4.16991e-65	2.0836e-63	Mito Significant
Ldhd	886.756	-2.73649	0.16066	-17.0328	4.69032e-65	2.33672e-63	Mito Significant
Txlnb	7960.14	-2.4255	0.142406	-17.0323	4.72831e-65	2.34872e-63	Significant
Plekha2	755.023	-1.44667	0.0849394	-17.0318	4.76904e-65	2.362e-63	Significant
Fkbp4	3739.68	-1.97038	0.115942	-16.9945	9.01852e-65	4.45362e-63	Significant
Slc44a1	1065.92	1.80495	0.106246	16.9885	9.99857e-65	4.9232e-63	Significant
Arl4c	181.692	5.02668	0.296102	16.9762	1.23215e-64	6.04937e-63	Significant
Tuba1a	7220.45	2.08669	0.123044	16.959	1.65246e-64	8.0869e-63	Significant
Chrna1	3811.28	5.06105	0.298432	16.9588	1.65674e-64	8.0869e-63	Significant
Cul3	5087.4	-1.39546	0.0823051	-16.9547	1.77701e-64	8.64899e-63	Significant
Mest	1346.96	3.56616	0.21041	16.9486	1.96947e-64	9.55818e-63	Significant
Atp1b2	11479.4	-2.58425	0.152522	-16.9435	2.14909e-64	1.04e-62	Significant
Slc4a3	408.096	2.11933	0.125089	16.9425	2.18465e-64	1.05419e-62	Significant
Cd1d1	1510.25	-2.9202	0.172416	-16.937	2.40192e-64	1.15573e-62	Significant
Sh3rf1	194.782	1.76074	0.104009	16.9286	2.76689e-64	1.32755e-62	Significant
Cacng7	297.909	-3.21075	0.189884	-16.909	3.86506e-64	1.8492e-62	Significant
Trem2	194.78	5.58874	0.330925	16.8882	5.49365e-64	2.62097e-62	Significant
Sumf2	3180.41	-2.84762	0.168638	-16.886	5.70707e-64	2.71512e-62	Significant
Rxra	2127.06	-1.8939	0.112206	-16.8788	6.44071e-64	3.05554e-62	Significant
Fhod3	1930.41	-1.58742	0.0940791	-16.8732	7.08e-64	3.34941e-62	Significant
Cercam	508.085	2.87343	0.170307	16.8721	7.22173e-64	3.40692e-62	Significant
Mymk	632.588	6.61164	0.391905	16.8705	7.41247e-64	3.48716e-62	Significant
Fbln7	382.379	3.60835	0.213907	16.8688	7.63086e-64	3.57993e-62	Significant
Mmp11	118.729	3.62343	0.21517	16.8398	1.24641e-63	5.83119e-62	Significant
Ptgfrn	2311.74	2.36454	0.140543	16.8243	1.62031e-63	7.5595e-62	Significant
C1qtnf6	924.533	3.79792	0.22576	16.8228	1.66201e-63	7.7327e-62	Significant
RT1-Bb	1589.42	2.44972	0.145672	16.8167	1.84288e-63	8.55067e-62	Significant
Haus6	128.159	1.68749	0.100386	16.8099	2.06355e-63	9.54831e-62	Significant
Pdzrn3	3283.3	-1.63809	0.0975803	-16.7871	3.03079e-63	1.39855e-61	Significant
Plin2	1412.23	2.30061	0.137093	16.7813	3.34419e-63	1.53478e-61	Significant
Adamts12	855.747	3.09488	0.184424	16.7813	3.34335e-63	1.53478e-61	Significant
Echdc3	252.07	-2.23259	0.133046	-16.7806	3.38306e-63	1.54842e-61	Mito Significant
Tlnrd1	247.27	1.95603	0.116667	16.766	4.32818e-63	1.97564e-61	Significant
Oxr1	2813.91	-1.14425	0.0682678	-16.7612	4.68678e-63	2.13356e-61	Mito Significant
Ppm1a	4460.91	-1.4799	0.0883022	-16.7595	4.82293e-63	2.18963e-61	Significant
Gng12	807.244	0.875213	0.0522791	16.7411	6.57157e-63	2.97553e-61	N.S.
Tsku	280.268	3.31776	0.198328	16.7286	8.10888e-63	3.66179e-61	Significant
Tmem108	83.775	6.01681	0.359738	16.7256	8.53772e-63	3.84516e-61	Significant
Fstl1	4368.78	2.88934	0.172927	16.7084	1.13845e-62	5.11362e-61	Significant
Fam131b	389.623	-2.07676	0.124305	-16.7069	1.16724e-62	5.22906e-61	Significant
Rskr	5747.05	-1.20706	0.072288	-16.6979	1.35817e-62	6.06827e-61	Significant
Fndc1	4382.81	3.6355	0.217789	16.6928	1.47904e-62	6.5909e-61	Significant
Sys1	1557.78	-1.6554	0.0991899	-16.6892	1.56936e-62	6.97496e-61	Significant
Ttc7b	3412.89	-2.12842	0.127575	-16.6837	1.72163e-62	7.63164e-61	Significant
Pdlim7	7494.35	-2.24391	0.134504	-16.6828	1.74878e-62	7.73169e-61	Significant
Eif4e3	1488.1	-2.07506	0.124421	-16.6778	1.90011e-62	8.37886e-61	Significant
Runx2	178.101	4.15288	0.249353	16.6546	2.80195e-62	1.23235e-60	Significant
Ano5	5975.08	-2.2949	0.137831	-16.6501	3.0196e-62	1.32462e-60	Significant
Phc1	1005.76	-1.36041	0.0817137	-16.6485	3.10285e-62	1.35762e-60	Significant
Fn3k	590.642	-2.86274	0.172337	-16.6112	5.77896e-62	2.52198e-60	Significant
Pdk3	127.832	2.83264	0.170653	16.5989	7.10094e-62	3.09092e-60	Mito Significant
Gem	101.106	2.28317	0.137555	16.5982	7.17778e-62	3.11634e-60	Significant
Itga5	937.643	2.01909	0.121694	16.5915	8.03548e-62	3.47977e-60	Significant
Fbxl4	1039.88	-2.26778	0.136808	-16.5764	1.03288e-61	4.46147e-60	Mito Significant
Zmynd11	2360.58	-0.972512	0.0586849	-16.5717	1.11544e-61	4.80578e-60	N.S.
Sema4b	174.132	1.57263	0.0949238	16.5673	1.20012e-61	5.15747e-60	Significant
Igfbp4	2012.89	3.04365	0.183793	16.5602	1.35106e-61	5.79138e-60	Significant
Col18a1	2220.9	2.81766	0.170186	16.5564	1.43917e-61	6.15344e-60	Significant
Klhl21	4634.12	-2.34745	0.141818	-16.5525	1.53477e-61	6.54563e-60	Significant
Zfp57	60.0506	4.90341	0.296623	16.5308	2.20335e-61	9.37341e-60	Significant
Vat1	2150.21	2.58105	0.156238	16.52	2.63411e-61	1.11778e-59	Significant
Nudt3	4665.64	-1.78082	0.107874	-16.5084	3.19474e-61	1.35228e-59	Significant
Sdc1	472.725	3.65931	0.221805	16.4979	3.79885e-61	1.60397e-59	Significant
Llgl2	141.614	-1.91791	0.116269	-16.4954	3.95987e-61	1.66779e-59	Significant
St6galnac6	1543.93	-1.57984	0.0958908	-16.4754	5.51617e-61	2.31748e-59	Significant
Anxa5	2049.45	2.30914	0.140222	16.4678	6.25276e-61	2.62042e-59	Significant
Ifnlr1	81.1723	3.62558	0.2202	16.465	6.55053e-61	2.73841e-59	Significant
Vsir	430.325	2.20254	0.133798	16.4617	6.9186e-61	2.88514e-59	Significant
Jph1	4159.54	-2.05494	0.124924	-16.4496	8.44602e-61	3.51342e-59	Significant
Myh4	1.65783e+06	-2.41801	0.147016	-16.4473	8.77492e-61	3.64127e-59	Significant
Sfrp1	580.67	3.63014	0.220782	16.4422	9.53925e-61	3.94874e-59	Significant
Ampd2	290.965	1.43451	0.0872536	16.4407	9.77662e-61	4.0371e-59	Significant
Myom3	1144.62	3.25501	0.198142	16.4277	1.21179e-60	4.99171e-59	Significant
Mocs2	1097.53	-1.33686	0.0813902	-16.4253	1.26064e-60	5.18027e-59	Significant
Ptp4a2	17217.1	-2.00411	0.122191	-16.4014	1.86813e-60	7.65798e-59	Significant
Baiap2	189.637	2.90168	0.17699	16.3946	2.0895e-60	8.54471e-59	Significant
Rragd	1431.94	-2.25043	0.137376	-16.3815	2.59233e-60	1.05753e-58	Significant
Acyp2	2818.3	-2.41302	0.147404	-16.3702	3.12392e-60	1.27132e-58	Significant
Eif1	8043.81	-1.68224	0.102897	-16.3488	4.43768e-60	1.80163e-58	Significant
Anxa2	2587.67	2.65771	0.162736	16.3314	5.89786e-60	2.38871e-58	Significant
Aldh1l2	316.461	4.69451	0.287463	16.3308	5.95695e-60	2.40686e-58	Mito Significant
Ankrd9	4243.47	-2.77954	0.170228	-16.3283	6.2069e-60	2.50187e-58	Significant
Fhod1	3147.32	-1.76626	0.108188	-16.3258	6.46589e-60	2.60006e-58	Significant
Tgfb1	429.415	2.49513	0.152862	16.3228	6.79355e-60	2.72533e-58	Significant
Adgre1	328.747	2.83566	0.17384	16.3119	8.12348e-60	3.25112e-58	Significant
Frmd6	1328.09	1.46807	0.0900371	16.3052	9.069e-60	3.62095e-58	Significant
C1qtnf5	487.091	3.88525	0.238523	16.2888	1.18582e-59	4.72341e-58	Significant
Tes	274.142	3.20481	0.196773	16.2868	1.22492e-59	4.86769e-58	Significant
Lhfpl2	349.204	3.4267	0.21045	16.2828	1.30835e-59	5.187e-58	Significant
Tspan11	398.26	2.36024	0.14504	16.273	1.53333e-59	6.06472e-58	Significant
Scn4b	10490.5	-2.74384	0.168621	-16.2722	1.55416e-59	6.13274e-58	Significant
Ppp1r3c	8735.93	-3.01688	0.185406	-16.2718	1.56613e-59	6.16558e-58	Significant
Trim8	913.868	0.96508	0.0593117	16.2713	1.57719e-59	6.19471e-58	N.S.
Wdr81	563.236	1.33095	0.0818272	16.2654	1.73657e-59	6.80486e-58	Significant
RGD1308706	665.846	-1.2137	0.0746288	-16.2632	1.80168e-59	7.04366e-58	Significant
Cd68	568.393	4.02724	0.247654	16.2615	1.8503e-59	7.21702e-58	Significant
Dtx4	155.789	1.72777	0.106275	16.2576	1.97385e-59	7.6812e-58	Significant
Enpp2	425.386	-1.60203	0.0985673	-16.2532	2.12154e-59	8.23692e-58	Significant
Gtpbp10	356.22	-1.06796	0.0657309	-16.2475	2.32527e-59	9.00723e-58	Mito Significant
Cald1	2488.49	1.90946	0.117702	16.2228	3.47728e-59	1.34388e-57	Significant
Adcy1	1072.83	-3.96914	0.244748	-16.2173	3.80652e-59	1.46777e-57	Significant
Eln	1573.43	2.38544	0.147188	16.2068	4.5179e-59	1.7381e-57	Significant
Plxdc2	728.687	2.47252	0.152578	16.2049	4.65303e-59	1.78602e-57	Significant
Eaf1	448.431	0.781629	0.0482363	16.2042	4.7126e-59	1.80336e-57	N.S.
Arid3b	152.472	-1.48856	0.0918634	-16.2041	4.71955e-59	1.80336e-57	Significant
Sytl1	38.0091	4.50059	0.2779	16.195	5.46995e-59	2.08537e-57	Significant
Nsg1	69.7177	3.04199	0.187862	16.1926	5.68513e-59	2.16253e-57	Significant
Snx8	284.038	2.1589	0.13335	16.1898	5.95575e-59	2.26037e-57	Significant
Ezr	268.306	3.34157	0.206444	16.1863	6.29757e-59	2.38474e-57	Significant
Sec24d	637.262	2.91576	0.180189	16.1817	6.79184e-59	2.56616e-57	Significant
Ror2	143.148	4.16798	0.257597	16.1802	6.9562e-59	2.62239e-57	Significant
Edem1	932.718	1.96901	0.121808	16.1649	8.91541e-59	3.35351e-57	Significant
Zbtb38	1338.85	-1.07315	0.0664215	-16.1567	1.01874e-58	3.82343e-57	Significant
Arih2	2714.79	-1.49583	0.0925852	-16.1563	1.02572e-58	3.84112e-57	Significant
Iah1	231.906	1.7746	0.109899	16.1475	1.18278e-58	4.41948e-57	Significant
Efcab14	1904.46	-0.871192	0.0539683	-16.1426	1.27944e-58	4.77009e-57	N.S.
Tgfbi	4495.65	2.97325	0.184421	16.1221	1.78542e-58	6.64185e-57	Significant
Ppp1r18	578.134	1.66609	0.103353	16.1203	1.83575e-58	6.81408e-57	Significant
Vcan	1571.92	4.26996	0.265036	16.1108	2.14087e-58	7.92921e-57	Significant
Nab2	263.143	2.22612	0.138269	16.1	2.55271e-58	9.43387e-57	Significant
Fam53a	927.89	-2.15978	0.134154	-16.0993	2.57852e-58	9.50844e-57	Significant
Prkci	357.971	1.4288	0.0887565	16.098	2.63414e-58	9.69238e-57	Significant
Rhou	877.135	-2.00448	0.124536	-16.0956	2.73849e-58	1.00544e-56	Significant
Rnf130	1543.97	-1.1468	0.0713125	-16.0813	3.45034e-58	1.26405e-56	Significant
Stard13	320.067	1.41885	0.0882894	16.0705	4.10927e-58	1.5022e-56	Significant
Hsd11b2	65.8785	3.82973	0.238385	16.0653	4.46654e-58	1.62928e-56	Significant
Tnks2	5329.79	-1.54802	0.0963605	-16.0649	4.49411e-58	1.6358e-56	Significant
Mapk12	2888.76	-1.82067	0.113343	-16.0633	4.61107e-58	1.67476e-56	Significant
Kif1c	25131.4	-2.12131	0.132083	-16.0605	4.8258e-58	1.74899e-56	Significant
Peg3	2172.53	2.06653	0.128677	16.0598	4.87873e-58	1.76439e-56	Significant
Bmf	309.438	2.2566	0.140562	16.0541	5.34959e-58	1.93054e-56	Significant
Plxna1	1146.13	1.86432	0.116186	16.046	6.09864e-58	2.19616e-56	Significant
Tapt1	1901	-1.50247	0.093682	-16.0379	6.94123e-58	2.49426e-56	Significant
Kcnj12	3170.74	-2.95454	0.184227	-16.0375	6.98835e-58	2.50587e-56	Significant
P3h1	535.615	1.85735	0.115824	16.036	7.16636e-58	2.56425e-56	Significant
Sptb	9919.28	-2.05624	0.128232	-16.0353	7.2477e-58	2.58787e-56	Significant
Bap1	3687.49	-1.15397	0.0719871	-16.0302	7.86616e-58	2.80277e-56	Significant
Ppic	897.628	4.03623	0.251892	16.0236	8.7384e-58	3.10701e-56	Significant
Lox	602.206	4.2347	0.264282	16.0234	8.76737e-58	3.11076e-56	Significant
Slitrk4	72.3555	3.28618	0.205111	16.0214	9.05669e-58	3.20668e-56	Significant
Trpt1	750.97	-1.74519	0.10897	-16.0153	9.99523e-58	3.53158e-56	Significant
Mapkapk2	6798.78	-1.67857	0.104828	-16.0126	1.04386e-57	3.68052e-56	Significant
Mrps5	1214.3	-1.43355	0.0895441	-16.0094	1.09877e-57	3.86608e-56	Mito Significant
Actn3	202830	-3.333	0.208333	-15.9984	1.31022e-57	4.6005e-56	Significant
Ric8b	570.26	-1.00293	0.0627707	-15.9777	1.82867e-57	6.40755e-56	Significant
Pla1a	323.004	1.66579	0.104275	15.9749	1.91105e-57	6.68236e-56	Significant
Mgst2	140.933	2.942	0.184282	15.9646	2.25316e-57	7.86232e-56	Significant
Atpsckmt	707.346	-1.43995	0.0902137	-15.9616	2.3659e-57	8.23869e-56	Mito Significant
Ttpal	280.358	2.15091	0.134917	15.9424	3.21519e-57	1.11731e-55	Significant
Gpd1	22412.6	-2.9821	0.187081	-15.9402	3.33312e-57	1.15591e-55	Significant
S100a11	795.477	3.11009	0.195365	15.9194	4.64951e-57	1.60913e-55	Significant
Isoc2b	480.719	-1.55311	0.0975629	-15.919	4.67671e-57	1.61523e-55	Significant
Arih1	3053.36	-1.12708	0.070809	-15.9172	4.81255e-57	1.65876e-55	Significant
Rpl3	5718.19	2.33436	0.146666	15.9162	4.89317e-57	1.68311e-55	Significant
Snrpn	1554.79	-2.50233	0.157284	-15.9096	5.43179e-57	1.86458e-55	Significant
Maoa	959.86	-0.850538	0.053482	-15.9033	6.01529e-57	2.0607e-55	N.S.
Lgals3	1580.79	3.69222	0.232194	15.9014	6.19191e-57	2.11691e-55	Significant
Mgat2	309.912	1.93626	0.122081	15.8605	1.189e-56	4.05677e-55	Significant
Scpep1	2130.31	2.68395	0.169356	15.8479	1.4527e-56	4.94651e-55	Significant
Myorg	2278.91	-1.88213	0.118835	-15.8381	1.69786e-56	5.76964e-55	Significant
RT1-Ba	1181.42	2.30137	0.145336	15.8348	1.78989e-56	6.07018e-55	Significant
Lmna	5143.34	1.41527	0.0893904	15.8325	1.8581e-56	6.28885e-55	Significant
Ppp1r2	4092.14	-1.35018	0.0853104	-15.8267	2.0366e-56	6.87923e-55	Significant
Ccn4	285.428	4.68666	0.296297	15.8174	2.35904e-56	7.95246e-55	Significant
Mtmr6	1685.15	-0.787741	0.0498067	-15.816	2.41466e-56	8.12373e-55	N.S.
Ugcg	671.101	1.33084	0.0841523	15.8147	2.46344e-56	8.27137e-55	Significant
Csrp2	511.819	3.33561	0.210965	15.8112	2.60318e-56	8.72324e-55	Significant
Egln1	4221.04	-2.26203	0.143122	-15.8049	2.87667e-56	9.6206e-55	Significant
Rassf8	1021.79	-1.56916	0.0993466	-15.7948	3.37715e-56	1.12498e-54	Significant
Fblim1	293.785	2.83806	0.179682	15.7949	3.37286e-56	1.12498e-54	Significant
St8sia5	521.794	-2.87714	0.182233	-15.7883	3.74834e-56	1.24618e-54	Significant
Ccdc8	344.09	1.98213	0.125611	15.7798	4.28348e-56	1.42129e-54	Significant
Sec31b	1468.78	-2.444	0.154961	-15.7717	4.87043e-56	1.61288e-54	Significant
Smyd2	5002.92	-2.28994	0.145209	-15.77	5.00427e-56	1.65085e-54	Significant
Cilp	1617.93	3.24102	0.205518	15.77	5.00465e-56	1.65085e-54	Significant
Sec61a1	1243.21	2.17515	0.137948	15.7679	5.17683e-56	1.70432e-54	Significant
Epb41l3	104.396	3.32601	0.211002	15.763	5.59539e-56	1.83853e-54	Significant
Nudt5	127.823	1.67004	0.105983	15.7576	6.08841e-56	1.99665e-54	Mito Significant
Spop	3649.88	-1.42074	0.0902471	-15.7428	7.69628e-56	2.51904e-54	Significant
Dcaf11	3989.67	-1.29017	0.081974	-15.7387	8.20599e-56	2.68068e-54	Significant
Bicc1	592.414	2.3378	0.148605	15.7316	9.187e-56	2.99535e-54	Significant
Lmo2	439.85	2.28985	0.145564	15.7308	9.29618e-56	3.02511e-54	Significant
Gmpr	3489.95	-2.20364	0.140267	-15.7103	1.28478e-55	4.17283e-54	Significant
Chrnd	3747	5.49	0.349613	15.7031	1.44073e-55	4.67035e-54	Significant
Lrig1	1440.38	-1.73419	0.110467	-15.6988	1.54161e-55	4.98779e-54	Significant
Gltp	241.346	1.88608	0.120237	15.6863	1.87571e-55	6.05716e-54	Significant
Kcna7	2668.94	-2.53302	0.16154	-15.6804	2.05949e-55	6.63792e-54	Significant
Neu2	367.721	-2.4271	0.154814	-15.6776	2.15326e-55	6.92694e-54	Significant
Tle1	652.367	-1.87347	0.119546	-15.6715	2.36962e-55	7.60846e-54	Significant
Prkar2a	2339.05	-2.10156	0.134105	-15.671	2.38873e-55	7.65528e-54	Significant
Marchf6	3934.31	-1.35043	0.0861833	-15.6692	2.45586e-55	7.85549e-54	Significant
Sh3bgrl3	490.461	2.42718	0.154952	15.6641	2.66264e-55	8.50083e-54	Significant
Phkg1	4848.31	-3.07702	0.19659	-15.652	3.21996e-55	1.02607e-53	Significant
Pum3	440.809	0.948021	0.0605795	15.6492	3.36332e-55	1.06974e-53	N.S.
Cmtm3	354.327	2.76365	0.176602	15.649	3.37258e-55	1.07067e-53	Significant
Siglec10	68.3227	3.87752	0.247801	15.6477	3.44206e-55	1.09067e-53	Significant
Kif13a	1690.07	-1.43246	0.0915692	-15.6435	3.67806e-55	1.16327e-53	Significant
Rab40b	1296.32	-1.93596	0.123783	-15.6399	3.89164e-55	1.22852e-53	Significant
Col1a2	68873.5	3.91875	0.250661	15.6337	4.29287e-55	1.35265e-53	Significant
Dcx	145.36	3.10676	0.198826	15.6255	4.87778e-55	1.53409e-53	Significant
Fbxo10	121.858	2.86353	0.183401	15.6135	5.89275e-55	1.84986e-53	Significant
Snx1	677.279	1.31426	0.0842005	15.6087	6.34812e-55	1.98912e-53	Significant
Rnf170	1682.65	-1.08954	0.0698351	-15.6017	7.09184e-55	2.21804e-53	Significant
Sln	2832.73	5.1322	0.329022	15.5983	7.47011e-55	2.33203e-53	Significant
Dynlt1	222.116	2.15565	0.13823	15.5947	7.91059e-55	2.46498e-53	Significant
Slu7	1280.28	-1.10285	0.0707473	-15.5886	8.69607e-55	2.70475e-53	Significant
Eif4a1	3498.06	1.29195	0.0828957	15.5852	9.17857e-55	2.84958e-53	Significant
Oard1	342.408	-1.18137	0.075855	-15.5741	1.09186e-54	3.38356e-53	Significant
Tspan8	1728.1	-1.89465	0.121746	-15.5624	1.31188e-54	4.05795e-53	Significant
Rhoc	1142.04	1.63535	0.105097	15.5604	1.35337e-54	4.17862e-53	Significant
Spp1	2729.32	8.07044	0.518762	15.5571	1.42356e-54	4.38732e-53	Significant
Susd4	637.017	-3.19591	0.20547	-15.5541	1.49144e-54	4.58816e-53	Significant
Slc16a3	6923.24	-2.98233	0.192101	-15.5248	2.35631e-54	7.2356e-53	Significant
Foxo4	4656.54	-1.97565	0.127304	-15.5192	2.57264e-54	7.88553e-53	Significant
C1s	3425.79	2.83232	0.182576	15.5131	2.82991e-54	8.65839e-53	Significant
Slc26a11	134.499	2.17385	0.140242	15.5007	3.43322e-54	1.04853e-52	Significant
Nsg2	146.234	3.42793	0.221171	15.499	3.52415e-54	1.07436e-52	Significant
Sec14l1	1500.63	0.96758	0.0624697	15.4888	4.12987e-54	1.25674e-52	N.S.
Niban1	1239.53	1.24617	0.0804602	15.4881	4.17675e-54	1.26872e-52	Significant
Mrgprf	220.05	2.08962	0.134922	15.4876	4.20662e-54	1.27551e-52	Significant
Abcc4	412.809	-1.18117	0.0763101	-15.4786	4.84164e-54	1.46542e-52	Significant
Btg3	128.787	2.25205	0.145525	15.4753	5.09088e-54	1.5381e-52	Significant
Slpi	163.613	4.64378	0.300149	15.4716	5.39659e-54	1.62755e-52	Significant
Snai1	210.452	2.44788	0.158295	15.464	6.07066e-54	1.82758e-52	Significant
Kcnj11	4397.76	-2.42456	0.156825	-15.4603	6.42935e-54	1.93212e-52	Significant
Afap1	485.28	2.18003	0.141046	15.4562	6.85726e-54	2.05706e-52	Significant
Nid1	3025.79	2.1581	0.139634	15.4554	6.93974e-54	2.07811e-52	Significant
Zfp36l1	1952.31	1.74862	0.113144	15.4549	6.99448e-54	2.09079e-52	Significant
Me2	222.026	1.93262	0.125059	15.4536	7.13541e-54	2.12915e-52	Mito Significant
Dnajc27	836.004	-1.60527	0.103882	-15.4528	7.22246e-54	2.15132e-52	Significant
Araf	1570.17	-1.11472	0.0721543	-15.4491	7.64749e-54	2.27392e-52	Significant
Pgm2l1	617.089	-1.29865	0.0840852	-15.4445	8.21751e-54	2.43911e-52	Significant
Vim	12134.2	2.7824	0.180192	15.4413	8.62756e-54	2.55633e-52	Significant
Pdgfrb	1701.8	1.91996	0.12436	15.4387	8.99392e-54	2.66021e-52	Significant
Mlf1	5510.23	-2.81616	0.182414	-15.4383	9.04712e-54	2.67127e-52	Significant
Eef2k	4106.27	-1.44144	0.0933958	-15.4337	9.71754e-54	2.86421e-52	Significant
Antxr1	985.512	3.35238	0.217422	15.4188	1.22432e-53	3.60237e-52	Significant
Mtmr10	666.385	-0.987042	0.064022	-15.4172	1.25375e-53	3.68254e-52	N.S.
Atp2b4	710.44	1.63331	0.105963	15.4139	1.31899e-53	3.86744e-52	Significant
Pstk	565.512	-2.0517	0.133129	-15.4113	1.37418e-53	4.02229e-52	Significant
Agpat4	163.29	1.99811	0.129683	15.4077	1.45276e-53	4.24494e-52	Mito Significant
Grn	2358.56	2.33054	0.15127	15.4065	1.47928e-53	4.31496e-52	Significant
Fcrl2	150.642	4.39897	0.285636	15.4006	1.6207e-53	4.7193e-52	Significant
Atp1a2	36658.1	-2.30617	0.149847	-15.3902	1.90424e-53	5.53541e-52	Significant
Uri1	1262.9	-1.15493	0.0750463	-15.3896	1.92308e-53	5.58056e-52	Significant
Fam114a1	706.719	2.64205	0.171686	15.3888	1.94584e-53	5.63692e-52	Significant
Nhlrc1	403.886	-1.68679	0.109654	-15.3829	2.13194e-53	6.16548e-52	Significant
Ginm1	2370.54	-1.59541	0.103748	-15.3778	2.30754e-53	6.66189e-52	Significant
Soat1	409.45	2.75595	0.17924	15.3758	2.38026e-53	6.86009e-52	Significant
Naa35	1247.35	-1.07724	0.0700725	-15.3732	2.47489e-53	7.12069e-52	Significant
Lrrc14	171.815	1.21264	0.0789156	15.3663	2.7534e-53	7.90854e-52	Significant
Ppp3cb	6020.21	-1.76892	0.115125	-15.3653	2.79773e-53	8.02221e-52	Significant
Dbn1	600.628	2.69349	0.175448	15.3521	3.43115e-53	9.82182e-52	Significant
Rorc	470.181	-3.37677	0.219992	-15.3495	3.57045e-53	1.02033e-51	Significant
Nsd2	325.609	1.24704	0.0812727	15.3439	3.88898e-53	1.10947e-51	Significant
Mtus1	4507.98	-1.40481	0.0915615	-15.3428	3.95925e-53	1.12762e-51	Significant
Tnn	3961.65	9.97493	0.65031	15.3387	4.21277e-53	1.1978e-51	Significant
Atp10a	179.271	2.41244	0.157283	15.3382	4.24547e-53	1.20507e-51	Significant
Trim35	7636.82	-1.78774	0.116595	-15.3329	4.60784e-53	1.30573e-51	Significant
Rxrg	1812.74	-2.63216	0.171907	-15.3116	6.39752e-53	1.80984e-51	Significant
Atf4	6150.33	-1.95046	0.127396	-15.3102	6.53205e-53	1.84481e-51	Significant
Slc2a4	10067.3	-2.36421	0.154424	-15.3099	6.56607e-53	1.85133e-51	Significant
Cd55	1049.21	-1.08982	0.0711943	-15.3076	6.79897e-53	1.9138e-51	Significant
Mafa	1050.94	-1.95561	0.127762	-15.3067	6.89652e-53	1.93803e-51	Significant
Cfh	1863.52	2.19092	0.143203	15.2995	7.71027e-53	2.15952e-51	Significant
Col14a1	4317.4	3.17641	0.207616	15.2995	7.70452e-53	2.15952e-51	Significant
Myof	1166.74	3.51754	0.230221	15.279	1.05557e-52	2.95156e-51	Significant
Tacc1	1173.66	1.05737	0.0692202	15.2754	1.11499e-52	3.11259e-51	Significant
Usp46	261.17	1.41716	0.0928141	15.2689	1.23327e-52	3.43708e-51	Significant
Entrep1	1438.51	-2.17895	0.142868	-15.2515	1.60835e-52	4.47503e-51	Significant
Sohlh2	89.7637	9.74374	0.638884	15.2512	1.61693e-52	4.49151e-51	Significant
Pde4a	985.366	-2.32695	0.152619	-15.2468	1.7296e-52	4.79658e-51	Significant
S100a4	1944.54	3.5408	0.232313	15.2415	1.8758e-52	5.1935e-51	Significant
Kyat1	559.775	-1.87001	0.122751	-15.2341	2.09907e-52	5.80217e-51	Significant
Pdk2	7975.53	-2.28467	0.149983	-15.2329	2.13814e-52	5.9005e-51	Mito Significant
Pygm	233915	-2.93108	0.192455	-15.23	2.23569e-52	6.15963e-51	Significant
Fap	539.529	2.47517	0.162543	15.2278	2.31294e-52	6.36208e-51	Significant
Rcan2	1142.26	-1.92145	0.126263	-15.2179	2.69013e-52	7.38758e-51	Significant
Rasa3	868.274	1.62998	0.107114	15.2173	2.71527e-52	7.44452e-51	Significant
Prxl2c	981.879	-1.17891	0.0775723	-15.1975	3.67329e-52	1.00548e-50	Significant
Glb1	489.583	2.29343	0.150934	15.1949	3.82128e-52	1.0443e-50	Significant
RT1-Da	1471.16	2.38328	0.156927	15.1871	4.30359e-52	1.1742e-50	Significant
Nap1l4	4550.49	-1.30275	0.085799	-15.1838	4.52998e-52	1.23398e-50	Significant
Bphl	229.288	-1.31037	0.0863018	-15.1836	4.54426e-52	1.23588e-50	Mito Significant
Tcap	54339.1	-2.52314	0.166208	-15.1806	4.75263e-52	1.29047e-50	Significant
Ctsk	1348.41	3.97203	0.261763	15.1742	5.24489e-52	1.42185e-50	Significant
Selplg	308.223	2.86896	0.189114	15.1705	5.54618e-52	1.50111e-50	Significant
Cwc15	1435.53	-0.992174	0.0654628	-15.1563	6.88385e-52	1.86018e-50	N.S.
Osbp	2673.32	-1.01332	0.0668703	-15.1535	7.18831e-52	1.93935e-50	Significant
Pank4	1080.46	-1.64745	0.108744	-15.1498	7.594e-52	2.04554e-50	Significant
Scara3	494.029	2.75267	0.181715	15.1483	7.77896e-52	2.09202e-50	Significant
Amfr	9214.52	-1.48065	0.0977494	-15.1474	7.88218e-52	2.11641e-50	Significant
Atp8b2	668.922	2.40804	0.158998	15.1452	8.15462e-52	2.18609e-50	Significant
Pfkm	85465.6	-2.74052	0.180951	-15.1451	8.16771e-52	2.18612e-50	Significant
Cfap70	467.916	-2.22629	0.14705	-15.1396	8.86902e-52	2.36633e-50	Significant
Slc6a6	1687.64	1.20103	0.07933	15.1397	8.85862e-52	2.36633e-50	Significant
Mark3	1585.55	-0.930959	0.061547	-15.126	1.09157e-51	2.9078e-50	N.S.
Scn2b	75.9349	2.93716	0.194205	15.124	1.12452e-51	2.99087e-50	Significant
P3h3	844.652	2.5129	0.166158	15.1236	1.13266e-51	3.00779e-50	Significant
Dab2ip	2487.49	-1.32642	0.0877254	-15.1202	1.1922e-51	3.16093e-50	Significant
Plxnc1	125.587	3.55736	0.235312	15.1176	1.23898e-51	3.2798e-50	Significant
P3h4	311.481	3.07504	0.203416	15.117	1.25186e-51	3.30871e-50	Significant
Atf5	1269.59	-1.1769	0.0778689	-15.1139	1.31174e-51	3.46156e-50	Significant
Scarf2	612.386	2.78768	0.184501	15.1092	1.40762e-51	3.70877e-50	Significant
Ly49si2	250.428	3.45307	0.228574	15.107	1.45519e-51	3.82814e-50	Significant
Ppa2	734.737	-1.63424	0.108188	-15.1055	1.49011e-51	3.91392e-50	Mito Significant
Cop1	2255.03	-1.45261	0.0961948	-15.1007	1.60268e-51	4.20304e-50	Significant
Pex2	1027.25	-1.03716	0.0686934	-15.0984	1.6588e-51	4.34348e-50	Significant
Angptl1	657.734	2.33604	0.154787	15.0919	1.8297e-51	4.78357e-50	Significant
Slc8b1	231.566	2.05565	0.13636	15.0751	2.36066e-51	6.16216e-50	Mito Significant
Mbnl1	10203	-1.6303	0.108167	-15.072	2.47384e-51	6.44763e-50	Significant
Tle3	444.718	2.06884	0.137434	15.0533	3.28591e-51	8.55096e-50	Significant
Lrrn1	136.533	2.59944	0.172872	15.0368	4.2136e-51	1.09482e-49	Significant
RT1-Db1	1449.03	2.25452	0.150006	15.0295	4.70658e-51	1.22104e-49	Significant
Magix	496.356	-2.20429	0.146677	-15.0281	4.80247e-51	1.244e-49	Significant
Entrep3	727.295	-1.5924	0.106013	-15.0208	5.36324e-51	1.38713e-49	Significant
Rbm47	49.0996	3.95278	0.263197	15.0183	5.5696e-51	1.4383e-49	Significant
Marveld1	444.705	2.22824	0.148389	15.0162	5.75326e-51	1.48346e-49	Significant
Evl	221.81	1.7607	0.117264	15.0149	5.86729e-51	1.51056e-49	Significant
Syngr2	3291.59	-1.78243	0.118755	-15.0094	6.3758e-51	1.63898e-49	Significant
Znrf1	1482.14	-1.22449	0.0815867	-15.0084	6.46969e-51	1.66059e-49	Significant
Clec2dl1	129.102	9.70855	0.646933	15.007	6.60273e-51	1.69216e-49	Significant
Col1a1	106889	4.25918	0.283886	15.0031	7.00271e-51	1.79195e-49	Significant
Lpin2	360.559	1.3376	0.0891651	15.0014	7.18824e-51	1.83664e-49	Significant
Metap1d	193.921	-1.48951	0.0993191	-14.9972	7.65325e-51	1.9525e-49	Mito Significant
Gstm7	608.374	-2.64249	0.176231	-14.9944	7.98484e-51	2.03403e-49	Significant
Tax1bp3	494.947	2.18035	0.145466	14.9887	8.69887e-51	2.21258e-49	Significant
Sox11	56.3933	5.32717	0.355417	14.9885	8.72865e-51	2.21681e-49	Significant
Fyn	560.015	1.74242	0.116406	14.9686	1.17854e-50	2.98865e-49	Significant
Ltbp2	157.606	4.3685	0.291988	14.9612	1.31571e-50	3.33148e-49	Significant
Htra1	3377.41	2.33428	0.156114	14.9525	1.50104e-50	3.79508e-49	Significant
Pgm1	36553.1	-2.50654	0.167741	-14.9429	1.73221e-50	4.373e-49	Significant
Cdnf	1849.2	-2.81536	0.188454	-14.9393	1.82921e-50	4.61097e-49	Significant
Mccc1	844.041	-1.34124	0.0898434	-14.9287	2.14521e-50	5.39947e-49	Mito Significant
Tusc1	183.676	-1.98611	0.133054	-14.9272	2.19417e-50	5.51449e-49	Significant
Mdk	199.15	3.01415	0.202032	14.9191	2.47511e-50	6.21132e-49	Significant
Tmem143	1261.65	-1.83099	0.122793	-14.9112	2.78783e-50	6.9857e-49	Mito Significant
Pygo2	443.018	1.05689	0.0708836	14.9102	2.82998e-50	7.08081e-49	Significant
Phospho1	9554.85	-2.4518	0.16445	-14.9091	2.87671e-50	7.18709e-49	Significant
Tac3	63.5134	4.74609	0.318635	14.8951	3.54819e-50	8.8516e-49	Significant
Pkib	31.9307	4.58291	0.307708	14.8937	3.62305e-50	9.02503e-49	Significant
Ppp5c	1360.01	-1.0226	0.0686719	-14.891	3.76905e-50	9.37488e-49	Significant
Sim2	627.168	-1.6903	0.113528	-14.8889	3.88993e-50	9.66133e-49	Significant
Ebag9	505.763	-0.910645	0.061191	-14.882	4.31301e-50	1.06964e-48	N.S.
Acan	147.965	7.3235	0.492386	14.8735	4.89993e-50	1.21341e-48	Significant
Tor1aip1	1105.58	-1.13082	0.0760569	-14.8681	5.30913e-50	1.31282e-48	Significant
Shc1	1557.74	1.47214	0.0990668	14.8601	5.98513e-50	1.47782e-48	Significant
Cdkn2b	217.796	3.03404	0.204229	14.8561	6.35027e-50	1.56569e-48	Significant
Mstn	359.007	-3.09265	0.208369	-14.8422	7.8178e-50	1.92471e-48	Significant
Gpr153	244.189	2.79782	0.188512	14.8417	7.87822e-50	1.93676e-48	Significant
Ptprn	70.5465	4.66388	0.314277	14.84	8.0725e-50	1.98163e-48	Significant
Lasp1	1385	1.86054	0.125493	14.8259	9.96896e-50	2.44363e-48	Significant
Actr3	1993.1	1.51951	0.102518	14.8218	1.05854e-49	2.59098e-48	Significant
Daam1	675.661	1.25145	0.0844554	14.8178	1.12329e-49	2.74547e-48	Significant
Plekhb1	684.552	-2.21599	0.149645	-14.8084	1.29345e-49	3.1568e-48	Significant
Zfp641	491.67	-2.01131	0.1359	-14.7999	1.46671e-49	3.57449e-48	Significant
E2f8	37.6185	3.46493	0.234205	14.7944	1.59104e-49	3.87191e-48	Significant
Slit2	109.986	4.12334	0.278781	14.7906	1.68487e-49	4.09436e-48	Significant
Zfp3	412.174	-1.9677	0.133064	-14.7876	1.76038e-49	4.2717e-48	Significant
Klhl33	5685.9	-2.79134	0.188772	-14.7869	1.78075e-49	4.31494e-48	Significant
Nxnl2	41.1333	6.34747	0.429296	14.7858	1.8101e-49	4.37977e-48	Significant
Sgms1	1127.42	-1.69958	0.115009	-14.7778	2.03798e-49	4.92409e-48	Significant
Ttc27	1015.28	-1.84914	0.125161	-14.7741	2.15274e-49	5.19395e-48	Significant
Ctcf	1137.69	-0.572758	0.038772	-14.7725	2.20463e-49	5.31155e-48	N.S.
Atp2a1	658298	-2.61353	0.176921	-14.7723	2.21013e-49	5.31722e-48	Significant
Cybb	794.921	3.64672	0.246906	14.7696	2.29964e-49	5.5247e-48	Significant
Synpo2	22272.1	-1.96938	0.133364	-14.767	2.392e-49	5.73843e-48	Significant
Ilrun	17863	-2.20025	0.149002	-14.7666	2.40509e-49	5.76165e-48	Significant
Nisch	3625.8	0.59559	0.0403452	14.7624	2.5615e-49	6.12764e-48	N.S.
Ecpas	13896.5	-1.67252	0.113368	-14.753	2.94316e-49	7.03069e-48	Significant
Rapgef4	586.73	-2.09794	0.14222	-14.7513	3.01584e-49	7.19415e-48	Significant
Atg9a	4137.8	-1.44216	0.0977679	-14.7509	3.03547e-49	7.23076e-48	Significant
Mfap2	336.588	3.08678	0.209294	14.7485	3.1445e-49	7.47993e-48	Significant
Fxyd5	390.722	2.76872	0.187781	14.7444	3.34263e-49	7.92888e-48	Significant
Vwa2	45.3451	6.02782	0.408819	14.7445	3.3389e-49	7.92888e-48	Significant
Tango2	1242.55	-1.93443	0.131277	-14.7354	3.8179e-49	9.04355e-48	Significant
P2ry1	745.834	-1.63085	0.110689	-14.7336	3.92469e-49	9.28348e-48	Significant
Usp24	5493.82	-1.69948	0.115428	-14.7233	4.56688e-49	1.07874e-47	Significant
Slc25a38	611.994	-1.61093	0.109501	-14.7115	5.43823e-49	1.28277e-47	Mito Significant
Lima1	909.278	2.11826	0.143993	14.7109	5.48515e-49	1.29203e-47	Significant
Dnah1	43.5074	3.78187	0.257265	14.7003	6.4185e-49	1.50978e-47	Significant
Pfkfb1	1612.62	-3.48886	0.237399	-14.6962	6.81896e-49	1.60175e-47	Significant
Mia2	1336.94	-1.23906	0.0843655	-14.6868	7.83206e-49	1.83716e-47	Significant
Ednra	247.665	1.99482	0.135886	14.6802	8.6392e-49	2.02368e-47	Significant
Zfp106	25402.8	-2.22961	0.151887	-14.6794	8.73106e-49	2.04237e-47	Significant
Clip2	303.327	2.38584	0.162537	14.6787	8.82062e-49	2.06046e-47	Significant
Enho	100.781	2.36917	0.161415	14.6775	8.99e-49	2.09713e-47	Significant
Eml1	2759.65	-1.89382	0.129054	-14.6746	9.3775e-49	2.1845e-47	Significant
Phtf2	2223.53	-1.52217	0.103731	-14.6741	9.4404e-49	2.19613e-47	Significant
Zfp770	718.616	-1.6432	0.111986	-14.6733	9.56386e-49	2.22179e-47	Significant
Abl1	1075.2	1.25512	0.085544	14.6723	9.70469e-49	2.25141e-47	Significant
Hjv	17992.1	-2.4268	0.165445	-14.6684	1.02801e-48	2.38162e-47	Significant
Dynll2	5759.21	-1.85919	0.12675	-14.6682	1.03089e-48	2.38503e-47	Significant
Aldoa	276171	-2.76902	0.18878	-14.668	1.03353e-48	2.38786e-47	Significant
Clic5	8781.07	-2.09686	0.142994	-14.664	1.09669e-48	2.53032e-47	Significant
Capn5	294.181	2.19469	0.149772	14.6536	1.27826e-48	2.94523e-47	Significant
Ddit4l	1761.89	-2.18789	0.149696	-14.6156	2.23383e-48	5.13994e-47	Significant
Tmem38a	33130.8	-2.03201	0.139038	-14.6148	2.25915e-48	5.19112e-47	Significant
Klhl31	20468.2	-2.50641	0.171552	-14.6102	2.41806e-48	5.54874e-47	Significant
Foxj3	1538.34	-1.12557	0.0770615	-14.6062	2.56525e-48	5.87849e-47	Significant
Ttc19	699.777	-1.71419	0.11737	-14.605	2.60915e-48	5.97099e-47	Mito Significant
Twf1	661.886	1.932	0.132287	14.6046	2.62469e-48	5.99843e-47	Significant
Dennd2b	457.058	1.4342	0.0982085	14.6036	2.66481e-48	6.08189e-47	Significant
Plppr2	82.1872	1.95015	0.133574	14.5998	2.8173e-48	6.41257e-47	Significant
Unc93b1	567.503	2.75727	0.188856	14.5998	2.8151e-48	6.41257e-47	Significant
Dusp22	1376.32	-1.63903	0.112271	-14.5989	2.85382e-48	6.48696e-47	Significant
Fuom	205.585	-1.55167	0.106408	-14.5823	3.64125e-48	8.26573e-47	Significant
Adra1b	123.558	6.04817	0.414831	14.5798	3.77478e-48	8.55736e-47	Significant
Cox19	908.873	-1.39545	0.0957601	-14.5724	4.21082e-48	9.53304e-47	Mito Significant
Synm	28736.5	-2.4408	0.167562	-14.5665	4.58577e-48	1.0368e-46	Significant
Echs1	3250.79	-1.90414	0.130726	-14.5659	4.63104e-48	1.04564e-46	Mito Significant
Mgp	2735.91	1.8471	0.12683	14.5637	4.78339e-48	1.07859e-46	Significant
Ppt2	870.594	-1.38693	0.0952393	-14.5626	4.85801e-48	1.09396e-46	Significant
Pgm3	180.445	2.74396	0.188482	14.5582	5.17709e-48	1.16426e-46	Significant
Tfb2m	1189.43	-1.50253	0.103252	-14.552	5.66991e-48	1.27339e-46	Mito Significant
Rnf123	2537.69	-1.21824	0.0837577	-14.5448	6.3051e-48	1.41417e-46	Significant
Car14	1631.51	-2.26734	0.155906	-14.543	6.47142e-48	1.44955e-46	Significant
Gabbr2	52.7695	3.77965	0.259961	14.5393	6.82698e-48	1.52716e-46	Significant
Cox10	1201.87	-2.00402	0.137857	-14.537	7.06452e-48	1.57821e-46	Mito Significant
S100a3	60.4828	3.91247	0.269236	14.5318	7.62239e-48	1.70059e-46	Significant
Larp1b	2622.51	-1.85141	0.12755	-14.5151	9.71589e-48	2.1648e-46	Significant
Clcn4	1633.38	-2.29014	0.157791	-14.5137	9.91962e-48	2.20728e-46	Significant
Lsm12	2018.93	-1.13836	0.0784407	-14.5124	1.01179e-47	2.24845e-46	Significant
Thbs4	3259.87	3.15204	0.217205	14.5118	1.01963e-47	2.26289e-46	Significant
Rassf3	4707.26	-2.10301	0.144938	-14.5097	1.05114e-47	2.32975e-46	Significant
Smco1	849.918	-2.71167	0.186929	-14.5064	1.10316e-47	2.44184e-46	Significant
Sobp	1170.42	-2.02481	0.139643	-14.4999	1.21272e-47	2.68084e-46	Significant
Cldnd1	1286.16	-1.27043	0.0876286	-14.4979	1.24854e-47	2.75642e-46	Significant
Fhip1a	887.528	-2.43878	0.168251	-14.4949	1.30541e-47	2.87445e-46	Significant
Tmed3	449.529	2.84328	0.196157	14.4949	1.30447e-47	2.87445e-46	Significant
Efemp2	629.06	2.41426	0.166564	14.4945	1.31313e-47	2.88769e-46	Significant
Vezf1	2834.97	-1.51161	0.104384	-14.4812	1.59195e-47	3.49628e-46	Significant
Cpxm1	526.295	3.92485	0.271044	14.4805	1.60881e-47	3.52872e-46	Significant
Arhgap22	129.167	2.94817	0.20361	14.4795	1.63269e-47	3.57647e-46	Significant
Afap1l2	174.06	1.50182	0.10374	14.4767	1.7008e-47	3.72082e-46	Significant
Cacna1s	28951.8	-2.18846	0.151191	-14.4748	1.74733e-47	3.81768e-46	Significant
Arhgef40	980.777	1.22677	0.0847543	14.4745	1.75684e-47	3.8335e-46	Significant
Plat	1053.72	1.67112	0.115465	14.473	1.79344e-47	3.90831e-46	Significant
Abcg1	423.17	3.03437	0.209694	14.4705	1.86048e-47	4.04918e-46	Significant
Synpo	10841.2	-2.45953	0.169974	-14.4701	1.87259e-47	4.0703e-46	Significant
Itgal	222.346	3.39565	0.234678	14.4694	1.89141e-47	4.10592e-46	Significant
Mrpl47	831.1	-1.63342	0.112904	-14.4673	1.9502e-47	4.2281e-46	Mito Significant
Osbpl3	146.964	1.95415	0.135123	14.462	2.10547e-47	4.55889e-46	Significant
Vav2	151.561	2.24609	0.155318	14.4612	2.13001e-47	4.60443e-46	Significant
Tubb6	2610.65	3.42621	0.236925	14.4612	2.13196e-47	4.60443e-46	Significant
Pmaip1	101.196	2.5639	0.177311	14.46	2.16922e-47	4.67891e-46	Mito Significant
Ablim2	1208.51	-1.49823	0.103619	-14.4589	2.2019e-47	4.74334e-46	Significant
Lyz2	7637.39	3.70869	0.256734	14.4457	2.67001e-47	5.74442e-46	Significant
Sdc2	1280.56	1.19094	0.0824626	14.4422	2.80625e-47	6.02987e-46	Significant
Oat	2947.6	-1.04745	0.0725364	-14.4403	2.8841e-47	6.18927e-46	Mito Significant
Zfand4	38.7925	3.01814	0.209099	14.434	3.16176e-47	6.77651e-46	Significant
Traf7	757.682	0.934624	0.0647637	14.4313	3.28841e-47	7.03904e-46	N.S.
Ccna2	149.944	2.98117	0.20659	14.4303	3.33462e-47	7.12892e-46	Significant
Gnpat	2983.74	-2.0274	0.140531	-14.4267	3.51611e-47	7.5074e-46	Significant
Plin3	648.113	1.19753	0.0830249	14.4238	3.66678e-47	7.81923e-46	Significant
Cotl1	733.508	3.44639	0.238948	14.4231	3.70103e-47	7.8823e-46	Significant
Pltp	2368.42	2.46454	0.170905	14.4205	3.84752e-47	8.18398e-46	Significant
Csde1	26031.5	-1.56321	0.108441	-14.4153	4.14467e-47	8.80494e-46	Significant
Socs6	1648.64	-1.28229	0.0889883	-14.4097	4.49745e-47	9.54239e-46	Significant
Apbb2	1969.3	-1.113	0.0772405	-14.4095	4.50883e-47	9.55453e-46	Significant
Oaf	924.886	2.59062	0.179829	14.406	4.74504e-47	1.00425e-45	Significant
Chst2	148.856	2.39934	0.166604	14.4015	5.06579e-47	1.07079e-45	Significant
Timp4	339.966	-2.02971	0.141028	-14.3923	5.78714e-47	1.22174e-45	Significant
Ugp2	10881.7	-1.81379	0.126073	-14.3868	6.26132e-47	1.32019e-45	Significant
Ammecr1	202.705	2.3157	0.160977	14.3853	6.40186e-47	1.34814e-45	Significant
Scamp2	686.682	1.27838	0.0889044	14.3792	6.98599e-47	1.46932e-45	Significant
Guf1	1274.57	-1.65578	0.115182	-14.3753	7.39943e-47	1.55434e-45	Mito Significant
Cd33	126.458	3.85615	0.268444	14.3648	8.6039e-47	1.80511e-45	Significant
Plpbp	1389.03	-1.34566	0.0936805	-14.3644	8.66153e-47	1.81494e-45	Mito Significant
Tpx2	988.874	-2.5006	0.174124	-14.3611	9.08398e-47	1.90111e-45	Significant
Abcb4	847.767	-1.69908	0.118318	-14.3603	9.18454e-47	1.91977e-45	Significant
Pdpn	500.476	2.55954	0.17826	14.3584	9.43685e-47	1.97007e-45	Significant
Frat1	323.637	-2.25266	0.156916	-14.3559	9.79146e-47	2.04158e-45	Significant
Anln	143.474	4.18269	0.291362	14.3556	9.82494e-47	2.04604e-45	Significant
Pla2g2c	93.1484	-3.90647	0.272222	-14.3503	1.06073e-46	2.20624e-45	Significant
Csk	465.082	1.79157	0.12485	14.3498	1.06908e-46	2.22087e-45	Significant
Col4a1	8069.61	2.07867	0.145109	14.3249	1.53038e-46	3.17525e-45	Significant
Tmsb10	2241.95	3.04373	0.212566	14.319	1.66535e-46	3.45106e-45	Significant
Fbxw11	1832.08	-1.0338	0.0722015	-14.3183	1.68287e-46	3.48308e-45	Significant
Ms4a6bl	306.386	2.63235	0.183852	14.3178	1.6941e-46	3.50204e-45	Significant
Zfp667	236.759	-1.59587	0.111492	-14.3137	1.79571e-46	3.70755e-45	Significant
Lrrc20	6667.88	-2.5487	0.178118	-14.3091	1.92011e-46	3.95955e-45	Significant
Tubgcp4	217.178	0.968536	0.0677027	14.3057	2.01543e-46	4.15105e-45	N.S.
Nampt	3460.42	-1.75683	0.122832	-14.3028	2.10269e-46	4.32549e-45	Significant
Faah	486.679	4.77669	0.33403	14.3002	2.1817e-46	4.48258e-45	Significant
Cd151	2183.21	1.32421	0.0926064	14.2994	2.20795e-46	4.531e-45	Significant
Itgb1	6996.93	0.886411	0.0619921	14.2988	2.2267e-46	4.56393e-45	N.S.
Rpp14	1084.98	-0.725344	0.0507329	-14.2973	2.27387e-46	4.65495e-45	N.S.
Tlk2	1057.27	-0.984312	0.0688661	-14.2931	2.41463e-46	4.93713e-45	N.S.
Chchd3	6089.35	-1.99379	0.139516	-14.2908	2.4965e-46	5.09835e-45	Mito Significant
Hexim1	1057.22	-0.874766	0.0612178	-14.2894	2.54751e-46	5.19623e-45	N.S.
Nfam1	230.292	3.00218	0.210111	14.2886	2.57846e-46	5.25304e-45	Significant
Nfatc4	228.231	2.30599	0.161436	14.2842	2.74449e-46	5.58454e-45	Significant
Azi2	760.716	-0.772636	0.054108	-14.2795	2.93647e-46	5.968e-45	N.S.
Ttyh3	1151.84	1.82554	0.127914	14.2716	3.28979e-46	6.67804e-45	Significant
Serp1	1065.06	1.92221	0.134701	14.2702	3.35514e-46	6.80251e-45	Significant
Dusp4	113.201	1.80407	0.126449	14.2671	3.50654e-46	7.10096e-45	Significant
Ube2b	7571.98	-1.71467	0.120202	-14.2648	3.62497e-46	7.33199e-45	Significant
Fgfr1op2	1500.35	-0.73598	0.0516004	-14.2631	3.71715e-46	7.50944e-45	N.S.
Dkk3	572.554	4.53207	0.317877	14.2573	4.03824e-46	8.14837e-45	Significant
Dnm1	670.83	1.80725	0.126799	14.2529	4.29947e-46	8.66512e-45	Significant
Igfbp5	26939.5	2.21057	0.155193	14.244	4.88349e-46	9.83042e-45	Significant
Kctd17	264.107	2.05895	0.14455	14.2439	4.89066e-46	9.83314e-45	Significant
Msln	186.242	4.76175	0.334331	14.2426	4.9812e-46	1.00033e-44	Significant
Slc40a1	643.095	2.77001	0.194615	14.2332	5.69746e-46	1.14281e-44	Significant
Mylk4	15820.2	-3.62886	0.255035	-14.2289	6.0635e-46	1.21479e-44	Significant
Ankrd40	4518.02	-1.55816	0.109518	-14.2274	6.19723e-46	1.24011e-44	Significant
Adamts4	151.679	3.70961	0.260769	14.2256	6.35359e-46	1.26989e-44	Significant
Fech	1814.59	-1.70424	0.119815	-14.224	6.50403e-46	1.29842e-44	Mito Significant
Gpx8	403.086	2.71278	0.190736	14.2227	6.62472e-46	1.32095e-44	Significant
Mlxip	5487.11	-1.8524	0.130273	-14.2194	6.94259e-46	1.3827e-44	Significant
Ska2	92.914	1.9805	0.139288	14.2188	7.00497e-46	1.39348e-44	Significant
Zbtb7b	999.046	-1.5792	0.111068	-14.2183	7.05805e-46	1.40239e-44	Significant
Ranbp1	386.067	1.59067	0.111897	14.2155	7.34357e-46	1.45741e-44	Significant
Tgif2	53.4749	2.75589	0.193871	14.2151	7.38912e-46	1.46473e-44	Significant
Prnd	139.496	3.80402	0.267633	14.2136	7.54903e-46	1.49467e-44	Significant
Myo1f	322.644	3.15013	0.221649	14.2123	7.68995e-46	1.52079e-44	Significant
Tnk2	1261.87	-1.32747	0.093422	-14.2094	8.00741e-46	1.58068e-44	Significant
Gga2	581.646	1.5982	0.112475	14.2094	8.01148e-46	1.58068e-44	Significant
Lamb1	1653.68	1.56477	0.11014	14.2071	8.28165e-46	1.63208e-44	Significant
Mrc2	988.585	3.07282	0.216385	14.2007	9.06695e-46	1.78475e-44	Significant
Gxylt2	185.538	3.43654	0.242013	14.1998	9.18436e-46	1.80576e-44	Significant
Rmdn1	1954.49	-2.2745	0.160184	-14.1993	9.25972e-46	1.81846e-44	Mito Significant
Camk2a	3629.78	-2.0641	0.145441	-14.192	1.02686e-45	2.01424e-44	Significant
Dmac2	885.925	-0.953527	0.0671927	-14.1909	1.0425e-45	2.04254e-44	N.S.
Sypl1	4397.31	-1.34221	0.0946132	-14.1863	1.11334e-45	2.17882e-44	Significant
Ush1c	129.304	-2.76182	0.194711	-14.1842	1.14772e-45	2.24216e-44	Significant
Cers6	137.751	3.39051	0.239035	14.1842	1.14836e-45	2.24216e-44	Significant
Mtrf1	454.74	-1.35519	0.0956092	-14.1742	1.32262e-45	2.57942e-44	Mito Significant
Ggct	193.325	-1.47025	0.103747	-14.1716	1.37423e-45	2.67698e-44	Significant
Snrpb	2253.42	-1.14259	0.0806409	-14.1688	1.4284e-45	2.77929e-44	Significant
Snai2	98.007	3.43097	0.24223	14.1641	1.52831e-45	2.97026e-44	Significant
Scd2	2136.85	2.31719	0.163634	14.1609	1.60021e-45	3.10644e-44	Significant
Tbc1d20	478.36	0.801745	0.0566234	14.1593	1.63714e-45	3.17448e-44	N.S.
Bckdhb	2401.28	-2.0434	0.144333	-14.1576	1.67676e-45	3.24756e-44	Mito Significant
Nipsnap3a	90.628	3.86294	0.273022	14.1488	1.89882e-45	3.67345e-44	Mito Significant
Fscn1	883.892	2.21174	0.156321	14.1487	1.90304e-45	3.6774e-44	Significant
Esrra	1480.88	-2.2146	0.156565	-14.1449	2.00672e-45	3.87332e-44	Significant
Cd5	28.1606	3.54015	0.250285	14.1445	2.02055e-45	3.89555e-44	Significant
Cyb5b	1415.93	-0.958455	0.0677627	-14.1443	2.02559e-45	3.90081e-44	N.S.
Mybpc2	127702	-3.26568	0.230914	-14.1424	2.0818e-45	4.0045e-44	Significant
Asb15	516.812	-2.22779	0.157565	-14.1389	2.18688e-45	4.20185e-44	Significant
Slc25a26	320.287	-1.40125	0.0991081	-14.1386	2.19608e-45	4.21473e-44	Mito Significant
Pik3r5	89.0315	2.97499	0.210485	14.134	2.34526e-45	4.49592e-44	Significant
Mmp16	38.0264	4.31716	0.305462	14.1332	2.37081e-45	4.53976e-44	Significant
Sh3rf2	515.665	-2.16561	0.153235	-14.1327	2.38943e-45	4.57023e-44	Significant
Tmem164	347.194	2.41824	0.171184	14.1266	2.6057e-45	4.97825e-44	Significant
Ccpg1	2151.42	-1.11729	0.0791151	-14.1223	2.76671e-45	5.27987e-44	Significant
Pgp	3785.77	-2.47334	0.175172	-14.1195	2.88025e-45	5.49036e-44	Significant
Mul1	850.993	-1.62306	0.11497	-14.1173	2.97202e-45	5.65889e-44	Mito Significant
Nudt6	205.484	-1.51841	0.107609	-14.1104	3.27622e-45	6.23108e-44	Mito Significant
Nrp2	544.255	2.38226	0.168842	14.1094	3.32354e-45	6.31399e-44	Significant
Card14	89.9909	5.32832	0.377645	14.1093	3.32796e-45	6.31527e-44	Significant
Tpm4	3050.63	2.11345	0.149806	14.1079	3.39551e-45	6.43622e-44	Significant
Alpk2	1979.05	-2.27843	0.161503	-14.1077	3.40701e-45	6.45078e-44	Significant
Tmem150c	182.064	-2.09456	0.148476	-14.1071	3.43616e-45	6.49142e-44	Significant
Tmed1	865.418	-1.12187	0.0795253	-14.1071	3.43358e-45	6.49142e-44	Significant
Amhr2	303.919	-2.29611	0.162773	-14.1062	3.47673e-45	6.56073e-44	Significant
Dctd	81.385	3.02404	0.214394	14.1051	3.53498e-45	6.66321e-44	Significant
Cd200	588.903	1.88296	0.133522	14.1022	3.67931e-45	6.92752e-44	Significant
Kyat3	355.71	-1.85082	0.131267	-14.0997	3.81452e-45	7.1741e-44	Mito Significant
Chchd10	9773.12	-2.61103	0.185441	-14.0801	5.03034e-45	9.45021e-44	Mito Significant
Bckdha	2431.84	-1.46476	0.104032	-14.0798	5.05462e-45	9.48528e-44	Mito Significant
Nt5dc2	133.906	3.72802	0.264788	14.0792	5.09621e-45	9.55271e-44	Mito Significant
Ralbp1	2786.98	-0.989898	0.070316	-14.0778	5.19701e-45	9.73085e-44	N.S.
Gas2l1	367.766	2.05661	0.146187	14.0684	5.94318e-45	1.11156e-43	Significant
Ky	8036.55	-3.35225	0.238385	-14.0624	6.46763e-45	1.20832e-43	Significant
Coq10a	5178.79	-2.07478	0.147553	-14.0612	6.57369e-45	1.22677e-43	Mito Significant
Ifrd2	1187.28	-1.51849	0.108065	-14.0516	7.53132e-45	1.40393e-43	Significant
Fkbp3	4927.14	-1.70043	0.121021	-14.0507	7.632e-45	1.42113e-43	Significant
Dhrs9	47.0482	4.65328	0.331223	14.0488	7.83495e-45	1.45732e-43	Significant
Crb3	66.2955	-2.51593	0.179091	-14.0483	7.88799e-45	1.46557e-43	Significant
Rgs12	167.197	1.6452	0.117172	14.0409	8.76279e-45	1.62632e-43	Significant
Ulk2	1465.03	-1.25319	0.0893519	-14.0253	1.0909e-44	2.02241e-43	Significant
Polr2m	5256	-1.7626	0.125673	-14.0252	1.0924e-44	2.02297e-43	Significant
Bcr	156.113	1.60414	0.11439	14.0234	1.12103e-44	2.07372e-43	Significant
Asns	159.323	2.93558	0.209386	14.0199	1.17759e-44	2.17596e-43	Significant
Adamts2	930.524	2.67863	0.191149	14.0133	1.29255e-44	2.38577e-43	Significant
Clrn1	94.3957	9.31612	0.664851	14.0123	1.31029e-44	2.41588e-43	Significant
Bcat2	2151.22	-2.24444	0.160199	-14.0104	1.34679e-44	2.48047e-43	Mito Significant
Gnb1	2064.32	0.969327	0.069187	14.0103	1.34928e-44	2.48236e-43	N.S.
Mtss1	698.296	0.99582	0.071102	14.0055	1.44215e-44	2.64915e-43	N.S.
Dab2	1613.1	2.22702	0.15901	14.0055	1.44308e-44	2.64915e-43	Significant
Plin4	6346.93	-3.30217	0.235785	-14.005	1.45297e-44	2.6644e-43	Significant
Wdfy4	143.75	3.03683	0.216847	14.0044	1.46447e-44	2.68258e-43	Significant
Syap1	962.31	-0.618404	0.0441627	-14.0028	1.49768e-44	2.74044e-43	N.S.
Rarres1	182.745	3.07754	0.219807	14.0011	1.5345e-44	2.80477e-43	Significant
Bcl2l11	237.076	1.70391	0.121738	13.9966	1.63475e-44	2.98479e-43	Mito Significant
Isoc2a	419.924	-1.03797	0.0741636	-13.9956	1.65764e-44	3.02331e-43	Mito Significant
Zfp24	851.062	-1.04727	0.0748302	-13.9953	1.66621e-44	3.03567e-43	Significant
Ppp1r26	180.902	-1.42216	0.101618	-13.995	1.6712e-44	3.04148e-43	Significant
Mapk8ip1	1308.4	-1.27949	0.0914316	-13.9939	1.69811e-44	3.08713e-43	Significant
Eid1	3928.83	-0.838094	0.0599048	-13.9904	1.78284e-44	3.23768e-43	N.S.
Thra	1834.01	-1.38364	0.0989527	-13.9828	1.98503e-44	3.60098e-43	Significant
Scrn1	308.422	2.18216	0.156062	13.9827	1.98843e-44	3.60328e-43	Significant
Mycl	40.301	3.08505	0.220635	13.9826	1.991e-44	3.60408e-43	Significant
Gprc5b	666.472	1.36717	0.097824	13.9758	2.18934e-44	3.95887e-43	Significant
Raf1	3821.91	-1.01329	0.0725147	-13.9736	2.2595e-44	4.08136e-43	Significant
Cadm4	93.2833	2.7995	0.200365	13.9721	2.30871e-44	4.16579e-43	Significant
Phkb	12662.8	-2.11693	0.151539	-13.9695	2.39186e-44	4.31122e-43	Significant
Lsm14a	2580.82	-1.10947	0.0794338	-13.9672	2.47254e-44	4.4519e-43	Significant
Preb	1306.52	-0.951704	0.0681696	-13.9608	2.70286e-44	4.8614e-43	N.S.
Ehd4	882.356	1.98371	0.142216	13.9486	3.21001e-44	5.76744e-43	Significant
Armc2	208.907	-2.16654	0.155346	-13.9465	3.30356e-44	5.92921e-43	Significant
Cmya5	107293	-2.12256	0.152279	-13.9387	3.68773e-44	6.61168e-43	Significant
Clec4a3	387.634	3.87501	0.278074	13.9351	3.87395e-44	6.93818e-43	Significant
Osbpl6	754.862	-1.60653	0.115303	-13.9331	3.98579e-44	7.13094e-43	Significant
Kcmf1	4958.66	-1.71452	0.123145	-13.9228	4.6026e-44	8.22575e-43	Significant
Agl	39941.2	-2.32785	0.16724	-13.9192	4.84493e-44	8.64968e-43	Significant
Tmem50b	764.6	-1.91118	0.137316	-13.9181	4.92069e-44	8.77566e-43	Significant
Timp2	4109.63	2.10427	0.151193	13.9178	4.94061e-44	8.8019e-43	Significant
Gm2a	1687.39	2.37634	0.170765	13.9159	5.07125e-44	9.02511e-43	Significant
Cd53	372.396	3.18053	0.228586	13.914	5.21151e-44	9.26497e-43	Significant
Limd2	202.142	3.01118	0.216484	13.9095	5.54571e-44	9.84874e-43	Significant
Usp19	4017.8	-1.35606	0.0975202	-13.9055	5.869e-44	1.04119e-42	Significant
Jade1	937.073	-1.06024	0.0762593	-13.9031	6.06718e-44	1.07522e-42	Significant
Acsl6	2428.61	-2.33036	0.167617	-13.9029	6.08125e-44	1.07659e-42	Mito Significant
Tusc3	155.392	2.15707	0.155306	13.8892	7.36662e-44	1.30277e-42	Significant
Thap6	333.364	-1.16157	0.0836752	-13.8818	8.16249e-44	1.44201e-42	Significant
Trim45	554.026	-1.41014	0.101597	-13.8798	8.4035e-44	1.48304e-42	Significant
Man1c1	245.287	2.46412	0.177549	13.8785	8.55249e-44	1.50776e-42	Significant
Dusp23	308.153	-1.47883	0.106582	-13.8751	8.97003e-44	1.57972e-42	Significant
Ywhaz	2700.09	1.41801	0.102256	13.8673	1.00028e-43	1.75977e-42	Significant
RGD1304622	85.8843	2.36185	0.170406	13.8601	1.10476e-43	1.94154e-42	Significant
Ugt1a8	264.435	2.76791	0.19974	13.8575	1.1457e-43	2.01141e-42	Significant
Selenoo	680.342	-0.901895	0.0650931	-13.8555	1.17896e-43	2.06764e-42	N.S.
Srgap1	82.0113	3.50805	0.253192	13.8553	1.18182e-43	2.07052e-42	Significant
Gprasp3	249.863	1.40709	0.101566	13.854	1.20341e-43	2.10615e-42	Significant
Mogs	332.307	1.11157	0.0802412	13.8529	1.22238e-43	2.13714e-42	Significant
Chpt1	1492.44	-1.79982	0.129941	-13.851	1.25369e-43	2.18961e-42	Mito Significant
Prima1	218.086	-3.41557	0.246681	-13.8461	1.34342e-43	2.34391e-42	Significant
Tubb5	3295.17	1.8509	0.133727	13.8409	1.44288e-43	2.51483e-42	Significant
Map2k7	1425.13	-0.980787	0.0708627	-13.8407	1.44829e-43	2.51907e-42	N.S.
Slc25a44	577.624	-1.01129	0.0730664	-13.8407	1.44788e-43	2.51907e-42	Mito Significant
Abcd2	658.444	-2.07332	0.149861	-13.835	1.56777e-43	2.72407e-42	Mito Significant
Epha3	38.7851	4.30571	0.311288	13.832	1.63517e-43	2.83827e-42	Significant
Eya1	799.443	-2.09667	0.151607	-13.8297	1.68835e-43	2.92758e-42	Significant
Sardh	186.284	2.00437	0.144943	13.8287	1.71085e-43	2.96353e-42	Mito Significant
Kdelr3	477.883	2.69022	0.194552	13.8278	1.73229e-43	2.99761e-42	Significant
Masp1	2234.58	-2.24951	0.162681	-13.8277	1.73471e-43	2.99872e-42	Significant
Slc16a10	219.192	-1.7804	0.12878	-13.8252	1.79731e-43	3.10376e-42	Significant
Rrbp1	2666.33	2.34422	0.169612	13.8211	1.90267e-43	3.28236e-42	Significant
Ptpre	194.319	2.81143	0.203521	13.8139	2.10005e-43	3.61916e-42	Significant
Cfap54	110.267	3.47777	0.251811	13.8111	2.1858e-43	3.76309e-42	Significant
Slc39a8	102.815	3.61929	0.262062	13.8108	2.19414e-43	3.77361e-42	Significant
Smim10l1	3171.49	-1.6987	0.123051	-13.8048	2.38429e-43	4.09646e-42	Significant
Kif7	120.23	2.35179	0.170379	13.8033	2.43602e-43	4.18109e-42	Significant
St3gal1	3527.11	-1.56241	0.11321	-13.801	2.51298e-43	4.3088e-42	Significant
Tmem201	493.101	-1.24561	0.0903448	-13.7873	3.03831e-43	5.20426e-42	Significant
Acat1	4728.31	-1.86394	0.135201	-13.7864	3.07751e-43	5.26607e-42	Mito Significant
Sdk2	108.435	3.51936	0.255327	13.7837	3.19371e-43	5.45936e-42	Significant
Ampd3	1149.09	3.58297	0.259989	13.7812	3.30625e-43	5.64604e-42	Significant
Dhx35	318.014	-1.05385	0.0764775	-13.7799	3.36767e-43	5.74511e-42	Significant
Cd300le	262.46	2.7571	0.200109	13.778	3.45953e-43	5.89587e-42	Significant
Speg	9171.66	-1.62444	0.117908	-13.7772	3.49603e-43	5.95206e-42	Significant
Abhd2	319.585	1.70498	0.123779	13.7743	3.63765e-43	6.18694e-42	Significant
Pptc7	5176.77	-1.96183	0.142471	-13.77	3.86458e-43	6.56629e-42	Mito Significant
Slc39a6	208.225	2.3186	0.1684	13.7684	3.94945e-43	6.70374e-42	Significant
Me1	6331.48	-1.84564	0.134063	-13.767	4.02342e-43	6.82244e-42	Significant
Pea15	1398.49	1.50893	0.109608	13.7665	4.05124e-43	6.86272e-42	Significant
Gpcpd1	4371.31	-2.39783	0.174188	-13.7658	4.09347e-43	6.9262e-42	Significant
Acss2	1311.52	-1.62502	0.118048	-13.7657	4.09691e-43	6.9262e-42	Significant
Lyrm9	384.613	-1.49024	0.108262	-13.7652	4.12897e-43	6.97342e-42	Mito Significant
Dennd6b	383.495	-1.41751	0.103004	-13.7618	4.32904e-43	7.30401e-42	Significant
Fbxo9	1433.08	-1.3083	0.0950886	-13.7588	4.51091e-43	7.60328e-42	Significant
Snx7	237.956	1.27624	0.0927645	13.7579	4.56901e-43	7.69352e-42	Significant
Map3k4	760.954	-1.13664	0.0826278	-13.7562	4.67672e-43	7.86705e-42	Significant
Zfp133	306.312	-0.891491	0.0648363	-13.7499	5.10221e-43	8.57426e-42	N.S.
Gatm	455.337	2.40083	0.174623	13.7486	5.19301e-43	8.71817e-42	Mito Significant
Hvcn1	250.141	3.36925	0.245089	13.747	5.30582e-43	8.8987e-42	Significant
Adss1	22819.3	-2.48334	0.180703	-13.7426	5.63808e-43	9.44658e-42	Significant
Usp25	3559.43	-1.32284	0.0962743	-13.7403	5.82192e-43	9.74494e-42	Significant
Lgi2	389.001	-3.33975	0.243182	-13.7335	6.39354e-43	1.06911e-41	Significant
Rgl1	717.024	1.71565	0.124939	13.732	6.53506e-43	1.0917e-41	Significant
Neu3	161.997	-1.88116	0.137067	-13.7244	7.25729e-43	1.21115e-41	Significant
Slc30a4	809.916	0.849439	0.0619349	13.715	8.25316e-43	1.37463e-41	N.S.
Mfn1	4039.41	-1.39337	0.101594	-13.7151	8.24518e-43	1.37463e-41	Mito Significant
Ccdc80	4656.45	3.02616	0.220664	13.7139	8.38473e-43	1.39517e-41	Significant
Hif1an	4454.69	-1.93876	0.141399	-13.7112	8.70146e-43	1.44645e-41	Significant
Mrps15	2258.84	-1.67261	0.121996	-13.7104	8.79727e-43	1.46094e-41	Mito Significant
Lss	560.519	1.41741	0.103422	13.7051	9.45758e-43	1.56905e-41	Significant
Sun2	3217.62	-1.12429	0.0820465	-13.7031	9.73039e-43	1.61272e-41	Significant
Clba1	36.6836	2.71198	0.197954	13.7	1.01521e-42	1.68097e-41	Significant
Mccc2	1619.68	-1.64662	0.120209	-13.6979	1.04437e-42	1.72756e-41	Mito Significant
Pde4dip	77152.6	-1.97435	0.144175	-13.6941	1.10054e-42	1.81869e-41	Significant
Foxj2	1190.31	-0.844958	0.0617135	-13.6916	1.13945e-42	1.88114e-41	N.S.
Crtap	585.856	2.27054	0.165906	13.6857	1.23612e-42	2.03876e-41	Significant
Grhpr	2041.69	-2.39301	0.174876	-13.684	1.26493e-42	2.08424e-41	Mito Significant
Plp2	1138.27	1.14066	0.083365	13.6827	1.28811e-42	2.12036e-41	Significant
Brms1l	1203.44	-1.19957	0.08771	-13.6765	1.40215e-42	2.30583e-41	Significant
Hpse	191.126	2.9074	0.212598	13.6756	1.42097e-42	2.33451e-41	Significant
Rps6ka2	4395.52	-2.52692	0.184786	-13.6748	1.43578e-42	2.35656e-41	Significant
Gid4	1120.64	-1.77046	0.129562	-13.665	1.64399e-42	2.69566e-41	Significant
Arfgap3	567.058	1.59439	0.11671	13.6611	1.73359e-42	2.83982e-41	Significant
Auh	1243.93	-1.75374	0.128381	-13.6605	1.7484e-42	2.86132e-41	Mito Significant
Begain	41.0705	2.464	0.180383	13.6598	1.76451e-42	2.88488e-41	Significant
Slfn13	175.444	2.7389	0.200534	13.658	1.80799e-42	2.95311e-41	Significant
Fhip2b	3483.27	-1.95543	0.143172	-13.6579	1.81108e-42	2.95529e-41	Significant
Kbtbd12	1501.59	-2.06894	0.151506	-13.6558	1.86398e-42	3.03868e-41	Significant
Arf3	985.404	1.29983	0.0952072	13.6526	1.9481e-42	3.17275e-41	Significant
Gusb	419.055	2.23592	0.163802	13.6502	2.01461e-42	3.27791e-41	Significant
Kirrel1	255.288	2.45226	0.179681	13.6478	2.0801e-42	3.38122e-41	Significant
Atp2b3	981.651	-2.16802	0.158856	-13.6477	2.08277e-42	3.38229e-41	Significant
Asb4	110.748	-2.06023	0.150988	-13.645	2.16143e-42	3.50666e-41	Significant
Mlycd	1128.37	-1.8295	0.134095	-13.6433	2.21315e-42	3.58714e-41	Mito Significant
Sdhaf2	2820.38	-1.75915	0.128969	-13.6401	2.31271e-42	3.74491e-41	Mito Significant
Mmut	2503.47	-1.84588	0.135359	-13.6369	2.41584e-42	3.90441e-41	Mito Significant
Tuba1c	832.19	2.34285	0.171801	13.6369	2.41459e-42	3.90441e-41	Significant
Sult1a1	271.162	-1.70309	0.124902	-13.6354	2.46692e-42	3.98316e-41	Significant
Glipr2	260.549	2.58429	0.189533	13.6351	2.4776e-42	3.99658e-41	Significant
Myh3	5333.56	5.16144	0.378681	13.63	2.65424e-42	4.27743e-41	Significant
Cd74	4121.18	2.14671	0.157511	13.629	2.69426e-42	4.33778e-41	Significant
Nr1i3	347.14	-1.18698	0.0871116	-13.6259	2.80759e-42	4.51594e-41	Significant
Man2a1	656.548	2.59105	0.190196	13.623	2.92196e-42	4.69544e-41	Significant
Efhc1	54.2415	2.74981	0.201918	13.6184	3.11234e-42	4.99661e-41	Significant
Cul2	1383.17	-1.0104	0.0741954	-13.6181	3.12468e-42	5.01165e-41	Significant
Usp15	3720.8	-1.55522	0.114259	-13.6114	3.42399e-42	5.4865e-41	Significant
Paxx	515.821	-1.29037	0.0948015	-13.6113	3.42994e-42	5.49082e-41	Significant
Sh3pxd2b	372.986	3.68468	0.270742	13.6095	3.51446e-42	5.6208e-41	Significant
Mthfd2	70.779	3.10544	0.228275	13.6039	3.79414e-42	6.06236e-41	Mito Significant
Efhd2	598.295	2.05195	0.150909	13.5973	4.1575e-42	6.63668e-41	Significant
Fv1	240.168	1.62869	0.11979	13.5962	4.21837e-42	6.72749e-41	Significant
Mboat7	227.691	1.49032	0.109694	13.5861	4.84284e-42	7.7161e-41	Significant
Cxcl16	183.268	2.88378	0.212266	13.5857	4.87124e-42	7.75404e-41	Significant
Fsd2	3504.56	-2.42848	0.178789	-13.5829	5.05614e-42	8.04078e-41	Significant
Vmp1	1744.52	1.19555	0.0880249	13.582	5.12433e-42	8.14157e-41	Significant
Tigar	1152.25	-1.67695	0.123487	-13.58	5.26603e-42	8.35884e-41	Significant
Exoc3l4	479.471	-2.62527	0.193328	-13.5794	5.30569e-42	8.41388e-41	Significant
Mex3a	63.377	2.93614	0.216363	13.5705	5.9937e-42	9.49602e-41	Significant
Klhdc3	2615.45	-1.37718	0.101488	-13.5699	6.03973e-42	9.55998e-41	Significant
Proser2	69.6355	-2.39666	0.176644	-13.5678	6.22015e-42	9.83635e-41	Significant
Lrrc38	174.96	-3.36117	0.247759	-13.5663	6.34686e-42	1.00273e-40	Significant
Mrps35	850.463	-1.39697	0.102987	-13.5645	6.50607e-42	1.02693e-40	Mito Significant
Ctsb	9490.69	2.05314	0.151363	13.5643	6.5199e-42	1.02815e-40	Significant
Cdhr3	105.237	-3.91434	0.28861	-13.5627	6.66354e-42	1.04982e-40	Significant
Arsi	139.081	3.52237	0.25973	13.5617	6.7589e-42	1.06385e-40	Significant
Otub2	225.599	-1.50421	0.110919	-13.5614	6.7859e-42	1.06711e-40	Significant
Kcnk6	175.499	2.68949	0.198355	13.559	7.00832e-42	1.10106e-40	Significant
Cystm1	1452.25	-1.84729	0.136262	-13.5569	7.20865e-42	1.13066e-40	Significant
Tars3	1110.12	-1.68641	0.124394	-13.5569	7.21014e-42	1.13066e-40	Significant
Lsmem1	1634.08	-2.13661	0.15764	-13.5537	7.52984e-42	1.1797e-40	Significant
Mtres1	1066.08	-1.93406	0.142716	-13.5517	7.73662e-42	1.21097e-40	Mito Significant
Fads3	245.725	1.59412	0.117677	13.5466	8.30377e-42	1.29854e-40	Significant
Cep104	879.498	-1.16045	0.0856691	-13.5457	8.39748e-42	1.31198e-40	Significant
Gm5471	4082.18	-1.60508	0.118501	-13.5449	8.49464e-42	1.32593e-40	Significant
Lbp	365.673	3.94351	0.291196	13.5424	8.78177e-42	1.36949e-40	Significant
Cib1	352.429	1.23437	0.091201	13.5347	9.76302e-42	1.5211e-40	Significant
Dse	448.212	2.79034	0.206182	13.5334	9.9316e-42	1.54594e-40	Significant
Slc38a10	1483.34	1.43361	0.105937	13.5327	1.00286e-41	1.55961e-40	Significant
Septin5	207.686	2.34022	0.172955	13.5308	1.02902e-41	1.59881e-40	Significant
Mib2	548.046	-0.892853	0.0659885	-13.5304	1.03422e-41	1.60542e-40	N.S.
Ssc4d	460.427	-1.90328	0.140686	-13.5285	1.06119e-41	1.64577e-40	Significant
Eif3j	4159.23	-1.42378	0.105266	-13.5256	1.10479e-41	1.71181e-40	Significant
Nptxr	74.9762	2.57822	0.190703	13.5195	1.19941e-41	1.85673e-40	Significant
Anxa1	1820.29	2.73561	0.202372	13.5177	1.22947e-41	1.90152e-40	Significant
Polr3k	1160.86	-1.49026	0.110271	-13.5145	1.28463e-41	1.98501e-40	Significant
Zdhhc7	1182.97	-0.942557	0.0697631	-13.5108	1.34992e-41	2.08399e-40	N.S.
Fjx1	80.0459	2.75264	0.203815	13.5056	1.44927e-41	2.23531e-40	Significant
Slc9a8	1205.59	-1.31981	0.0977533	-13.5014	1.53397e-41	2.36379e-40	Significant
Dhrs7c	5984.32	-3.2402	0.239999	-13.5009	1.54441e-41	2.37771e-40	Significant
Amigo3	788.417	1.40664	0.104221	13.4967	1.63497e-41	2.51484e-40	Significant
Tmem141	331.201	-1.34958	0.0999955	-13.4964	1.64179e-41	2.52304e-40	Significant
Oma1	416.438	-1.36589	0.101281	-13.4861	1.88744e-41	2.89791e-40	Mito Significant
Arhgef10l	1436.94	-0.773684	0.0573777	-13.4841	1.94133e-41	2.97795e-40	N.S.
Myoz1	58194.7	-2.87193	0.212988	-13.484	1.94332e-41	2.97828e-40	Significant
Kat2b	4853.39	-1.57354	0.116725	-13.4807	2.0313e-41	3.1103e-40	Significant
Txndc5	1783.6	1.65475	0.122762	13.4794	2.0691e-41	3.1653e-40	Significant
Ncs1	104.438	1.60874	0.119372	13.4766	2.1466e-41	3.2809e-40	Significant
Pld1	233.425	2.18039	0.161794	13.4763	2.15575e-41	3.29191e-40	Significant
Gorasp1	676.93	-0.919721	0.0682524	-13.4753	2.18609e-41	3.33522e-40	N.S.
Eif4ebp2	1398.17	-1.30607	0.0969286	-13.4745	2.20908e-41	3.36725e-40	Significant
Kansl2	1404.16	-0.930141	0.0690352	-13.4734	2.2421e-41	3.4145e-40	N.S.
Robo1	164.126	2.43128	0.180571	13.4644	2.53232e-41	3.85301e-40	Significant
Sod2	9638.87	-1.65758	0.123116	-13.4635	2.56302e-41	3.89621e-40	Mito Significant
Vgll2	1143.18	-1.73746	0.129057	-13.4627	2.59163e-41	3.93616e-40	Significant
Gtdc1	261.355	-0.993643	0.0738233	-13.4597	2.69844e-41	4.09469e-40	N.S.
Ccnf	64.7735	3.37396	0.25068	13.4592	2.7182e-41	4.12098e-40	Significant
Nt5m	124.957	-1.40798	0.104623	-13.4576	2.77761e-41	4.20728e-40	Mito Significant
Macrod1	6450.73	-2.14145	0.159154	-13.4552	2.86821e-41	4.34061e-40	Mito Significant
Ptn	692.266	2.20527	0.163912	13.454	2.91748e-41	4.41123e-40	Significant
Mmp17	50.5606	2.07032	0.153903	13.4521	2.99237e-41	4.5204e-40	Significant
Smco4	135.006	1.36769	0.101693	13.4491	3.11525e-41	4.70182e-40	Significant
Mrps36	1607.51	-1.95874	0.145661	-13.4472	3.19702e-41	4.82094e-40	Mito Significant
Bnc2	119.315	3.04802	0.226758	13.4417	3.44476e-41	5.18988e-40	Significant
Pdlim5	8381.71	-1.55867	0.115959	-13.4416	3.4513e-41	5.19511e-40	Significant
Vps33a	634.62	-0.840843	0.062561	-13.4404	3.50649e-41	5.27347e-40	N.S.
Pdk1	528.879	-1.08512	0.0807382	-13.44	3.5256e-41	5.2975e-40	Mito Significant
Nfkbie	309	1.51879	0.113029	13.4371	3.66349e-41	5.4998e-40	Significant
Frmd4b	337.447	1.44626	0.107633	13.437	3.6712e-41	5.50648e-40	Significant
Ak6	318.944	-1.3059	0.0971932	-13.4361	3.71353e-41	5.56502e-40	Significant
Dele1	2466.21	-1.65806	0.123423	-13.434	3.82109e-41	5.72113e-40	Mito Significant
Eif2s2	4687.89	-1.18439	0.088169	-13.4332	3.86355e-41	5.77933e-40	Significant
Galk1	205.251	2.48388	0.184907	13.4331	3.8668e-41	5.77933e-40	Significant
Herc3	1993.82	-1.53398	0.114199	-13.4325	3.89977e-41	5.82345e-40	Significant
Shisa4	3021.01	-1.49302	0.111161	-13.4312	3.96861e-41	5.92101e-40	Significant
Clpx	1809.76	-1.21692	0.0906201	-13.4288	4.10028e-41	6.11206e-40	Mito Significant
Vangl1	226.789	2.0149	0.150049	13.4283	4.12681e-41	6.14617e-40	Significant
Clec11a	501.563	3.23234	0.240721	13.4277	4.16072e-41	6.19123e-40	Significant
Cndp1	114.01	2.6062	0.194103	13.4269	4.20761e-41	6.25549e-40	Significant
Cgrrf1	1216.82	-1.82684	0.136124	-13.4205	4.58895e-41	6.81643e-40	Significant
Rasa4	1290.41	-1.46956	0.10954	-13.4157	4.89277e-41	7.26134e-40	Significant
Mapk1ip1l	778.893	0.964783	0.0719508	13.4089	5.36059e-41	7.94864e-40	N.S.
Rpa1	1322.76	-1.45429	0.108462	-13.4082	5.41171e-41	8.0174e-40	Significant
Tlr2	231.845	3.60754	0.269129	13.4045	5.68952e-41	8.42159e-40	Significant
Mfsd14b	430.827	1.37886	0.102867	13.4043	5.7034e-41	8.43475e-40	Significant
Sox12	141.979	2.18976	0.163371	13.4036	5.76131e-41	8.51293e-40	Significant
Arhgef19	51.1066	3.80619	0.284012	13.4015	5.92575e-41	8.74824e-40	Significant
Mypop	199.727	-1.39818	0.104344	-13.3998	6.06519e-41	8.94628e-40	Significant
Qprt	75.5162	2.92207	0.218179	13.393	6.64794e-41	9.7973e-40	Significant
Ier5	274.177	1.95524	0.146012	13.3909	6.83383e-41	1.00625e-39	Significant
Trdn	36408.5	-1.90698	0.14243	-13.3889	7.02016e-41	1.03278e-39	Significant
Msrb3	4032.57	-1.66626	0.124462	-13.3878	7.12904e-41	1.04789e-39	Mito Significant
Zfp697	44.4982	2.33408	0.174359	13.3866	7.2392e-41	1.06315e-39	Significant
Nmnat3	292.787	-1.50029	0.112077	-13.3862	7.2839e-41	1.06879e-39	Mito Significant
Slc1a4	147.957	2.55862	0.191178	13.3835	7.55451e-41	1.10754e-39	Significant
Slc41a2	176.433	2.62294	0.196019	13.3811	7.80323e-41	1.14301e-39	Significant
Gpsm1	215.733	2.15666	0.161213	13.3777	8.16161e-41	1.19447e-39	Significant
Fem1a	9705.43	-1.86799	0.13968	-13.3733	8.66073e-41	1.26642e-39	Significant
Purb	615.379	1.76484	0.131974	13.3726	8.74202e-41	1.2772e-39	Significant
Clec2d2	43.7474	5.11377	0.382441	13.3714	8.88396e-41	1.29681e-39	Significant
P2rx4	253.93	2.58321	0.193193	13.3711	8.91611e-41	1.30038e-39	Significant
Rcn3	879.844	2.5887	0.193652	13.3678	9.32377e-41	1.35866e-39	Significant
Nr4a1	2583.14	-2.7134	0.203016	-13.3654	9.63131e-41	1.40227e-39	Significant
Fkrp	519.643	-0.914219	0.0684583	-13.3544	1.11668e-40	1.62443e-39	N.S.
Tlcd3a	161.709	2.24026	0.167844	13.3473	1.22884e-40	1.78605e-39	Significant
Gys1	8302.56	-1.81473	0.135967	-13.3469	1.2356e-40	1.79433e-39	Significant
Pm20d1	106.531	-1.30333	0.097654	-13.3464	1.24283e-40	1.80328e-39	Significant
Vegfd	52.5998	4.18973	0.313923	13.3463	1.24406e-40	1.80352e-39	Significant
Pskh1	773.955	-1.30002	0.0974295	-13.3432	1.29853e-40	1.88087e-39	Significant
Asf1a	404.439	-0.754352	0.056536	-13.3429	1.30347e-40	1.88641e-39	N.S.
Col4a2	5038.88	1.92626	0.144372	13.3424	1.31251e-40	1.89786e-39	Significant
Cacnb3	159.995	2.84039	0.212889	13.3421	1.31648e-40	1.90197e-39	Significant
Baiap2l1	111.021	2.19692	0.164662	13.342	1.31892e-40	1.90386e-39	Significant
Dnajc19	1129.79	-1.44276	0.10814	-13.3415	1.32711e-40	1.91406e-39	Mito Significant
Cox6a2	16971.7	-2.3066	0.172894	-13.3411	1.33409e-40	1.92248e-39	Mito Significant
Msc	67.8524	2.98659	0.223983	13.334	1.46813e-40	2.11383e-39	Significant
Serpine1	679.51	3.16834	0.237668	13.331	1.52927e-40	2.19999e-39	Significant
Sephs2	807.242	-0.861472	0.0646224	-13.3309	1.5311e-40	2.20074e-39	N.S.
Tpm1	384111	-2.44319	0.183337	-13.3262	1.62919e-40	2.33973e-39	Significant
Mfsd4b1	211.129	-1.11681	0.0838061	-13.3262	1.63056e-40	2.33973e-39	Significant
Adgrb2	506.087	-2.73195	0.205061	-13.3226	1.70966e-40	2.45115e-39	Significant
Mmp23	240.066	3.06468	0.230087	13.3197	1.77899e-40	2.54838e-39	Significant
Zfp532	921.772	-0.867796	0.0651582	-13.3183	1.81191e-40	2.59333e-39	N.S.
Frk	117.49	2.10085	0.157774	13.3155	1.88017e-40	2.68875e-39	Significant
Fchsd1	75.5502	1.91401	0.143768	13.3131	1.94165e-40	2.77432e-39	Significant
Ninj1	834.346	2.26343	0.170037	13.3114	1.98731e-40	2.83717e-39	Significant
Tacc3	125.945	2.82516	0.212262	13.3098	2.03005e-40	2.89574e-39	Significant
Nnt	10467	-2.0792	0.156249	-13.307	2.10788e-40	3.00422e-39	Mito Significant
Lactb2	1084.2	-1.50643	0.113212	-13.3062	2.12925e-40	3.03212e-39	Mito Significant
Ctdnep1	4374.5	-1.49085	0.112075	-13.3023	2.24411e-40	3.19299e-39	Significant
Dact3	141.19	2.5694	0.193293	13.2928	2.5495e-40	3.62446e-39	Significant
Hk3	79.2711	6.00536	0.45178	13.2927	2.55327e-40	3.62675e-39	Significant
Acadsb	6490.43	-1.71491	0.129026	-13.2912	2.60294e-40	3.69421e-39	Mito Significant
Lilrb4	515.113	4.51815	0.34003	13.2875	2.73609e-40	3.87992e-39	Significant
Sgpl1	740.076	1.44048	0.108417	13.2864	2.77543e-40	3.9324e-39	Significant
Mfsd10	144.079	1.89821	0.142904	13.2831	2.90078e-40	4.10656e-39	Significant
Chst15	143.561	1.4197	0.106949	13.2746	3.25177e-40	4.59959e-39	Significant
Arhgef37	538.198	-1.85402	0.139695	-13.2719	3.36841e-40	4.76059e-39	Significant
Atp5f1a	55861.2	-2.03533	0.153394	-13.2686	3.51958e-40	4.97008e-39	Significant
Pafah1b3	49.4341	3.29192	0.248102	13.2684	3.52983e-40	4.9804e-39	Significant
Fkbp7	291.871	2.25307	0.169817	13.2676	3.56609e-40	5.02735e-39	Significant
Dagla	339.129	-1.48591	0.112001	-13.2668	3.60429e-40	5.07697e-39	Significant
Lrp8	25.8595	4.14203	0.312277	13.264	3.74505e-40	5.27085e-39	Significant
Ttll12	269.169	0.973206	0.0734072	13.2576	4.07539e-40	5.731e-39	N.S.
Itpripl2	571.32	1.96689	0.14836	13.2575	4.08106e-40	5.7342e-39	Significant
Rdx	3547.75	-1.03482	0.0780823	-13.253	4.33532e-40	6.08638e-39	Significant
Dlg1	1475.48	-0.94739	0.0714979	-13.2506	4.47626e-40	6.27903e-39	N.S.
Stard10	537.802	-2.24162	0.169199	-13.2485	4.60542e-40	6.45485e-39	Significant
Idh2	13136.1	-1.84573	0.139348	-13.2454	4.79614e-40	6.71658e-39	Mito Significant
Cmtm7	247.183	2.61215	0.197268	13.2416	5.04377e-40	7.05752e-39	Significant
Timm21	837.305	-1.70338	0.128655	-13.2399	5.16048e-40	7.21485e-39	Mito Significant
Iqub	289.952	-2.16256	0.163352	-13.2387	5.24687e-40	7.32956e-39	Significant
Cab39	4247.66	-0.938312	0.0708844	-13.2372	5.34983e-40	7.46721e-39	N.S.
Kdm8	610.407	-1.55446	0.117477	-13.232	5.73218e-40	7.99329e-39	Significant
Dpy19l3	199.488	1.57987	0.119398	13.232	5.7362e-40	7.99329e-39	Significant
Kcnd1	93.1514	2.37046	0.179155	13.2313	5.78869e-40	8.05979e-39	Significant
Rab13	263.779	2.53608	0.191675	13.2312	5.79615e-40	8.06352e-39	Significant
Pdp1	2063.6	-1.4061	0.106275	-13.2308	5.82649e-40	8.09905e-39	Mito Significant
Dhdds	531.166	1.17843	0.0891009	13.2258	6.22862e-40	8.65091e-39	Significant
Asb16	1337.06	-1.96976	0.149007	-13.2192	6.7941e-40	9.42856e-39	Significant
Arhgef25	485.678	1.80754	0.13674	13.2188	6.83153e-40	9.47272e-39	Significant
Tnfrsf10b	58.7638	2.62557	0.198716	13.2127	7.41626e-40	1.02751e-38	Significant
Spcs2	1424.14	-0.962817	0.0729133	-13.2049	8.21605e-40	1.13738e-38	N.S.
Ccl6	508.999	2.78448	0.21087	13.2047	8.23914e-40	1.13965e-38	Significant
Cep63	425.483	-0.730299	0.0553195	-13.2015	8.60472e-40	1.18924e-38	N.S.
Pcare	653.112	-2.27698	0.172482	-13.2012	8.63194e-40	1.19203e-38	Significant
Vav3	152.18	2.27508	0.172347	13.2006	8.70345e-40	1.20092e-38	Significant
Mipep	1161.22	-1.48613	0.112598	-13.1985	8.94738e-40	1.23357e-38	Mito Significant
Rabgef1	1764.98	-1.98267	0.150224	-13.1981	8.9991e-40	1.23969e-38	Significant
Irx3	78.8626	2.08632	0.158096	13.1965	9.18664e-40	1.26449e-38	Significant
Olfml2a	621.914	1.33831	0.101454	13.1912	9.85487e-40	1.35537e-38	Significant
Actr2	3764.86	0.87374	0.0662404	13.1904	9.95928e-40	1.36861e-38	N.S.
Ccdc9b	917.895	-1.46934	0.111413	-13.1883	1.02496e-39	1.40736e-38	Significant
Csf2rb	300.687	3.02003	0.229052	13.1849	1.07186e-39	1.47056e-38	Significant
Sap18-ps1	360.943	-1.17095	0.0888212	-13.1832	1.09629e-39	1.50287e-38	Significant
Abracl	231.108	2.63349	0.199848	13.1775	1.18318e-39	1.62065e-38	Significant
Cabcoco1	411.754	-2.15438	0.163499	-13.1767	1.19507e-39	1.63562e-38	Significant
Pc	1059.05	-1.67334	0.126998	-13.1761	1.20533e-39	1.64832e-38	Significant
Tatdn3	675.415	-1.35456	0.102862	-13.1687	1.32875e-39	1.81564e-38	Significant
S100a10	1754.91	2.35611	0.178938	13.1672	1.35492e-39	1.84991e-38	Significant
Orai2	156.234	2.19818	0.167009	13.1621	1.45014e-39	1.97831e-38	Significant
Ccr5	188.917	2.95657	0.224723	13.1565	1.56174e-39	2.12883e-38	Significant
Vcam1	255.066	2.5892	0.196807	13.1561	1.57063e-39	2.13922e-38	Significant
Ubqln1	1965.25	-0.576286	0.0438096	-13.1543	1.60699e-39	2.18698e-38	N.S.
Ppib	1541.54	1.96093	0.149114	13.1505	1.69003e-39	2.29814e-38	Significant
Slc51a	594.775	3.84629	0.292492	13.1501	1.69977e-39	2.30953e-38	Significant
Kansl3	1611.98	-0.932045	0.0709073	-13.1446	1.82844e-39	2.48036e-38	N.S.
Vav1	122.263	3.2795	0.249493	13.1446	1.82718e-39	2.48036e-38	Significant
Tob1	3408.23	-1.76294	0.134125	-13.1441	1.84087e-39	2.49523e-38	Significant
Colec12	862.268	2.25068	0.171246	13.1429	1.86848e-39	2.53062e-38	Significant
Ccdc126	182.643	-1.25937	0.0958416	-13.1401	1.93851e-39	2.62335e-38	Significant
Map3k10	1657.18	-2.1487	0.163546	-13.1382	1.98812e-39	2.68834e-38	Significant
Atf6b	528.087	1.02892	0.078329	13.1358	2.05204e-39	2.77256e-38	Significant
Wdr62	173.291	2.0901	0.159171	13.1312	2.18271e-39	2.94675e-38	Significant
Prrx2	126.603	3.2332	0.246233	13.1307	2.1972e-39	2.96394e-38	Significant
Tns3	764.264	1.7673	0.134599	13.1301	2.2138e-39	2.98395e-38	Significant
Aqp1	6106.31	-1.13726	0.0866188	-13.1295	2.23064e-39	3.00424e-38	Significant
Mybpc1	103691	-2.22333	0.169388	-13.1256	2.34814e-39	3.15997e-38	Significant
Pgap6	128.056	2.68781	0.204798	13.1242	2.39325e-39	3.21812e-38	Significant
Fermt3	305.68	2.97416	0.226684	13.1203	2.52006e-39	3.38594e-38	Significant
Rnf114	1132.21	-0.767058	0.0584685	-13.1192	2.55729e-39	3.43323e-38	N.S.
Syt13	37.7748	3.7131	0.283046	13.1184	2.5847e-39	3.46727e-38	Significant
Syngap1	183.31	1.78681	0.136226	13.1165	2.64906e-39	3.55079e-38	Significant
Suclg1	7081.09	-1.96646	0.14996	-13.1132	2.7676e-39	3.70674e-38	Mito Significant
Atad1	2036.73	-1.37247	0.104669	-13.1124	2.79602e-39	3.74184e-38	Mito Significant
Tnnc2	183204	-2.35229	0.179414	-13.111	2.84843e-39	3.80895e-38	Significant
Ubr2	3752.74	-1.14071	0.0870055	-13.1108	2.85612e-39	3.81622e-38	Significant
Casq2	2029.78	2.34781	0.179099	13.109	2.92451e-39	3.90451e-38	Significant
Zbtb7c	72.0745	2.33435	0.178097	13.1072	2.99507e-39	3.99556e-38	Significant
Pnpla8	4194.71	-1.53342	0.116992	-13.1071	2.99999e-39	3.99895e-38	Mito Significant
Dtnb	91.7195	1.60482	0.122473	13.1035	3.14389e-39	4.18747e-38	Significant
Mn1	1486.16	-2.38536	0.182059	-13.1021	3.20271e-39	4.26246e-38	Significant
Nckap1l	274.183	2.80593	0.214171	13.1014	3.23407e-39	4.30081e-38	Significant
Zkscan5	572.423	-0.928169	0.0708469	-13.1011	3.24726e-39	4.31495e-38	N.S.
Trim68	333.703	-1.39012	0.106127	-13.0987	3.35106e-39	4.44938e-38	Significant
S1pr2	286.822	2.42748	0.18534	13.0974	3.40643e-39	4.51934e-38	Significant
Tsc1	1040.91	-1.30934	0.099997	-13.0938	3.57386e-39	4.73775e-38	Significant
Mbnl2	3731.22	-0.909703	0.0694805	-13.0929	3.61417e-39	4.78743e-38	N.S.
RGD1310495	31.2738	-2.62728	0.200678	-13.092	3.65635e-39	4.8395e-38	Significant
Slc16a13	43.5401	2.30679	0.176216	13.0907	3.72197e-39	4.92251e-38	Significant
Olfml3	760.083	2.97525	0.227309	13.089	3.80601e-39	5.02971e-38	Significant
Ppp2r5e	1018.81	-0.784913	0.0599694	-13.0886	3.8284e-39	5.05535e-38	N.S.
Ms4a7	61.2083	3.33463	0.254809	13.0868	3.91851e-39	5.17029e-38	Significant
Tmem45a	145.575	3.11422	0.238024	13.0836	4.08488e-39	5.3856e-38	Significant
Glt8d1	335.175	1.79728	0.137391	13.0815	4.20009e-39	5.53318e-38	Significant
Dtnbp1	852.403	-1.42128	0.108674	-13.0784	4.37773e-39	5.7627e-38	Significant
Pgrmc1	435.5	1.88128	0.143956	13.0685	4.98542e-39	6.55754e-38	Significant
Spdya	68.4615	-2.56142	0.196001	-13.0684	4.99272e-39	6.56203e-38	Significant
Gpx7	248.933	2.70933	0.207417	13.0622	5.41314e-39	7.10906e-38	Significant
Kcnk13	44.6172	3.53891	0.270948	13.0612	5.48366e-39	7.19608e-38	Significant
Slc7a1	94.5884	2.15142	0.164789	13.0556	5.90563e-39	7.74381e-38	Significant
Dcaf5	1545.12	-1.16334	0.0891471	-13.0497	6.38126e-39	8.36098e-38	Significant
Neurl2	260.809	-1.97173	0.151107	-13.0486	6.47604e-39	8.4786e-38	Significant
Pank2	615.239	-0.995766	0.0763196	-13.0473	6.58346e-39	8.61255e-38	N.S.
Lnx2	278.62	1.61089	0.123497	13.044	6.87817e-39	8.99112e-38	Significant
Cd83	113.383	2.70007	0.207011	13.0431	6.95644e-39	9.08642e-38	Significant
Ybey	217.688	-1.56395	0.119956	-13.0377	7.46361e-39	9.74134e-38	Mito Significant
Adamts10	615.794	1.5986	0.122616	13.0375	7.48651e-39	9.76368e-38	Significant
Nectin3	234.6	1.71508	0.13165	13.0275	8.53469e-39	1.11221e-37	Significant
Pdzd7	83.2836	-2.33607	0.179334	-13.0264	8.66099e-39	1.1278e-37	Significant
Ccne1	39.5408	2.89122	0.221953	13.0263	8.67261e-39	1.12844e-37	Significant
RGD1559482	619.762	3.11906	0.239494	13.0235	8.99134e-39	1.16901e-37	Significant
Capza2	8441.54	-1.39534	0.107155	-13.0217	9.21109e-39	1.1962e-37	Significant
Dusp18	297.179	1.51666	0.116472	13.0217	9.21463e-39	1.1962e-37	Significant
Itga8	157.067	2.34795	0.180315	13.0214	9.25072e-39	1.19997e-37	Significant
Actn4	1868.84	1.26497	0.0971535	13.0203	9.38239e-39	1.21611e-37	Significant
Arpc5	955.48	2.05054	0.157613	13.01	1.07366e-38	1.39057e-37	Significant
Gpi	28720.6	-2.43069	0.186863	-13.0079	1.1034e-38	1.428e-37	Significant
Prdm5	69.014	3.05289	0.234712	13.0069	1.11716e-38	1.44469e-37	Significant
Pdgfra	1118.42	2.10779	0.16207	13.0054	1.14011e-38	1.47325e-37	Significant
Tgfb1i1	249.789	1.73624	0.133521	13.0035	1.16876e-38	1.50911e-37	Significant
Ttll7	1128.82	-1.79279	0.137873	-13.0032	1.17296e-38	1.51338e-37	Significant
Rab22a	1248.6	-0.939582	0.0722598	-13.0028	1.17887e-38	1.51984e-37	N.S.
Gm56451	424.868	-1.28748	0.0990212	-13.0021	1.19061e-38	1.53381e-37	Significant
Camsap1	1619.26	-1.31829	0.101405	-13.0002	1.22003e-38	1.5705e-37	Significant
Tada2b	1097.58	-1.08109	0.0831774	-12.9974	1.26541e-38	1.62768e-37	Significant
Me3	1228.85	-2.4231	0.186432	-12.9972	1.2684e-38	1.63028e-37	Mito Significant
G6pd	637.164	2.08575	0.160502	12.9952	1.30323e-38	1.67379e-37	Significant
Pabpc1	4288.98	1.96986	0.15161	12.9929	1.3422e-38	1.72252e-37	Significant
Akap1	2289.89	-1.26863	0.0977515	-12.9781	1.62901e-38	2.08902e-37	Mito Significant
Acer3	186.514	1.82467	0.140621	12.9758	1.67874e-38	2.15115e-37	Significant
Cuedc1	1505	-1.67999	0.129493	-12.9736	1.72781e-38	2.21235e-37	Significant
Sdcbp	2021.26	1.55077	0.119549	12.9719	1.76666e-38	2.26039e-37	Significant
Hes6	287.148	1.75691	0.135442	12.9717	1.7699e-38	2.26282e-37	Significant
Wwp2	367.432	1.06178	0.0818694	12.9692	1.82988e-38	2.33773e-37	Significant
Ppp1r9b	1245.63	1.29218	0.0996549	12.9666	1.89306e-38	2.41662e-37	Significant
Ppp1r1a	4564.51	-2.48623	0.191788	-12.9634	1.97192e-38	2.5154e-37	Significant
Marcks	1359.72	2.73782	0.21122	12.9619	2.01152e-38	2.56397e-37	Significant
Ninl	34.3566	2.65594	0.204917	12.9611	2.03351e-38	2.59004e-37	Significant
Rfk	910.283	-1.11379	0.0859614	-12.9568	2.14969e-38	2.73596e-37	Mito Significant
Man2b1	1063.23	1.64575	0.127061	12.9525	2.27453e-38	2.89267e-37	Significant
Trappc11	1028.54	-0.806403	0.0622734	-12.9494	2.36795e-38	3.0092e-37	N.S.
Jph2	20761.5	-2.73704	0.211374	-12.9488	2.38678e-38	3.03085e-37	Significant
Nfyc	1246.86	-0.813525	0.0628541	-12.9431	2.57166e-38	3.26317e-37	N.S.
Aqp4	2289.91	-3.49718	0.27026	-12.9401	2.67381e-38	3.39024e-37	Significant
Nipal2	408.253	-1.90569	0.147442	-12.925	3.25461e-38	4.12356e-37	Significant
Lgmn	2362.82	2.43385	0.188348	12.9221	3.37953e-38	4.27863e-37	Significant
Cyp4f18	159.093	-2.43855	0.18872	-12.9215	3.40392e-38	4.30628e-37	Significant
Lrch4	763.107	-1.11725	0.0864873	-12.918	3.56119e-38	4.50187e-37	Significant
Steap2	137.435	3.16199	0.244778	12.9178	3.57243e-38	4.51269e-37	Significant
Asb8	2239.79	-1.39688	0.108144	-12.9169	3.61585e-38	4.56413e-37	Significant
Idh3g	5952.2	-2.24705	0.173966	-12.9166	3.62662e-38	4.57431e-37	Mito Significant
Dnajc28	636.062	-1.9114	0.148004	-12.9145	3.72872e-38	4.69958e-37	Mito Significant
Plcd4	1771.46	-2.09324	0.162106	-12.9128	3.8111e-38	4.79983e-37	Significant
Papss1	330.427	1.49938	0.11613	12.9112	3.88995e-38	4.89548e-37	Significant
Itgax	310.768	3.01994	0.233962	12.9078	4.06582e-38	5.113e-37	Significant
Rab34	313.549	1.77195	0.137288	12.9068	4.12158e-38	5.17927e-37	Significant
Dock5	188.255	2.12626	0.16478	12.9036	4.29391e-38	5.39181e-37	Significant
Erbb3	188.119	3.14812	0.244081	12.8979	4.62824e-38	5.8073e-37	Significant
Plekhh2	96.6964	1.93828	0.150315	12.8948	4.81662e-38	6.0392e-37	Significant
Ddn	70.6224	3.72516	0.288948	12.8921	4.98412e-38	6.24457e-37	Significant
Igf1	1664.04	2.70862	0.21019	12.8865	5.35931e-38	6.70966e-37	Significant
Smarca1	56.207	3.23798	0.251412	12.8792	5.89451e-38	7.37425e-37	Significant
Clip3	138.383	2.58653	0.200935	12.8724	6.4333e-38	8.04234e-37	Significant
Fibin	458.978	3.51218	0.272949	12.8675	6.85616e-38	8.56462e-37	Significant
Mxra8	1367.44	2.2715	0.176539	12.8668	6.92075e-38	8.63891e-37	Significant
A3galt2	385.559	2.09517	0.162837	12.8667	6.93195e-38	8.64651e-37	Significant
Vdac3	13464.6	-1.83511	0.142648	-12.8645	7.12713e-38	8.8834e-37	Mito Significant
Mast3	302.022	1.5597	0.12131	12.8572	7.83836e-38	9.76269e-37	Significant
Kif21b	156.774	2.63184	0.204766	12.8529	8.28421e-38	1.03104e-36	Significant
Cnpy3	350.774	1.72499	0.134252	12.8489	8.72467e-38	1.08506e-36	Significant
Dcakd	175.104	1.68887	0.131454	12.8476	8.87373e-38	1.10278e-36	Mito Significant
Sdr39u1	1144.86	-1.79982	0.140103	-12.8464	9.007e-38	1.11852e-36	Mito Significant
Lsp1	1295.86	1.41789	0.110397	12.8436	9.34396e-38	1.15952e-36	Significant
Fgr	166.888	2.90107	0.2259	12.8423	9.50094e-38	1.17813e-36	Significant
RGD1562029	136.656	-3.97611	0.309613	-12.8422	9.5111e-38	1.17853e-36	Significant
Ndufs7	6986.47	-2.23746	0.174228	-12.8421	9.52479e-38	1.17936e-36	Mito Significant
Tsc22d3	2648.04	-1.72401	0.134263	-12.8405	9.71866e-38	1.20248e-36	Significant
Slc12a7	403.249	1.39403	0.10858	12.8387	9.94962e-38	1.23015e-36	Significant
St3gal2	1563.95	-0.804536	0.0626938	-12.8328	1.07422e-37	1.32718e-36	N.S.
Fgd2	122.83	2.74063	0.21359	12.8313	1.09524e-37	1.35216e-36	Significant
Ttll11	261.608	-1.75802	0.137036	-12.829	1.12853e-37	1.39224e-36	Significant
Asb1	179.037	-1.22834	0.0957535	-12.8281	1.14104e-37	1.40664e-36	Significant
Spats2l	344.885	1.77358	0.138265	12.8274	1.15182e-37	1.41889e-36	Significant
Kctd10	701.244	1.1829	0.0922296	12.8256	1.17947e-37	1.45189e-36	Significant
Pcyt1a	3456.59	-0.94343	0.0735605	-12.8252	1.18434e-37	1.45683e-36	N.S.
Pcyox1	6689.84	-1.75806	0.137103	-12.8229	1.22012e-37	1.49976e-36	Significant
Xk	178.828	-1.83032	0.142811	-12.8164	1.32664e-37	1.6295e-36	Significant
Sdha	13202.7	-2.10432	0.164195	-12.816	1.33399e-37	1.63734e-36	Mito Significant
Col12a1	5666.08	4.94197	0.38563	12.8153	1.34627e-37	1.65121e-36	Significant
Calhm2	157.043	2.19271	0.171158	12.8111	1.42181e-37	1.7426e-36	Significant
Asb2	15933.4	-2.72475	0.212744	-12.8076	1.48621e-37	1.82021e-36	Significant
Col8a1	354.416	3.55934	0.277928	12.8067	1.50399e-37	1.84065e-36	Significant
Hipk4	121.286	-1.54702	0.120809	-12.8054	1.52853e-37	1.86933e-36	Significant
Pick1	468.652	-1.50819	0.117799	-12.8031	1.57447e-37	1.92411e-36	Mito Significant
Fnbp1	495.42	1.35598	0.105957	12.7975	1.69417e-37	2.0689e-36	Significant
Osbpl5	531.347	1.03433	0.0808272	12.7969	1.70711e-37	2.08319e-36	Significant
Eif5	6546.05	-0.992785	0.0775812	-12.7967	1.71018e-37	2.08544e-36	N.S.
Sfrp4	2021.12	4.00992	0.313487	12.7913	1.83344e-37	2.23412e-36	Significant
Mapkapk5	1770.46	-1.38807	0.108527	-12.7901	1.86115e-37	2.26625e-36	Significant
Slc8a3	1108.05	-1.81348	0.141791	-12.7898	1.86949e-37	2.27477e-36	Significant
Cspg4b	1399.42	-1.91578	0.149805	-12.7885	1.89998e-37	2.31021e-36	Significant
Slitrk6	67.2236	3.69729	0.289119	12.7881	1.91029e-37	2.32107e-36	Significant
Nrip2	98.5187	1.71639	0.134294	12.7809	2.09693e-37	2.54602e-36	Significant
Neurl1	3148.08	-1.65288	0.129359	-12.7775	2.19094e-37	2.65825e-36	Significant
Shld1	112.553	-1.22542	0.0959122	-12.7765	2.21784e-37	2.68896e-36	Significant
Tmem200a	25.1501	4.99558	0.391045	12.7749	2.26306e-37	2.74181e-36	Significant
Ciita	113.258	2.32836	0.182269	12.7743	2.28158e-37	2.76226e-36	Significant
Clybl	518.666	-1.97427	0.15457	-12.7727	2.32986e-37	2.8187e-36	Mito Significant
Sesn1	1171.28	-1.42399	0.11149	-12.7723	2.34195e-37	2.8313e-36	Significant
Irf5	214.184	2.81565	0.220462	12.7716	2.36352e-37	2.85533e-36	Significant
Carhsp1	556.48	2.10821	0.165075	12.7712	2.37501e-37	2.86645e-36	Significant
Flt3	30.0019	3.60626	0.282376	12.7712	2.37612e-37	2.86645e-36	Significant
Plekhg2	460.928	1.7503	0.137061	12.7703	2.40361e-37	2.89755e-36	Significant
Aars2	664.567	-1.50652	0.11798	-12.7693	2.43352e-37	2.93151e-36	Mito Significant
Aco2	37031.8	-2.14116	0.167684	-12.769	2.44308e-37	2.94093e-36	Mito Significant
Fam220a	1132.93	-1.67904	0.131512	-12.7672	2.49988e-37	3.00715e-36	Significant
Cog6	594.172	-0.682891	0.053508	-12.7624	2.65812e-37	3.19523e-36	N.S.
Ajuba	211.501	1.49704	0.117304	12.7621	2.67071e-37	3.20808e-36	Significant
Bend6	48.7263	3.14335	0.246333	12.7605	2.72308e-37	3.26866e-36	Significant
Svip	350.825	-2.16038	0.169343	-12.7574	2.83498e-37	3.40057e-36	Significant
Apoo	1073.96	-1.85325	0.145278	-12.7566	2.86581e-37	3.43367e-36	Mito Significant
Mt3	70.5759	3.19141	0.250178	12.7565	2.86664e-37	3.43367e-36	Significant
Barx2	160.636	-3.01361	0.236299	-12.7534	2.9852e-37	3.57314e-36	Significant
Crem	684.741	-1.34997	0.105884	-12.7496	3.13325e-37	3.7477e-36	Significant
Pxylp1	212.993	1.86695	0.146471	12.7462	3.27244e-37	3.91141e-36	Significant
Plaur	165.639	2.82932	0.221979	12.7459	3.28475e-37	3.92335e-36	Significant
Slc9a1	372.383	1.38148	0.108394	12.7451	3.3214e-37	3.96432e-36	Significant
Slc16a1	2298.97	-1.41432	0.110998	-12.7419	3.45824e-37	4.12473e-36	Significant
Sectm1b	25.7603	4.80945	0.377455	12.7418	3.46472e-37	4.12954e-36	Significant
Pkm	101103	-2.57352	0.202119	-12.7327	3.89249e-37	4.63612e-36	Significant
Gatd3a	5527.18	-2.08852	0.164048	-12.7311	3.96951e-37	4.72452e-36	Mito Significant
Sema6c	3044.83	-1.91038	0.15007	-12.7299	4.03207e-37	4.79561e-36	Significant
Rev1	1043.66	-0.750471	0.0589791	-12.7244	4.33053e-37	5.14696e-36	N.S.
App	5959.89	1.22046	0.0959208	12.7237	4.36921e-37	5.18928e-36	Significant
Adcy7	264.371	2.69936	0.212175	12.7223	4.44637e-37	5.27721e-36	Significant
Ralgds	627.606	1.32467	0.104126	12.7219	4.47042e-37	5.30203e-36	Significant
Abcg3l3	267.722	1.97362	0.155146	12.7211	4.51489e-37	5.35102e-36	Significant
Syngr1	350.134	-1.6738	0.131582	-12.7205	4.54664e-37	5.38487e-36	Significant
Tuba8	5564.12	-2.74469	0.215788	-12.7194	4.61598e-37	5.46315e-36	Significant
Itgam	337.443	3.53792	0.278177	12.7182	4.68361e-37	5.53932e-36	Significant
Kcnc4	5185.75	-1.81046	0.142356	-12.7178	4.70652e-37	5.56252e-36	Significant
Rhod	24.1889	4.03143	0.317021	12.7166	4.78282e-37	5.64875e-36	Significant
R3hdm2	4292.07	-1.69774	0.133625	-12.7052	5.53209e-37	6.52911e-36	Significant
Opa3	1891.9	-1.33752	0.105287	-12.7036	5.64912e-37	6.66257e-36	Mito Significant
Ctse	48.9491	2.64452	0.208204	12.7015	5.79725e-37	6.8325e-36	Significant
Mtpn	1156.84	0.777781	0.0612467	12.6992	5.97651e-37	7.03886e-36	N.S.
Fgfr1	1263.79	1.11314	0.087656	12.699	5.99243e-37	7.05269e-36	Significant
Adamts16	100.589	4.03939	0.318258	12.6922	6.53182e-37	7.68216e-36	Significant
Scube1	78.1675	3.55376	0.280039	12.6902	6.69727e-37	7.87128e-36	Significant
Lgals3bp	873.217	2.99256	0.235821	12.69	6.72031e-37	7.89286e-36	Significant
Oxct1	7948.12	-1.83563	0.144683	-12.6873	6.95539e-37	8.16328e-36	Mito Significant
Myo9b	1047.75	1.44878	0.114195	12.687	6.98347e-37	8.19054e-36	Significant
Gpr146	724.762	-1.05455	0.0831552	-12.6817	7.46751e-37	8.75217e-36	Significant
Atpaf1	1188.34	-1.71277	0.135075	-12.6801	7.62138e-37	8.92631e-36	Mito Significant
Dnaja4	2573.71	-1.66504	0.131341	-12.6772	7.90961e-37	9.25747e-36	Significant
Atg101	848.156	-1.10715	0.0873545	-12.6742	8.21548e-37	9.60881e-36	Significant
Ntmt2	275.675	-2.01215	0.15876	-12.6741	8.2262e-37	9.61469e-36	Significant
Vps4a	1696.68	-1.02778	0.0811052	-12.6722	8.43574e-37	9.85278e-36	Significant
Mmgt2	466.676	-1.00633	0.0794167	-12.6715	8.50707e-37	9.92923e-36	Significant
Renbp	210.387	1.38891	0.109613	12.6711	8.55443e-37	9.97761e-36	Significant
Gnai3	930.351	1.3923	0.109921	12.6663	9.0855e-37	1.05897e-35	Significant
Nhlrc3	583.457	1.1931	0.0942025	12.6653	9.20881e-37	1.0726e-35	Significant
Sfxn1	184.111	3.11783	0.246399	12.6536	1.06892e-36	1.24418e-35	Mito Significant
Ifi30	833.721	2.23879	0.176973	12.6504	1.11239e-36	1.29388e-35	Significant
Amacr	374.86	-0.739778	0.0584843	-12.6492	1.13055e-36	1.3141e-35	N.S.
Lpcat1	227.75	1.75292	0.138673	12.6407	1.25905e-36	1.46245e-35	Significant
Phospho2	869.244	-1.13923	0.0901449	-12.6378	1.30646e-36	1.51648e-35	Significant
Abcf3	1746.64	-1.15164	0.0911323	-12.637	1.31933e-36	1.53036e-35	Significant
RGD1561149	221.85	2.15353	0.170422	12.6365	1.32822e-36	1.53962e-35	Significant
Ndufab1	4739.43	-1.89606	0.150058	-12.6356	1.34401e-36	1.55686e-35	Mito Significant
Mturn	141.625	-2.25094	0.178187	-12.6324	1.39865e-36	1.61904e-35	Significant
Slamf9	106.997	4.03506	0.319466	12.6306	1.43123e-36	1.65562e-35	Significant
Cdca8	56.8217	2.30732	0.18271	12.6283	1.47381e-36	1.70371e-35	Significant
Smim8	421.194	-1.80769	0.143159	-12.6271	1.49645e-36	1.72869e-35	Mito Significant
Mtrf1l	215.419	-1.05102	0.0832492	-12.6249	1.53865e-36	1.77623e-35	Mito Significant
Map4k5	940.66	-0.593828	0.0470535	-12.6203	1.63233e-36	1.88309e-35	N.S.
Prtfdc1	157.313	1.70426	0.13508	12.6167	1.70936e-36	1.9706e-35	Significant
Ptbp1	920.385	1.62392	0.128715	12.6164	1.71475e-36	1.97547e-35	Significant
Sh3bp1	123.83	2.38257	0.18885	12.6162	1.71929e-36	1.97936e-35	Significant
Dtwd2	129.241	-1.41302	0.11204	-12.6118	1.81859e-36	2.09224e-35	Significant
Trip6	189.62	2.22286	0.176277	12.61	1.85911e-36	2.13741e-35	Significant
Trpv2	162.9	3.27851	0.260022	12.6086	1.8942e-36	2.17627e-35	Significant
Ensa	4651.6	-1.61404	0.12802	-12.6078	1.91268e-36	2.19601e-35	Significant
Lama4	1307.74	1.74299	0.138274	12.6054	1.97211e-36	2.26271e-35	Significant
Cd8a	73.199	3.96596	0.314632	12.6051	1.98001e-36	2.27022e-35	Significant
Acp5	151.719	3.66037	0.2904	12.6046	1.99288e-36	2.28342e-35	Significant
Galnt16	446.761	2.05452	0.163054	12.6003	2.1038e-36	2.40888e-35	Significant
Ldb3	47986.6	-2.35988	0.187335	-12.5972	2.18912e-36	2.50488e-35	Significant
Abcc5	2387.18	-0.998888	0.079302	-12.596	2.22124e-36	2.53992e-35	N.S.
Fbp2	1473.2	-3.44089	0.273193	-12.5951	2.24772e-36	2.56846e-35	Significant
Coro1c	851.371	1.65466	0.131389	12.5936	2.28944e-36	2.61436e-35	Significant
Itgb2	481.937	3.56634	0.283338	12.5868	2.49451e-36	2.8466e-35	Significant
Pi4k2b	223.314	2.20898	0.175513	12.5859	2.5249e-36	2.87934e-35	Significant
Zfp358	1542.76	-2.05481	0.1633	-12.583	2.61784e-36	2.98332e-35	Significant
Thbs1	1295	3.24923	0.258248	12.5818	2.65845e-36	3.02755e-35	Significant
Pfkp	158.37	2.17049	0.172541	12.5795	2.73618e-36	3.11397e-35	Significant
Rap1gap	40.5412	3.36006	0.267125	12.5786	2.76773e-36	3.14776e-35	Significant
Gcnt1	154.136	1.9597	0.155828	12.5761	2.85855e-36	3.24886e-35	Significant
Rrm2b	845.295	-1.49164	0.118619	-12.575	2.89743e-36	3.29083e-35	Significant
Usp13	7064.48	-1.76969	0.140786	-12.5701	3.08496e-36	3.50148e-35	Significant
Rbl1	70.7222	2.59201	0.206277	12.5657	3.26105e-36	3.69885e-35	Significant
Akna	186.307	1.87393	0.149136	12.5652	3.27892e-36	3.71663e-35	Significant
Trh	32.5767	4.62712	0.368274	12.5644	3.31582e-36	3.75592e-35	Significant
Btla	38.2125	2.43167	0.19357	12.5622	3.40808e-36	3.85785e-35	Significant
Nagk	275.276	1.8826	0.149878	12.5609	3.46453e-36	3.91911e-35	Significant
Rnf14	2632.48	-0.965752	0.0769002	-12.5585	3.56984e-36	4.03554e-35	N.S.
Plk4	70.6325	3.1099	0.247739	12.5531	3.8216e-36	4.31726e-35	Significant
Ppm1l	1732.97	-1.48755	0.118515	-12.5516	3.8963e-36	4.3987e-35	Significant
Gphn	669.642	-1.00421	0.0800189	-12.5497	3.99236e-36	4.50413e-35	Significant
Clec7a	113.901	3.85852	0.307536	12.5466	4.15077e-36	4.67973e-35	Significant
Ckm	499692	-2.74646	0.218928	-12.545	4.23411e-36	4.77051e-35	Significant
Anapc16	1025.27	-1.47089	0.117282	-12.5415	4.42681e-36	4.9843e-35	Significant
Dlgap5	89.1359	2.80051	0.223348	12.5388	4.58063e-36	5.15405e-35	Significant
Ppfibp1	2886.69	0.844755	0.0674054	12.5325	4.9603e-36	5.57753e-35	N.S.
Itm2c	1689.66	1.93488	0.1544	12.5315	5.01747e-36	5.63806e-35	Significant
Il17ra	404.329	2.34967	0.187578	12.5263	5.35727e-36	6.01589e-35	Significant
Timm17a	2403.52	-1.92087	0.153377	-12.5238	5.52948e-36	6.20514e-35	Mito Significant
B3galnt1	294.793	2.32308	0.185498	12.5235	5.55486e-36	6.22949e-35	Significant
Med1	1446.08	-0.926255	0.0739752	-12.5211	5.72017e-36	6.41062e-35	N.S.
Nrap	31239.2	-1.72663	0.13796	-12.5155	6.14581e-36	6.88307e-35	Significant
Phf20l1	2079.4	-1.33106	0.106361	-12.5146	6.21351e-36	6.95427e-35	Significant
Ptpra	656.104	1.13909	0.0910366	12.5124	6.3848e-36	7.14125e-35	Significant
Mtfp1	432.026	-1.73872	0.138975	-12.5111	6.49368e-36	7.25822e-35	Mito Significant
Slc38a4	1368.32	-1.95098	0.155955	-12.5099	6.5895e-36	7.36045e-35	Significant
Pdia3	3185.77	1.57758	0.126138	12.5067	6.85939e-36	7.65686e-35	Significant
Ppfia4	670.316	1.578	0.126173	12.5067	6.86514e-36	7.65821e-35	Significant
Nqo2	244.293	-1.4876	0.118948	-12.5064	6.88896e-36	7.67971e-35	Significant
Ly96	133.828	2.02817	0.16218	12.5057	6.94918e-36	7.74173e-35	Significant
Dcun1d1	1352.72	-0.969004	0.0774904	-12.5048	7.02548e-36	7.82158e-35	N.S.
Nup93	330.81	0.867968	0.0694186	12.5034	7.15433e-36	7.95978e-35	N.S.
Amigo1	970.348	-1.58691	0.126939	-12.5014	7.33431e-36	8.15465e-35	Significant
Fmnl1	457.08	1.42994	0.114389	12.5007	7.40181e-36	8.22429e-35	Significant
Klf15	652.113	-2.0586	0.16471	-12.4983	7.62297e-36	8.46445e-35	Significant
Slc2a10	95.712	2.78379	0.22275	12.4974	7.71651e-36	8.56269e-35	Significant
Galr2	52.475	2.21411	0.177196	12.4953	7.91817e-36	8.78069e-35	Significant
Prrx1	1680.4	1.24983	0.100044	12.4928	8.17329e-36	9.05766e-35	Significant
Slc37a1	146.499	-1.65475	0.132469	-12.4916	8.29649e-36	9.18816e-35	Significant
Ptpn12	716.581	1.06381	0.0851707	12.4903	8.43531e-36	9.33578e-35	Significant
Rbl2	1465.25	-1.19654	0.0958311	-12.486	8.90422e-36	9.84829e-35	Significant
Zfp423	278.982	-1.10702	0.0886623	-12.4858	8.92535e-36	9.8652e-35	Significant
Fosl2	483.657	1.59472	0.127766	12.4816	9.4069e-36	1.03907e-34	Significant
Mpst	1856.89	-1.75461	0.140613	-12.4783	9.80797e-36	1.08266e-34	Mito Significant
Tmem41b	886.097	-0.964015	0.0772643	-12.4768	9.98636e-36	1.10163e-34	N.S.
Pid1	334.851	1.77021	0.14192	12.4733	1.04379e-35	1.15069e-34	Significant
Clec4a1	222.141	3.31094	0.265463	12.4723	1.05713e-35	1.16464e-34	Significant
Arpc1b	2004.87	2.24727	0.180237	12.4684	1.10997e-35	1.22205e-34	Significant
Mss51	1059.31	-2.53327	0.203186	-12.4677	1.11991e-35	1.23219e-34	Significant
Mypn	8647.57	-1.48421	0.119063	-12.4658	1.14752e-35	1.26175e-34	Significant
Cycs	6487.79	-2.33914	0.187649	-12.4655	1.15149e-35	1.26529e-34	Mito Significant
Sil1	476.774	1.36717	0.109684	12.4647	1.16332e-35	1.27745e-34	Significant
Mtif2	628.476	-1.1344	0.091014	-12.464	1.17377e-35	1.28809e-34	Mito Significant
Pecr	679.08	-1.77516	0.142429	-12.4635	1.18125e-35	1.29547e-34	Significant
Bbs9	584.338	-1.39589	0.111999	-12.4634	1.18221e-35	1.29567e-34	Significant
Plekhh3	989.039	-1.29976	0.104299	-12.4618	1.20542e-35	1.32025e-34	Significant
Vamp5	1409.93	-1.86785	0.1499	-12.4607	1.22357e-35	1.33927e-34	Significant
Slc36a4	212.76	1.63796	0.131481	12.4578	1.26853e-35	1.38758e-34	Significant
Mrpl1	513.17	-1.33076	0.106822	-12.4577	1.2696e-35	1.38784e-34	Mito Significant
Hpgd	101.171	3.07279	0.246845	12.4482	1.42954e-35	1.56167e-34	Significant
Kif11	91.4388	3.03121	0.24351	12.448	1.43464e-35	1.56623e-34	Significant
Laptm5	680.583	2.70606	0.217416	12.4465	1.46163e-35	1.59467e-34	Significant
B4galt5	698.919	1.72552	0.138688	12.4417	1.55126e-35	1.69136e-34	Significant
Usp38	836.935	-0.94581	0.0760331	-12.4395	1.59592e-35	1.73894e-34	N.S.
Mmgt1	1407.64	-1.45807	0.117216	-12.4392	1.60124e-35	1.7436e-34	Significant
St8sia2	51.5055	3.429	0.275713	12.4368	1.6493e-35	1.79478e-34	Significant
Spty2d1	378.895	0.77408	0.0622494	12.4351	1.68445e-35	1.83185e-34	N.S.
Ndufv2	8545.34	-2.03763	0.163864	-12.4348	1.6908e-35	1.83757e-34	Mito Significant
Tlr8	233.448	2.87091	0.230964	12.4301	1.79416e-35	1.94865e-34	Significant
Ric3	88.7604	-1.91055	0.153709	-12.4296	1.80496e-35	1.95913e-34	Significant
Metrnl	372.992	2.22553	0.179056	12.4292	1.81397e-35	1.96764e-34	Significant
Cnn2	677.891	2.22774	0.179268	12.4269	1.86768e-35	2.0246e-34	Significant
Mob3a	348.886	1.8161	0.146146	12.4266	1.87329e-35	2.02938e-34	Significant
Ankrd52	1118.77	-1.25488	0.100989	-12.4259	1.89204e-35	2.04838e-34	Significant
Zfp706	2721.32	-0.965682	0.0777556	-12.4195	2.04935e-35	2.21726e-34	N.S.
Hic1	379.923	1.4876	0.119796	12.4178	2.09253e-35	2.26254e-34	Significant
Chp2	302.15	1.62162	0.130645	12.4124	2.2376e-35	2.41784e-34	Significant
Flywch1	1271.86	-1.25725	0.101303	-12.4108	2.28314e-35	2.46547e-34	Significant
Wnk2	2860.05	-2.22599	0.179408	-12.4074	2.38201e-35	2.57059e-34	Significant
Icam1	197.151	2.67991	0.215995	12.4073	2.38611e-35	2.57337e-34	Significant
Ube2z	1043.31	0.796639	0.064214	12.406	2.42474e-35	2.61336e-34	N.S.
Ehhadh	248.488	-2.11146	0.170225	-12.404	2.48679e-35	2.67845e-34	Mito Significant
Sdhaf3	279.148	-1.72102	0.138748	-12.4039	2.4883e-35	2.67845e-34	Mito Significant
Sh3bgrl	1104.58	1.68111	0.13562	12.3957	2.75556e-35	2.96424e-34	Significant
Sparc	38799.8	2.47939	0.200068	12.3927	2.86161e-35	3.07637e-34	Significant
Arx	407.608	-2.60266	0.21002	-12.3924	2.87175e-35	3.08531e-34	Significant
Gpr157	335.727	-1.94115	0.1568	-12.3797	3.36456e-35	3.61246e-34	Significant
Txndc11	472.831	0.996834	0.0805414	12.3767	3.4952e-35	3.75034e-34	N.S.
Cacng6	2203.43	-1.76748	0.142871	-12.3712	3.74105e-35	4.0116e-34	Significant
B4galt1	649.342	0.960039	0.0776271	12.3673	3.92767e-35	4.20903e-34	N.S.
Cdkal1	599.868	-1.51392	0.122474	-12.3612	4.2396e-35	4.54043e-34	Significant
Fbxo3	1960.49	-1.08289	0.0876114	-12.3601	4.2947e-35	4.59653e-34	Significant
Glo1	5259.88	-1.81806	0.147172	-12.3533	4.67388e-35	4.99918e-34	Significant
Ddx23	3398.45	-1.71067	0.138496	-12.3518	4.76431e-35	5.09268e-34	Significant
Pck2	256.629	2.12934	0.172395	12.3515	4.77983e-35	5.10605e-34	Mito Significant
Fam149a	106.668	2.37562	0.192377	12.3488	4.94393e-35	5.278e-34	Significant
Ankdd1a	40.6583	2.64198	0.213984	12.3466	5.08166e-35	5.42161e-34	Significant
Hps1	249.701	1.53702	0.124559	12.3397	5.53881e-35	5.90561e-34	Significant
Fcer1g	870.858	2.62303	0.212663	12.3342	5.92817e-35	6.31677e-34	Significant
Pyurf	1131.34	-1.40131	0.113618	-12.3335	5.9796e-35	6.36755e-34	Mito Significant
Fasn	442.88	2.07405	0.168196	12.3311	6.15664e-35	6.55195e-34	Mito Significant
Slc4a1ap	2811.22	-1.56332	0.126852	-12.3239	6.73175e-35	7.15948e-34	Significant
Naaa	177.376	1.94584	0.15793	12.3209	6.9926e-35	7.43223e-34	Significant
Trim44	582.537	0.995948	0.0808364	12.3205	7.02191e-35	7.45868e-34	N.S.
Arhgap33	58.6054	1.75278	0.142269	12.3201	7.05635e-35	7.49055e-34	Significant
Acta1	782388	-2.43333	0.197531	-12.3187	7.18456e-35	7.62186e-34	Significant
Sos2	1549.69	-1.26748	0.102892	-12.3186	7.19305e-35	7.62608e-34	Significant
Slc47a1	415.231	-1.41895	0.115216	-12.3155	7.4726e-35	7.91748e-34	Significant
St3gal3	1321.86	-1.61885	0.13146	-12.3144	7.58055e-35	8.02683e-34	Significant
Bpgm	3393.7	-1.88913	0.153431	-12.3126	7.75304e-35	8.20433e-34	Significant
Mill1	119.337	2.22844	0.180996	12.3121	7.80047e-35	8.24936e-34	Significant
Actr8	699.93	-0.665879	0.0540912	-12.3103	7.97144e-35	8.42488e-34	N.S.
C3ar1	191.49	3.22174	0.261767	12.3077	8.23836e-35	8.70154e-34	Significant
Cdhr5	30.0119	2.67333	0.217223	12.3068	8.32471e-35	8.78726e-34	Significant
Resf1	1080.29	1.47333	0.119722	12.3063	8.37813e-35	8.83812e-34	Significant
Spon2	479.962	2.04444	0.166141	12.3055	8.46298e-35	8.92205e-34	Significant
C1h19orf18	73.8693	-2.2049	0.179191	-12.3047	8.544e-35	9.00185e-34	Significant
Slc18b1	183.841	-1.01398	0.0824118	-12.3038	8.63912e-35	9.09639e-34	Significant
Mfhas1	223.472	1.63765	0.133114	12.3027	8.76379e-35	9.22191e-34	Significant
Emc1	1482.36	-0.844662	0.0686649	-12.3012	8.92122e-35	9.38172e-34	N.S.
Vdac1	15464.1	-1.54501	0.125609	-12.3002	9.03986e-35	9.50057e-34	Mito Significant
Mboat2	27.401	2.88875	0.234911	12.2972	9.37486e-35	9.84652e-34	Significant
Pcdh18	175.601	1.85	0.15047	12.2948	9.65571e-35	1.01352e-33	Significant
Tmem60	498.084	-1.56768	0.127531	-12.2926	9.93175e-35	1.04185e-33	Significant
Ccdc78	22.9486	-3.01836	0.24556	-12.2917	1.00328e-34	1.05179e-33	Significant
Lrfn4	101.359	2.31116	0.18804	12.2908	1.01513e-34	1.06355e-33	Significant
Rbp1	67.1037	4.49019	0.365389	12.2888	1.04059e-34	1.08956e-33	Significant
Tm2d2	1940.41	-1.60557	0.130698	-12.2846	1.09651e-34	1.14739e-33	Significant
Ptprj	462.193	1.92856	0.157023	12.282	1.13178e-34	1.18357e-33	Significant
Clic2	349.022	1.55841	0.126903	12.2803	1.15537e-34	1.20749e-33	Significant
Mms22l	39.3419	3.77522	0.307443	12.2794	1.16814e-34	1.22008e-33	Significant
Mfn2	7171.39	-1.71388	0.139581	-12.2788	1.17758e-34	1.22918e-33	Mito Significant
Klhl30	2176.73	-1.70976	0.139299	-12.2741	1.2483e-34	1.3022e-33	Significant
Cdc37	4008.71	-1.23683	0.100771	-12.2737	1.25453e-34	1.30789e-33	Significant
Stt3a	936.256	1.72141	0.140284	12.2709	1.29808e-34	1.35245e-33	Significant
Crbn	834.306	-1.07978	0.0880605	-12.2618	1.45224e-34	1.51214e-33	Significant
Mpc1	6448.2	-2.10798	0.171927	-12.2609	1.46946e-34	1.52913e-33	Mito Significant
Zfp185	52.6273	3.48765	0.284462	12.2605	1.47542e-34	1.53438e-33	Significant
Celsr2	196.841	-2.15547	0.175823	-12.2593	1.49823e-34	1.55714e-33	Significant
Mapk14	2936.51	-1.16274	0.0948609	-12.2573	1.53505e-34	1.59443e-33	Significant
Ccdc141	249.188	1.78678	0.145837	12.2519	1.64053e-34	1.70294e-33	Significant
Poglut3	680.766	1.57679	0.128744	12.2474	1.73382e-34	1.79868e-33	Significant
Cfb	1778.67	2.73754	0.22355	12.2458	1.76982e-34	1.8349e-33	Significant
Klhl6	52.4208	2.73833	0.223622	12.2453	1.77955e-34	1.84386e-33	Significant
Nt5c2	453.417	0.992901	0.0810974	12.2433	1.82423e-34	1.88899e-33	N.S.
Mdh2	15504.8	-2.09288	0.170957	-12.2422	1.84954e-34	1.91403e-33	Mito Significant
Tmem126a	1237.03	-1.93357	0.157947	-12.2419	1.8563e-34	1.91984e-33	Mito Significant
Junb	658.881	1.96203	0.160277	12.2416	1.86432e-34	1.92695e-33	Significant
Urgcp	1778.08	-1.39631	0.114075	-12.2402	1.89598e-34	1.95848e-33	Significant
Traf3ip3	92.1689	1.93959	0.158489	12.238	1.94862e-34	2.01162e-33	Significant
Kcnj15	84.7009	3.19419	0.261021	12.2373	1.96438e-34	2.02666e-33	Significant
Tnfrsf1b	476.747	1.82304	0.148983	12.2366	1.98281e-34	2.04443e-33	Significant
Prpf40b	836.918	-0.847723	0.0692834	-12.2356	2.00656e-34	2.06765e-33	N.S.
Mmp24	381.536	-1.05331	0.0860901	-12.235	2.02114e-34	2.0814e-33	Significant
Gtpbp8	285.566	-1.77869	0.145404	-12.2328	2.07617e-34	2.13678e-33	Significant
Qsox1	540.116	1.02034	0.0834136	12.2323	2.08979e-34	2.14948e-33	Significant
Boc	638.95	1.16705	0.0954411	12.2279	2.20534e-34	2.26695e-33	Significant
Fam171b	199.82	2.65127	0.216826	12.2277	2.21246e-34	2.27288e-33	Significant
Synj1	637.364	1.11456	0.091172	12.2248	2.2922e-34	2.35338e-33	Significant
Fcrl1	31.2238	5.6428	0.461992	12.2141	2.61518e-34	2.68334e-33	Significant
Bcl3	152.279	2.51692	0.206117	12.2111	2.71155e-34	2.78053e-33	Significant
Gcat	157.535	-2.06565	0.169189	-12.2091	2.77821e-34	2.84543e-33	Mito Significant
Dcps	582.832	1.36201	0.111556	12.2092	2.77762e-34	2.84543e-33	Significant
Tbc1d10c	199.552	-1.8292	0.149867	-12.2054	2.90713e-34	2.97566e-33	Significant
Zranb1	897.837	-1.16226	0.0952276	-12.205	2.92218e-34	2.98926e-33	Significant
Selenop	10370.3	1.33319	0.109249	12.2032	2.99011e-34	3.0569e-33	Significant
Tmod4	13082.1	-1.99615	0.163578	-12.2031	2.99395e-34	3.05897e-33	Significant
Dbt	1272.84	-1.51113	0.123899	-12.1965	3.24434e-34	3.3128e-33	Mito Significant
Gabre	58.171	2.9497	0.241922	12.1927	3.39778e-34	3.46738e-33	Significant
Slamf8	77.1865	3.33534	0.273582	12.1913	3.45651e-34	3.52518e-33	Significant
Fndc4	115.777	2.86538	0.235036	12.1912	3.46092e-34	3.52755e-33	Significant
Tpcn2	176.301	2.03804	0.167211	12.1885	3.58124e-34	3.64799e-33	Significant
Tedc1	106.88	2.47936	0.203502	12.1835	3.80687e-34	3.87549e-33	Significant
Slc43a1	531.993	-1.53167	0.125745	-12.1808	3.93455e-34	4.00305e-33	Significant
Thap3	833.195	-1.17875	0.0967729	-12.1806	3.94518e-34	4.01145e-33	Significant
Micall2	89.9275	2.00729	0.164804	12.1799	3.9781e-34	4.04249e-33	Significant
Klhl38	766.745	-2.40153	0.197204	-12.1779	4.07703e-34	4.14053e-33	Significant
Hlf	288.358	-1.83121	0.150415	-12.1743	4.25804e-34	4.32175e-33	Significant
Glrx5	1567.59	-1.30335	0.107067	-12.1733	4.31536e-34	4.3773e-33	Mito Significant
Eda	113.993	1.45432	0.119473	12.1728	4.33805e-34	4.39768e-33	Significant
Vapa	4045.24	-1.00317	0.0824157	-12.172	4.3798e-34	4.43734e-33	Significant
Myo1g	171.084	3.11684	0.256182	12.1665	4.68671e-34	4.74543e-33	Significant
Fam83d	28.4311	3.9833	0.327501	12.1627	4.91067e-34	4.96922e-33	Significant
Nprl3	401.589	-1.15848	0.0952613	-12.1611	5.00999e-34	5.06669e-33	Significant
Uqcrc1	12702.5	-1.92392	0.158226	-12.1593	5.1177e-34	5.17252e-33	Mito Significant
Top2a	227.33	3.54222	0.291472	12.1528	5.54004e-34	5.59604e-33	Significant
Msantd4	1026.4	-0.859497	0.0707278	-12.1522	5.58545e-34	5.63853e-33	N.S.
Gadd45a	3607.64	3.10261	0.255331	12.1513	5.64372e-34	5.69395e-33	Significant
Selenom	437.828	2.53663	0.208774	12.1501	5.72988e-34	5.77743e-33	Significant
Ogdh	18793.6	-1.84525	0.1519	-12.1478	5.89593e-34	5.93996e-33	Mito Significant
Dpf2	1854.35	-0.986083	0.0811743	-12.1477	5.89811e-34	5.93996e-33	N.S.
Atp5f1e	3427.4	-1.94296	0.159977	-12.1452	6.0813e-34	6.1208e-33	Significant
Ctsl	5666.53	1.92355	0.158399	12.1437	6.1944e-34	6.23092e-33	Significant
RGD1560212	2003.63	-0.8235	0.0678151	-12.1433	6.22492e-34	6.2579e-33	N.S.
Dzip1	235.492	2.00192	0.164881	12.1416	6.35875e-34	6.38863e-33	Significant
Plekho1	270.017	2.34401	0.193133	12.1368	6.74198e-34	6.76963e-33	Significant
Tmem177	161.25	-1.19585	0.0985541	-12.1339	6.98115e-34	7.00562e-33	Mito Significant
Mrc1	959.999	2.44891	0.201833	12.1333	7.03454e-34	7.05501e-33	Significant
Jtb	2116.18	-1.07929	0.088956	-12.1329	7.07321e-34	7.08958e-33	Significant
Lias	775.231	-1.38484	0.114185	-12.128	7.50672e-34	7.51963e-33	Mito Significant
Chst14	81.9739	2.2513	0.185655	12.1263	7.66571e-34	7.67434e-33	Significant
Mrpl16	1307.46	-1.46062	0.120456	-12.1258	7.71216e-34	7.71627e-33	Mito Significant
Cfl1	2676.31	1.83028	0.150969	12.1236	7.92196e-34	7.9215e-33	Significant
Dok7	853.976	-1.33699	0.110288	-12.1228	7.99953e-34	7.99433e-33	Significant
Pdpr	4011.06	-1.59973	0.132023	-12.117	8.58073e-34	8.57008e-33	Mito Significant
Coa6	364.735	-1.153	0.0951624	-12.1161	8.68131e-34	8.66541e-33	Mito Significant
Slc2a8	417.195	-1.13127	0.0933731	-12.1156	8.73184e-34	8.71069e-33	Significant
Yipf7	772.311	-1.64498	0.135776	-12.1155	8.74736e-34	8.72102e-33	Significant
Il18rap	53.3042	2.80059	0.23124	12.1112	9.21388e-34	9.18072e-33	Significant
Plekha6	341.648	-0.952537	0.0786575	-12.1099	9.3568e-34	9.31763e-33	N.S.
Oaz2	6838.88	-1.62803	0.134491	-12.1051	9.91925e-34	9.87191e-33	Significant
Pithd1	1039.19	-0.822966	0.0680015	-12.1022	1.02849e-33	1.02297e-32	N.S.
Mtmr2	2624.12	-1.21818	0.100685	-12.0989	1.06988e-33	1.06352e-32	Significant
Cdk5r1	168.947	1.80951	0.149567	12.0983	1.07761e-33	1.07057e-32	Significant
Sec14l5	572.199	-3.09669	0.255977	-12.0976	1.08795e-33	1.08021e-32	Significant
Nt5c1a	6019.4	-2.64443	0.218648	-12.0944	1.13013e-33	1.12143e-32	Significant
Elovl5	558.223	1.1236	0.0929043	12.0941	1.1344e-33	1.12501e-32	Significant
Spa17	182.711	-1.57745	0.130444	-12.0929	1.15128e-33	1.14108e-32	Significant
Mcm3	120.243	2.64542	0.218843	12.0883	1.21851e-33	1.207e-32	Significant
Tnks1bp1	811.042	1.2031	0.0995347	12.0872	1.23362e-33	1.22125e-32	Significant
Cap1	1483.41	1.6207	0.134086	12.0871	1.23604e-33	1.22294e-32	Significant
Fam3c	409.878	1.91857	0.158747	12.0857	1.25683e-33	1.24278e-32	Significant
Ncapg2	80.3377	2.59245	0.214514	12.0852	1.26437e-33	1.24949e-32	Significant
Mcm6	144.836	2.51082	0.207775	12.0843	1.2779e-33	1.26213e-32	Significant
Maf1	3466.95	-1.63787	0.135542	-12.0838	1.28562e-33	1.26827e-32	Significant
Zbtb4	1240.3	-0.791089	0.0654665	-12.0839	1.28519e-33	1.26827e-32	N.S.
Golm2	240.897	1.66318	0.137656	12.0821	1.31321e-33	1.29473e-32	Significant
Slc26a2	174.784	2.56178	0.21204	12.0815	1.32217e-33	1.30281e-32	Significant
Tmem255a	55.5966	3.27508	0.271103	12.0806	1.3381e-33	1.31774e-32	Significant
Mb21d2	503.45	-1.20165	0.0994938	-12.0777	1.38577e-33	1.36388e-32	Significant
B4galt2	173.666	1.92244	0.159177	12.0773	1.39136e-33	1.36859e-32	Significant
Prkcd	314.858	1.90882	0.158054	12.077	1.39779e-33	1.37411e-32	Significant
Sh3d19	469.792	1.49067	0.123507	12.0696	1.52881e-33	1.50204e-32	Significant
Ccnyl1	963.647	-0.994683	0.0824219	-12.0682	1.55514e-33	1.52702e-32	N.S.
Dpf3	207.371	-1.90409	0.157813	-12.0655	1.60688e-33	1.57691e-32	Significant
Stard5	76.0322	2.00508	0.166201	12.0642	1.63196e-33	1.60059e-32	Significant
Endog	778.049	-1.84747	0.153154	-12.0628	1.66012e-33	1.62726e-32	Mito Significant
Insl3	141.943	2.60961	0.216354	12.0618	1.6805e-33	1.64629e-32	Significant
Nipsnap2	8979.82	-1.72129	0.142732	-12.0596	1.72721e-33	1.69106e-32	Mito Significant
Lrrc39	2798.4	-2.17893	0.180707	-12.0578	1.76454e-33	1.72661e-32	Significant
Coq9	8756.79	-2.15402	0.178645	-12.0575	1.7701e-33	1.73105e-32	Mito Significant
Zfp870	202.759	-1.57624	0.130743	-12.056	1.80435e-33	1.76353e-32	Significant
Arl8a	434.677	1.45828	0.120965	12.0553	1.81802e-33	1.77586e-32	Significant
Ptrh1	123.534	1.98473	0.164636	12.0553	1.81929e-33	1.77607e-32	Mito Significant
Csgalnact1	249.477	2.32148	0.192581	12.0545	1.83577e-33	1.79112e-32	Significant
Qrsl1	315.722	-1.70654	0.141574	-12.0541	1.8464e-33	1.80045e-32	Mito Significant
Rab7b	207.634	2.84834	0.236377	12.05	1.94033e-33	1.89095e-32	Significant
Aplp1	130.164	1.73184	0.143767	12.0462	2.03092e-33	1.9781e-32	Significant
Calm1	19069.6	-1.11156	0.0922832	-12.0451	2.05934e-33	2.00462e-32	Significant
Slc25a19	882.265	-1.08841	0.0903831	-12.0422	2.13225e-33	2.0744e-32	Mito Significant
Ank3	1623.68	-1.61614	0.134234	-12.0397	2.19793e-33	2.13706e-32	Significant
Mtrr	1066.55	-1.00359	0.0833741	-12.0372	2.26568e-33	2.20167e-32	Significant
Prcp	279.699	2.03019	0.168679	12.0358	2.30253e-33	2.23619e-32	Significant
Tas1r2	1349.12	-1.34252	0.111566	-12.0334	2.37169e-33	2.30204e-32	Significant
Mmp12	522.3	11.2481	0.934976	12.0304	2.45996e-33	2.38635e-32	Significant
Ppp2r5c	2970.15	-0.67467	0.0560808	-12.0303	2.46224e-33	2.38718e-32	N.S.
Serinc2	926.894	-1.77559	0.147615	-12.0286	2.51482e-33	2.43676e-32	Significant
Myadml2	811.559	-1.36161	0.11324	-12.024	2.65673e-33	2.57279e-32	Significant
Ttc33	1134.49	-1.30161	0.108253	-12.0237	2.66679e-33	2.58106e-32	Significant
Pcmt1	3844.26	-1.74114	0.144812	-12.0235	2.67472e-33	2.58725e-32	Significant
Tmem109	7778.66	-1.43392	0.119277	-12.0218	2.72897e-33	2.63821e-32	Significant
Mcrip2	381.043	-1.79092	0.148976	-12.0215	2.73804e-33	2.64396e-32	Mito Significant
Nlgn2	225.348	1.86591	0.155214	12.0216	2.7369e-33	2.64396e-32	Significant
Tctn3	71.9779	1.2443	0.103532	12.0185	2.83984e-33	2.74069e-32	Significant
Rasa2	141.38	1.86081	0.154831	12.0183	2.84681e-33	2.74584e-32	Significant
Necap2	491.32	1.3586	0.11307	12.0156	2.94385e-33	2.83782e-32	Significant
Acad11	539.32	-1.50166	0.12501	-12.0123	3.06174e-33	2.94978e-32	Mito Significant
Pdia4	879.207	1.67986	0.139848	12.012	3.07298e-33	2.95893e-32	Significant
Rbm15b	357.562	1.05345	0.0877009	12.0119	3.07698e-33	2.96109e-32	Significant
Eif2ak1	1663.2	-0.981596	0.0817335	-12.0097	3.15917e-33	3.03846e-32	N.S.
Lcp1	1063.53	2.4902	0.207356	12.0093	3.17476e-33	3.0517e-32	Significant
Col11a1	1094.91	4.61789	0.384574	12.0078	3.23358e-33	3.10648e-32	Significant
Anpep	1075.16	2.7514	0.229151	12.0069	3.26894e-33	3.13866e-32	Significant
Syk	238.131	2.36831	0.197271	12.0054	3.32959e-33	3.19508e-32	Significant
Ipo8	1154.08	-0.68374	0.0569533	-12.0053	3.33382e-33	3.19732e-32	N.S.
Ephb2	55.128	3.47088	0.289135	12.0043	3.37156e-33	3.23168e-32	Significant
Tubgcp2	727.951	-0.727548	0.0606106	-12.0036	3.40027e-33	3.25735e-32	N.S.
Angptl2	3004.38	1.43733	0.119757	12.002	3.46945e-33	3.32174e-32	Significant
Sucla2	9121.16	-1.81011	0.15083	-12.001	3.51032e-33	3.35897e-32	Mito Significant
Sphk1	58.0679	2.61458	0.217911	11.9984	3.62121e-33	3.46311e-32	Significant
Slc49a4	1129.37	-1.16261	0.0969249	-11.995	3.7746e-33	3.60776e-32	Significant
Mmachc	523.008	-1.411	0.117647	-11.9935	3.84324e-33	3.67129e-32	Significant
Ndufb11	4376.57	-1.96757	0.164066	-11.9925	3.8897e-33	3.71358e-32	Mito Significant
Ppp2r3a	4711.16	-1.49628	0.124781	-11.9913	3.94591e-33	3.76511e-32	Significant
Rhbdl2	16.2935	4.17008	0.347854	11.988	4.10553e-33	3.91521e-32	Significant
Abtb1	993.724	-1.13936	0.0950433	-11.9878	4.11658e-33	3.92353e-32	Significant
Smo	282.519	1.49843	0.125037	11.9839	4.3153e-33	4.10993e-32	Significant
Pygb	276.36	1.78585	0.149021	11.9839	4.31702e-33	4.10993e-32	Significant
Smyd4	217.733	-1.29068	0.107705	-11.9835	4.33659e-33	4.12623e-32	Significant
Nfasc	128.909	-2.64362	0.220656	-11.9807	4.48265e-33	4.26281e-32	Significant
Lnpk	1636.85	-1.33148	0.111135	-11.9807	4.48619e-33	4.26377e-32	Significant
Mtg1	587.847	-1.27104	0.106106	-11.9789	4.58224e-33	4.35262e-32	Mito Significant
Ciao3	974.447	-1.33229	0.111258	-11.9748	4.81832e-33	4.57429e-32	Significant
Vps36	1733.37	-1.07031	0.0893978	-11.9725	4.95295e-33	4.69946e-32	Significant
Spag5	75.2281	2.09678	0.175153	11.9712	5.03059e-33	4.77044e-32	Significant
Sall4	41.2502	-2.69283	0.224952	-11.9707	5.06031e-33	4.79594e-32	Significant
Zfp618	102.031	2.39747	0.200306	11.969	5.16424e-33	4.89169e-32	Significant
Dram1	169.283	2.269	0.189617	11.9663	5.33787e-33	5.05332e-32	Significant
Parp6	2637.68	-1.45115	0.12129	-11.9643	5.46518e-33	5.17095e-32	Significant
Amd1	972.165	-1.407	0.117601	-11.9641	5.47844e-33	5.1806e-32	Significant
Atp5f1b	78723.8	-1.95792	0.163653	-11.9639	5.49221e-33	5.19071e-32	Significant
Tmed4	857.389	-0.887205	0.0741589	-11.9636	5.51383e-33	5.20823e-32	N.S.
Cebpg	1490.34	-0.968375	0.0809496	-11.9627	5.57345e-33	5.26159e-32	N.S.
Fcgr2a-ps1	582.801	3.34475	0.279627	11.9615	5.65503e-33	5.33563e-32	Significant
Lrpprc	4301.93	-1.41409	0.11825	-11.9585	5.85983e-33	5.52578e-32	Mito Significant
Ccdc127	871.95	-0.93217	0.0779567	-11.9575	5.92917e-33	5.58804e-32	N.S.
Tmem150a	1172.38	-0.916742	0.0766698	-11.957	5.96662e-33	5.62021e-32	N.S.
Matcap1	32.3152	2.39414	0.200236	11.9566	5.99566e-33	5.64441e-32	Significant
Tbx15	6260.19	-1.23813	0.103582	-11.9531	6.25805e-33	5.88814e-32	Significant
Mdfi	49.8836	3.64378	0.304948	11.9488	6.58367e-33	6.19107e-32	Significant
Inpp5d	224.559	1.85183	0.154995	11.9477	6.67481e-33	6.27328e-32	Significant
Samd11	129.062	-1.83233	0.15341	-11.944	6.97884e-33	6.55538e-32	Significant
Acot13	1036.59	-2.06863	0.173218	-11.9423	7.12179e-33	6.68593e-32	Mito Significant
Dennd1b	1470.99	-1.78708	0.149647	-11.942	7.15193e-33	6.7105e-32	Significant
Abcb10	762.184	-1.23941	0.103796	-11.9408	7.25185e-33	6.80047e-32	Mito Significant
Trappc10	1313.25	-0.776754	0.0650682	-11.9375	7.54354e-33	7.07008e-32	N.S.
Scn1b	19977.3	-2.05493	0.172143	-11.9373	7.56042e-33	7.08197e-32	Significant
Fat1	1319.45	2.66279	0.22309	11.936	7.68602e-33	7.19563e-32	Significant
Cep68	1591.21	-1.00725	0.0844407	-11.9285	8.41196e-33	7.87089e-32	Significant
Ccr2	128.149	3.01955	0.253212	11.925	8.76584e-33	8.19747e-32	Significant
Idh3a	11094	-2.08824	0.175134	-11.9237	8.90788e-33	8.32569e-32	Mito Significant
Gtpbp6	666.613	-0.984239	0.082576	-11.9192	9.40232e-33	8.78296e-32	N.S.
Pcgf2	71.442	2.02206	0.169674	11.9174	9.60967e-33	8.97168e-32	Significant
Hrc	23319.2	-2.09024	0.175434	-11.9146	9.92918e-33	9.26486e-32	Significant
Zyx	1477.17	1.05196	0.0882932	11.9144	9.9569e-33	9.28559e-32	Significant
Ccdc88b	101.703	2.33396	0.196128	11.9002	1.18082e-32	1.1006e-31	Significant
Elk3	771.406	1.47385	0.123853	11.9	1.18327e-32	1.10228e-31	Significant
Emp1	2691.39	2.31056	0.194187	11.8987	1.20248e-32	1.11955e-31	Significant
Mllt3	1439.14	-1.65802	0.139347	-11.8985	1.20549e-32	1.12173e-31	Significant
Selenon	1397.88	1.56815	0.131843	11.8941	1.27089e-32	1.18194e-31	Significant
B3gnt9	263.277	2.35934	0.198401	11.8917	1.30652e-32	1.21441e-31	Significant
Ecsit	2509.89	-1.78455	0.150106	-11.8886	1.35611e-32	1.25981e-31	Mito Significant
Tmcc2	1117.73	-2.17133	0.182643	-11.8884	1.36022e-32	1.26293e-31	Significant
Ubxn10	212.644	-4.14866	0.348978	-11.888	1.36582e-32	1.26743e-31	Significant
Lsm14b	2203.02	-1.27503	0.107262	-11.8871	1.38114e-32	1.28095e-31	Significant
Klf9	2024.97	-1.62132	0.136397	-11.8868	1.38548e-32	1.28427e-31	Significant
Slc11a1	196.971	3.43254	0.288827	11.8844	1.42603e-32	1.32113e-31	Significant
Spred3	103.579	2.82317	0.237561	11.884	1.43391e-32	1.32771e-31	Significant
Sdhb	7774.77	-1.64054	0.13811	-11.8784	1.53194e-32	1.41769e-31	Mito Significant
Myoc	1103.86	-2.57481	0.216769	-11.8782	1.53695e-32	1.42155e-31	Significant
Slc9a2	259.325	-2.03145	0.171093	-11.8734	1.62804e-32	1.50498e-31	Significant
Uqcrc2	13872.5	-1.77263	0.1493	-11.873	1.63555e-32	1.5111e-31	Mito Significant
Ccl9	245.857	5.40075	0.454944	11.8712	1.66992e-32	1.54201e-31	Significant
Arhgef7	2788.84	-1.11898	0.0942744	-11.8694	1.70596e-32	1.57442e-31	Significant
Homer1	1241.27	-1.60943	0.135599	-11.869	1.71488e-32	1.58179e-31	Significant
Coq3	995.455	-1.68076	0.141611	-11.8689	1.71737e-32	1.58322e-31	Mito Significant
Slc30a9	2081.66	-0.88567	0.0746219	-11.8688	1.7196e-32	1.58442e-31	N.S.
Lcp2	175.151	2.37758	0.200344	11.8675	1.74553e-32	1.60743e-31	Significant
Dyrk1a	2670.15	-0.960013	0.0809115	-11.865	1.79951e-32	1.65623e-31	N.S.
Rpl3l	10928.5	-2.94815	0.248522	-11.8628	1.84769e-32	1.69965e-31	Significant
Pde1a	79.0001	1.78382	0.150389	11.8614	1.87872e-32	1.72725e-31	Significant
Crip1	1279.82	2.1547	0.181662	11.861	1.8871e-32	1.73402e-31	Significant
Man2a2	4393.1	-1.30753	0.110243	-11.8605	1.89929e-32	1.74427e-31	Significant
Trerf1	120.122	1.99007	0.167798	11.8599	1.9113e-32	1.75434e-31	Significant
Gatd1	164.748	1.23145	0.103911	11.851	2.12637e-32	1.95069e-31	Significant
Cers5	433.916	1.38939	0.11724	11.8508	2.13197e-32	1.95477e-31	Significant
Paip1	1939.58	-0.855882	0.0722556	-11.8452	2.27878e-32	2.08824e-31	N.S.
Atp9a	6462.76	-1.93563	0.163468	-11.841	2.39496e-32	2.19352e-31	Significant
Sbno2	660.482	1.92837	0.162879	11.8393	2.44426e-32	2.23746e-31	Significant
Arf4	2076.6	1.33847	0.113084	11.836	2.54333e-32	2.32689e-31	Significant
Dut	523.13	-0.869334	0.0734564	-11.8347	2.58246e-32	2.36141e-31	N.S.
Myom1	24208.9	-1.78694	0.15103	-11.8317	2.6752e-32	2.44488e-31	Significant
Mecr	386.408	-1.45896	0.123316	-11.831	2.69814e-32	2.46451e-31	Mito Significant
Grpel1	1566.97	-1.26879	0.107279	-11.827	2.83112e-32	2.58458e-31	Mito Significant
Lamp2	2279.37	0.93104	0.0787252	11.8265	2.84922e-32	2.5997e-31	N.S.
Fam171a1	182.631	2.165	0.183068	11.8262	2.8577e-32	2.60603e-31	Significant
Ociad2	108.321	2.72998	0.23088	11.8242	2.92614e-32	2.667e-31	Mito Significant
Ly49si4	31.5786	4.88967	0.413756	11.8178	3.15965e-32	2.87828e-31	Significant
Cdh3	40.1906	5.73941	0.485738	11.8159	3.23174e-32	2.94237e-31	Significant
Ripk1	293.375	1.37342	0.116294	11.8099	3.46879e-32	3.15649e-31	Significant
Crocc2	32.0083	4.53136	0.384089	11.7977	4.01158e-32	3.64844e-31	Significant
Mpdz	1626.34	-1.13188	0.0959444	-11.7972	4.03307e-32	3.66601e-31	Significant
Ttk	51.2329	3.85796	0.327053	11.7961	4.08713e-32	3.71316e-31	Significant
Sfxn5	217.186	-2.08344	0.176716	-11.7898	4.40549e-32	4.00023e-31	Mito Significant
Slc25a11	7621.59	-1.95877	0.166207	-11.7852	4.65523e-32	4.22473e-31	Mito Significant
Hdac5	1731.59	-0.831134	0.0705349	-11.7833	4.75966e-32	4.31718e-31	N.S.
Rrm2	124.995	3.41226	0.289596	11.7828	4.78596e-32	4.3387e-31	Significant
Macir	810.832	-1.38231	0.117324	-11.782	4.83364e-32	4.37958e-31	Significant
RGD1564899	8127.37	-1.74456	0.148088	-11.7805	4.9187e-32	4.45426e-31	Significant
Nox4	88.5642	2.97238	0.252328	11.7798	4.95814e-32	4.48757e-31	Significant
Micu3	166.752	-1.54446	0.131139	-11.7773	5.11321e-32	4.62545e-31	Mito Significant
Gfod1	370.825	-1.70753	0.144989	-11.7769	5.13358e-32	4.64138e-31	Significant
Neurl3	46.6107	2.51986	0.213973	11.7765	5.15614e-32	4.65928e-31	Significant
Tfdp2	602.636	-1.26254	0.107218	-11.7754	5.22543e-32	4.71937e-31	Significant
Peg12	39.3439	3.09956	0.263232	11.775	5.25285e-32	4.7416e-31	Significant
Nedd4l	719.913	-0.995772	0.0845836	-11.7726	5.40072e-32	4.87248e-31	N.S.
Piezo2	191.992	4.0315	0.342592	11.7676	5.73083e-32	5.16754e-31	Significant
Tmem25	52.7781	-1.97065	0.167487	-11.766	5.84443e-32	5.26716e-31	Significant
Ehbp1	806.573	-1.5016	0.127624	-11.7658	5.85549e-32	5.27431e-31	Significant
Rab5b	3937.85	-0.860511	0.0731525	-11.7632	6.03705e-32	5.43495e-31	N.S.
Spns1	886.747	-1.10353	0.0938302	-11.7609	6.20561e-32	5.58373e-31	Significant
Pik3ip1	1594.37	-1.87684	0.159636	-11.757	6.49754e-32	5.84328e-31	Significant
Wdr45b	399.304	0.643907	0.0547769	11.7551	6.649e-32	5.97631e-31	N.S.
Map2k6	673.797	-2.17119	0.184776	-11.7504	7.03073e-32	6.31607e-31	Significant
Glt8d2	115.9	2.53791	0.216114	11.7434	7.63842e-32	6.85833e-31	Significant
Tgfbr2	3054.46	1.27663	0.108714	11.743	7.66994e-32	6.88298e-31	Significant
Dgcr6	1084.63	-1.36242	0.116035	-11.7415	7.80488e-32	7.00035e-31	Significant
Lilrb2	91.0535	2.89669	0.246833	11.7355	8.38727e-32	7.51871e-31	Significant
Plbd1	1142.12	-1.3828	0.117847	-11.7338	8.54955e-32	7.66012e-31	Significant
Pcdha5	149.611	3.07928	0.26245	11.7328	8.65128e-32	7.74716e-31	Significant
Isca1	9582.63	-2.04399	0.17422	-11.7322	8.71187e-32	7.79729e-31	Mito Significant
Homer3	449.058	1.43452	0.122315	11.728	9.15682e-32	8.19118e-31	Significant
Gmds	77.85	2.44777	0.208841	11.7207	9.98239e-32	8.92497e-31	Significant
Kdelr2	1210.05	1.29159	0.110205	11.7199	1.00791e-31	9.00669e-31	Significant
Hif1a	1219.88	1.59786	0.136353	11.7186	1.02331e-31	9.13945e-31	Significant
Il4r	615.463	1.76898	0.150983	11.7165	1.0494e-31	9.36753e-31	Significant
Ccdc102a	167.622	1.89117	0.16144	11.7144	1.07587e-31	9.59873e-31	Significant
Pld2	361.4	1.39086	0.118745	11.713	1.09337e-31	9.74974e-31	Significant
Slc66a3	165.78	2.60136	0.222109	11.712	1.10584e-31	9.85569e-31	Significant
Cpz	262.083	3.15489	0.269498	11.7065	1.17989e-31	1.05101e-30	Significant
Cass4	57.9024	2.65796	0.227086	11.7046	1.2068e-31	1.07442e-30	Significant
Rita1	474.153	-1.31837	0.112645	-11.7038	1.21836e-31	1.08413e-30	Significant
Uaca	7838.54	-1.55646	0.132994	-11.7032	1.22737e-31	1.09158e-30	Significant
Ldlrad3	183.583	1.48852	0.127192	11.7029	1.23179e-31	1.09494e-30	Significant
Myo1e	561.302	1.41774	0.121158	11.7015	1.25225e-31	1.11253e-30	Significant
Krr1	333.198	-0.636571	0.0544119	-11.6991	1.28787e-31	1.14358e-30	N.S.
Scn4a	6872.23	-1.57079	0.134332	-11.6933	1.37954e-31	1.22434e-30	Significant
Fkbp11	136.576	2.48786	0.212773	11.6925	1.39148e-31	1.23428e-30	Significant
Dsn1	45.4237	3.66564	0.313537	11.6913	1.41278e-31	1.25251e-30	Significant
Cd300lf	42.8575	3.70855	0.317249	11.6897	1.43906e-31	1.27514e-30	Significant
Lrrc32	625.554	1.57702	0.13491	11.6894	1.44466e-31	1.27944e-30	Significant
Gsap	208.553	1.79423	0.153516	11.6876	1.47485e-31	1.30549e-30	Significant
Rtn2	9548.56	-2.03346	0.174106	-11.6794	1.62405e-31	1.4368e-30	Significant
Tfeb	1486.02	-0.947281	0.0811205	-11.6775	1.6619e-31	1.46952e-30	N.S.
Fgf1	248.199	-1.58474	0.135718	-11.6767	1.67616e-31	1.48136e-30	Significant
Galc	131.931	1.87517	0.160593	11.6765	1.67989e-31	1.48387e-30	Significant
Smarcd3	4962.33	-1.77707	0.152237	-11.6731	1.75005e-31	1.54423e-30	Significant
Clic1	1030.36	2.06593	0.176982	11.6731	1.74927e-31	1.54423e-30	Significant
Faxdc2	1075.82	-0.737183	0.0631576	-11.6721	1.76961e-31	1.56067e-30	N.S.
Tyk2	469.095	0.847792	0.0726421	11.6708	1.79689e-31	1.58391e-30	N.S.
Amotl1	7755.2	-1.73967	0.149068	-11.6703	1.80759e-31	1.59251e-30	Significant
Tbc1d2b	799.395	1.40717	0.120587	11.6693	1.8289e-31	1.61044e-30	Significant
Nectin1	75.9066	1.75656	0.150532	11.669	1.83576e-31	1.61564e-30	Significant
Stab1	1379.96	1.97944	0.169706	11.6639	1.94855e-31	1.71401e-30	Significant
Epdr1	1664.8	-1.96513	0.168488	-11.6634	1.96124e-31	1.72428e-30	Significant
Mrps28	971.92	-1.71381	0.146977	-11.6604	2.03067e-31	1.78439e-30	Mito Significant
Bfsp1	36.6917	2.08465	0.178784	11.6602	2.03649e-31	1.78857e-30	Significant
Zfp496	967.109	-1.01198	0.0867993	-11.6589	2.06713e-31	1.81454e-30	Significant
Add1	1781.55	0.873027	0.074891	11.6573	2.10596e-31	1.84766e-30	N.S.
Rab8b	861.514	0.853049	0.0732293	11.649	2.32131e-31	2.03555e-30	N.S.
Slc25a12	6427.24	-1.74897	0.150155	-11.6477	2.35628e-31	2.06514e-30	Mito Significant
Tlcd4	226.21	-2.00276	0.172002	-11.6438	2.46737e-31	2.16138e-30	Significant
Wipf1	488.99	1.72894	0.148551	11.6387	2.61972e-31	2.29365e-30	Significant
Csf1r	1515.7	2.20179	0.18918	11.6386	2.62253e-31	2.29492e-30	Significant
Sh3bgr	15072.8	-2.29176	0.196997	-11.6335	2.78603e-31	2.43673e-30	Significant
Fbxw9	65.5806	1.69371	0.145593	11.6332	2.79421e-31	2.44262e-30	Significant
Fbln2	2783.44	1.88026	0.161639	11.6325	2.81774e-31	2.46191e-30	Significant
Ccser2	3556.36	-1.30354	0.112063	-11.6322	2.82806e-31	2.46965e-30	Significant
Usp12	833.562	-0.662251	0.0569598	-11.6266	3.01756e-31	2.63378e-30	N.S.
Ncbp2as2	1062.48	-1.66105	0.142882	-11.6253	3.06391e-31	2.67285e-30	Significant
Evc2	72.6941	2.11317	0.181896	11.6174	3.36044e-31	2.93002e-30	Significant
Fam114a2	1533.39	-0.924811	0.0796116	-11.6165	3.39664e-31	2.96006e-30	N.S.
Bub1b	62.0996	3.64084	0.313485	11.6141	3.49555e-31	3.04468e-30	Significant
Iqgap3	82.6637	3.07712	0.265007	11.6115	3.60229e-31	3.13603e-30	Significant
Hoxc9	154.519	-1.28839	0.110978	-11.6094	3.69116e-31	3.21175e-30	Significant
Atl2	4229.72	-1.71964	0.148137	-11.6085	3.73155e-31	3.24521e-30	Significant
Fuca1	570.555	1.92447	0.165786	11.6081	3.74724e-31	3.25719e-30	Significant
Tom1l2	2556.48	-1.31167	0.113001	-11.6076	3.77114e-31	3.27627e-30	Significant
Slc2a3	266.997	1.52585	0.131454	11.6075	3.776e-31	3.27881e-30	Significant
Mt-co3	419826	-1.99837	0.17219	-11.6056	3.86017e-31	3.35018e-30	Significant
Casp7	380.4	-0.800214	0.0689663	-11.603	3.98014e-31	3.45252e-30	N.S.
Vegfa	7090.15	-1.94623	0.167744	-11.6024	4.00503e-31	3.47233e-30	Significant
Trim59	59.8994	2.732	0.23551	11.6004	4.10307e-31	3.55551e-30	Significant
Krba1	373.311	-0.951073	0.0819902	-11.5998	4.12837e-31	3.57559e-30	N.S.
Mllt6	1153.29	-1.35039	0.116501	-11.5913	4.5616e-31	3.94878e-30	Significant
Gpr68	79.5232	2.88826	0.249229	11.5888	4.69633e-31	4.06334e-30	Significant
Pde4d	1220.38	-1.94186	0.167575	-11.588	4.74117e-31	4.10003e-30	Significant
Mki67	393.819	3.31283	0.285936	11.5859	4.85725e-31	4.19827e-30	Significant
Hint2	493.603	-1.20455	0.103973	-11.5852	4.90005e-31	4.2331e-30	Mito Significant
Capza1	1055.61	0.951844	0.0821686	11.584	4.96459e-31	4.28666e-30	N.S.
Lrrk1	295.806	1.72835	0.149209	11.5834	5.00055e-31	4.31549e-30	Significant
Mt-co1	1.09785e+06	-2.14944	0.18558	-11.5823	5.06952e-31	4.37279e-30	Significant
Ctsw	33.5632	3.50562	0.302687	11.5817	5.10462e-31	4.40082e-30	Significant
Akr1b10	202.194	3.77489	0.325961	11.5808	5.15637e-31	4.44316e-30	Mito Significant
Scd	4772.38	4.98182	0.43031	11.5773	5.37268e-31	4.62719e-30	Significant
Rbbp4	991.246	0.64893	0.056066	11.5744	5.55643e-31	4.78301e-30	N.S.
Adam23	143.291	2.32746	0.201123	11.5723	5.69381e-31	4.89877e-30	Significant
Pld4	305.271	2.15364	0.186136	11.5702	5.83441e-31	5.01718e-30	Significant
Emc9	185.906	-1.57247	0.13594	-11.5674	6.03106e-31	5.18364e-30	Significant
Cfap418	189.494	1.32891	0.114894	11.5665	6.09404e-31	5.23511e-30	Significant
Mrpl15	3223.04	-1.57467	0.136169	-11.5641	6.26421e-31	5.37856e-30	Mito Significant
Lrrc3b	146.869	-1.80615	0.156209	-11.5624	6.38716e-31	5.48134e-30	Significant
Ppef1	57.487	6.51142	0.563226	11.5609	6.4997e-31	5.57509e-30	Significant
Ppp1r14c	661.862	3.36857	0.291417	11.5593	6.62528e-31	5.67992e-30	Significant
Rxylt1	391.815	-0.93089	0.0805421	-11.5578	6.74107e-31	5.77625e-30	N.S.
Tssc4	3734.67	0.788524	0.0682428	11.5547	6.98972e-31	5.98627e-30	N.S.
Cenpe	101.831	3.54007	0.306389	11.5542	7.03063e-31	6.01826e-30	Significant
Hck	138.488	2.96025	0.256304	11.5497	7.40421e-31	6.33484e-30	Significant
Map2k3	2100.08	-0.957583	0.082921	-11.5481	7.54402e-31	6.45119e-30	N.S.
Cyth4	331.862	2.69895	0.233753	11.5461	7.72019e-31	6.5985e-30	Significant
Tlr5	111.848	1.99085	0.172435	11.5455	7.77991e-31	6.64618e-30	Significant
Armt1	722.137	-1.16731	0.101115	-11.5444	7.88117e-31	6.72928e-30	Significant
Pla2g2d	336.07	2.44071	0.21143	11.5438	7.93195e-31	6.76921e-30	Significant
Itga9	181.866	2.08031	0.180211	11.5437	7.94052e-31	6.7731e-30	Significant
Dnajb5	3274.99	-1.76996	0.153342	-11.5426	8.04566e-31	6.85932e-30	Significant
Fam91a1	520.805	1.15361	0.0999526	11.5415	8.14561e-31	6.94103e-30	Significant
Coro1b	979.13	1.70435	0.147722	11.5375	8.53748e-31	7.27128e-30	Significant
Myf5	154.038	2.12405	0.18412	11.5362	8.66506e-31	7.37622e-30	Significant
Ighm	130.498	2.67154	0.231601	11.5351	8.77874e-31	7.46923e-30	Significant
Tbc1d10a	260.974	1.24077	0.107566	11.535	8.79356e-31	7.47807e-30	Significant
Rdh13	483.118	-1.54588	0.134018	-11.5349	8.80127e-31	7.48086e-30	Mito Significant
Slc10a7	160.969	1.5275	0.13246	11.5318	9.12257e-31	7.75005e-30	Significant
Fbxl17	1785.25	-1.27916	0.110936	-11.5307	9.24094e-31	7.84667e-30	Significant
Mob1a	894.641	0.913492	0.07923	11.5296	9.35568e-31	7.9401e-30	N.S.
Scamp5	47.1643	3.08351	0.267467	11.5286	9.47149e-31	8.03436e-30	Significant
Ppm1n	34.369	3.67442	0.31879	11.5262	9.74029e-31	8.25822e-30	Significant
Cd37	134.076	2.38725	0.207163	11.5235	1.00445e-30	8.51185e-30	Significant
Nr1d2	2582.97	-1.27585	0.110722	-11.523	1.01075e-30	8.56097e-30	Significant
Vldlr	2294.26	-1.41999	0.123239	-11.5222	1.01931e-30	8.62912e-30	Significant
Ncald	71.121	1.91815	0.166512	11.5196	1.05092e-30	8.89228e-30	Significant
Serpinb9	282.259	1.57702	0.136906	11.519	1.05846e-30	8.95156e-30	Significant
Dmac1	494.72	-1.25043	0.108555	-11.5188	1.0603e-30	8.96085e-30	Mito Significant
Shisa5	600.694	1.73646	0.15075	11.5188	1.06062e-30	8.96085e-30	Significant
[truncated: 14,913 more rows]

## Sheet: Day 14
Gene	baseMean	log2FoldChange	lfcSE	stat	pvalue	FDR	Gene_Status
Lrrc15	531.628	6.89812	0.175831	39.2316	0	0	Significant
Cthrc1	516.921	7.1752	0.224971	31.8939	3.24892e-223	2.63017e-219	Significant
Ephb3	135.92	3.94154	0.138323	28.4952	1.3447e-178	7.25737e-175	Significant
Dlk1	438.54	6.77833	0.238928	28.3697	4.7827e-177	1.93592e-173	Significant
Fam171a2	233.023	3.24327	0.115454	28.0915	1.24301e-173	4.0251e-170	Significant
Fam167a	110.749	5.2058	0.195945	26.5677	1.60492e-155	4.33088e-152	Significant
Fbn2	118.985	5.45016	0.208763	26.1069	3.04469e-150	7.04238e-147	Significant
Apoe	9653.42	3.59111	0.137808	26.0587	1.07223e-149	2.17006e-146	Significant
Sorcs2	192.439	3.89005	0.152322	25.5383	7.40379e-144	1.33194e-140	Significant
Emilin1	383.341	2.00572	0.081437	24.629	6.17467e-134	9.9974e-131	Significant
C1qtnf3	451.342	5.29426	0.219849	24.0814	3.92027e-128	5.77028e-125	Significant
Ctxn3	364.329	4.0201	0.169547	23.7108	2.79173e-124	3.76674e-121	Significant
Megf6	167.497	5.79846	0.246132	23.5583	1.03211e-122	1.28546e-119	Significant
Adamts7	116.2	3.54994	0.153405	23.1409	1.79605e-118	2.07713e-115	Significant
Hhipl1	77.6183	3.65884	0.159045	23.005	4.15103e-117	4.48062e-114	Significant
Frmpd1	87.5767	3.79286	0.166186	22.8229	2.71636e-115	2.74879e-112	Significant
Ptprv	107.089	6.21869	0.280243	22.1903	4.25842e-109	4.05577e-106	Significant
Glis3	71.1614	3.57086	0.161505	22.1099	2.53886e-108	2.2837e-105	Significant
Myh8	1830.5	3.86676	0.175992	21.9712	5.43233e-107	4.62921e-104	Significant
Plxna1	791.178	1.32006	0.0613922	21.5021	1.48899e-102	1.14801e-99	Significant
Adamts15	311.012	2.62442	0.122049	21.503	1.45888e-102	1.14801e-99	Significant
Map6d1	58.146	3.56168	0.168504	21.1371	3.62581e-99	2.66843e-96	Significant
Spon1	330.178	3.27438	0.155771	21.0205	4.25789e-98	2.99737e-95	Significant
Myh15	115.123	4.88905	0.233224	20.9628	1.43248e-97	9.66389e-95	Significant
Tubb2a	629.575	2.13223	0.101949	20.9147	3.93152e-97	2.54621e-94	Significant
P4ha3	87.9653	5.09881	0.247813	20.5752	4.577e-94	2.85024e-91	Significant
Olfml2b	646.839	2.81185	0.141138	19.9227	2.58675e-88	1.55118e-85	Significant
Lrrn1	140.822	3.12527	0.158978	19.6585	4.8915e-86	2.82851e-83	Significant
Eln	1538.02	2.79197	0.142353	19.6131	1.19637e-85	6.67948e-83	Significant
Sertad4	204.133	2.71575	0.139199	19.5098	9.05681e-85	4.88796e-82	Significant
Erbb2	267.399	2.64748	0.135895	19.4818	1.56542e-84	8.17603e-82	Significant
Arhgef2	730.107	1.35047	0.0694724	19.4389	3.61537e-84	1.82926e-81	Significant
Mmp14	1725.95	3.75957	0.19435	19.3443	2.27793e-83	1.11764e-80	Significant
Sgcb	8855.28	-1.10303	0.0571994	-19.284	7.32044e-83	3.48604e-80	Significant
Prss35	69.7595	5.0315	0.262892	19.1391	1.19425e-81	5.5246e-79	Mito Significant
Pdlim4	269.472	2.11438	0.11071	19.0984	2.60122e-81	1.1699e-78	Significant
Fxyd6	359.023	2.7281	0.14309	19.0656	4.87737e-81	2.13431e-78	Significant
Pxdn	1200.19	2.25075	0.118527	18.9893	2.08946e-80	8.90275e-78	Significant
Srgap2	551.119	1.58585	0.0835505	18.9808	2.46035e-80	1.02142e-77	Significant
Cdh11	163.661	3.17625	0.167386	18.9756	2.71537e-80	1.09911e-77	Significant
Col19a1	301.895	4.55664	0.240702	18.9306	6.38508e-80	2.52148e-77	Significant
Plod2	671.358	1.70128	0.0900461	18.8935	1.29091e-79	4.97647e-77	Significant
Angptl1	696.053	2.86421	0.151907	18.855	2.6734e-79	1.00663e-76	Significant
Piezo1	689.194	2.06403	0.109572	18.8371	3.74714e-79	1.37886e-76	Significant
Gask1b	537.411	2.59299	0.138161	18.7678	1.38456e-78	4.98164e-76	Significant
Rftn2	153.593	2.23976	0.11987	18.685	6.55642e-78	2.30772e-75	Significant
Scn5a	196.579	5.91238	0.316889	18.6576	1.09593e-77	3.77537e-75	Significant
Postn	11191.3	5.66643	0.303861	18.6481	1.30893e-77	4.41517e-75	Significant
Plxdc2	516.033	2.26585	0.121787	18.605	2.9261e-77	9.66867e-75	Significant
Dclk1	1269.51	5.49952	0.295713	18.5975	3.36571e-77	1.08989e-74	Significant
RGD1311744	218.921	3.51274	0.189128	18.5733	5.28469e-77	1.66441e-74	Significant
Adamts17	63.7812	3.79253	0.204199	18.5727	5.34553e-77	1.66441e-74	Significant
Armcx2	155.86	3.33361	0.179984	18.5217	1.37887e-76	4.21231e-74	Mito Significant
Tac4	47.7681	5.13008	0.277963	18.456	4.66916e-76	1.39997e-73	Significant
Arl4c	46.7382	3.51994	0.19193	18.3397	3.98757e-75	1.17387e-72	Significant
Sec1	90.6607	4.56575	0.251145	18.1797	7.46827e-74	2.15926e-71	Significant
Iffo1	1001.21	1.32975	0.073353	18.1281	1.91397e-73	5.43669e-71	Significant
Tm6sf1	331.233	1.49127	0.0825542	18.0641	6.10918e-73	1.70541e-70	Significant
Spats2	297.017	1.63676	0.090827	18.0207	1.34115e-72	3.68042e-70	Significant
Fndc3c1	134.991	3.60675	0.200252	18.011	1.59592e-72	4.30659e-70	Significant
Slitrk4	68.6311	3.77905	0.21013	17.9844	2.58351e-72	6.85733e-70	Significant
Fat1	696.035	1.80384	0.100348	17.9758	3.01483e-72	7.87309e-70	Significant
Podnl1	42.7738	5.92949	0.331571	17.883	1.59896e-71	4.10933e-69	Significant
Trappc6b	1532.84	-1.06725	0.0597869	-17.8508	2.84694e-71	7.20232e-69	Significant
Lum	3688.26	3.95329	0.221707	17.8312	4.04814e-71	1.00836e-68	Significant
Maged2	715.902	1.72218	0.0968281	17.7859	9.08363e-71	2.22838e-68	Significant
Mdk	108.41	2.29444	0.129569	17.7082	3.62491e-70	8.75984e-68	Significant
Col5a2	4486.54	2.81463	0.159054	17.6961	4.49659e-70	1.07065e-67	Significant
Pak1	337.106	2.38041	0.134717	17.6697	7.17776e-70	1.68428e-67	Significant
Vash1	382.791	2.20023	0.124565	17.6633	8.04534e-70	1.86089e-67	Significant
Cdadc1	6538.48	-1.05587	0.0601266	-17.5608	4.91752e-69	1.1214e-66	Significant
Matn2	415.142	3.01543	0.172024	17.5291	8.58519e-69	1.9306e-66	Significant
Dnajc21	2974.73	-1.66388	0.0950371	-17.5077	1.25176e-68	2.77633e-66	Significant
Prrg4	86.2122	3.83289	0.219292	17.4785	2.09033e-68	4.57359e-66	Significant
Adhfe1	1140.88	-1.74958	0.100201	-17.4608	2.85003e-68	6.15264e-66	Mito Significant
Plekhg4	55.8955	4.87401	0.28	17.4072	7.27826e-68	1.55056e-65	Significant
Chpf	489.317	2.09697	0.120981	17.3331	2.64591e-67	5.56363e-65	Significant
Plagl1	332.299	3.42397	0.198536	17.2461	1.19795e-66	2.48666e-64	Significant
Rab31	849.634	2.65126	0.153975	17.2187	1.92148e-66	3.93806e-64	Significant
Zfp275	158.962	1.69244	0.0990874	17.0803	2.08102e-65	4.21172e-63	Significant
Stk17b	620.402	1.54357	0.0904946	17.0571	3.0972e-65	6.19096e-63	Significant
Crabp2	101.248	3.40679	0.199982	17.0355	4.47987e-65	8.84556e-63	Significant
Capn6	395.02	3.32007	0.195793	16.957	1.70831e-64	3.33244e-62	Significant
Tab2	7534.19	-1.21972	0.0722949	-16.8714	7.30475e-64	1.40799e-61	Significant
C1qtnf5	246.964	3.27759	0.194507	16.8508	1.03527e-63	1.972e-61	Significant
Tnnt2	355.871	4.75196	0.282384	16.828	1.52159e-63	2.86466e-61	Significant
Scn2b	59.8501	3.00696	0.178857	16.8121	1.99125e-63	3.70578e-61	Significant
Mfap4	2486.81	3.97889	0.236808	16.8022	2.35336e-63	4.32992e-61	Significant
Clrn1	164.571	10.6904	0.637438	16.7709	3.98625e-63	7.25184e-61	Significant
Dchs1	443.016	1.41023	0.0841107	16.7664	4.29916e-63	7.73419e-61	Significant
Cd276	481.433	2.08996	0.1249	16.733	7.536e-63	1.34083e-60	Significant
Cemip	36.8677	4.93661	0.295975	16.6791	1.85894e-62	3.27153e-60	Significant
Pamr1	197.262	6.06998	0.366072	16.5814	9.50271e-62	1.65439e-59	Significant
Col27a1	113.479	2.45467	0.148049	16.5802	9.69768e-62	1.67037e-59	Significant
Klhl2	196.526	2.00431	0.121451	16.503	3.48978e-61	5.94768e-59	Significant
Acan	57.0552	6.63538	0.402126	16.5007	3.62524e-61	6.1142e-59	Significant
Niban1	1159.57	1.20122	0.0730208	16.4504	8.32912e-61	1.39028e-58	Significant
Tspan11	302.279	2.16787	0.132117	16.4087	1.65596e-60	2.73589e-58	Significant
Mical1	201.603	2.22827	0.136027	16.3811	2.61109e-60	4.27032e-58	Significant
Impdh1	532.96	1.53827	0.0939445	16.3742	2.92119e-60	4.72971e-58	Significant
Hmcn1	200.715	2.31648	0.142298	16.2791	1.38996e-59	2.2282e-57	Significant
Tubb2b	75.2624	2.67981	0.164919	16.2493	2.26091e-59	3.58887e-57	Significant
Chrd	249.516	2.54159	0.156532	16.2369	2.76759e-59	4.35049e-57	Significant
Chsy1	247.501	1.78764	0.110585	16.1653	8.86544e-59	1.3802e-56	Significant
Ror2	50.9197	3.11357	0.192813	16.1482	1.16999e-58	1.80412e-56	Significant
Mill1	125.922	2.58276	0.160638	16.0781	3.63395e-58	5.55068e-56	Significant
Ankrd1	3808.17	5.39137	0.335666	16.0617	4.73343e-58	7.16251e-56	Significant
Col6a2	6443	2.67975	0.168109	15.9405	3.3174e-57	4.97334e-55	Significant
Col5a1	3283.11	3.16118	0.200297	15.7825	4.10802e-56	6.1021e-54	Significant
Col6a1	6810.55	2.82364	0.179169	15.7597	5.89415e-56	8.67566e-54	Significant
Eva1b	256.482	1.23312	0.0783534	15.7379	8.31536e-56	1.21292e-53	Significant
Asb11	3340.07	-1.94569	0.124158	-15.6711	2.38379e-55	3.44607e-53	Significant
Cdkn1a	2321.5	4.98117	0.317956	15.6662	2.57393e-55	3.68801e-53	Significant
Ttpal	177.174	1.48403	0.094876	15.6418	3.77895e-55	5.3671e-53	Significant
Igfbp4	1081.94	2.35428	0.150616	15.631	4.47451e-55	6.29972e-53	Significant
Rdh14	1516.41	-1.06006	0.0679327	-15.6045	6.78129e-55	9.41157e-53	Mito Significant
Nid1	2340.47	2.00881	0.128734	15.6043	6.80102e-55	9.41157e-53	Significant
Cdk14	397.871	2.00108	0.12827	15.6005	7.21726e-55	9.90294e-53	Significant
Niban2	590.831	1.78426	0.114543	15.5772	1.04071e-54	1.41597e-52	Significant
Cdh2	62.3636	2.84041	0.182364	15.5756	1.06717e-54	1.43988e-52	Significant
Dcx	92.4289	2.75932	0.177464	15.5486	1.62561e-54	2.17523e-52	Significant
C19h1orf198	386.631	2.00833	0.129484	15.5102	2.95814e-54	3.92584e-52	Significant
Map4k4	1634.99	0.909616	0.0586732	15.5031	3.30614e-54	4.35201e-52	N.S.
Zfp3	599.35	-1.15723	0.0746653	-15.4989	3.53085e-54	4.61032e-52	Significant
Igsf3	181.405	1.73974	0.112269	15.4962	3.67936e-54	4.76581e-52	Significant
Fbln7	319.968	3.87072	0.249943	15.4864	4.28624e-54	5.50782e-52	Significant
Mmp2	4698.49	2.96323	0.191387	15.483	4.5213e-54	5.76412e-52	Significant
Ptgfrn	1549.35	1.93358	0.125093	15.4571	6.75254e-54	8.54143e-52	Significant
Btg3	95.4589	1.88077	0.121769	15.4454	8.1073e-54	1.01756e-51	Significant
Sytl1	26.6024	4.35267	0.281897	15.4406	8.72483e-54	1.08664e-51	Significant
Csrp2	189.43	1.89107	0.122603	15.4244	1.12237e-53	1.3872e-51	Significant
Adap2	173.454	2.36655	0.153941	15.3731	2.4809e-53	3.04305e-51	Significant
Ndrg4	122.226	2.40377	0.156516	15.358	3.13019e-53	3.78215e-51	Significant
Fbxo10	81.9704	2.54561	0.165751	15.3581	3.12832e-53	3.78215e-51	Significant
Cnn3	1051.27	1.79719	0.117048	15.3543	3.31606e-53	3.97706e-51	Significant
Lnx2	231.395	1.35904	0.0885542	15.347	3.70964e-53	4.41638e-51	Significant
Gja1	729.744	2.72395	0.177558	15.3412	4.05596e-53	4.79344e-51	Significant
Irf8	129.319	2.42489	0.158126	15.3352	4.45051e-53	5.22161e-51	Significant
Runx2	49.1529	2.64196	0.172428	15.3221	5.44146e-53	6.33832e-51	Significant
Srpx2	270.381	4.94721	0.323608	15.2876	9.24268e-53	1.06892e-50	Significant
Slc7a5	59.3905	2.48749	0.162801	15.2793	1.05054e-52	1.20634e-50	Significant
Zfp180	2241.27	-1.09358	0.0716188	-15.2695	1.22123e-52	1.39246e-50	Significant
Adamts14	77.1343	2.85377	0.187002	15.2607	1.39801e-52	1.58288e-50	Significant
Srgap1	38.7243	2.97567	0.195028	15.2577	1.46424e-52	1.64635e-50	Significant
Brms1l	1717.27	-0.711934	0.0467377	-15.2325	2.15084e-52	2.40168e-50	N.S.
Glb1	330.489	1.81188	0.11929	15.1889	4.1916e-52	4.64837e-50	Significant
F2r	155.046	2.00537	0.132323	15.1551	7.00939e-52	7.72035e-50	Significant
Man1c1	146.226	1.92477	0.127047	15.1501	7.56525e-52	8.27628e-50	Significant
Marcksl1	194.119	2.57603	0.170416	15.1162	1.26724e-51	1.37704e-49	Significant
Strbp	889.387	-1.37167	0.0907995	-15.1066	1.46439e-51	1.58066e-49	Significant
Cul7	349.263	1.99784	0.132263	15.1051	1.4984e-51	1.60402e-49	Significant
Casq2	1478.09	2.08404	0.137972	15.1048	1.50585e-51	1.60402e-49	Significant
Narf	3133.33	-1.13885	0.0755304	-15.078	2.25951e-51	2.39109e-49	Significant
Ptk7	123.192	3.05597	0.202859	15.0645	2.7716e-51	2.91396e-49	Significant
Vopp1	386.74	1.49027	0.099098	15.0383	4.11751e-51	4.30107e-49	Significant
Ttyh3	794.231	1.20186	0.0799781	15.0274	4.85756e-51	5.04158e-49	Significant
Enpp1	269.244	1.18864	0.0791588	15.0158	5.78296e-51	5.96382e-49	Significant
Fzd2	174.061	1.98156	0.131976	15.0146	5.89035e-51	6.03612e-49	Significant
Mamdc2	202.099	2.22498	0.148647	14.9682	1.18443e-50	1.20611e-48	Significant
Col6a3	5322.89	2.62912	0.175873	14.949	1.58159e-50	1.60047e-48	Significant
Dennd2b	372.638	1.1043	0.0739686	14.9293	2.12512e-50	2.13713e-48	Significant
Adam19	1063.7	2.92844	0.196295	14.9186	2.49519e-50	2.4938e-48	Significant
Gusb	253.904	1.45566	0.0976436	14.9079	2.92682e-50	2.90725e-48	Significant
Pla1a	275.18	1.44255	0.0969665	14.8768	4.66123e-50	4.60183e-48	Significant
Adamtsl1	268.889	1.08598	0.0730065	14.8751	4.78006e-50	4.69054e-48	Significant
Tmem158	97.9172	3.87978	0.26121	14.8531	6.63883e-50	6.47526e-48	Significant
Fn1	9864.65	2.89652	0.195236	14.836	8.57013e-50	8.30892e-48	Significant
Efemp2	408.605	1.88773	0.127276	14.8318	9.13089e-50	8.79989e-48	Significant
Adgra2	492.558	1.70025	0.114666	14.8279	9.67751e-50	9.27151e-48	Significant
Gpr153	144.727	2.18313	0.14733	14.818	1.12058e-49	1.06725e-47	Significant
Marveld1	311.466	1.8061	0.121974	14.8072	1.31578e-49	1.24583e-47	Significant
Sec61a1	767.989	1.45245	0.0981917	14.792	1.64941e-49	1.55265e-47	Significant
Ltbp2	55.5543	3.26781	0.221207	14.7726	2.19996e-49	2.05893e-47	Significant
Colgalt1	1218.66	0.581443	0.0394036	14.7561	2.81028e-49	2.61501e-47	N.S.
Morc4	237.005	1.87544	0.127111	14.7544	2.88373e-49	2.66803e-47	Significant
Tax1bp3	332.273	1.61078	0.109433	14.7193	4.84669e-49	4.45868e-47	Significant
Klhl5	157.098	1.59705	0.108613	14.7041	6.06666e-49	5.54945e-47	Significant
Dipk2a	375.836	1.44091	0.098076	14.6918	7.27618e-49	6.61846e-47	Significant
Atpsckmt	1045.18	-0.8032	0.0547841	-14.6612	1.14267e-48	1.03357e-46	N.S.
Ifitm1	186.913	2.3096	0.157915	14.6256	1.92772e-48	1.73398e-46	Significant
Acp5	75.0917	2.95353	0.201961	14.6243	1.96653e-48	1.75912e-46	Significant
Lmod1	1072.22	-2.31456	0.158675	-14.5868	3.4072e-48	3.03109e-46	Significant
Cmya5	164623	-1.19318	0.0818242	-14.5822	3.64667e-48	3.22641e-46	Significant
Itga5	587.916	1.24744	0.0857759	14.543	6.46683e-48	5.69046e-46	Significant
Ncam1	922.071	3.18905	0.219448	14.5322	7.576e-48	6.63044e-46	Significant
Bgn	3245.62	3.62828	0.249788	14.5255	8.35887e-48	7.27627e-46	Significant
Sox11	21.8864	4.6304	0.319983	14.4708	1.85329e-47	1.60464e-45	Significant
Clip2	175.896	1.72101	0.118985	14.4641	2.04185e-47	1.75849e-45	Significant
Pkp1	36.2889	3.18564	0.220256	14.4634	2.06421e-47	1.76834e-45	Significant
Hes6	249.556	1.55177	0.107417	14.4463	2.64465e-47	2.24964e-45	Significant
Cd44	434.176	1.85832	0.128638	14.4461	2.65383e-47	2.24964e-45	Significant
Gpsm2	58.8313	2.37598	0.164655	14.43	3.34994e-47	2.82494e-45	Significant
Cpm	138.072	1.7269	0.119775	14.4178	3.99684e-47	3.35299e-45	Significant
Gkap1	1307.11	-0.903722	0.0627593	-14.3998	5.1876e-47	4.32951e-45	N.S.
Cald1	1805.35	1.46484	0.102384	14.3072	1.97174e-46	1.63715e-44	Significant
Tle3	280.91	1.46169	0.102167	14.3068	1.98387e-46	1.63882e-44	Significant
Litaf	618.378	1.51706	0.106101	14.2982	2.24497e-46	1.84509e-44	Significant
Card14	26.9779	3.91719	0.274086	14.2918	2.46014e-46	2.01173e-44	Significant
Nrp2	316.05	1.61751	0.11324	14.284	2.75485e-46	2.24139e-44	Significant
Cab39l	1994.26	-1.10534	0.0775364	-14.2558	4.12539e-46	3.33971e-44	Significant
Armcx4	288.54	1.88544	0.1323	14.2512	4.40521e-46	3.54849e-44	Significant
Col18a1	1162.72	1.98196	0.139124	14.246	4.74689e-46	3.8048e-44	Significant
Clmp	460.495	2.32193	0.163218	14.2259	6.32729e-46	5.04656e-44	Significant
Lilrb3	78.2997	2.89608	0.204013	14.1955	9.76676e-46	7.75165e-44	Significant
Smoc2	1450.49	1.74217	0.123113	14.151	1.84029e-45	1.45347e-43	Significant
Sohlh2	44.4711	9.3247	0.660215	14.1237	2.71248e-45	2.13193e-43	Significant
Hspg2	5227.42	1.07727	0.076443	14.0925	4.22522e-45	3.30486e-43	Significant
Dock5	113.532	1.54117	0.109412	14.086	4.63099e-45	3.60483e-43	Significant
Musk	253.192	2.99209	0.212557	14.0767	5.28523e-45	4.09441e-43	Significant
Mest	848.574	3.31409	0.235917	14.0477	7.95934e-45	6.13665e-43	Significant
Rasa3	640.93	1.12874	0.0803746	14.0434	8.45084e-45	6.48472e-43	Significant
Zfp57	24.4646	3.93618	0.280362	14.0396	8.91752e-45	6.81055e-43	Significant
Mmp19	114.437	2.86373	0.204026	14.0361	9.37347e-45	7.12516e-43	Significant
Plekho2	295.115	1.44038	0.102666	14.0297	1.02642e-44	7.7658e-43	Significant
Usp46	226.567	1.10305	0.0786348	14.0275	1.0587e-44	7.97276e-43	Significant
Paqr8	161.502	2.83508	0.202145	14.0249	1.09705e-44	8.22331e-43	Significant
Tlnrd1	172.87	1.36612	0.0974538	14.0181	1.20774e-44	9.01133e-43	Significant
Dtx4	120.401	1.46883	0.104799	14.0157	1.24956e-44	9.28057e-43	Significant
Sirpa	645.917	2.6783	0.191138	14.0123	1.31001e-44	9.68507e-43	Significant
Ghitm	13543.8	-0.964361	0.0688713	-14.0024	1.50754e-44	1.10741e-42	N.S.
Adgre1	184.479	2.23212	0.159412	14.0022	1.51156e-44	1.10741e-42	Significant
Tmem108	28.224	5.14721	0.368011	13.9866	1.88307e-44	1.37337e-42	Significant
Dnm1	512.433	1.47456	0.105432	13.9858	1.90196e-44	1.38093e-42	Significant
Asb14	1692.75	-1.34425	0.0961622	-13.979	2.09329e-44	1.51306e-42	Significant
Mex3b	57.6661	3.29116	0.235472	13.9769	2.15723e-44	1.55234e-42	Significant
Mtrr	1468.91	-0.617599	0.0441888	-13.9764	2.17318e-44	1.5569e-42	N.S.
Osbpl3	122.366	1.97099	0.141314	13.9476	3.25292e-44	2.32018e-42	Significant
Dpysl3	242.911	3.13307	0.224644	13.9468	3.28812e-44	2.335e-42	Significant
Ammecr1	119.884	1.76796	0.126991	13.922	4.65968e-44	3.29454e-42	Significant
Ptprf	196.423	2.00298	0.143944	13.915	5.13844e-44	3.61724e-42	Significant
Maged1	1040.94	1.37185	0.0987137	13.8973	6.58014e-44	4.61208e-42	Significant
Lasp1	1021.53	1.41392	0.101758	13.895	6.7922e-44	4.74019e-42	Significant
Bmp1	855.852	2.27274	0.163714	13.8823	8.10475e-44	5.63193e-42	Significant
Ssc5d	781.648	3.01733	0.217434	13.877	8.73293e-44	6.04252e-42	Significant
Trem2	37.3897	3.5759	0.257896	13.8657	1.02282e-43	7.04698e-42	Significant
Igsf8	93.8075	1.96009	0.141402	13.8618	1.07917e-43	7.40377e-42	Significant
Rab15	118.013	3.02064	0.218155	13.8463	1.33933e-43	9.1498e-42	Significant
Sh3pxd2b	134.357	2.47369	0.178695	13.843	1.40168e-43	9.53555e-42	Significant
Gulp1	304.476	2.08566	0.150678	13.8418	1.42646e-43	9.66355e-42	Significant
Igsf10	306.293	4.45498	0.322255	13.8244	1.81634e-43	1.22535e-41	Significant
Dpy19l3	162.598	1.37544	0.099588	13.8113	2.17983e-43	1.46446e-41	Significant
Serpinh1	3538.61	1.8943	0.137376	13.7891	2.96411e-43	1.98314e-41	Significant
Cmtm3	217.934	2.24535	0.162871	13.7861	3.09219e-43	2.06031e-41	Significant
Fhl2	75.8597	2.6625	0.1934	13.7668	4.03713e-43	2.6789e-41	Significant
Gxylt2	88.8306	2.77208	0.201383	13.7652	4.12688e-43	2.72728e-41	Significant
Scn4b	16876.7	-1.37164	0.0997598	-13.7494	5.13487e-43	3.37962e-41	Significant
Mmp11	52.873	2.73229	0.198794	13.7444	5.50553e-43	3.60891e-41	Significant
Nes	1554.59	2.12211	0.15447	13.738	6.01386e-43	3.92623e-41	Significant
Card6	314.337	1.11996	0.0816133	13.7227	7.42106e-43	4.82548e-41	Significant
Afap1	315.845	1.67338	0.122021	13.7139	8.38545e-43	5.43075e-41	Significant
Ubtd2	466.939	1.1461	0.0836156	13.7068	9.24583e-43	5.96411e-41	Significant
Zfp91	7754.21	-1.02368	0.0747392	-13.6967	1.06211e-42	6.82408e-41	Significant
Zbed3	169.797	1.48913	0.10892	13.6718	1.4966e-42	9.57762e-41	Significant
RGD1304622	63.9882	2.06288	0.150972	13.664	1.66645e-42	1.06226e-40	Significant
Angptl2	2898.64	1.56457	0.114597	13.6528	1.94328e-42	1.23387e-40	Significant
Tes	129.399	2.23698	0.163935	13.6455	2.14629e-42	1.35745e-40	Significant
Gtpbp10	481.302	-0.814831	0.0597535	-13.6366	2.42773e-42	1.52354e-40	N.S.
Numbl	231.624	2.24421	0.164572	13.6366	2.42472e-42	1.52354e-40	Significant
Iah1	178.905	1.37796	0.101137	13.6246	2.85873e-42	1.78709e-40	Significant
Scamp2	564.211	0.86436	0.0634616	13.6202	3.03727e-42	1.8914e-40	N.S.
Itpripl2	378.91	1.4122	0.10385	13.5984	4.0904e-42	2.53746e-40	Significant
Slc40a1	421.14	2.42115	0.178099	13.5944	4.32349e-42	2.67182e-40	Significant
Sdc1	149.842	2.00691	0.147896	13.5698	6.05102e-42	3.72517e-40	Significant
Fndc1	2917.91	3.50615	0.258893	13.5429	8.73115e-42	5.35477e-40	Significant
Flna	3156.81	1.25384	0.0926681	13.5304	1.03422e-41	6.31888e-40	Significant
Ryk	4108.19	-0.851388	0.0629265	-13.5299	1.04197e-41	6.34228e-40	N.S.
Mgp	2700.62	2.15862	0.159592	13.5259	1.09986e-41	6.6696e-40	Significant
Cercam	323.5	2.48503	0.183802	13.5201	1.18967e-41	7.18727e-40	Significant
Polr3k	1692.83	-0.921674	0.0682649	-13.5014	1.53349e-41	9.23002e-40	N.S.
Sardh	139.757	1.65899	0.122889	13.4999	1.56685e-41	9.39589e-40	Mito Significant
Clec2dl1	35.7157	8.47982	0.628173	13.4992	1.58146e-41	9.4485e-40	Significant
Col16a1	948.327	3.86332	0.286252	13.4962	1.64615e-41	9.79881e-40	Significant
Dctd	44.6472	2.2147	0.164167	13.4905	1.77786e-41	1.05441e-39	Significant
Myadm	1302.67	1.59733	0.118407	13.4901	1.78745e-41	1.05623e-39	Significant
Pdgfrb	1210.81	1.43911	0.107065	13.4414	3.45688e-41	2.03528e-39	Significant
Orai2	104.562	1.87371	0.139421	13.4393	3.56e-41	2.08841e-39	Significant
Tnfaip6	66.191	2.94998	0.219801	13.4211	4.54605e-41	2.65722e-39	Significant
P3h1	373.716	1.22982	0.0917322	13.4067	5.52654e-41	3.21871e-39	Significant
Clcn1	4911.74	-1.02443	0.0764909	-13.3928	6.66012e-41	3.86502e-39	Significant
Myo16	23.6075	4.02792	0.30121	13.3725	8.75979e-41	5.06535e-39	Significant
Ltn1	2349.37	-0.636509	0.0476317	-13.3632	9.9271e-41	5.71992e-39	N.S.
Frmd6	1158.47	1.34095	0.100426	13.3526	1.14455e-40	6.57144e-39	Significant
Bicc1	404.382	1.99757	0.149738	13.3404	1.34804e-40	7.71239e-39	Significant
Kpna4	4949.01	-0.71138	0.0533335	-13.3383	1.38496e-40	7.89575e-39	N.S.
Col6a6	922.965	2.22477	0.166833	13.3353	1.44186e-40	8.19131e-39	Significant
Necap2	384.391	0.822694	0.0617006	13.3336	1.47509e-40	8.35078e-39	N.S.
Ecpas	20565	-0.938336	0.070375	-13.3334	1.48057e-40	8.35258e-39	N.S.
Scrn1	256.527	2.13895	0.160574	13.3206	1.75593e-40	9.87163e-39	Significant
Rrbp1	1547.14	1.53552	0.115483	13.2965	2.42664e-40	1.3595e-38	Significant
Blnk	30.9636	3.25416	0.244754	13.2957	2.45262e-40	1.36932e-38	Significant
Rin1	78.7376	1.74595	0.131432	13.284	2.86681e-40	1.59507e-38	Significant
Grn	1412.86	1.57483	0.11858	13.2808	2.99256e-40	1.65933e-38	Significant
Coro1b	706.393	1.14672	0.0864058	13.2713	3.39654e-40	1.87691e-38	Significant
Col3a1	49854.1	3.45625	0.26063	13.2611	3.88966e-40	2.14209e-38	Significant
Dok3	64.6412	2.6265	0.198147	13.2553	4.20517e-40	2.308e-38	Significant
Sytl2	226.955	2.1436	0.162018	13.2306	5.84016e-40	3.19453e-38	Significant
Pld1	136.502	1.41579	0.107019	13.2293	5.94273e-40	3.23969e-38	Significant
Baiap2	86.6338	1.83851	0.138995	13.2272	6.11227e-40	3.32093e-38	Significant
Dbn1	396.99	2.3094	0.174633	13.2244	6.34794e-40	3.43744e-38	Significant
Cilp	1704.5	3.87806	0.293305	13.2219	6.55621e-40	3.53839e-38	Significant
Clcn4	2594.75	-1.09946	0.0831949	-13.2154	7.14742e-40	3.84465e-38	Significant
Slc43a2	1332.88	0.819268	0.0619963	13.2148	7.20962e-40	3.86526e-38	N.S.
Rgl1	545.929	1.35649	0.102685	13.2102	7.65771e-40	4.09195e-38	Significant
Ckap4	504.408	2.59159	0.19634	13.1995	8.83584e-40	4.70596e-38	Significant
Aldh5a1	2404.03	-0.993309	0.0753035	-13.1907	9.92027e-40	5.2662e-38	N.S.
Lrrc20	10509.7	-1.4177	0.107516	-13.1859	1.05782e-39	5.59712e-38	Significant
Slc39a8	40.525	2.47198	0.187527	13.182	1.11353e-39	5.87269e-38	Significant
Slitrk6	34.1635	3.1902	0.242709	13.1441	1.83948e-39	9.6698e-38	Significant
Ms4a6bl	160.983	1.80644	0.137488	13.1389	1.97106e-39	1.0328e-37	Significant
Cand1	758.496	0.89323	0.0681354	13.1096	2.90022e-39	1.51475e-37	N.S.
Sulf2	374.16	3.14328	0.239857	13.1048	3.09021e-39	1.6088e-37	Significant
Spa17	254.342	-1.67367	0.127797	-13.0963	3.45798e-39	1.79449e-37	Significant
Rcn1	1553.94	1.5632	0.11948	13.0833	4.10133e-39	2.12156e-37	Significant
Msc	36.7594	2.33164	0.178238	13.0816	4.19537e-39	2.16329e-37	Significant
Rab34	240.589	1.33111	0.10181	13.0745	4.60717e-39	2.36808e-37	Significant
Thbs3	318.197	3.37201	0.257996	13.07	4.88671e-39	2.50382e-37	Significant
Pcdha5	69.8993	2.32674	0.178383	13.0435	6.91984e-39	3.53435e-37	Significant
Syngap1	146.262	1.45536	0.111618	13.0387	7.3684e-39	3.75163e-37	Significant
Vegfd	22.4393	3.3513	0.257257	13.0271	8.58432e-39	4.35701e-37	Significant
Hvcn1	107.356	2.31495	0.177789	13.0207	9.32647e-39	4.7189e-37	Significant
Fam131b	619.614	-1.05781	0.0812756	-13.0151	1.00397e-38	5.05624e-37	Significant
Smo	239.726	1.27728	0.0981388	13.015	1.00557e-38	5.05624e-37	Significant
Mxra7	324.818	2.35259	0.180828	13.0101	1.0715e-38	5.37109e-37	Significant
Sgpl1	562.468	0.852021	0.065567	12.9947	1.31171e-38	6.55488e-37	N.S.
Robo1	88.5538	1.71961	0.132641	12.9644	1.94804e-38	9.70483e-37	Significant
Slit2	36.8433	2.93224	0.226252	12.9601	2.06001e-38	1.02312e-36	Significant
C1qtnf6	483.964	3.24562	0.250482	12.9575	2.13055e-38	1.05492e-36	Significant
Mgat2	210.223	1.35793	0.104802	12.9571	2.14153e-38	1.05712e-36	Significant
Aspn	1385.52	5.10078	0.39429	12.9366	2.79702e-38	1.37649e-36	Significant
Runx1	270.217	2.98806	0.231191	12.9246	3.26855e-38	1.60367e-36	Significant
Rhoc	868.619	1.11381	0.0862911	12.9076	4.0786e-38	1.99506e-36	Significant
Klk1	499.356	6.52167	0.505465	12.9023	4.36714e-38	2.12977e-36	Significant
Ccdc127	1181.7	-0.643317	0.0498676	-12.9005	4.47174e-38	2.17423e-36	N.S.
Ppic	506.911	3.65174	0.283172	12.8958	4.75045e-38	2.30283e-36	Significant
Fstl1	2821.82	2.54555	0.197467	12.891	5.0567e-38	2.44397e-36	Significant
Arhgef25	375.589	1.42894	0.110891	12.886	5.39851e-38	2.60141e-36	Significant
Loxl2	1215.84	2.87566	0.223253	12.8807	5.77928e-38	2.77663e-36	Significant
Rgs12	134.12	1.34895	0.104743	12.8786	5.93802e-38	2.84445e-36	Significant
Fzd1	93.815	1.47789	0.114795	12.8742	6.2866e-38	3.00255e-36	Significant
Oxr1	3971.6	-0.658125	0.0511535	-12.8657	7.02011e-38	3.34302e-36	N.S.
Efhc1	32.9562	2.27336	0.176997	12.8441	9.2839e-38	4.40808e-36	Significant
Rasl11b	33.6625	2.49036	0.194233	12.8215	1.24268e-37	5.88312e-36	Significant
Slc25a24	229.715	2.02432	0.157919	12.8188	1.28726e-37	6.07639e-36	Mito Significant
Soat1	192.272	1.60576	0.125275	12.8179	1.30209e-37	6.12851e-36	Significant
Pdk3	73.4472	2.1579	0.168499	12.8067	1.50479e-37	7.06205e-36	Mito Significant
Homer3	357.849	0.972523	0.0760163	12.7936	1.77997e-37	8.32935e-36	N.S.
Epb41l3	54.7802	2.66885	0.209092	12.764	2.60423e-37	1.21513e-35	Significant
Sh3bgrl3	286.721	1.67941	0.13164	12.7576	2.82911e-37	1.31627e-35	Significant
Mfsd10	103.588	1.39358	0.10924	12.757	2.84908e-37	1.32176e-35	Significant
Mfap2	248.891	3.04764	0.239116	12.7455	3.30384e-37	1.52835e-35	Significant
Fblim1	138.639	1.77022	0.138926	12.7422	3.4435e-37	1.58843e-35	Significant
Septin2	3200.36	0.913479	0.0717014	12.74	3.54229e-37	1.62935e-35	N.S.
Cd28	845.719	3.09982	0.243448	12.733	3.87671e-37	1.77812e-35	Significant
Thy1	493.335	3.05689	0.240127	12.7303	4.01378e-37	1.83579e-35	Significant
Crebl2	849.82	-0.76596	0.06017	-12.7299	4.03127e-37	1.8386e-35	N.S.
Begain	33.6728	2.47017	0.194114	12.7254	4.27403e-37	1.94384e-35	Significant
Spats2l	280.994	1.60267	0.126024	12.7172	4.7449e-37	2.15195e-35	Significant
Loxl1	772.709	3.82625	0.300909	12.7157	4.84036e-37	2.18911e-35	Significant
Ywhaz	2229.93	1.05674	0.0831092	12.7151	4.87513e-37	2.1987e-35	Significant
Carmil1	84.7404	2.02328	0.159291	12.7017	5.78285e-37	2.60084e-35	Significant
Draxin	60.3398	2.50871	0.19753	12.7004	5.8828e-37	2.63846e-35	Significant
Adamts12	553.258	2.81194	0.22176	12.6801	7.62164e-37	3.40889e-35	Significant
Llgl1	420.761	0.962679	0.0760521	12.6581	1.00856e-36	4.49851e-35	N.S.
Scn4a	9809.02	-1.13056	0.0893276	-12.6564	1.03141e-36	4.58781e-35	Significant
Crtap	383.945	1.7088	0.135197	12.6393	1.28184e-36	5.68609e-35	Significant
Sox12	91.9141	1.54543	0.122343	12.632	1.40679e-36	6.2233e-35	Significant
Tgif2	34.9059	2.15763	0.171314	12.5946	2.26215e-36	9.97995e-35	Significant
Slu7	1785.05	-0.681551	0.0541422	-12.5882	2.45321e-36	1.07934e-34	N.S.
Txndc5	1319.7	1.0949	0.0870523	12.5775	2.80605e-36	1.23124e-34	Significant
Glipr2	129.053	1.67861	0.133548	12.5694	3.11248e-36	1.36201e-34	Significant
Nrdc	9837.3	-0.833732	0.0663525	-12.5652	3.28009e-36	1.43148e-34	N.S.
Bmf	202.002	1.69823	0.135236	12.5575	3.61706e-36	1.5743e-34	Significant
Aldh18a1	181.071	2.62118	0.209043	12.5389	4.57061e-36	1.98399e-34	Mito Significant
Csrp1	1796.94	1.00305	0.0800542	12.5296	5.13918e-36	2.22482e-34	Significant
Nfatc4	146.572	1.75926	0.140453	12.5256	5.4075e-36	2.33474e-34	Significant
Aard	25.1253	4.22452	0.337422	12.52	5.80536e-36	2.49986e-34	Significant
Zfp862	229.967	1.52006	0.121549	12.5058	6.93828e-36	2.97978e-34	Significant
Lpin1	3412.91	-1.46961	0.117563	-12.5006	7.41064e-36	3.17423e-34	Significant
Arsb	588.302	1.0798	0.0864451	12.4912	8.3421e-36	3.56377e-34	Significant
Kif7	74.8655	1.79277	0.143594	12.485	9.01026e-36	3.83908e-34	Significant
Trh	16.6674	4.11025	0.329374	12.479	9.72346e-36	4.13209e-34	Significant
Akr1b10	81.6544	2.68099	0.215086	12.4647	1.16268e-35	4.928e-34	Mito Significant
Actr3	1497.97	0.923939	0.0741301	12.4637	1.17706e-35	4.97593e-34	N.S.
Plcl2	3066.11	-1.10338	0.0886179	-12.451	1.38039e-35	5.82028e-34	Significant
Mpeg1	421.294	2.62348	0.210769	12.4472	1.44848e-35	6.09153e-34	Significant
Bnc2	50.4844	2.05952	0.165483	12.4455	1.47934e-35	6.20517e-34	Significant
Col8a1	207.963	3.25484	0.261873	12.4291	1.81731e-35	7.6031e-34	Significant
Nrk	36.4452	3.83942	0.309319	12.4125	2.23545e-35	9.32838e-34	Significant
Gpsm1	154.953	1.79689	0.144791	12.4102	2.30037e-35	9.57462e-34	Significant
Fyn	429.636	1.37368	0.11076	12.4024	2.53716e-35	1.05331e-33	Significant
Fkbp10	512.206	2.78388	0.224486	12.4011	2.57606e-35	1.06673e-33	Mito Significant
Galk1	105.805	1.36873	0.110409	12.3969	2.71667e-35	1.12208e-33	Significant
Socs6	2318.03	-0.81538	0.065787	-12.3942	2.80799e-35	1.15685e-33	N.S.
Kctd10	607.817	0.804604	0.0650185	12.375	3.56874e-35	1.46653e-33	N.S.
Arhgap44	1502.7	-1.26693	0.102389	-12.3737	3.628e-35	1.48711e-33	Significant
Blcap	1676.26	-0.88699	0.0717714	-12.3585	4.38026e-35	1.79093e-33	N.S.
Slc36a4	162.432	1.31932	0.10677	12.3567	4.4829e-35	1.82828e-33	Significant
Acss1	878.317	-1.45095	0.117471	-12.3515	4.78204e-35	1.94538e-33	Mito Significant
Scpep1	1239.61	2.02911	0.164381	12.344	5.24937e-35	2.13014e-33	Significant
Pdia3	2531.73	1.20138	0.0973852	12.3364	5.76668e-35	2.33421e-33	Significant
Tpbg	54.3133	3.54503	0.287486	12.3311	6.15732e-35	2.48611e-33	Significant
Ppp1r18	418.976	1.071	0.0868742	12.3282	6.389e-35	2.57324e-33	Significant
Lamb1	1339.21	1.27446	0.103452	12.3194	7.12606e-35	2.86298e-33	Significant
Septin8	1109.18	1.02695	0.0834873	12.3006	8.98543e-35	3.60107e-33	Significant
Igfbp5	19947.1	1.95578	0.159073	12.2949	9.64798e-35	3.85705e-33	Significant
Marcks	746.692	2.00735	0.163328	12.2903	1.02084e-34	4.07104e-33	Significant
Abl1	944.049	1.03219	0.0840231	12.2846	1.09542e-34	4.35773e-33	Significant
Scarf2	361.518	2.21823	0.180606	12.2821	1.12985e-34	4.48367e-33	Significant
Poglut3	560.35	1.28755	0.104891	12.2751	1.23169e-34	4.87585e-33	Significant
Scube2	116.548	1.82397	0.148746	12.2623	1.44306e-34	5.69869e-33	Significant
Atp10a	115.746	1.93827	0.158104	12.2595	1.49443e-34	5.88718e-33	Significant
Vat1	1308.26	1.98878	0.162236	12.2586	1.511e-34	5.938e-33	Significant
Cfap54	48.0923	2.55543	0.208502	12.2562	1.55722e-34	6.10485e-33	Significant
Vav3	89.2006	1.75242	0.143047	12.2506	1.66691e-34	6.51908e-33	Significant
Crocc2	20.0994	4.20968	0.343638	12.2503	1.67361e-34	6.52948e-33	Significant
Tsku	130.614	2.43441	0.198877	12.2408	1.88139e-34	7.3225e-33	Significant
Lama5	926.912	1.3565	0.110839	12.2384	1.93769e-34	7.52353e-33	Significant
Man2b1	814.963	1.21182	0.0991046	12.2276	2.21271e-34	8.57081e-33	Significant
Pcnt	3953.68	-1.10877	0.0906931	-12.2256	2.27029e-34	8.75198e-33	Significant
Zfp185	24.9977	2.93212	0.239833	12.2257	2.26727e-34	8.75198e-33	Significant
Fgfr1	1223.1	1.09384	0.0895186	12.2191	2.45717e-34	9.44991e-33	Significant
Tac3	28.1894	3.96539	0.324529	12.2189	2.46464e-34	9.45616e-33	Significant
Septin9	793.276	1.34478	0.110132	12.2107	2.72573e-34	1.04332e-32	Significant
Mrc2	516.438	2.35766	0.193212	12.2025	3.01593e-34	1.15167e-32	Significant
S100a3	33.6808	3.33981	0.274006	12.1888	3.5658e-34	1.35844e-32	Significant
Tgfb1i1	184.915	1.34181	0.110156	12.1809	3.92818e-34	1.49298e-32	Significant
Rorc	744.301	-2.29831	0.188849	-12.17	4.48816e-34	1.70182e-32	Significant
Evc2	56.9353	1.92684	0.158426	12.1624	4.92868e-34	1.86449e-32	Significant
Prnd	82.3544	3.48353	0.286439	12.1615	4.98525e-34	1.8815e-32	Significant
St8sia2	44.2674	3.72791	0.30671	12.1545	5.42827e-34	2.04393e-32	Significant
Msn	2058.44	1.38208	0.113861	12.1384	6.61333e-34	2.48437e-32	Significant
Zfta	389.431	0.982408	0.0809847	12.1308	7.25512e-34	2.71916e-32	N.S.
Agpat4	115.9	1.45314	0.119798	12.1299	7.33025e-34	2.73466e-32	Mito Significant
Ccdc102a	127.448	1.52207	0.125478	12.1301	7.31381e-34	2.73466e-32	Significant
Gpx7	166.479	2.31433	0.191071	12.1124	9.07552e-34	3.37797e-32	Significant
Tlcd3a	101.786	1.51094	0.124928	12.0944	1.13011e-33	4.19669e-32	Significant
Dpy19l1	468.499	1.03884	0.0859297	12.0894	1.20132e-33	4.45092e-32	Significant
Galnt16	347.454	1.83965	0.152237	12.0841	1.28123e-33	4.73617e-32	Significant
Ccdc8	265.076	1.67151	0.138353	12.0815	1.32281e-33	4.87872e-32	Significant
Pcdhga5	901.702	1.00242	0.0830134	12.0754	1.42474e-33	5.24272e-32	Significant
Fbxo3	2764.31	-0.574332	0.047596	-12.0668	1.58145e-33	5.80617e-32	N.S.
Myl4	1195.59	2.37993	0.197341	12.06	1.71809e-33	6.29358e-32	Significant
Hpgd	52.7879	2.32785	0.193164	12.0511	1.91357e-33	6.99382e-32	Significant
Anxa5	1393.36	1.87099	0.155481	12.0335	2.36864e-33	8.63752e-32	Significant
Scg2	36.2675	7.55715	0.628499	12.0241	2.65395e-33	9.6562e-32	Significant
Nek7	7493.89	-1.0386	0.0864104	-12.0194	2.8112e-33	1.02054e-31	Significant
Mfsd14b	368.493	1.09842	0.0914042	12.0172	2.88605e-33	1.04537e-31	Significant
Col10a1	14.5478	4.69562	0.391157	12.0044	3.36737e-33	1.21699e-31	Significant
Itga11	382.482	2.18598	0.182281	11.9924	3.89623e-33	1.40499e-31	Significant
Prkar2a	3594.13	-1.12257	0.093641	-11.9881	4.10366e-33	1.4765e-31	Significant
Fap	431.585	2.44645	0.204326	11.9733	4.90599e-33	1.76126e-31	Significant
Arhgap23	299.359	1.24486	0.10399	11.971	5.04091e-33	1.80569e-31	Significant
Mk1	1212.42	0.614956	0.0513758	11.9698	5.11817e-33	1.82932e-31	N.S.
Rabgef1	2672.85	-1.21563	0.101697	-11.9535	6.22649e-33	2.22055e-31	Significant
Heca	2417.88	-0.908793	0.0761327	-11.9369	7.59583e-33	2.70295e-31	N.S.
Htra1	2392.89	2.00971	0.1684	11.9341	7.85715e-33	2.78981e-31	Significant
Mmp16	22.2312	3.9885	0.334367	11.9285	8.40664e-33	2.97838e-31	Significant
Mtdh	7454.6	-1.15588	0.0969557	-11.9218	9.11603e-33	3.22266e-31	Significant
Ifnlr1	35.9487	2.77661	0.232907	11.9216	9.1386e-33	3.2236e-31	Significant
Dact3	86.9351	2.01518	0.169069	11.9192	9.39609e-33	3.30722e-31	Significant
Cers5	376.906	1.06346	0.0892377	11.9171	9.63934e-33	3.38548e-31	Significant
Micall2	74.03	1.97705	0.16593	11.915	9.89182e-33	3.46663e-31	Significant
Ghr	4625.83	-1.08277	0.0909117	-11.9101	1.04792e-32	3.66455e-31	Significant
Pfkp	107.451	1.55732	0.130799	11.9063	1.09781e-32	3.83076e-31	Significant
Siglec10	27.1792	2.81491	0.236898	11.8824	1.46179e-32	5.08985e-31	Significant
Lrp3	51.2184	1.80821	0.152209	11.8798	1.50753e-32	5.23784e-31	Significant
Myog	915.931	2.83958	0.239034	11.8794	1.51451e-32	5.25085e-31	Significant
Sgsh	138.882	1.12991	0.0951506	11.8749	1.59734e-32	5.52618e-31	Significant
Cul3	7310.34	-0.827264	0.0696795	-11.8724	1.64645e-32	5.68393e-31	N.S.
Ppp1r9b	1017.4	0.89504	0.0754569	11.8616	1.8736e-32	6.45434e-31	N.S.
Tmem141	480.285	-0.910813	0.07682	-11.8565	1.99237e-32	6.84894e-31	N.S.
Mfn1	5851.05	-0.781751	0.0659678	-11.8505	2.13943e-32	7.33889e-31	N.S.
Lmtk2	1944.77	-0.854759	0.0721456	-11.8477	2.21169e-32	7.57071e-31	N.S.
Aebp1	1861.06	3.08311	0.260294	11.8447	2.29189e-32	7.8287e-31	Significant
Wwp1	4512.78	-1.1176	0.0943873	-11.8406	2.40659e-32	8.20318e-31	Significant
Cep19	2777.96	-0.873944	0.0738221	-11.8385	2.4679e-32	8.39449e-31	N.S.
Lrp1	3618	1.53477	0.129653	11.8375	2.49723e-32	8.47644e-31	Significant
Gas2	72.1556	1.9521	0.165141	11.8208	3.04708e-32	1.03212e-30	Significant
Fcrl2	62.0628	3.54652	0.300084	11.8184	3.13528e-32	1.05978e-30	Significant
Zim1	143.789	1.39363	0.11793	11.8175	3.17127e-32	1.06971e-30	Significant
Phc1	1418.79	-0.983506	0.0833605	-11.7982	3.98606e-32	1.34175e-30	N.S.
Mrgprf	164.034	1.73999	0.147481	11.7981	3.99435e-32	1.34175e-30	Significant
Vsir	292.405	1.69756	0.143947	11.793	4.24195e-32	1.42197e-30	Significant
Alpk2	3054.26	-1.31574	0.111606	-11.7891	4.4407e-32	1.48552e-30	Significant
Fkbp7	204.743	1.78198	0.151163	11.7885	4.47649e-32	1.48827e-30	Significant
Plxnc1	46.3732	2.40727	0.204203	11.7886	4.46869e-32	1.48827e-30	Significant
Ly49si4	14.7376	4.04706	0.343301	11.7887	4.46542e-32	1.48827e-30	Significant
Twf1	442.042	1.26434	0.107295	11.7838	4.72832e-32	1.56877e-30	Significant
Kctd17	172.463	1.49499	0.126899	11.7809	4.89472e-32	1.62066e-30	Significant
Prdm5	40.0905	2.59995	0.220739	11.7784	5.04448e-32	1.66684e-30	Significant
Prkcq	2968.67	-1.12522	0.0955838	-11.7721	5.43319e-32	1.79162e-30	Significant
A2m	24.6188	5.30533	0.450901	11.766	5.83955e-32	1.92171e-30	Significant
Ctsk	613.325	3.19295	0.271509	11.76	6.27251e-32	2.06001e-30	Significant
Ext2	854.117	0.703515	0.0598282	11.7589	6.35377e-32	2.08247e-30	N.S.
Cap1	1099.06	1.045	0.0889504	11.7481	7.22133e-32	2.36203e-30	Significant
Ly49si2	105.527	2.41691	0.205897	11.7384	8.10062e-32	2.6443e-30	Significant
Pdia4	654.149	1.20461	0.102647	11.7355	8.38701e-32	2.73227e-30	Significant
Yaf2	1257.72	-0.900295	0.0767282	-11.7336	8.57691e-32	2.78853e-30	N.S.
Adgrl1	292.183	1.2709	0.10832	11.7329	8.64312e-32	2.80442e-30	Significant
Abracl	134.755	1.97002	0.167939	11.7305	8.88813e-32	2.87816e-30	Significant
Rassf4	135.193	1.65912	0.141484	11.7266	9.31735e-32	3.01112e-30	Significant
Il4r	401.071	0.918844	0.0783812	11.7228	9.74482e-32	3.143e-30	N.S.
Tmem200a	14.7945	4.87739	0.416157	11.7201	1.00598e-31	3.23812e-30	Significant
Rab8a	285.436	0.923176	0.0787986	11.7156	1.05982e-31	3.40466e-30	N.S.
Tnc	1367.35	5.38417	0.459578	11.7155	1.06202e-31	3.40499e-30	Significant
Parp6	3729.78	-1.08937	0.093031	-11.7098	1.13544e-31	3.63318e-30	Significant
Ly96	92.6477	1.44106	0.123085	11.7078	1.16209e-31	3.71112e-30	Significant
Abca9	222.88	1.26658	0.108239	11.7017	1.24953e-31	3.9825e-30	Mito Significant
Zfp709	540.087	-0.975146	0.0833515	-11.6992	1.28654e-31	4.09242e-30	N.S.
Col4a1	6091.54	1.82853	0.156471	11.686	1.50219e-31	4.76901e-30	Significant
Epb41l1	711.053	1.11876	0.0957369	11.6858	1.50722e-31	4.77563e-30	Significant
Acyp2	4507.07	-1.14777	0.0983384	-11.6716	1.77981e-31	5.62829e-30	Significant
Vps13d	2671.4	-0.869534	0.074518	-11.6688	1.84041e-31	5.80858e-30	N.S.
Acat1	7135.78	-1.06028	0.0909587	-11.6567	2.12139e-31	6.66942e-30	Mito Significant
Adam12	330.066	3.87387	0.332329	11.6567	2.12069e-31	6.66942e-30	Significant
Gdf5	17.2414	5.09359	0.437007	11.6556	2.14803e-31	6.74007e-30	Significant
Vwa2	13.0887	4.64656	0.398907	11.6482	2.34293e-31	7.33742e-30	Significant
Scn1b	29799.7	-1.42871	0.122659	-11.6479	2.35257e-31	7.35336e-30	Significant
Tbc1d10a	219.347	0.907659	0.0779468	11.6446	2.44469e-31	7.62657e-30	N.S.
Cpxm1	274.785	3.38591	0.290872	11.6406	2.56352e-31	7.9819e-30	Significant
Chd7	1081.71	-0.955512	0.0821047	-11.6377	2.64981e-31	8.23476e-30	N.S.
Tpm4	1948.52	1.41334	0.121548	11.6279	2.97441e-31	9.2258e-30	Significant
Sec24d	348.877	2.26509	0.195007	11.6154	3.44016e-31	1.065e-29	Significant
Tacc1	1057.41	0.841636	0.0724794	11.6121	3.57864e-31	1.10576e-29	N.S.
Cd33	46.9117	2.68951	0.231864	11.5995	4.14415e-31	1.27805e-29	Significant
Bcat1	117.438	3.14074	0.270857	11.5956	4.33833e-31	1.3354e-29	Significant
Tmed3	281.043	2.3823	0.205493	11.5931	4.4653e-31	1.37187e-29	Significant
Sytl4	103.4	1.24463	0.107373	11.5917	4.54197e-31	1.39279e-29	Significant
Sptlc2	417.855	0.824758	0.0711706	11.5885	4.71508e-31	1.44314e-29	N.S.
Ube2b	11291.7	-0.961958	0.0830342	-11.5851	4.90501e-31	1.49844e-29	N.S.
Ugt1a8	139.017	1.90235	0.164213	11.5847	4.92762e-31	1.50251e-29	Significant
Vangl1	168.906	1.71812	0.148353	11.5813	5.1244e-31	1.55957e-29	Significant
Adamts10	521.2	1.41101	0.121938	11.5715	5.74435e-31	1.74497e-29	Significant
Kcna7	4261.39	-1.28672	0.111218	-11.5693	5.89342e-31	1.7869e-29	Significant
Ppp1r26	262.691	-0.904419	0.0781977	-11.5658	6.14189e-31	1.85875e-29	N.S.
Ccdc80	3646.75	3.10027	0.268119	11.563	6.34207e-31	1.91575e-29	Significant
Tnks1bp1	735.877	1.07399	0.0930006	11.5483	7.53325e-31	2.27134e-29	Significant
Oaf	582.402	2.08585	0.180706	11.5428	8.02433e-31	2.4149e-29	Significant
Pid1	245.304	1.35597	0.117652	11.5253	9.84107e-31	2.95615e-29	Significant
Slc12a7	338.416	1.05667	0.0917257	11.5199	1.04747e-30	3.14067e-29	Significant
Fxyd5	204.93	1.8993	0.164878	11.5194	1.05326e-30	3.1522e-29	Significant
Fjx1	53.6053	2.37895	0.206598	11.5149	1.11007e-30	3.31609e-29	Significant
Stard13	258.842	1.1256	0.0978211	11.5067	1.22017e-30	3.63825e-29	Significant
Sar1b	12545	-1.40626	0.122249	-11.5033	1.27029e-30	3.78076e-29	Significant
Serp1	759.104	1.40721	0.122409	11.496	1.38227e-30	4.10649e-29	Significant
Ybey	298.878	-1.09808	0.0955796	-11.4886	1.50492e-30	4.46267e-29	Mito Significant
Satb1	1391.95	-1.16887	0.101819	-11.48	1.66338e-30	4.92355e-29	Significant
Sh3d19	401.785	1.40439	0.122353	11.4782	1.69767e-30	5.01588e-29	Significant
Xpo7	3390.81	-0.832719	0.072581	-11.473	1.80393e-30	5.32011e-29	N.S.
Cxcl16	93.0889	1.96808	0.171563	11.4715	1.83488e-30	5.40156e-29	Significant
Cwc15	1900.19	-0.822064	0.0716674	-11.4705	1.85477e-30	5.4502e-29	N.S.
Ccn3	790.215	2.21232	0.192877	11.4701	1.86372e-30	5.46659e-29	Significant
Cdk17	250.642	0.842505	0.0735044	11.462	2.04813e-30	5.99662e-29	N.S.
Gcnt1	126.649	2.00659	0.175127	11.4579	2.14747e-30	6.27611e-29	Significant
Eda	109.75	1.57911	0.137828	11.4571	2.16557e-30	6.31762e-29	Significant
Dnaja3	4259.95	-0.813542	0.0710162	-11.4557	2.20106e-30	6.39808e-29	N.S.
G6pd	367.126	1.01167	0.0883105	11.4558	2.19817e-30	6.39808e-29	Significant
Aif1l	328.552	1.85843	0.162287	11.4515	2.31129e-30	6.70647e-29	Significant
Lrrc17	168.333	3.33797	0.291533	11.4497	2.35955e-30	6.83426e-29	Significant
Amy1	77.6388	-1.93988	0.169529	-11.4427	2.5572e-30	7.39351e-29	Significant
Ifnar2	466.998	0.762833	0.0667148	11.4342	2.81983e-30	8.1383e-29	N.S.
Stab1	933.14	1.40582	0.12299	11.4304	2.94658e-30	8.48899e-29	Significant
Kirrel1	150.456	1.84217	0.16123	11.4258	3.10868e-30	8.94007e-29	Significant
Tprn	85.5046	1.41329	0.123743	11.4212	3.2777e-30	9.40945e-29	Significant
Clpb	1684.42	-0.821172	0.0719399	-11.4147	3.53109e-30	1.01189e-28	N.S.
Gli2	82.5295	1.58	0.138451	11.412	3.6433e-30	1.0422e-28	Significant
Actn1	576.504	1.5555	0.136486	11.3968	4.33817e-30	1.23879e-28	Significant
Selenop	9474.91	1.27437	0.111834	11.3952	4.41907e-30	1.25967e-28	Significant
Leng9	197.281	1.02007	0.0895216	11.3947	4.44178e-30	1.26392e-28	Significant
Myo1f	132.436	1.90113	0.166894	11.3913	4.62305e-30	1.31319e-28	Significant
Usp24	8035.8	-1.05253	0.0924186	-11.3887	4.76074e-30	1.34993e-28	Significant
Cul2	1907.13	-0.567015	0.0498049	-11.3847	4.98312e-30	1.41052e-28	N.S.
Hsd11b2	38.4631	3.38984	0.297772	11.384	5.0225e-30	1.41918e-28	Significant
Lama4	965.813	1.30212	0.114384	11.3837	5.03877e-30	1.4213e-28	Significant
Kcne4	78.2653	1.9427	0.170682	11.382	5.14135e-30	1.44771e-28	Significant
Eif2s2	6474.58	-0.858446	0.0754358	-11.3798	5.27047e-30	1.4815e-28	N.S.
Gask1a	108.536	1.69351	0.148839	11.3781	5.37693e-30	1.5088e-28	Significant
Tmbim1	302.853	1.34853	0.118669	11.3638	6.33476e-30	1.7745e-28	Significant
Rap1gap	25.7135	2.91726	0.256926	11.3545	7.04632e-30	1.97041e-28	Significant
Btg1	798.841	0.927788	0.0817623	11.3474	7.64119e-30	2.13308e-28	N.S.
Tmem9	220.337	1.98102	0.174699	11.3396	8.35106e-30	2.32723e-28	Significant
Scara3	301.326	2.22328	0.196168	11.3335	8.95308e-30	2.49071e-28	Significant
Erlec1	3054.23	-0.992544	0.0875866	-11.3321	9.09509e-30	2.52588e-28	N.S.
Ugp2	16113.6	-1.15355	0.101816	-11.3297	9.3537e-30	2.58882e-28	Significant
Gprc5b	647.773	1.45631	0.128538	11.3298	9.34596e-30	2.58882e-28	Significant
Tbc1d2b	647.292	1.08619	0.095881	11.3285	9.48373e-30	2.62033e-28	Significant
Irx3	62.2312	1.74176	0.153777	11.3265	9.70244e-30	2.67242e-28	Significant
Hpse	109.19	2.30373	0.203394	11.3265	9.7053e-30	2.67242e-28	Significant
Plcg1	1329.6	0.843636	0.0744879	11.3258	9.7765e-30	2.68746e-28	N.S.
Dhdds	516.856	1.13107	0.0999017	11.3219	1.02261e-29	2.80629e-28	Significant
Wdfy4	60.5055	1.99347	0.176139	11.3176	1.07392e-29	2.94211e-28	Significant
Slc44a1	835.208	1.51197	0.133679	11.3105	1.16449e-29	3.18483e-28	Significant
Ppm1a	6347.87	-1.00374	0.0887696	-11.3073	1.20785e-29	3.29786e-28	Significant
Cnst	4126.47	-0.935745	0.08279	-11.3026	1.27352e-29	3.47132e-28	N.S.
Lgalsl	4049.54	-1.06648	0.0944561	-11.2908	1.45731e-29	3.96559e-28	Significant
Limk1	117.494	1.27132	0.112644	11.2862	1.53599e-29	4.17268e-28	Significant
Kcnd1	59.8715	1.85906	0.16491	11.2732	1.7797e-29	4.82665e-28	Significant
Nrcam	15.9618	3.36511	0.298516	11.2728	1.78827e-29	4.84179e-28	Significant
Kcnk6	106.642	2.14681	0.190489	11.27	1.84577e-29	4.98081e-28	Significant
Fgf16	22.2705	2.89758	0.257103	11.2701	1.84272e-29	4.98081e-28	Significant
Fbxw11	2508.77	-0.642866	0.057107	-11.2572	2.13406e-29	5.74918e-28	N.S.
Dpt	3148.89	2.24853	0.200054	11.2396	2.60636e-29	7.0099e-28	Significant
Vav2	103.156	1.80531	0.160662	11.2367	2.69217e-29	7.22868e-28	Significant
Phldb2	424.089	0.984835	0.0877217	11.2268	3.01152e-29	8.07276e-28	N.S.
Abcc6	23.7245	2.72004	0.242414	11.2206	3.22974e-29	8.64341e-28	Significant
Casp3	180.629	1.89293	0.16872	11.2193	3.27834e-29	8.759e-28	Mito Significant
Arhgef40	908.594	1.10732	0.0987266	11.216	3.40296e-29	9.077e-28	Significant
Fdft1	2464.18	-1.07514	0.0958742	-11.214	3.48012e-29	9.26753e-28	Significant
Calhm2	110.456	1.79768	0.160387	11.2083	3.71054e-29	9.86493e-28	Significant
Ptn	476.318	1.71704	0.153259	11.2035	3.9186e-29	1.0401e-27	Significant
Napg	1385.06	-0.510608	0.0455784	-11.2028	3.94879e-29	1.04469e-27	N.S.
Osbpl5	546.446	1.15936	0.103488	11.2029	3.94404e-29	1.04469e-27	Significant
Dusp26	4396.73	-2.27704	0.203275	-11.2018	3.99589e-29	1.05542e-27	Significant
Atp8b2	446.892	1.98925	0.17759	11.2013	4.0161e-29	1.05903e-27	Significant
Ajuba	166.541	1.15111	0.102791	11.1985	4.14602e-29	1.09151e-27	Significant
Coro1c	645.031	1.20427	0.107599	11.1922	4.452e-29	1.17017e-27	Significant
Vav1	46.2452	1.98833	0.17773	11.1874	4.70274e-29	1.23407e-27	Significant
Sigmar1	167.393	1.16866	0.104501	11.1832	4.92935e-29	1.29144e-27	Significant
Sh3rf1	129.695	1.13694	0.101693	11.1801	5.10203e-29	1.33452e-27	Significant
RGD1308706	934.156	-0.79602	0.0712555	-11.1713	5.63261e-29	1.47093e-27	N.S.
Mxi1	2747.28	-0.863504	0.0773904	-11.1578	6.56214e-29	1.71091e-27	N.S.
Ccl6	324.299	2.3731	0.212856	11.1488	7.25638e-29	1.88888e-27	Significant
Plekhh2	79.686	1.84861	0.165814	11.1486	7.2707e-29	1.88956e-27	Significant
RGD1306502	1525.71	-0.645088	0.0578951	-11.1423	7.8036e-29	2.02481e-27	N.S.
Itga8	116.735	2.23692	0.200844	11.1376	8.22963e-29	2.13194e-27	Significant
C1s	2039.66	2.29179	0.205787	11.1367	8.31682e-29	2.15108e-27	Significant
Man2a1	355.314	1.78734	0.160575	11.1308	8.87852e-29	2.2927e-27	Significant
Islr	486.096	2.07233	0.186199	11.1296	8.9989e-29	2.32008e-27	Significant
Agtr2	16.9002	3.99574	0.359193	11.1242	9.56376e-29	2.46179e-27	Significant
Pgm2	178.952	0.985939	0.0886389	11.1231	9.6853e-29	2.48912e-27	N.S.
Lias	1126.72	-0.818182	0.0735863	-11.1187	1.01782e-28	2.61164e-27	N.S.
Cndp1	65.1581	1.8381	0.165494	11.1068	1.16296e-28	2.97936e-27	Significant
Chp2	237.976	1.25489	0.113042	11.1011	1.23978e-28	3.17114e-27	Significant
Chst2	78.7608	1.47934	0.133349	11.0938	1.34525e-28	3.43547e-27	Significant
Foxo4	7107.32	-1.09966	0.0992003	-11.0853	1.47906e-28	3.76533e-27	Significant
Hdac1	404.359	0.814175	0.0734461	11.0853	1.47784e-28	3.76533e-27	N.S.
Evl	158.775	1.25125	0.112896	11.0832	1.51395e-28	3.84809e-27	Significant
Dnaja2	6174.29	-0.57858	0.0522625	-11.0707	1.74102e-28	4.41833e-27	N.S.
Cop1	3240.27	-0.962101	0.0869573	-11.0641	1.87403e-28	4.74841e-27	N.S.
Ralgds	526.016	0.984973	0.08914	11.0497	2.19866e-28	5.56226e-27	N.S.
Pcgf2	61.7775	1.97483	0.179167	11.0223	2.98271e-28	7.53403e-27	Significant
Msi2	2472.7	-0.684049	0.0620886	-11.0173	3.1536e-28	7.95326e-27	N.S.
Gltp	176.148	1.31611	0.119561	11.0078	3.50367e-28	8.82238e-27	Significant
Ybx2	381.669	-1.5422	0.140127	-11.0057	3.58595e-28	9.01554e-27	Significant
Ptbp1	659.215	0.977247	0.0888406	11	3.82091e-28	9.59137e-27	N.S.
RGD1561149	147.849	1.61085	0.146471	10.9977	3.91945e-28	9.8235e-27	Significant
Tent4b	1932.67	-0.926708	0.0842861	-10.9948	4.04848e-28	1.01312e-26	N.S.
S100a10	1179.63	1.89743	0.172592	10.9937	4.09779e-28	1.02388e-26	Significant
Sdcbp	1590.26	1.11161	0.101161	10.9885	4.34126e-28	1.08304e-26	Significant
Lox	250.787	3.38237	0.307819	10.9882	4.35622e-28	1.0851e-26	Significant
Fchsd1	52.7804	1.42741	0.129912	10.9875	4.38981e-28	1.09179e-26	Significant
Slc2a10	64.0493	2.50795	0.228272	10.9867	4.42914e-28	1.09988e-26	Significant
Usp7	3636.56	-0.503326	0.0458164	-10.9857	4.47646e-28	1.10993e-26	N.S.
Mylk2	38807.1	-1.76478	0.160715	-10.9808	4.72644e-28	1.17012e-26	Significant
Txlnb	12920.5	-0.980605	0.0894061	-10.968	5.44667e-28	1.34637e-26	N.S.
Kif1c	39318.7	-1.00423	0.0915758	-10.9661	5.56355e-28	1.37316e-26	Significant
Ddx1	5553.15	-0.773112	0.0705219	-10.9627	5.77355e-28	1.42282e-26	N.S.
Ppp1r2	5994.05	-0.624611	0.0569824	-10.9615	5.85501e-28	1.44071e-26	N.S.
Cd82	437.163	1.40973	0.128617	10.9606	5.90799e-28	1.45154e-26	Significant
Lrif1	542.791	-0.96673	0.0882603	-10.9532	6.41596e-28	1.57395e-26	N.S.
Plpbp	2010.71	-0.744749	0.0680191	-10.9491	6.70905e-28	1.64336e-26	N.S.
Nxnl2	12.2122	4.99434	0.4562	10.9477	6.81547e-28	1.66691e-26	Significant
Snai1	104.06	1.34198	0.122595	10.9465	6.90589e-28	1.68447e-26	Significant
Igf1	1005.36	2.18454	0.199565	10.9465	6.90809e-28	1.68447e-26	Significant
Arap1	861.781	0.665959	0.0608715	10.9404	7.38734e-28	1.79862e-26	N.S.
Lrrk1	215.414	1.33624	0.12219	10.9357	7.7791e-28	1.89116e-26	Significant
Smco4	117.5	0.997626	0.0912656	10.931	8.19288e-28	1.98877e-26	N.S.
Prcp	173.037	1.24276	0.113751	10.9253	8.72359e-28	2.11443e-26	Significant
Antxr2	865.237	1.16395	0.106543	10.9247	8.78674e-28	2.12655e-26	Significant
Dzip1	178.435	1.73176	0.158591	10.9197	9.28524e-28	2.24384e-26	Significant
Fbxo44	130.127	-1.50131	0.137504	-10.9183	9.42247e-28	2.27361e-26	Significant
Frk	77.0371	1.53084	0.14022	10.9174	9.5154e-28	2.29262e-26	Significant
Prkcd	201.394	1.08694	0.0996174	10.9112	1.01919e-27	2.45197e-26	Significant
Dusp18	239.18	1.14446	0.105074	10.8919	1.25943e-27	3.02543e-26	Significant
Slc1a4	91.8928	2.00178	0.183879	10.8864	1.3385e-27	3.21061e-26	Significant
Lpcat1	160.062	1.1173	0.102635	10.8861	1.3428e-27	3.21615e-26	Significant
Peg3	1609.27	1.76771	0.162487	10.8791	1.45013e-27	3.46811e-26	Significant
Nipsnap3a	34.2559	2.67795	0.246257	10.8746	1.52351e-27	3.63822e-26	Mito Significant
Cyth3	675.786	0.603666	0.0555157	10.8738	1.53691e-27	3.66482e-26	N.S.
Mrps5	1737.89	-0.894382	0.0823066	-10.8665	1.66518e-27	3.96484e-26	N.S.
Hic1	316.61	1.28386	0.118166	10.8648	1.69502e-27	4.02534e-26	Significant
Col14a1	2643.68	2.80396	0.258077	10.8648	1.69556e-27	4.02534e-26	Significant
Fscn1	581.449	1.63678	0.150671	10.8633	1.72406e-27	4.08701e-26	Significant
Mmp17	38.294	1.77645	0.16359	10.8592	1.80395e-27	4.27014e-26	Significant
Sema4b	132.081	1.03803	0.0956013	10.8579	1.82926e-27	4.32223e-26	Significant
Tspan14	495.171	1.11932	0.103089	10.8578	1.8313e-27	4.32223e-26	Significant
Qprt	41.9965	2.18634	0.201379	10.8568	1.85058e-27	4.36139e-26	Significant
Stat6	535.133	1.00653	0.0927252	10.855	1.88769e-27	4.44238e-26	Significant
Asb4	168.586	-1.30161	0.119929	-10.8532	1.92508e-27	4.5238e-26	Significant
P3h4	153.93	2.20681	0.203404	10.8494	2.00703e-27	4.70955e-26	Significant
Smarca1	29.725	2.69487	0.248508	10.8442	2.12465e-27	4.97833e-26	Significant
Rnf130	2118.07	-0.898322	0.0829312	-10.8321	2.42444e-27	5.67256e-26	N.S.
P3h3	522.037	1.9424	0.179368	10.8292	2.50448e-27	5.85136e-26	Significant
Slc9a8	1708.37	-0.87941	0.0812721	-10.8206	2.75111e-27	6.41834e-26	N.S.
Gnb1	1864.71	0.669449	0.061871	10.8201	2.76523e-27	6.43273e-26	N.S.
Ece2	60.3435	1.80474	0.166795	10.8201	2.76401e-27	6.43273e-26	Significant
Slc8b1	158.338	1.43076	0.132241	10.8193	2.78862e-27	6.47784e-26	Mito Significant
Ciita	66.569	1.75661	0.162544	10.8069	3.19171e-27	7.40358e-26	Significant
Rab2a	5900.65	-0.903034	0.083576	-10.8049	3.26176e-27	7.55525e-26	N.S.
Slc29a3	140.151	1.52547	0.141196	10.8039	3.29737e-27	7.62682e-26	Significant
Rnf145	435.226	1.03517	0.0958377	10.8013	3.39375e-27	7.83854e-26	Significant
Lhfpl2	167.602	2.63184	0.243783	10.7959	3.60082e-27	8.30498e-26	Significant
Gpx8	250.703	2.19723	0.203566	10.7937	3.68448e-27	8.48584e-26	Significant
Ppp3cc	1699.85	-0.977782	0.0906155	-10.7904	3.81923e-27	8.7837e-26	N.S.
Col4a2	3898.23	1.67836	0.155735	10.777	4.41894e-27	1.01485e-25	Significant
Cfh	1354.99	1.88996	0.175481	10.7702	4.75888e-27	1.09137e-25	Significant
Cd83	64.0276	2.00113	0.185816	10.7694	4.79917e-27	1.09906e-25	Significant
Pink1	28963.2	-1.11963	0.10397	-10.7688	4.83371e-27	1.10471e-25	Mito Significant
Aldh1l2	121.585	3.76735	0.349842	10.7687	4.8375e-27	1.10471e-25	Mito Significant
Gas2l1	245.476	1.47398	0.136894	10.7673	4.91264e-27	1.12029e-25	Significant
Tgfb1	266.109	1.92948	0.179267	10.7632	5.13546e-27	1.16945e-25	Significant
Cd151	1888.91	1.04274	0.0968987	10.7611	5.25191e-27	1.19429e-25	Significant
Boc	632.67	1.2944	0.120302	10.7596	5.33751e-27	1.21206e-25	Significant
Ampd2	235.605	1.05186	0.097875	10.747	6.12143e-27	1.38812e-25	Significant
Nectin3	182.456	1.43141	0.133195	10.7467	6.14105e-27	1.39063e-25	Significant
Smad1	460.852	0.684675	0.0637264	10.744	6.32584e-27	1.43047e-25	N.S.
Lgals3	499.74	2.06497	0.192209	10.7433	6.36978e-27	1.4384e-25	Significant
Lima1	606.089	1.54558	0.14388	10.7421	6.45262e-27	1.45508e-25	Significant
Tnfrsf10b	33.1946	1.90571	0.177417	10.7414	6.50736e-27	1.46538e-25	Significant
Gdf11	253.142	1.11856	0.104186	10.7362	6.88493e-27	1.54825e-25	Significant
Pde7a	307.804	1.31579	0.122559	10.736	6.89704e-27	1.54882e-25	Significant
Tcap	84577.4	-1.52972	0.1427	-10.7198	8.21407e-27	1.84202e-25	Significant
Kbtbd12	2423.03	-0.726322	0.06776	-10.719	8.2856e-27	1.85549e-25	N.S.
Fam114a1	466.488	2.26623	0.211519	10.7141	8.74413e-27	1.95547e-25	Significant
Ccdc181	2172.71	-1.25397	0.117103	-10.7082	9.31158e-27	2.0795e-25	Significant
Lrrc32	448.302	0.971012	0.0907241	10.7029	9.86337e-27	2.19969e-25	N.S.
Ptpre	85.4133	1.68336	0.157285	10.7026	9.89548e-27	2.20382e-25	Significant
Ivd	5442.62	-0.916214	0.0856588	-10.6961	1.06164e-26	2.36113e-25	N.S.
Cd300le	145.592	2.01116	0.188095	10.6922	1.10675e-26	2.45808e-25	Significant
Arhgap42	129.15	1.14989	0.107657	10.681	1.24882e-26	2.7698e-25	Significant
Cacng7	489.12	-1.6443	0.154009	-10.6767	1.30899e-26	2.89929e-25	Significant
Pgrmc1	308.101	1.317	0.123359	10.6761	1.31696e-26	2.90899e-25	Significant
Rab7b	128.372	2.39475	0.224308	10.6761	1.31622e-26	2.90899e-25	Significant
P2rx4	133.23	1.59082	0.149058	10.6725	1.36912e-26	3.02008e-25	Significant
Nrip2	73.4277	1.2413	0.116348	10.6689	1.42323e-26	3.13517e-25	Significant
Trip6	119.084	1.57165	0.147397	10.6627	1.52169e-26	3.34752e-25	Significant
Mmp23	140.381	2.53504	0.237788	10.661	1.54993e-26	3.40501e-25	Significant
Actb	9882.69	0.868333	0.0814849	10.6564	1.62824e-26	3.57221e-25	N.S.
Pltp	1426.74	1.79854	0.168781	10.6561	1.63359e-26	3.57908e-25	Significant
Fgd2	60.2486	1.78146	0.167198	10.6548	1.65569e-26	3.6226e-25	Significant
Timp1	137.15	2.86187	0.268645	10.653	1.68891e-26	3.69029e-25	Significant
Cd68	188.519	2.66285	0.250202	10.6428	1.88361e-26	4.11019e-25	Significant
Chst14	57.5548	1.82776	0.171742	10.6425	1.89035e-26	4.11934e-25	Significant
Mgst2	75.8939	2.02376	0.190576	10.6192	2.42744e-26	5.28262e-25	Significant
Ppfibp1	2904.66	0.827684	0.0779935	10.6122	2.61494e-26	5.68301e-25	N.S.
Trpv2	59.906	1.82669	0.172245	10.6052	2.81861e-26	6.11745e-25	Significant
Grem1	11.9159	5.56272	0.524624	10.6033	2.87782e-26	6.2376e-25	Significant
Mapkapk5	2444.51	-1.18262	0.111631	-10.594	3.17694e-26	6.87671e-25	Significant
Pls3	1009.64	1.18127	0.111525	10.592	3.24681e-26	7.01858e-25	Significant
Mospd1	1041.2	-0.785405	0.0741911	-10.5862	3.45195e-26	7.45208e-25	N.S.
Tle5	17784.3	-1.0404	0.0983264	-10.5811	3.64796e-26	7.86472e-25	Significant
Rab13	152.214	1.7493	0.165487	10.5706	4.07703e-26	8.77807e-25	Significant
Vcan	499.776	2.90378	0.274716	10.5701	4.09942e-26	8.81456e-25	Significant
Stxbp1	495.363	1.19615	0.113177	10.5689	4.15442e-26	8.92099e-25	Significant
Ranbp1	277.873	0.961643	0.0909916	10.5685	4.17185e-26	8.94655e-25	N.S.
St14	39.6414	1.88895	0.178765	10.5667	4.25335e-26	9.10925e-25	Significant
Rnf170	2336.97	-0.652403	0.0617934	-10.5578	4.67474e-26	9.99851e-25	N.S.
Slc41a2	94.8752	1.81267	0.171743	10.5545	4.84085e-26	1.03401e-24	Significant
Nexmif	37.3635	2.15385	0.204084	10.5538	4.87987e-26	1.04097e-24	Significant
Sln	1727.23	4.98014	0.472043	10.5502	5.06912e-26	1.07992e-24	Significant
Chst1	78.1038	1.31399	0.124712	10.5362	5.88052e-26	1.25114e-24	Significant
Galnt10	291.605	0.943526	0.0895854	10.5321	6.14175e-26	1.305e-24	N.S.
Cacnb3	101.92	2.39451	0.227358	10.5319	6.16005e-26	1.30717e-24	Significant
Aplp1	101.539	1.36462	0.129614	10.5283	6.397e-26	1.35568e-24	Significant
St8sia5	831.741	-1.63904	0.155758	-10.523	6.767e-26	1.43222e-24	Significant
Pknox2	1442.51	-0.877493	0.0834678	-10.513	7.52948e-26	1.59151e-24	N.S.
Pmaip1	56.9427	1.68359	0.160237	10.5069	8.02624e-26	1.6943e-24	Mito Significant
Cbx6	875.405	0.605604	0.0576445	10.5058	8.12003e-26	1.71187e-24	N.S.
Mxra8	902.713	1.73672	0.165524	10.4923	9.37466e-26	1.9738e-24	Significant
Fbln2	1937.81	1.30491	0.124392	10.4903	9.57196e-26	2.01272e-24	Significant
Dab2	1093.1	1.77134	0.168963	10.4836	1.02768e-25	2.15813e-24	Significant
Ctnna1	1537.43	0.858132	0.0818597	10.483	1.0345e-25	2.16963e-24	N.S.
Slc4a3	299.845	1.71655	0.163891	10.4737	1.1405e-25	2.38885e-24	Significant
Arhgef5	69.7952	1.37824	0.131593	10.4735	1.14294e-25	2.39087e-24	Significant
Fcgrt	1035.69	1.27986	0.122307	10.4643	1.25962e-25	2.63155e-24	Significant
Fndc3b	542.685	1.32256	0.126575	10.4488	1.48339e-25	3.09504e-24	Significant
Panx1	197.99	1.35353	0.129585	10.4451	1.54285e-25	3.21498e-24	Significant
Spp1	84.4034	3.35671	0.321432	10.443	1.5776e-25	3.28314e-24	Significant
Kat2b	7178.84	-0.823382	0.0788481	-10.4426	1.58354e-25	3.29127e-24	N.S.
Agtpbp1	7337.59	-1.20329	0.115243	-10.4414	1.60479e-25	3.33117e-24	Significant
Pick1	705.537	-0.834912	0.0800339	-10.432	1.77163e-25	3.67278e-24	N.S.
Tyk2	440.014	0.565964	0.0542772	10.4273	1.86151e-25	3.85418e-24	N.S.
Arpc5	617.248	1.34713	0.129205	10.4263	1.88085e-25	3.88926e-24	Significant
Eya1	1237.83	-1.1693	0.112157	-10.4256	1.89481e-25	3.91312e-24	Significant
Zfp521	352.041	0.760165	0.0729487	10.4205	1.99828e-25	4.12155e-24	N.S.
Foxj3	2121.04	-0.726231	0.0697023	-10.419	2.03004e-25	4.18173e-24	N.S.
Cep104	1245.9	-0.665487	0.0638743	-10.4187	2.03741e-25	4.19158e-24	N.S.
Pea15	1171.47	1.24351	0.119367	10.4175	2.0624e-25	4.2376e-24	Significant
Gnai3	749.392	0.959658	0.0921419	10.415	2.11783e-25	4.34598e-24	N.S.
Ccn4	108.27	3.69979	0.355325	10.4124	2.17635e-25	4.46042e-24	Significant
Gng12	753.595	0.658349	0.0632711	10.4052	2.3473e-25	4.80469e-24	N.S.
Fech	2705.86	-0.961131	0.0924273	-10.3988	2.51124e-25	5.13377e-24	N.S.
Arih2	4016.85	-0.757575	0.072857	-10.3981	2.52891e-25	5.16339e-24	N.S.
Mmp12	20.7704	7.19636	0.692185	10.3966	2.5695e-25	5.23965e-24	Significant
Dnajc27	1228.42	-0.903231	0.086913	-10.3924	2.68609e-25	5.4705e-24	N.S.
RT1-Bb	942.512	1.74304	0.167763	10.3899	2.755e-25	5.6038e-24	Significant
Adamts16	47.823	3.44961	0.332165	10.3852	2.89459e-25	5.88034e-24	Significant
Eif1ax	5067.15	-0.384765	0.0370556	-10.3835	2.94866e-25	5.98268e-24	N.S.
Marchf5	2261.17	-0.687294	0.0662041	-10.3814	3.01171e-25	6.10296e-24	N.S.
Maoa	1264.9	-0.591976	0.057033	-10.3795	3.07266e-25	6.21869e-24	N.S.
Lmnb2	265.812	1.75569	0.169222	10.3751	3.21885e-25	6.50642e-24	Significant
Cdh24	28.2529	2.55587	0.246419	10.3721	3.32252e-25	6.70759e-24	Significant
Snx32	77.1079	1.27898	0.123366	10.3673	3.49074e-25	7.03842e-24	Significant
Ska2	66.6824	1.52989	0.147572	10.3671	3.50137e-25	7.05109e-24	Significant
Nsg1	36.1416	2.23015	0.215326	10.3571	3.88551e-25	7.81494e-24	Significant
Cmtm7	124.274	1.66101	0.160436	10.3531	4.0508e-25	8.13728e-24	Significant
Bend6	23.609	2.37086	0.229242	10.3422	4.54095e-25	9.11061e-24	Significant
Zfp36l1	1341.6	1.0847	0.104893	10.341	4.59549e-25	9.20862e-24	Significant
S100a11	361.986	2.08247	0.20139	10.3405	4.6211e-25	9.24848e-24	Significant
Med1	1937.97	-0.548252	0.0530792	-10.3289	5.21319e-25	1.04206e-23	N.S.
Me1	9638.24	-0.941458	0.0911625	-10.3272	5.30612e-25	1.05933e-23	N.S.
Thbs4	2191.27	2.95646	0.286288	10.3269	5.32672e-25	1.06213e-23	Significant
Itgb1	6662.98	0.700555	0.0678443	10.3259	5.3803e-25	1.07149e-23	N.S.
Swap70	347.908	0.789091	0.0764515	10.3215	5.63591e-25	1.12102e-23	N.S.
Acer3	126.158	1.2688	0.122969	10.318	5.84183e-25	1.16055e-23	Significant
Tmem255a	27.1264	2.46285	0.238729	10.3165	5.93318e-25	1.17726e-23	Significant
N4bp3	70.7048	1.45608	0.141225	10.3104	6.32504e-25	1.25347e-23	Significant
Anxa2	1429.28	1.85877	0.180417	10.3027	6.85433e-25	1.3567e-23	Significant
Tcaf1	250.402	1.00443	0.0975223	10.2995	7.08219e-25	1.40009e-23	Significant
Pcdh18	133.913	1.57926	0.153353	10.2982	7.18091e-25	1.41788e-23	Significant
Gga2	457.55	1.192	0.115765	10.2968	7.28748e-25	1.43717e-23	Significant
Prrx2	62.435	2.34791	0.228165	10.2904	7.78515e-25	1.53345e-23	Significant
Myo9b	800.447	0.919044	0.0893162	10.2898	7.83575e-25	1.54154e-23	N.S.
Rhbdl2	13.0466	4.23096	0.411212	10.289	7.89843e-25	1.55198e-23	Significant
Mboat2	18.4002	2.47118	0.240228	10.2868	8.08216e-25	1.58616e-23	Significant
Clpx	2588.71	-0.60774	0.0590986	-10.2835	8.36425e-25	1.63954e-23	N.S.
Acadsb	9479.47	-1.16702	0.113523	-10.28	8.66858e-25	1.69713e-23	Mito Significant
Scube1	35.4778	2.84612	0.27689	10.2789	8.7735e-25	1.7156e-23	Significant
Cnn2	385.066	1.29514	0.12601	10.2781	8.84799e-25	1.72808e-23	Significant
St3gal6	1728.4	-1.39133	0.135567	-10.263	1.03435e-24	2.01773e-23	Significant
S1pr2	196.568	2.06208	0.200928	10.2628	1.03671e-24	2.0199e-23	Significant
Calu	4504.02	0.621792	0.0605979	10.261	1.05657e-24	2.05611e-23	N.S.
Nudt5	100.419	1.11887	0.109133	10.2524	1.15417e-24	2.24335e-23	Mito Significant
Mthfd2	33.076	2.0567	0.200726	10.2463	1.22952e-24	2.38696e-23	Mito Significant
Inpp5d	141.179	1.05509	0.102992	10.2444	1.25373e-24	2.43103e-23	Significant
Timp2	3004.99	1.77775	0.173617	10.2395	1.31958e-24	2.55508e-23	Significant
Adra1b	40.2786	4.97187	0.485563	10.2394	1.32086e-24	2.55508e-23	Significant
Edem1	624.834	1.33877	0.130754	10.2388	1.32832e-24	2.56645e-23	Significant
Sparc	27212.9	2.19625	0.214804	10.2244	1.5413e-24	2.97439e-23	Significant
Selenom	269.016	1.92009	0.187845	10.2216	1.58633e-24	3.05766e-23	Significant
Pafah1b3	23.6244	2.43212	0.238161	10.2121	1.7505e-24	3.37007e-23	Significant
Nras	480.346	0.751448	0.0736298	10.2058	1.86866e-24	3.59328e-23	N.S.
Pvr	364.427	1.32966	0.130353	10.2005	1.97296e-24	3.78935e-23	Significant
Fermt3	133.315	1.7633	0.172892	10.1989	2.00605e-24	3.84834e-23	Significant
Pck2	153.819	1.31248	0.128715	10.1968	2.04974e-24	3.92749e-23	Mito Significant
Antxr1	517.758	2.73466	0.268231	10.1952	2.08348e-24	3.98742e-23	Significant
Cdh3	10.5984	4.29729	0.42164	10.1918	2.15639e-24	4.1221e-23	Significant
Slc38a10	1170.17	0.94385	0.0926227	10.1903	2.19173e-24	4.18471e-23	N.S.
Ctdspl	185.672	0.92707	0.0909825	10.1895	2.20822e-24	4.21122e-23	N.S.
Rragd	2237.35	-1.21677	0.119437	-10.1875	2.25457e-24	4.29455e-23	Significant
Bnip3	11424.2	-0.813102	0.0798398	-10.1842	2.33364e-24	4.43994e-23	N.S.
Rarres1	98.4355	2.41446	0.237156	10.1809	2.41328e-24	4.58608e-23	Significant
Tfb2m	1756.51	-0.82891	0.0814235	-10.1802	2.43e-24	4.61244e-23	N.S.
B4galt1	608.353	0.686637	0.067487	10.1744	2.58077e-24	4.88869e-23	N.S.
Emc1	1929.47	-0.608132	0.0597712	-10.1743	2.58158e-24	4.88869e-23	N.S.
Ppib	1081.42	1.43658	0.141201	10.174	2.59019e-24	4.89926e-23	Significant
Mt1	140.448	3.76335	0.370031	10.1704	2.68849e-24	5.07927e-23	Significant
Ifi30	480.564	1.33252	0.131022	10.1702	2.69397e-24	5.08369e-23	Significant
Tlr4	72.2807	1.68886	0.166082	10.1688	2.73213e-24	5.1497e-23	Significant
Tril	402.965	1.62533	0.159874	10.1663	2.804e-24	5.27902e-23	Significant
Meis3	74.8204	1.57695	0.155275	10.1558	3.12105e-24	5.8691e-23	Significant
Trappc2b	417.613	-0.729924	0.0718848	-10.1541	3.17797e-24	5.96921e-23	N.S.
Amfr	13354.2	-0.872316	0.0859365	-10.1507	3.28979e-24	6.17207e-23	N.S.
Dennd6b	558.443	-0.751996	0.0740914	-10.1496	3.32844e-24	6.23736e-23	N.S.
Abca8	213.924	1.67553	0.16531	10.1357	3.83619e-24	7.18056e-23	Significant
Asb16	2053.44	-1.01325	0.0999709	-10.1355	3.84441e-24	7.18762e-23	Significant
Plekho1	163.061	1.58748	0.156645	10.1343	3.8912e-24	7.26672e-23	Significant
Sox4	135.985	2.10233	0.207635	10.1251	4.27383e-24	7.97207e-23	Significant
Plin3	535.407	0.795641	0.0785932	10.1235	4.3448e-24	8.09513e-23	N.S.
Mapk1ip1l	670.23	0.631932	0.0624378	10.121	4.45879e-24	8.29795e-23	N.S.
Trerf1	72.9833	1.33515	0.131936	10.1197	4.51658e-24	8.39587e-23	Significant
Asb10	1717.34	-1.41918	0.140244	-10.1193	4.53461e-24	8.41971e-23	Significant
Gmds	47.5631	1.8309	0.180936	10.1191	4.54697e-24	8.43298e-23	Significant
Ankrd27	263.832	0.73082	0.072239	10.1167	4.65894e-24	8.63077e-23	N.S.
Sdk2	33.9142	2.1571	0.213254	10.1152	4.73095e-24	8.75416e-23	Significant
Pcsk5	119.867	1.79095	0.17717	10.1086	5.05957e-24	9.35153e-23	Significant
Cpz	174.69	2.97009	0.293844	10.1077	5.10668e-24	9.42785e-23	Significant
Araf	2187.43	-0.752282	0.0744318	-10.107	5.14332e-24	9.48468e-23	N.S.
Hmcn2	1107.62	1.71613	0.169812	10.1061	5.19301e-24	9.56541e-23	Significant
Col1a2	30720.4	3.10082	0.306851	10.1053	5.2328e-24	9.62776e-23	Significant
Cxcl9	139.114	1.32551	0.131197	10.1033	5.3439e-24	9.80988e-23	Significant
Slc26a11	90.0938	1.60554	0.158912	10.1033	5.34008e-24	9.80988e-23	Significant
Slc11a1	71.9514	2.0511	0.203043	10.1018	5.42409e-24	9.94581e-23	Significant
Fam78a	2744.3	-1.32584	0.131263	-10.1006	5.4907e-24	1.00538e-22	Significant
RGD1304884	282.755	1.31133	0.129828	10.1005	5.49541e-24	1.00538e-22	Significant
Svip	552.325	-1.1742	0.116257	-10.1	5.52223e-24	1.00915e-22	Significant
Wipf3	706.119	-0.986579	0.0977607	-10.0918	6.00722e-24	1.09654e-22	N.S.
Gatm	321.178	2.03861	0.202387	10.0729	7.28334e-24	1.32798e-22	Mito Significant
Pygb	205.777	1.29309	0.128395	10.0712	7.40511e-24	1.34866e-22	Significant
Actn4	1541.01	0.800532	0.0794961	10.0701	7.4918e-24	1.36292e-22	N.S.
Snai2	49.8333	2.83733	0.282111	10.0575	8.51185e-24	1.54675e-22	Significant
Zbtb38	1810.33	-0.660128	0.0656662	-10.0528	8.93121e-24	1.62114e-22	N.S.
Dsel	120.703	1.7304	0.172155	10.0514	9.05536e-24	1.64183e-22	Significant
Spg21	623.616	1.70679	0.169827	10.0502	9.1727e-24	1.66124e-22	Significant
Ms4a7	28.9724	2.49322	0.248094	10.0495	9.23564e-24	1.67077e-22	Significant
B4galt2	131.066	1.45968	0.145302	10.0459	9.5808e-24	1.73128e-22	Significant
Ppm1m	85.8017	1.4284	0.142343	10.0349	1.07025e-23	1.93181e-22	Significant
Mycl	21.1936	2.35102	0.234374	10.0311	1.11312e-23	2.00697e-22	Significant
Dram1	99.5307	1.52543	0.15212	10.0278	1.15017e-23	2.07145e-22	Significant
Arpc1b	1203.19	1.44727	0.144405	10.0223	1.21641e-23	2.18832e-22	Significant
Atp2b4	545.144	1.24996	0.124775	10.0177	1.27423e-23	2.28979e-22	Significant
Myom3	624.237	2.64662	0.264214	10.0169	1.28412e-23	2.30501e-22	Significant
Luzp1	482.319	0.77131	0.0770074	10.016	1.29591e-23	2.32359e-22	N.S.
Soga1	149.229	1.27196	0.127075	10.0095	1.38433e-23	2.47939e-22	Significant
Thbs2	998.734	4.13698	0.413372	10.0079	1.4071e-23	2.51739e-22	Significant
Eef1a1	22356.2	1.82813	0.182753	10.0033	1.47373e-23	2.63367e-22	Significant
Mocs2	1577.95	-0.843992	0.0844023	-9.99963	1.52964e-23	2.73059e-22	N.S.
Pdk2	12168.6	-1.49307	0.149434	-9.99152	1.66009e-23	2.9602e-22	Mito Significant
Tst	1585.35	-1.48034	0.1482	-9.98878	1.70665e-23	3.03986e-22	Mito Significant
Septin5	130.957	1.69937	0.170174	9.98607	1.75406e-23	3.12087e-22	Significant
Nab2	171.693	1.59371	0.159597	9.98585	1.75793e-23	3.12433e-22	Significant
Fam3c	296.465	1.41666	0.141926	9.98168	1.83333e-23	3.25476e-22	Significant
Pttg1ip	1120.52	0.884859	0.0886558	9.98083	1.84916e-23	3.27927e-22	N.S.
Prkra	196.641	0.951042	0.0952947	9.98001	1.86454e-23	3.30293e-22	N.S.
Ralb	345.867	0.859656	0.0861699	9.97629	1.93578e-23	3.42538e-22	N.S.
Ptp4a3	14953.5	-1.26598	0.126915	-9.97502	1.96052e-23	3.46538e-22	Significant
Pdpn	305.304	1.94432	0.195097	9.96589	2.14932e-23	3.79495e-22	Significant
Adcy9	1617.9	-1.07995	0.108409	-9.96178	2.24009e-23	3.95091e-22	Significant
Ext1	366.065	1.02574	0.103079	9.951	2.49658e-23	4.3937e-22	Significant
Nox4	45.6469	2.37601	0.23877	9.95102	2.49605e-23	4.3937e-22	Significant
Snx8	170.938	1.38062	0.138755	9.95002	2.5212e-23	4.43222e-22	Significant
Vps37c	827.7	1.15403	0.115996	9.94892	2.54934e-23	4.47684e-22	Significant
Il1rl1	58.6926	1.7926	0.18021	9.94728	2.59181e-23	4.54648e-22	Significant
Enho	73.2629	2.1091	0.212092	9.94424	2.67197e-23	4.68202e-22	Significant
Thbs1	857.658	3.05264	0.307041	9.94212	2.72959e-23	4.77782e-22	Significant
Serpinb9	237.384	1.36151	0.13697	9.94018	2.78325e-23	4.86648e-22	Significant
Tango2	1885.8	-1.17077	0.1178	-9.93867	2.82561e-23	4.93522e-22	Significant
Cyp46a1	17.8974	2.62528	0.2645	9.92547	3.22573e-23	5.628e-22	Significant
Alcam	124.267	1.47484	0.148627	9.92308	3.30394e-23	5.75825e-22	Significant
Txnrd2	913.941	-1.12004	0.112899	-9.92078	3.38103e-23	5.88626e-22	Mito Significant
Tmem119	147.739	4.8003	0.484128	9.91535	3.56994e-23	6.20848e-22	Significant
Clic1	698.918	1.48727	0.150082	9.90971	3.77724e-23	6.56193e-22	Significant
Pcdh7	46.6018	3.08028	0.31128	9.89552	4.3533e-23	7.55459e-22	Significant
Gpbp1	1971.24	-0.421395	0.0425982	-9.89232	4.49467e-23	7.79157e-22	N.S.
Myof	481.483	2.43926	0.24665	9.88956	4.62032e-23	8.00081e-22	Significant
Tmem164	218.437	1.91199	0.193354	9.88857	4.66657e-23	8.07227e-22	Significant
Adcy7	155.185	2.12838	0.215348	9.88346	4.91065e-23	8.48541e-22	Significant
Unc5a	305.27	-2.08672	0.211136	-9.88329	4.91886e-23	8.49054e-22	Significant
Prtfdc1	113.133	1.169	0.118359	9.87669	5.25384e-23	9.05909e-22	Significant
Metrnl	231.152	1.54325	0.156328	9.87188	5.51241e-23	9.49483e-22	Significant
Snx7	203.999	0.991484	0.100501	9.86543	5.87842e-23	1.01145e-21	N.S.
Lsm14a	3548.35	-0.79609	0.0807663	-9.8567	6.4121e-23	1.10211e-21	N.S.
Adamts2	639.824	2.41873	0.24547	9.85345	6.62311e-23	1.13717e-21	Significant
Ctse	30.1684	2.22387	0.22572	9.85236	6.69544e-23	1.14837e-21	Significant
Cyfip2	106.904	1.56162	0.158567	9.84833	6.96912e-23	1.19404e-21	Significant
Macf1	2235.26	0.966273	0.0981709	9.84276	7.36597e-23	1.2607e-21	N.S.
Cfl1	1858.91	1.19241	0.121181	9.83989	7.57937e-23	1.29586e-21	Significant
Myf5	101.636	1.40845	0.143227	9.83366	8.06315e-23	1.37711e-21	Significant
Galnt5	283.456	0.840706	0.0855761	9.82408	8.86844e-23	1.51305e-21	N.S.
Col23a1	50.3157	2.03183	0.206826	9.82385	8.88796e-23	1.51479e-21	Significant
S100a4	922.452	2.73544	0.278482	9.8227	8.99071e-23	1.53069e-21	Significant
Ndufaf2	444.413	-0.951596	0.0968991	-9.82048	9.19063e-23	1.56308e-21	N.S.
Ilrun	28430.5	-0.93343	0.0950715	-9.81819	9.40209e-23	1.59737e-21	N.S.
Shc1	1228.84	0.977903	0.0996242	9.81592	9.61596e-23	1.63199e-21	N.S.
Plekhb1	1068.25	-1.14878	0.117066	-9.81302	9.89594e-23	1.67599e-21	Significant
Hs6st2	66.5052	1.25504	0.127895	9.81307	9.89079e-23	1.67599e-21	Significant
Amigo3	620.325	0.901772	0.0919625	9.80587	1.06223e-22	1.79714e-21	N.S.
Pmpca	4263.62	-0.704935	0.0718985	-9.80459	1.07582e-22	1.81822e-21	N.S.
Ifnar1	885.733	0.53896	0.0549789	9.80303	1.0926e-22	1.84467e-21	N.S.
Kdelr3	291.163	2.13015	0.217382	9.79914	1.1355e-22	1.9151e-21	Significant
A3galt2	237.66	1.35453	0.138233	9.7989	1.13824e-22	1.91771e-21	Significant
Tgfbi	1931.8	1.70709	0.174385	9.78922	1.25255e-22	2.1081e-21	Significant
Cdnf	3028.95	-1.27047	0.129798	-9.78807	1.26694e-22	2.13011e-21	Significant
Fam13a	274.536	0.976559	0.0998373	9.78151	1.3518e-22	2.27043e-21	N.S.
Slc25a44	764.262	-0.672607	0.0687723	-9.78021	1.36923e-22	2.29733e-21	N.S.
Clec11a	289.351	2.756	0.28189	9.77685	1.41543e-22	2.37238e-21	Significant
Brsk1	48.7461	1.53206	0.156731	9.77508	1.44044e-22	2.41181e-21	Significant
Spsb1	260.523	1.35645	0.138805	9.77233	1.48007e-22	2.47561e-21	Significant
Fgfr1op2	1986.78	-0.480871	0.0492179	-9.77025	1.51081e-22	2.52441e-21	N.S.
Gnl3l	2166.71	-0.481117	0.0492496	-9.76896	1.53012e-22	2.55403e-21	N.S.
Eepd1	3578.43	-1.39174	0.142497	-9.76681	1.56303e-22	2.60628e-21	Significant
Ahsa1	2768.69	-0.508824	0.0521232	-9.76195	1.63969e-22	2.73129e-21	N.S.
Tusc1	282.577	-1.26836	0.129957	-9.75988	1.67356e-22	2.78485e-21	Significant
Prkci	282.867	1.05639	0.108297	9.7546	1.76292e-22	2.93053e-21	Significant
Nfam1	100.552	1.83819	0.188475	9.75297	1.79153e-22	2.97504e-21	Significant
Grk6	382.691	0.669052	0.068622	9.74983	1.84779e-22	3.06532e-21	N.S.
Nt5dc2	58.6375	2.772	0.284505	9.74323	1.97182e-22	3.26774e-21	Mito Significant
Pxylp1	140.758	1.13501	0.116557	9.73782	2.07965e-22	3.44291e-21	Significant
Rcn3	551.093	2.06172	0.211883	9.73048	2.23545e-22	3.69705e-21	Significant
Gprasp3	212.701	1.15588	0.11891	9.72059	2.46354e-22	4.07012e-21	Significant
Mogs	291.579	0.708667	0.0729217	9.7182	2.52198e-22	4.16242e-21	N.S.
Ednra	159.866	1.25132	0.128773	9.71728	2.5449e-22	4.19598e-21	Significant
Slc2a3	189.368	0.801413	0.0825156	9.71226	2.67352e-22	4.40356e-21	N.S.
Ptpn11	10945.7	-0.841283	0.0866319	-9.71101	2.70655e-22	4.45343e-21	N.S.
Ldb2	206.348	1.37441	0.14161	9.70559	2.85407e-22	4.69139e-21	Significant
Vps36	2386.62	-0.70972	0.073161	-9.70079	2.99176e-22	4.91274e-21	N.S.
Rida	205.785	-0.833239	0.0859046	-9.69959	3.02716e-22	4.96583e-21	N.S.
Tcn2	323.105	1.12288	0.115876	9.69035	3.31375e-22	5.43046e-21	Significant
Ppp5c	1887.22	-0.606061	0.062552	-9.6889	3.36115e-22	5.50257e-21	N.S.
Plekha5	235.71	1.0628	0.109746	9.68419	3.51988e-22	5.7566e-21	Significant
Ppp1cb	25518.7	-0.871027	0.089947	-9.68378	3.53395e-22	5.77378e-21	N.S.
Csnk2a1	6506.76	-0.678225	0.0700519	-9.68175	3.60509e-22	5.8789e-21	N.S.
Tusc3	104.655	1.64901	0.170322	9.68173	3.60555e-22	5.8789e-21	Significant
Otulin	688.173	1.27991	0.13224	9.67869	3.7145e-22	6.05045e-21	Significant
Sh3bp2	67.4341	2.4726	0.255496	9.67764	3.75279e-22	6.10667e-21	Significant
Gid4	1683.83	-0.94679	0.0978461	-9.67632	3.80147e-22	6.17348e-21	N.S.
Mindy4b	7.7748	6.79583	0.702308	9.67642	3.79769e-22	6.17348e-21	Significant
Arhgap22	60.5162	1.994	0.20608	9.67584	3.81955e-22	6.19663e-21	Significant
Bap1	5136.6	-0.730708	0.0755743	-9.66873	4.09435e-22	6.6358e-21	N.S.
Pilra	27.5554	1.88544	0.195014	9.66826	4.11308e-22	6.65948e-21	Significant
Akap1	3222.64	-0.819295	0.0847436	-9.66793	4.12659e-22	6.67469e-21	N.S.
Kcmf1	7230.58	-1.18341	0.122411	-9.66753	4.1427e-22	6.69405e-21	Significant
Mob2	1605.2	-0.645819	0.0668056	-9.66714	4.15852e-22	6.71291e-21	N.S.
Fras1	356.182	1.1407	0.118035	9.66404	4.28628e-22	6.91227e-21	Significant
Sec31a	1083.55	0.706971	0.0731645	9.66276	4.34027e-22	6.99237e-21	N.S.
Pde4d	1761.08	-1.5389	0.159322	-9.65903	4.50099e-22	7.2441e-21	Significant
Daam1	560.389	0.785708	0.0813898	9.65364	4.74394e-22	7.62753e-21	N.S.
Col26a1	26.5929	3.38253	0.350395	9.65348	4.75159e-22	7.63224e-21	Significant
Tuba1a	4895.18	1.54027	0.159627	9.64916	4.9562e-22	7.95301e-21	Significant
Rhod	10.6294	3.23988	0.335786	9.64867	4.97958e-22	7.98261e-21	Significant
Cab39	5831.79	-0.498873	0.0517156	-9.64647	5.08778e-22	8.14799e-21	N.S.
Ccdc158	370.953	-1.4576	0.151178	-9.64158	5.33607e-22	8.53718e-21	Significant
Selenon	1130.03	1.23213	0.127811	9.64024	5.40614e-22	8.64075e-21	Significant
Cdr2l	262.407	1.31537	0.136452	9.63982	5.42844e-22	8.66784e-21	Significant
Aqp4	3674.65	-2.13071	0.221072	-9.63804	5.52334e-22	8.81068e-21	Significant
Tmlhe	463.025	-0.875874	0.0909595	-9.62928	6.01515e-22	9.58575e-21	N.S.
Tedc1	63.1073	1.67422	0.173892	9.62793	6.09452e-22	9.7027e-21	Significant
Abhd15	42.3911	1.76053	0.182862	9.62765	6.11107e-22	9.71949e-21	Significant
Gabbr2	18.9237	2.53696	0.26356	9.62575	6.22508e-22	9.8911e-21	Significant
Oard1	477.358	-0.801103	0.0832309	-9.62507	6.26635e-22	9.94692e-21	N.S.
Znf768	1646.62	-0.967234	0.100499	-9.62429	6.31434e-22	1.00133e-20	N.S.
Fcrl1	9.57335	4.48832	0.466625	9.6187	6.66678e-22	1.05618e-20	Significant
Chsy3	15.397	3.08884	0.321226	9.61578	6.85873e-22	1.08553e-20	Significant
Csrp3	1561.64	1.91436	0.199175	9.61144	7.15434e-22	1.13121e-20	Significant
Gm2a	1034.29	1.70877	0.177822	9.60947	7.29216e-22	1.15188e-20	Significant
Atad1	2950.02	-0.776794	0.080895	-9.6025	7.8031e-22	1.23138e-20	N.S.
Rin3	238.873	1.14113	0.118876	9.59937	8.04348e-22	1.26808e-20	Significant
Morf4l1	9941.66	-0.639907	0.0666656	-9.59875	8.09178e-22	1.27445e-20	N.S.
Zfp330	1125.55	-0.468887	0.0488561	-9.59731	8.20546e-22	1.2911e-20	N.S.
Lrrc14b	3779.83	-1.12751	0.117519	-9.5943	8.44913e-22	1.32815e-20	Significant
Itih5	968.386	0.933228	0.0972892	9.59231	8.61326e-22	1.35264e-20	N.S.
Oma1	598.107	-0.905022	0.0943898	-9.58814	8.96907e-22	1.40715e-20	N.S.
Ephb2	38.0123	3.3609	0.350563	9.58716	9.05468e-22	1.41921e-20	Significant
Parva	541.26	1.1191	0.116777	9.58324	9.40511e-22	1.47271e-20	Significant
Stap2	64.9611	1.15778	0.120815	9.58305	9.42189e-22	1.47391e-20	Significant
Aida	609.129	0.712073	0.0743346	9.57929	9.77103e-22	1.52705e-20	N.S.
Lsp1	1049.41	1.00334	0.104797	9.5741	1.02751e-21	1.60428e-20	Significant
Evc	334.09	1.83967	0.192261	9.56861	1.08357e-21	1.69017e-20	Significant
Ptpra	558.391	0.781235	0.0817123	9.5608	1.1685e-21	1.82091e-20	N.S.
Fam149a	65.3949	1.82355	0.190758	9.55948	1.18354e-21	1.84256e-20	Significant
Stc2	325.808	-1.26423	0.132335	-9.55323	1.25714e-21	1.95527e-20	Significant
Lpar1	185.745	2.03844	0.213546	9.54567	1.3523e-21	2.10125e-20	Significant
Dcaf11	5753.08	-0.679899	0.071268	-9.54004	1.42777e-21	2.2164e-20	N.S.
Ubald2	4861.48	-1.23311	0.129259	-9.53984	1.43046e-21	2.21845e-20	Significant
Mmachc	749.079	-0.919571	0.0964892	-9.53029	1.56838e-21	2.43002e-20	N.S.
Tceal7	1361.12	1.93407	0.20296	9.52932	1.58311e-21	2.45049e-20	Significant
Fat3	20.1135	2.15796	0.226615	9.52257	1.68956e-21	2.61276e-20	Significant
Steap2	67.0809	2.33457	0.245297	9.51732	1.77699e-21	2.74535e-20	Significant
Asap2	432.649	1.22421	0.128684	9.51331	1.84696e-21	2.85073e-20	Significant
Lmo2	255.637	1.44041	0.151421	9.51266	1.85841e-21	2.8648e-20	Significant
Glt8d2	74.0195	1.98799	0.208985	9.5126	1.85962e-21	2.8648e-20	Significant
Cpeb3	1455.59	-0.817999	0.0859922	-9.51248	1.86165e-21	2.86521e-20	N.S.
Cmklr1	201.709	1.1148	0.117239	9.50877	1.92933e-21	2.96655e-20	Significant
Mob3a	244.127	1.26554	0.133159	9.50392	2.02134e-21	3.10508e-20	Significant
Chn2	74.0418	1.58008	0.166259	9.50373	2.02495e-21	3.10767e-20	Significant
Kcnj3	13.8894	2.73688	0.288002	9.50298	2.03965e-21	3.12727e-20	Significant
Rab2b	137.089	0.929876	0.0978541	9.50268	2.04566e-21	3.13351e-20	N.S.
Pfkfb1	2727.49	-1.40668	0.148154	-9.4947	2.20855e-21	3.37983e-20	Significant
Amigo1	1448.01	-0.918965	0.0967883	-9.49459	2.21089e-21	3.38022e-20	N.S.
Dlg1	1926.15	-0.810037	0.0853236	-9.4937	2.22986e-21	3.406e-20	N.S.
Chd3	801.381	1.31291	0.138309	9.49259	2.25356e-21	3.43897e-20	Significant
Pex2	1420.86	-0.582448	0.0613868	-9.48817	2.35127e-21	3.58468e-20	N.S.
Cdon	450.776	1.23899	0.130651	9.48319	2.46632e-21	3.75655e-20	Significant
Snx1	554.044	0.829558	0.0874965	9.48105	2.51737e-21	3.83071e-20	N.S.
Yipf5	508.303	0.786516	0.0829658	9.48001	2.54268e-21	3.86559e-20	N.S.
Papss1	262.225	1.07202	0.113128	9.47614	2.63866e-21	4.00731e-20	Significant
Slc25a26	456.45	-0.973233	0.102704	-9.47605	2.64085e-21	4.00731e-20	N.S.
Sim2	943.364	-0.866622	0.0914752	-9.47385	2.69714e-21	4.0889e-20	N.S.
Arf3	817.295	0.849559	0.0897223	9.46877	2.83168e-21	4.28885e-20	N.S.
Pawr	44.2621	1.61581	0.170677	9.46704	2.87878e-21	4.3561e-20	Significant
Msln	43.8726	2.94088	0.310729	9.46444	2.95127e-21	4.46162e-20	Significant
Tspan8	2639.46	-1.05014	0.111002	-9.46055	3.06325e-21	4.62659e-20	Significant
Lrfn4	58.2907	1.60783	0.169955	9.46031	3.0704e-21	4.63307e-20	Significant
Wipf1	357.033	1.30037	0.137487	9.45811	3.13563e-21	4.72709e-20	Significant
Zfp775	956.281	-0.685579	0.0724882	-9.45781	3.14466e-21	4.7363e-20	N.S.
Llgl2	211.858	-1.23926	0.13104	-9.4571	3.16608e-21	4.76412e-20	Significant
Sdhaf3	413.026	-1.23342	0.130459	-9.4545	3.24564e-21	4.8793e-20	Mito Significant
Gpr141	8.93214	4.02815	0.426082	9.45394	3.26324e-21	4.90122e-20	Significant
Flt3	13.4002	2.7453	0.290566	9.4481	3.45024e-21	5.17728e-20	Significant
Isoc2a	576.226	-0.700856	0.0741869	-9.44717	3.48125e-21	5.2145e-20	N.S.
Mt3	35.541	2.33219	0.246867	9.44716	3.48148e-21	5.2145e-20	Significant
Gria3	27.8079	2.04888	0.216902	9.44613	3.51605e-21	5.2614e-20	Significant
Ebf1	184.998	1.07794	0.114159	9.44242	3.64278e-21	5.44601e-20	Significant
Scamp5	19.8299	2.1637	0.229152	9.44219	3.65055e-21	5.45259e-20	Significant
Kcnj11	6849.73	-1.42414	0.150851	-9.44068	3.70362e-21	5.52675e-20	Significant
Hmgn1	534.281	1.04254	0.11046	9.43822	3.79163e-21	5.65287e-20	Significant
Wnk2	4298.82	-1.57541	0.166921	-9.43802	3.79895e-21	5.65859e-20	Significant
Fads3	185.287	1.11645	0.118307	9.4369	3.83968e-21	5.71399e-20	Significant
Limd2	92.4934	1.89733	0.201124	9.4336	3.96257e-21	5.89146e-20	Significant
Clip3	79.5822	1.9886	0.21081	9.43311	3.981e-21	5.91342e-20	Significant
Vezf1	4045.64	-1.07092	0.113547	-9.43154	4.04101e-21	5.99707e-20	Significant
Tlcd4	331.514	-1.15659	0.122664	-9.42892	4.14324e-21	6.14315e-20	Significant
Purb	397.457	1.00392	0.106532	9.42367	4.35578e-21	6.45238e-20	Significant
Hif1an	6870.58	-0.928438	0.0985332	-9.42259	4.40086e-21	6.5132e-20	N.S.
Fbxl4	1668.38	-1.03743	0.110175	-9.4162	4.6773e-21	6.916e-20	Mito Significant
Opa3	2718.93	-0.772343	0.0820653	-9.41133	4.89893e-21	7.2371e-20	N.S.
Slc9a9	86.5699	1.72159	0.182937	9.41082	4.92271e-21	7.2656e-20	Significant
Vps33a	840.229	-0.644222	0.068507	-9.40373	5.26608e-21	7.76531e-20	N.S.
Paip1	2509.4	-0.702011	0.0746857	-9.39953	5.48098e-21	8.0675e-20	N.S.
Olfml2a	544.558	1.12682	0.119879	9.3996	5.47733e-21	8.0675e-20	Significant
Atmin	1211.15	-0.88969	0.0946671	-9.39809	5.55633e-21	8.17098e-20	N.S.
Trim68	493.1	-0.793337	0.0844241	-9.39704	5.61179e-21	8.24506e-20	N.S.
Pccb	2822.53	-0.920564	0.0979844	-9.39501	5.72135e-21	8.3984e-20	N.S.
Hjv	27654.9	-1.55787	0.165824	-9.39471	5.73747e-21	8.41443e-20	Significant
Dpysl2	707.062	1.15642	0.123112	9.39327	5.81682e-21	8.52309e-20	Significant
Nlgn2	171.092	1.48002	0.157582	9.39205	5.88431e-21	8.6064e-20	Significant
Tacc3	59.9153	1.77648	0.189146	9.39211	5.88106e-21	8.6064e-20	Significant
Zyx	1336.76	0.83014	0.088428	9.38775	6.12945e-21	8.95686e-20	N.S.
Pax7	73.7313	1.26448	0.134735	9.38497	6.29371e-21	9.18859e-20	Significant
Slc4a2	625.867	0.519118	0.0553431	9.37999	6.59767e-21	9.62369e-20	N.S.
Ubqln1	2462.9	-0.519339	0.0553905	-9.37596	6.85461e-21	9.98946e-20	N.S.
Rnf150	610.013	-1.10333	0.117712	-9.37306	7.04569e-21	1.02587e-19	Significant
Dse	252.93	2.1622	0.230719	9.37156	7.14701e-21	1.03969e-19	Significant
Phkb	19711.3	-1.04075	0.111104	-9.36736	7.43688e-21	1.08088e-19	Significant
Tnfrsf1b	306.617	1.0485	0.111949	9.36586	7.54368e-21	1.09542e-19	Significant
Il15	1067.26	-1.31301	0.140267	-9.36075	7.91717e-21	1.14863e-19	Significant
Svep1	505.221	1.39651	0.149213	9.35913	8.03982e-21	1.16538e-19	Significant
Rabl2	70.9108	1.11833	0.119508	9.35776	8.14466e-21	1.17952e-19	Significant
Zfp618	62.2435	1.82456	0.195043	9.35468	8.38532e-21	1.21329e-19	Significant
Crip1	783.36	1.35144	0.14452	9.35121	8.66498e-21	1.25263e-19	Significant
Morf4l1-ps4	798.911	-0.642569	0.0687781	-9.34264	9.39612e-21	1.35712e-19	N.S.
Sema4c	210.085	0.860122	0.0920653	9.34252	9.40652e-21	1.35741e-19	N.S.
Armt1	1026.93	-0.611891	0.0655032	-9.34139	9.50789e-21	1.37081e-19	N.S.
Arl8a	350.866	1.05127	0.112561	9.33959	9.67109e-21	1.3931e-19	Significant
Prune2	184.345	1.20526	0.129066	9.33829	9.79047e-21	1.40904e-19	Significant
Mfhas1	160.437	1.19044	0.12755	9.33317	1.02754e-20	1.47752e-19	Significant
Slc7a1	59.3043	1.46404	0.156872	9.3327	1.0321e-20	1.48276e-19	Significant
Slc9a6	688.028	-0.559728	0.059983	-9.33144	1.04441e-20	1.49912e-19	N.S.
Zcwpw1	53.4159	1.38973	0.14899	9.32771	1.0818e-20	1.5514e-19	Significant
Dact1	98.045	1.79498	0.192443	9.32734	1.08564e-20	1.55554e-19	Significant
Dagla	487.867	-0.938652	0.100657	-9.32529	1.10679e-20	1.58444e-19	N.S.
RGD1306271	34.8808	1.90162	0.204022	9.32065	1.15631e-20	1.65387e-19	Significant
Tbc1d4	2798.98	-0.940102	0.10091	-9.31627	1.20504e-20	1.7207e-19	N.S.
Tmem260	251.363	0.789167	0.0847085	9.31626	1.20516e-20	1.7207e-19	N.S.
RGD1559482	275.211	2.00054	0.214752	9.3156	1.21271e-20	1.72995e-19	Significant
Sos2	2209.85	-0.603655	0.0648118	-9.31397	1.2314e-20	1.75507e-19	N.S.
Clec2d2	11.56	3.55991	0.38228	9.31232	1.25072e-20	1.78104e-19	Significant
Strap	4242.4	-0.603895	0.0648691	-9.30944	1.28504e-20	1.8283e-19	N.S.
Them6	157.394	-1.29273	0.138959	-9.30293	1.36623e-20	1.94211e-19	Significant
Arid3b	222.279	-0.981537	0.105513	-9.30256	1.37106e-20	1.94726e-19	N.S.
Stk3	179.259	0.966149	0.103873	9.30123	1.38828e-20	1.97e-19	N.S.
Ctsb	6059.37	1.31627	0.141523	9.30079	1.39407e-20	1.97648e-19	Significant
Chrna1	1263.1	3.91481	0.421022	9.29834	1.42653e-20	2.02073e-19	Significant
Fzd7	1648.74	-1.01166	0.108812	-9.29733	1.44015e-20	2.03824e-19	Significant
Tnfaip2	799.693	0.934379	0.100564	9.29136	1.52327e-20	2.15399e-19	N.S.
Slc25a38	879.39	-1.17371	0.126342	-9.28991	1.54419e-20	2.18167e-19	Mito Significant
Zbtb7c	50.353	1.83423	0.197498	9.28736	1.58157e-20	2.23253e-19	Significant
Pkib	9.86267	3.32506	0.35815	9.28397	1.63273e-20	2.30275e-19	Significant
Cuedc1	2197.45	-1.14325	0.123209	-9.27898	1.71108e-20	2.41115e-19	Significant
Sap18-ps1	493.765	-0.793436	0.0855121	-9.27864	1.71663e-20	2.41686e-19	N.S.
Tagln	1051.66	1.10013	0.118603	9.27571	1.76432e-20	2.48185e-19	Significant
Ginm1	3383.48	-1.23413	0.133101	-9.27207	1.8256e-20	2.56499e-19	Significant
Ppp3cb	9137.54	-0.866084	0.0934084	-9.27202	1.82659e-20	2.56499e-19	N.S.
Ttll11	375.546	-1.17408	0.126661	-9.26949	1.87038e-20	2.62421e-19	Significant
Btbd19	122.219	1.149	0.12397	9.26838	1.89001e-20	2.64945e-19	Significant
Phospho1	14906.7	-1.41514	0.152714	-9.2666	1.92169e-20	2.69153e-19	Significant
Reep3	734.016	1.00282	0.108257	9.26329	1.98225e-20	2.77395e-19	Significant
Hps1	181.433	0.897745	0.0969205	9.2627	1.99327e-20	2.78696e-19	N.S.
Nap1l4	6516.76	-0.735155	0.0793793	-9.2613	2.01967e-20	2.82144e-19	N.S.
Ppp1r14c	393.389	2.95947	0.319607	9.25971	2.04982e-20	2.86109e-19	Significant
Tbc1d20	458.906	0.552917	0.0597476	9.25422	2.15803e-20	3.00953e-19	N.S.
Camk1d	47.0482	1.57034	0.169718	9.25262	2.19058e-20	3.05229e-19	Significant
Rxra	3147.61	-1.30327	0.140865	-9.2519	2.2053e-20	3.07016e-19	Significant
Nucb1	2629.21	0.623477	0.0674025	9.25006	2.24363e-20	3.12085e-19	N.S.
Cystm1	2174.51	-1.17173	0.126704	-9.24775	2.29262e-20	3.18624e-19	Significant
Cog6	739.389	-0.646104	0.0698704	-9.24717	2.30509e-20	3.20084e-19	N.S.
Cask	214.915	0.753094	0.0814441	9.24676	2.31394e-20	3.21037e-19	N.S.
Zfp106	41008.4	-0.826473	0.0893901	-9.2457	2.33716e-20	3.23981e-19	N.S.
Ndufaf4	996.681	-0.665967	0.072048	-9.24339	2.38817e-20	3.30769e-19	N.S.
Fam171b	139.571	2.43677	0.263653	9.24237	2.41103e-20	3.33649e-19	Significant
Icam1	97.692	1.7305	0.187246	9.24188	2.42203e-20	3.34885e-19	Significant
Capza1	945.836	0.552463	0.0598174	9.23581	2.56331e-20	3.54117e-19	N.S.
Tuba1c	448.876	1.25386	0.135764	9.23558	2.56886e-20	3.54582e-19	Significant
Dstn	1323.61	0.961579	0.104152	9.23243	2.64553e-20	3.64853e-19	N.S.
Slc51a	317.45	3.33635	0.36142	9.23123	2.67552e-20	3.68676e-19	Significant
Ctss	473.835	1.70845	0.185114	9.22921	2.72627e-20	3.75349e-19	Significant
Kpna1	5207.03	-0.708632	0.0768137	-9.22534	2.82663e-20	3.88836e-19	N.S.
Tmed1	1226.11	-0.670869	0.0727255	-9.22467	2.84429e-20	3.90934e-19	N.S.
Slc25a1	72.1617	1.50798	0.163498	9.22322	2.88312e-20	3.95934e-19	Mito Significant
Arsi	65.0667	2.7388	0.296991	9.22183	2.92074e-20	4.00761e-19	Significant
Pla2g2c	152.353	-2.3184	0.251417	-9.22132	2.93458e-20	4.02318e-19	Significant
Abcc4	556.729	-0.969394	0.105185	-9.21612	3.08041e-20	4.21953e-19	N.S.
Ldlrad3	159.184	1.20761	0.13105	9.21487	3.11665e-20	4.26557e-19	Significant
Mvb12b	3818.24	-1.12507	0.122128	-9.21225	3.1935e-20	4.36706e-19	Significant
Gabre	25.5828	2.11135	0.229429	9.2026	3.49403e-20	4.774e-19	Significant
Esyt1	1090.83	0.629778	0.0684369	9.20231	3.50329e-20	4.78261e-19	N.S.
Fkbp4	5652.11	-1.1963	0.130006	-9.20192	3.51609e-20	4.79604e-19	Significant
Cplane1	83.9301	1.50533	0.163614	9.20048	3.56358e-20	4.85672e-19	Significant
Vkorc1	561.73	0.751347	0.081669	9.19991	3.58254e-20	4.87846e-19	N.S.
Rassf7	9.64323	4.54449	0.49403	9.1988	3.61962e-20	4.92481e-19	Significant
Nhlrc3	481.232	0.721188	0.0784119	9.19743	3.66596e-20	4.98367e-19	N.S.
Egfr	91.8511	1.50514	0.163656	9.19692	3.68343e-20	5.00322e-19	Significant
Spred1	291.194	0.985639	0.107184	9.19578	3.72283e-20	5.0525e-19	N.S.
Trip10	3545.58	-0.686184	0.0746451	-9.19262	3.83381e-20	5.19876e-19	N.S.
Scd2	1664.54	2.21166	0.240657	9.19011	3.92438e-20	5.31713e-19	Significant
Plaur	64.9046	1.32939	0.144736	9.18494	4.11765e-20	5.57433e-19	Significant
Sri	603.312	0.89405	0.0973514	9.18373	4.16401e-20	5.63238e-19	N.S.
Fkbp11	79.3119	1.68859	0.183898	9.18221	4.22339e-20	5.70793e-19	Significant
Plin2	857.614	1.54417	0.168175	9.18189	4.23575e-20	5.71986e-19	Significant
Lsm12	2800.88	-0.718234	0.0782501	-9.1787	4.36314e-20	5.88697e-19	N.S.
Rab42	29.8912	1.57379	0.171473	9.1781	4.38758e-20	5.91501e-19	Significant
Selplg	157.801	1.96224	0.21382	9.17704	4.43084e-20	5.96837e-19	Significant
Hcls1	91.8575	1.52138	0.165814	9.17522	4.50648e-20	6.0652e-19	Significant
Nectin2	230.781	0.900371	0.0981704	9.17151	4.66433e-20	6.27244e-19	N.S.
Hint2	663.829	-1.13439	0.123695	-9.17088	4.69171e-20	6.30402e-19	Mito Significant
Echs1	4986.58	-0.97847	0.10675	-9.16598	4.91006e-20	6.59193e-19	N.S.
Bckdha	3583.93	-0.75843	0.0827551	-9.16475	4.96622e-20	6.66181e-19	N.S.
Ogn	2492.05	1.96262	0.214171	9.16379	5.01047e-20	6.7156e-19	Significant
Pon2	540.877	0.613233	0.0669455	9.16018	5.18113e-20	6.9386e-19	N.S.
Stxbp3	1643.85	-0.789606	0.0862272	-9.15727	5.32252e-20	7.12206e-19	N.S.
Ninl	20.3974	2.29402	0.250556	9.15569	5.40133e-20	7.22155e-19	Significant
Ifrd2	1736.98	-0.972613	0.106333	-9.14684	5.86256e-20	7.83014e-19	N.S.
Efhd2	379.592	1.31483	0.143748	9.14677	5.8662e-20	7.83014e-19	Significant
Plekha2	1075.2	-0.832125	0.0910282	-9.14139	6.16536e-20	8.22268e-19	N.S.
Elovl5	491.517	0.869884	0.095184	9.13897	6.30474e-20	8.40166e-19	N.S.
Tti1	949.56	-0.522688	0.0571952	-9.13867	6.32233e-20	8.41816e-19	N.S.
Rbm47	14.9438	2.60979	0.28562	9.13731	6.40264e-20	8.51809e-19	Significant
Cul1	3887.82	-0.456069	0.0499337	-9.13351	6.63141e-20	8.8152e-19	N.S.
Hgsnat	420.092	0.536995	0.0588151	9.13023	6.83543e-20	9.07895e-19	N.S.
[truncated: 15,693 more rows]

## Sheet: Day 28
Gene	baseMean	log2FoldChange	lfcSE	stat	pvalue	FDR	Gene_Status
[truncated: 16,912 more rows]
