# Supplementary material for: Retrospective transcriptomic analysis indicates temporal dysregulation of mitochondrial genes and metabolic pathways after volumetric muscle loss injury
Source: Physiol Rep. 2025 Nov 2;13(21):e70612. doi: 10.14814/phy2.70612 (PMC12580409; doi:10.14814/phy2.70612)
Supplement: Supplementary file 4 — Table S3. [file PHY2-13-e70612-s008.csv]

Sample ID	Capillary.ECs	Venous.ECs	Myonuclei	Smooth.Muscle	Arterial.ECs	Tip.ECs	Pericytes	Satellite.Cells	Erythroblast	NK.Cells	Neural	_____________	Correlation	RMSE		ECs are endothelial cells
Day03_NoVML.1	0.050293907	0	0.437266833	0.001267905	0	0.05755672	0.135123797	0.016984265	0.039557707	0.000128594	0.261820273		0.911168583	0.592440305
Day03_NoVML.2	0.041410214	0.010401422	0.379070429	0.005510692	0	0.091067094	0.151012607	0.030826126	0.010730729	0	0.279970687		0.893678943	0.640415834
Day03_NoVML	0.04659317	0	0.347961576	0.014214932	0	0.075253161	0.142924291	0.046803254	0.031417377	0	0.294832239		0.892240297	0.663346948
Day03_VML.1	0.086083704	0	0.092941048	0.027140017	0	0.106349607	0.10879451	0.087454038	0.016700652	0.166704605	0.307831819		0.776612456	0.774469611
Day03_VML.2	0.063777914	0	0.103632647	0.009378668	0	0.07374997	0.104438767	0.0915411	0.114891304	0.157066139	0.28152349		0.785762039	0.807457172
Day03_VML	0.047739368	0	0.073547304	0.017538053	0	0.080955016	0.093715616	0.109024658	0.003620153	0.296944031	0.276915801		0.790999807	0.831184854
Day07_NoVML.1	0.016084332	0.007321577	0.466748899	0.008345344	0	0.055365699	0.089605669	0.034587176	0.08777317	0.0120358	0.222132335		0.947570175	0.562968056
Day07_NoVML.2	0.040560444	0	0.454661182	0	0	0.040810151	0.144863086	0.029974123	0.019039747	0	0.270091265		0.924105884	0.578183818
Day07_NoVML.3	0.041676264	0	0.478193807	0	0	0.047749925	0.144275519	0.019401239	0.016703932	0	0.251999313		0.932528728	0.552930867
Day07_NoVML	0.027442976	0.001615578	0.494095305	0.000544662	0	0.045444187	0.11916637	0.027990306	0.031385532	0	0.252315084		0.955000975	0.529959237
Day07_VML.1	0.088418295	0	0.177616229	0.060408646	0.002918358	0.078196284	0.10165048	0.089907637	0.011986959	0.037306958	0.351590154		0.811652262	0.7375682
Day07_VML.2	0.11106351	0	0.100299774	0.032137232	0	0.143631449	0.13658042	0.046801776	0.00739481	0.025430062	0.396660968		0.669169153	0.79300392
Day07_VML.3	0.086615911	0	0.155632555	0.043983875	0	0.103994468	0.117601272	0.091383205	0.038306942	0.085430718	0.277051054		0.829451525	0.73427411
Day07_VML.4	0.115116795	0	0.087575487	0.033795414	0	0.198709182	0.123258597	0.013393165	0.025954351	0.024958925	0.377238084		0.647790481	0.798086434
Day07_VML.5	0.09227514	0	0.130722053	0.06885448	0	0.078512305	0.103996093	0.073762407	0.016699594	0.099789573	0.335388355		0.811733584	0.744643769
Day07_VML.6	0.081964906	0	0.198711125	0.047003775	0	0.086095247	0.112410674	0.068508157	0.025169805	0.02223589	0.357900421		0.825985048	0.732679684
Day07_VML.7	0.054460632	0	0.224600564	0.028991994	0	0.045742375	0.103099397	0.086982235	0.06948891	0.033144569	0.353489324		0.88045369	0.739871305
Day07_VML.8	0.075776735	0	0.270352803	0.044560644	0	0.097406879	0.125766719	0.039059515	0.010355611	0	0.336721093		0.849326991	0.696320527
Day07_VML.9	0.066501347	0	0.250321987	0.027750065	0	0.0598267	0.116419919	0.078996244	0.025569008	0.013959501	0.360655229		0.839392852	0.727811618
Day07_VML	0.126604617	0	0.133331017	0.058992182	0.03253606	0.095326344	0.122860511	0.046724249	0.015858723	0.021941879	0.345824417		0.73945527	0.73473126
Day14_NoVML.1	0.029708403	0.003632557	0.487507176	0	0	0.055330286	0.136120938	0.018280979	0.049821156	0	0.219598505		0.93793051	0.547799564
Day14_NoVML	0.026790236	0.008788211	0.494115781	0	0	0.069409524	0.125769154	0.010194053	0.018455181	0	0.24647786		0.94157368	0.538785258
Day14_VML.1	0.058037718	0	0.346146998	0.022975802	0	0.076435269	0.125980128	0.016135365	0.023721903	0	0.330566817		0.904444717	0.646195527
Day14_VML.2	0.064678417	0	0.315869528	0.041485039	0	0.060069982	0.1197015	0.017677911	0.032904485	0	0.347613139		0.895837612	0.663907867
Day14_VML.3	0.059920432	0	0.33520798	0.033079414	0	0.070338907	0.123635848	0.022403217	0.017927741	0	0.337486461		0.895796253	0.656416858
Day14_VML	0.051362558	0	0.359885259	0.026969045	0	0.081197933	0.111674212	0.02115623	0.02144838	0	0.326306384		0.911133476	0.639592852
Day28_NoVML.1	0.03139341	0.007846186	0.472370285	0	0	0.062195696	0.148324052	0.020777849	0.014945026	0	0.242147497		0.930488403	0.561510286
Day28_NoVML	0.038849735	0	0.458137532	0	0	0.082156717	0.148439886	0.022735064	0.008263053	0	0.241418013		0.933508257	0.565153587
Day28_VML.1	0.058227795	0	0.381056879	0.010566918	0	0.077984216	0.141829593	0.024656142	0.016493514	0	0.289184942		0.913548781	0.616808154
Day28_VML.2	0.052794924	0	0.339869873	0.015699398	0	0.059073933	0.135340944	0.030736188	0.016822423	0	0.349662318		0.901709498	0.659166162
Day28_VML.3	0.069806423	0	0.299448989	0.025479486	0	0.072347281	0.124488004	0.017447813	0.008935373	0.0096214	0.372425233		0.848710581	0.69428264
Day28_VML	0.056463258	0	0.36968181	0.020221252	0	0.076128586	0.13238035	0.027577783	0.030677619	0	0.286869343		0.911501706	0.627466617
Table S3
Rat approximate cell proportions calculated by CIBERSORTx. Values represent the proportion of cells identified as each cell type. EC denotes endothelial cells. NK denotes natural killer.
