# Supplementary material for: Retrospective transcriptomic analysis indicates temporal dysregulation of mitochondrial genes and metabolic pathways after volumetric muscle loss injury
Source: Physiol Rep. 2025 Nov 2;13(21):e70612. doi: 10.14814/phy2.70612 (PMC12580409; doi:10.14814/phy2.70612)
Supplement: Supplementary file 5 — Table S4. [file PHY2-13-e70612-s005.xlsx]

## Sheet: VML vs Uninjured Controls
pathway	pval	FDR	log2err	ES	NES	size	leadingEdge	Significant
OxPhos_All_genes	4.13868e-31	4.92503e-29	1.4462	-0.736231	-3.20069	123	c("Cox6a2", "Fmc1", "Ndufa13", "Tmem126a", "Ndufc1", "Ndufs3", "Uqcr10", "Ndufv3", "Ndufa8", "Ndufs7", "Ndufb4", "Ndufa1", "Ndufb11", "Ndufaf3", "Ndufv2", "Ndufa11", "Ndufb9", "Cmc2", "Ndufb8", "Tmem177", "Sdhc", "Timm21", "Ndufb7", "Uqcrq", "Ndufs8", "Ndufc2", "Ndufab1", "Cox10", "Ndufa12", "Dmac1", "Cox4i1", "Ndufb3", "Ndufa9", "Ndufb5", "Coa3", "Cox19", "Ndufa3", "Cycs", "Cox7c", "Cox16", "Ndu…	Significant
Met_All_genes	2.2949e-28	1.36546e-26	1.38026	-0.503816	-2.5277	426	c("Tst", "Antkmt", "Gstk1", "Adhfe1", "Gpd2", "Clybl", "Mpst", "Auh", "Hsd17b10", "Sfxn5", "Rdh14", "Grhpr", "Bckdhb", "Gpam", "Pdk1", "Mlycd", "Acsl6", "Fxn", "Slc25a42", "Ech1", "Gpx4", "Qdpr", "Suclg1", "Ldhd", "Ndufs7", "Echs1", "Mpc1", "Aldh2", "Ndufv2", "Mgst3", "Sirt3", "Kyat3", "Mdh2", "Sdhc", "Bcat2", "Pank2", "Isca1", "Idh3a", "Slc25a4", "Ptges2", "Ndufs8", "Ndufab1", "Acaa2", "Pdk2", "…	Significant		Gene sets were defined as significant using the following cut off (|NES| >1 & FDR < 0.05)
Mito_Central_Dogma_genes	1.27859e-19	5.07172e-18	1.14219	-0.548513	-2.56524	215	c("Hsd17b10", "Mtres1", "Mrpl47", "Gadd45gip1", "Fastk", "Mrps18c", "Mrpl15", "Mrpl42", "Mtrf1l", "Mrps15", "Mrps24", "Gatc", "Mrps28", "Timm21", "Mrpl58", "Mrpl27", "Mtg1", "Lactb2", "Mrps35", "Chchd1", "Mrpl18", "Coa3", "Ppa2", "Mrpl48", "Mrpl54", "Mrps34", "Mrps11", "Slirp", "Mrps36", "Mettl8", "Mrpl35", "Mrpl30", "Mrpl12", "Mtg2", "Mrpl2", "Gtpbp3", "Mrpl1", "Metap1d", "Mrps5", "Mrpl13", "Mrp…	Significant
OxPhos_C1_genes	3.18846e-17	9.48567e-16	1.06721	-0.770692	-2.92417	55	c("Ndufa13", "Tmem126a", "Ndufc1", "Ndufs3", "Ndufv3", "Ndufa8", "Ndufs7", "Ndufb4", "Ndufa1", "Ndufb11", "Ndufaf3", "Ndufv2", "Ndufa11", "Ndufb9", "Ndufb8", "Ndufb7", "Ndufs8", "Ndufc2", "Ndufab1", "Ndufa12", "Dmac1", "Ndufb3", "Ndufa9", "Ndufb5", "Ndufa3", "Ndufa6", "Ndufb10", "Tmem126b", "Ecsit", "Ndufb6", "Ndufa2", "Ndufs2", "Ndufa5", "Ndufb2", "Ndufv1", "Ndufs4", "Ndufaf5", "Ndufa10", "Timmd…	Significant
Met_Metals_n_CoFactors_genes	6.10823e-13	1.45376e-11	0.921426	-0.583239	-2.50149	111	c("Fxn", "Slc25a42", "Qdpr", "Ndufs7", "Ndufv2", "Sirt3", "Kyat3", "Sdhc", "Pank2", "Isca1", "Ndufs8", "Ndufab1", "Nmnat3", "Coq10a", "Cox10", "Fech", "Cox19", "Cycs", "Cpt1c", "Coq9", "Aco2", "Cyb5b", "Bola1", "Abcb7", "Iscu", "Sdhb", "Fdx2", "Ndufs2", "Chchd7", "Nnt", "Bola3", "Grpel1", "Alas1", "Coq8a", "Cyc1", "Naxd", "Ndufv1", "Lias", "Coq2", "Slc25a28", "Nudt13", "Nudt8", "Sdhd", "Uqcrfs1",…	Significant
OxPhos_assembly_factors_genes	7.44972e-12	1.47753e-10	0.875325	-0.676645	-2.60913	58	c("Fmc1", "Tmem126a", "Ndufaf3", "Cmc2", "Tmem177", "Timm21", "Cox10", "Dmac1", "Coa3", "Cox19", "Cox16", "Atpsckmt", "Uqcc2", "Tmem126b", "Higd1a", "Ecsit", "Sdhaf3", "Rab5if", "Cmc1", "Pet100", "Sdhaf1", "Coa8", "Ndufaf5", "Atpaf1", "Timmdc1", "Ttc19", "Higd2a", "Ndufaf6", "Sdhaf2", "Lyrm7", "Dmac2", "Tmem186", "Coa6", "Aifm1", "Uqcc1", "Pnkd", "Ndufaf4", "Foxred1", "Cox7a2l", "Cep89", "Cox18",…	Significant
Met_carb_genes	1.12665e-08	1.91531e-07	0.74774	-0.59589	-2.3718	68	c("Gpd2", "Clybl", "Auh", "Sfxn5", "Pdk1", "Suclg1", "Ldhd", "Mpc1", "Mdh2", "Sdhc", "Idh3a", "Acaa2", "Pdk2", "Glyctk", "Me3", "Mcee", "Idh3g", "Aco2", "Pdp1", "Mrps36", "Sdhb", "Pccb", "Acat1", "Mpc2", "Idh3b", "Ogdh", "Slc25a11", "Idh2", "Sdhd", "Mmut", "Pdhb", "Sdha", "Sucla2", "Slc25a12", "Dlat")	Significant
Met_FAO_genes	1.97983e-08	2.94499e-07	0.733762	-0.684584	-2.41318	40	c("Hsd17b10", "Acsl6", "Echs1", "Acaa2", "Etfb", "Mcee", "Cpt1c", "Pccb", "Eci1", "Acat1", "Crot", "Mmut", "Acadm", "Hadh", "Acads", "Acad11", "Acadvl", "Acadsb", "Eci2", "Acss1", "Hadha", "Decr1", "Crat", "Etfa", "Cpt2", "Etfdh", "Hadhb", "Slc25a20", "Acsl1", "Amacr")	Significant
Met_Lipid_genes	4.44409e-08	5.87608e-07	0.719513	-0.504311	-2.16396	114	c("Hsd17b10", "Gpam", "Mlycd", "Acsl6", "Ech1", "Echs1", "Mgst3", "Ptges2", "Ndufab1", "Acaa2", "Acot13", "Etfb", "Mcee", "Cpt1c", "Pccb", "Eci1", "Acat1", "Crot", "Chpt1", "Lias", "Prelid3b", "Phyh", "Ptpmt1", "Ehhadh", "Mmut", "Gcsh", "Them4", "Acadm", "Hadh", "Acads", "Fabp1", "Acad11", "Acadvl", "Acot7", "Acadsb", "Fdx1", "Acss3", "Triap1", "Prdx6", "Eci2", "Acss1", "Hadha", "Ephx2", "Mecr", …	Significant
OxPhos_C4_genes	1.45194e-07	1.7278e-06	0.690132	-0.683983	-2.34702	36	c("Cox6a2", "Cmc2", "Tmem177", "Timm21", "Cox10", "Cox4i1", "Coa3", "Cox19", "Cox7c", "Cox16", "Cox5b", "Higd1a", "Cmc1", "Pet100", "Cox7a1", "Cox5a", "Coa8", "Cox6c", "Cox7b", "Ndufa4")	Significant
Met_BCAA_genes	1.87339e-07	2.02666e-06	0.690132	-0.750641	-2.34283	24	c("Auh", "Hsd17b10", "Bckdhb", "Echs1", "Bcat2", "Mccc2", "Etfb", "Bckdha", "Acat1", "Mccc1", "Hibadh", "Slc25a44", "Ppm1k", "Acadsb", "Dbt", "Hadha", "Aldh6a1", "Etfa", "Ivd", "Etfdh", "Dld")	Significant
Met_TCA_genes	3.96281e-06	3.88006e-05	0.610527	-0.757915	-2.21481	19	c("Suclg1", "Mdh2", "Sdhc", "Idh3a", "Idh3g", "Aco2", "Mrps36", "Sdhb", "Idh3b", "Ogdh", "Idh2", "Sdhd", "Sdha", "Sucla2", "Cs", "Dld", "Dlst")	Significant
Met_AA_genes	4.23872e-06	3.88006e-05	0.610527	-0.50281	-2.05926	83	c("Adhfe1", "Auh", "Hsd17b10", "Grhpr", "Bckdhb", "Echs1", "Kyat3", "Bcat2", "Acaa2", "Mccc2", "Etfb", "Gcat", "Gpt2", "Gcdh", "Bckdha", "Acat1", "Mccc1", "Slc25a38", "Gcsh", "Hadh", "Hibadh", "Slc25a44", "Aldh9a1", "Slc25a12", "Ppm1k", "Acadsb", "Slc25a15", "Ldhb", "Dbt", "Glud1", "Prodh", "Dhtkd1", "Hadha", "Aldh6a1", "Etfa", "Oat", "Ivd", "Etfdh", "Hadhb", "Dld", "Dlst", "Gls", "Got2")	Significant
Met_FS_containing_proteins_genes	5.81936e-06	4.94646e-05	0.610527	-0.665552	-2.1836	31	c("Ndufs7", "Ndufv2", "Isca1", "Ndufs8", "Fech", "Aco2", "Bola1", "Iscu", "Sdhb", "Fdx2", "Ndufs2", "Bola3", "Ndufv1", "Lias", "Uqcrfs1", "Cisd3", "Nfs1", "Glrx5", "Fdx1", "Nfu1", "Ndufs1")	Significant
Pro_import_n_sorting_genes	2.23979e-05	0.00017769	0.57561	-0.570553	-2.06203	44	c("Timm23", "Samm50", "Dnajc19", "Timm21", "Timm17a", "Immp1l", "Uqcrc1", "Grpel1", "Dnajc15", "Timm8b", "Romo1", "Dnajc11", "Timm50", "Uqcrc2", "Tomm22", "Mipep", "Oxa1l", "Pam16", "Timm9", "Tomm7", "Aifm1", "Timm44", "Tomm40l")	Significant
Met_FeS_cluster_syn_genes	4.61768e-05	0.00034344	0.557332	-0.685457	-2.11234	23	c("Fxn", "Isca1", "Ndufab1", "Bola1", "Abcb7", "Iscu", "Fdx2", "Bola3", "Grpel1", "Cisd3", "Lyrm4", "Nfs1", "Glrx5", "Fdx1", "Nfu1")	Significant
Pro_All	6.84808e-05	0.000479366	0.538434	-0.461424	-1.89339	82	c("Park7", "Dnajc4", "Maip1", "Timm23", "Samm50", "Dnajc19", "Timm21", "Atad1", "Timm17a", "Immp1l", "Clpx", "Uqcrc1", "Grpel1", "Dnajc15", "Metap1d", "Timm8b", "Romo1", "Dnajc11", "Dnlz", "Timm50", "Mul1", "Uqcrc2", "Tomm22", "Mipep", "Oxa1l", "Clpp", "Pam16", "Afg1l", "Timm9", "Tomm7", "Stoml2", "Aifm1", "Dnaja3", "Spg7", "Oma1", "Timm44", "Tomm40l", "Timm8a1", "Hspe1", "Phb2", "Tomm40", "Hspd1…	Significant
OxPhos_C3_genes	0.000105673	0.000698617	0.538434	-0.767174	-2.03523	14	c("Uqcr10", "Uqcrq", "Uqcrc1", "Uqcc2", "Cyc1", "Uqcrh", "Uqcrb", "Uqcrfs1", "Ttc19", "Uqcrc2", "Lyrm7")	Significant
mtRNA_metabolism_genes	0.000268461	0.00168141	0.498493	-0.456606	-1.83699	73	c("Hsd17b10", "Mtres1", "Mrpl47", "Fastk", "Lactb2", "Ppa2", "Slirp", "Mettl8", "Mrpl12", "Gtpbp3", "Endog", "Mettl5", "Trub2", "Mrps7", "Eral1", "Mrps9", "Mtpap", "Myg1", "Tfb2m", "Noa1", "Pde12", "Rcc1l", "Grsf1", "Cdk5rap1", "Supv3l1", "Prorp", "Tbrg4", "Fastkd2", "Fastkd1", "Tfb1m", "Polrmt", "Ybey", "Mettl17", "Lrpprc", "Ngrn", "Ptcd2", "Osgepl1", "Mrm3")	Significant
OxPhos_C2_genes	0.000325155	0.00193467	0.498493	-0.866785	-1.91954	7	c("Sdhc", "Sdhb", "Sdhaf3", "Sdhd", "Sdhaf1", "Sdha", "Sdhaf2")	Significant
mtRNA_granules_genes	0.00042442	0.00240505	0.498493	-0.608147	-1.94836	28	c("Hsd17b10", "Mrpl47", "Fastk", "Trub2", "Mrps7", "Eral1", "Mrps9", "Mtpap", "Noa1", "Grsf1", "Supv3l1", "Prorp", "Fastkd2", "Fastkd1", "Tfb1m")	Significant
Met_Detox_Xenobiotic_genes	0.0014267	0.00761352	0.45506	-0.637411	-1.86267	19	c("Tst", "Gstk1", "Mpst", "Aldh2", "Cyb5b", "Bphl", "Mtarc1", "Gstz1", "Ephx2", "Abhd10")	Significant
Mito_Fusion_genes	0.00147152	0.00761352	0.45506	-0.785754	-1.84327	9	c("Mtch2", "Mfn2", "Mfn1", "Miga2", "Opa1", "Oma1", "Miga1")	Significant
Met_Detox_genes	0.00175863	0.00845906	0.45506	-0.47644	-1.74271	47	c("Tst", "Gstk1", "Mpst", "Gpx4", "Aldh2", "Cyb5b", "Msrb3", "Oxr1", "Bphl", "Txn2", "Mtarc1", "Txnrd2", "Aldh9a1", "Gstz1", "Sod2", "Prdx6", "Ephx2", "Abhd10", "Hagh", "Msra", "Nit2", "Prxl2a", "Maoa", "Prdx5", "Prdx2", "Sod1", "Prdx3")	Significant
Met_Heme_syn_n_processing_genes	0.00177711	0.00845906	0.45506	-0.677208	-1.86952	16	c("Cox10", "Fech", "Abcb7", "Fdx2", "Alas1", "Slc25a38", "Fabp1", "Abcb10", "Fdx1")	Significant
Met_Lys_genes	0.00250174	0.0114503	0.431708	-0.667707	-1.84329	16	c("Echs1", "Acaa2", "Etfb", "Gcdh", "Acat1", "Hadh", "Dhtkd1", "Etfa", "Etfdh", "Hadhb", "Dld", "Dlst")	Significant
SMT_all_genes	0.00311716	0.0137386	0.431708	-0.41565	-1.69353	77	c("Sfxn5", "Slc25a35", "Slc25a42", "Vdac3", "Mpc1", "Abcd2", "Slc25a4", "Slc25a19", "Mtch2", "Abcb7", "Mpc2", "Slc25a28", "Slc25a11", "Smdt1", "Slc25a23", "Romo1", "Slc25a38", "Slc25a44", "Slc25a51", "Abcb10", "Abcb8", "Slc25a12", "Slc25a15", "Sfxn4", "Vdac2", "Slc30a9", "Mrs2", "Ucp3", "Vdac1", "Slc25a26", "Slc25a46", "Abcd1", "Slc25a20", "Micu3")	Significant
TIM_combined_genes	0.00381556	0.0162161	0.431708	-0.673709	-1.78728	14	c("Timm23", "Dnajc19", "Timm21", "Timm17a", "Grpel1", "Dnajc15", "Romo1", "Timm50", "Pam16", "Timm44")	Significant
Met_pyruvate_genes	0.0041656	0.0170933	0.407018	-0.670871	-1.77975	14	c("Pdk1", "Mpc1", "Pdk2", "Pdp1", "Mpc2", "Pdhb", "Dlat", "Pdpr", "Dld", "Pdhx")	Significant
Mito_cristae_genes	0.00466502	0.0185046	0.407018	-0.786578	-1.74192	7	c("Chchd3", "Micos13", "Apoo", "Apool", "Opa1", "Immt")	Significant
Mito_All_genes	0.00941077	0.0361252	0.38073	-0.357873	-1.50314	94	c("Pink1", "Park7", "Samm50", "Mff", "Tmem11", "Chchd3", "Fundc2", "Cycs", "Mtch2", "Fis1", "Mfn2", "Micos13", "Apoo", "Mtfp1", "Endog", "Dnajc11", "Mief2", "Bcl2l13", "Spire1", "Mief1", "Nipsnap2", "Mul1", "Mfn1", "Miga2", "Apool", "Fundc1", "Tomm7", "Vps13d", "Aifm1", "Vdac1", "Opa1", "Oma1", "Miga1", "Slc25a46", "Immt")	Significant
Mito_Fission_genes	0.0102016	0.0379371	0.38073	-0.631113	-1.67428	14	c("Mff", "Fis1", "Mtfp1", "Mief2", "Spire1", "Mief1", "Mul1", "Oma1", "Slc25a46", "Mtfr1", "Dnm1l")	Significant
Met_NAD_genes	0.0105415	0.0380026	0.38073	-0.653413	-1.68831	13	c("Sirt3", "Kyat3", "Nmnat3", "Nnt", "Naxd", "Nudt13", "Naxe", "Slc25a51")	Significant
Sig_All_genes	0.0108579	0.0380026	0.38073	-0.435997	-1.57573	44	c("Pink1", "Macrod1", "Vdac3", "Sirt3", "Slc25a4", "Mavs", "Fundc2", "Pptc7", "Nlrx1", "Mcrip2", "Smdt1", "Slc25a23", "Mul1", "Dele1", "Slc25a12", "Bloc1s1", "Akap1", "Mrs2", "Vdac1", "C1qbp", "Ppif", "Prkaca", "Micu3", "Efhd1")	Significant
mtRNA_stability_n_decay_genes	0.0120873	0.0405347	0.38073	-0.570737	-1.61726	17	c("Fastk", "Lactb2", "Slirp", "Endog", "Mtpap", "Pde12", "Grsf1", "Supv3l1", "Tbrg4", "Fastkd2", "Fastkd1", "Lrpprc")	Significant
mtRNA_ploycistronic_processing_genes	0.0122626	0.0405347	0.38073	-0.647861	-1.67396	13	c("Hsd17b10", "Fastk", "Grsf1", "Prorp", "Tbrg4", "Fastkd2", "Fastkd1", "Ybey", "Ptcd2", "Fastkd5")	Significant
OxPhos_C5_genes	0.013241	0.042586	0.38073	-0.75112	-1.6634	7	c("Fmc1", "Atpsckmt", "Atpaf1", "Atp5pb")	Significant
Mito_MICOS_complex	0.0182344	0.0571024	0.352488	-0.783332	-1.64212	6	c("Chchd3", "Micos13", "Apoo", "Apool", "Immt")	Not Significant
Pro_chaperones_genes	0.0196555	0.0599744	0.352488	-0.607827	-1.6125	14	c("Maip1", "Timm8b", "Dnlz", "Timm9", "Dnaja3", "Timm8a1", "Hspe1", "Phb2", "Hspd1", "Trap1", "Timm10")	Not Significant
Met_electron_carriers_genes	0.0211128	0.0620874	0.352488	-0.572156	-1.55416	15	c("Gpd2", "Etfb", "Cycs", "Cyb5b", "Cyc1", "Prodh", "Etfa", "Cyct", "Etfdh", "Etfrf1", "Sqor", "Prodh2")	Not Significant
Met_Nucleotide_genes	0.0213915	0.0620874	0.352488	-0.445669	-1.48468	33	c("Antkmt", "Suclg1", "Slc25a4", "Nt5m", "Ppa2", "Dut", "Dguok", "Slc25a23", "Sucla2", "Ckmt2", "Nme6", "Ak3")	Not Significant
Met_Glu_genes	0.0222973	0.0631756	0.352488	-0.717601	-1.58917	7	c("Gpt2", "Slc25a12", "Glud1", "Gls", "Got2", "Gls2")	Not Significant
Met_itaconate_genes	0.0257003	0.071124	0.352488	-0.760546	-1.59436	6	c("Clybl", "Auh", "Suclg1", "Sucla2")	Not Significant
Mito_apoptosis_genes	0.028521	0.0771364	0.352488	0.428976	1.50389	32	c("Pmaip1", "Htra2", "Casp8", "Casp3", "Bid", "Bax", "Casp9", "Bnip3l", "Aifm2", "Bok", "Bcl2l1", "Septin4", "Styxl1")	Not Significant
Met_BCAA_DeHyd_complex_genes	0.0317594	0.083986	0.321776	-0.792749	-1.58411	5	c("Bckdhb", "Bckdha", "Ppm1k", "Dbt", "Dld")	Not Significant
Mito_mitophagy_genes	0.0326842	0.0845525	0.321776	-0.581464	-1.54256	14	c("Pink1", "Park7", "Bcl2l13", "Nipsnap2", "Fundc1", "Tomm7", "Vps13d")	Not Significant
Met_cytochromes_genes	0.0362806	0.0918594	0.321776	-0.821623	-1.5152	4	c("Cycs", "Cyb5b", "Cyc1", "Cyct")	Not Significant
Pro_homeostasis_genes	0.0425894	0.105586	0.287857	-0.385128	-1.42569	50	c("Park7", "Dnajc4", "Maip1", "Atad1", "Immp1l", "Clpx", "Metap1d", "Timm8b", "Dnlz", "Mul1", "Mipep", "Clpp", "Afg1l", "Timm9", "Stoml2", "Dnaja3", "Spg7", "Oma1", "Timm8a1", "Hspe1", "Phb2", "Hspd1", "Pmpca", "Trap1", "Clpb", "Pitrm1", "Pdf", "Timm10")	Not Significant
Pro_import_motor_genes	0.0479846	0.114865	0.287857	-0.719031	-1.50733	6	c("Dnajc19", "Grpel1", "Dnajc15", "Pam16", "Timm44")	Not Significant
Met_propanoate_genes	0.0482625	0.114865	0.287857	-0.816473	-1.5057	4	c("Mcee", "Pccb", "Mmut")	Not Significant
Met_Vit_B2_genes	0.0497018	0.115971	0.287857	-0.856786	-1.4399	3	c("Flad1", "Rfk")	Not Significant
Met_Sulfur_genes	0.0580271	0.132793	0.261664	-0.608686	-1.49589	11	c("Tst", "Mpst", "Msra", "Got2", "Sqor", "Ethe1", "Suox")	Not Significant
Transcription_genes	0.0615385	0.138171	0.252961	-0.68333	-1.51327	7	c("Mtres1", "Mrpl12", "Tfb2m", "Polrmt", "Tfam", "Tefm")	Not Significant
Met_Vitamins	0.0630324	0.138905	0.234393	-0.372922	-1.36798	48	c("Rdh14", "Qdpr", "Slc25a19", "Flad1", "Etfb", "Plpbp", "Gtpbp3", "Txn2", "Mccc1", "Mmut", "Slc25a38", "Rfk", "Rdh13", "Fdx1", "Mthfd2l", "Mmaa", "Etfa", "Etfdh")	Not Significant
OxPhos_respirasome_assembly_genes	0.0733591	0.158722	0.231127	-0.784008	-1.44583	4	c("Higd1a", "Rab5if", "Higd2a", "Cox7a2l")	Not Significant
SMT_SLC25A_genes	0.0758853	0.161256	0.2114	-0.373817	-1.35101	44	c("Slc25a35", "Slc25a42", "Slc25a4", "Slc25a19", "Mtch2", "Slc25a28", "Slc25a11", "Slc25a23", "Slc25a38", "Slc25a44", "Slc25a51", "Slc25a12", "Slc25a15", "Ucp3", "Slc25a26", "Slc25a46", "Slc25a20")	Not Significant
Pro_prepro_cleavage_genes	0.081749	0.16743	0.216543	-0.636484	-1.46153	8	c("Immp1l", "Uqcrc1", "Uqcrc2", "Mipep")	Not Significant
Mito_autophagy_genes	0.0825688	0.16743	0.2114	-0.496368	-1.40653	17	c("Pink1", "Park7", "Bcl2l13", "Nipsnap2", "Fundc1", "Tomm7", "Vps13d")	Not Significant
Met_lipoate_insertion_genes	0.0830116	0.16743	0.216543	-0.77127	-1.42234	4	c("Lias", "Gcsh", "Lipt2")	Not Significant
SMT_ABC_transporters_genes	0.0988593	0.196071	0.195789	-0.625953	-1.43735	8	c("Abcd2", "Abcb7", "Abcb10", "Abcb8", "Abcd1")	Not Significant
Met_Copper_genes	0.102317	0.199601	0.193813	-0.751959	-1.38673	4	c("Cox19", "Chchd7")	Not Significant
Met_T2_FAO_syn_genes	0.111538	0.213143	0.184706	-0.63368	-1.40332	7	c("Ndufab1", "Mecr", "Mcat", "Cbr4", "Oxsm")	Not Significant
Met_Heme_containing_proteins_genes	0.11284	0.213143	0.184706	-0.588803	-1.38125	9	c("Sdhc", "Cycs", "Cyb5b", "Cyc1", "Sdhd")	Not Significant
Mito_intraMito_membrane_interactions_genes	0.117871	0.219166	0.17822	-0.616901	-1.41656	8	c("Samm50", "Chchd3", "Dnajc11", "Slc25a46")	Not Significant
Met_Gly_genes	0.132325	0.238789	0.166934	-0.500896	-1.32882	14	c("Etfb", "Gcat", "Slc25a38", "Gcsh", "Etfa", "Etfdh", "Dld")	Not Significant
Met_Glyoxlate_genes	0.132438	0.238789	0.168238	-0.648545	-1.35956	6	c("Grhpr", "Ldhb", "Got2", "Prodh2")	Not Significant
Met_Detox_amidoxime_reducing_complex_genes	0.139165	0.246146	0.166934	-0.788099	-1.32446	3	c("Cyb5b", "Mtarc1")	Not Significant
Met_TCA_associated_genes	0.140655	0.246146	0.16318	-0.506354	-1.30833	13	c("Sfxn5", "Mpc1", "Me3", "Mpc2", "Slc25a11")	Not Significant
Met_GABA_genes	0.143411	0.247332	0.161979	-0.675851	-1.35052	5	c("Adhfe1", "Aldh9a1", "Glud1")	Not Significant
Met_Creatine_genes	0.153082	0.256573	0.158514	-0.781582	-1.31351	3	Ckmt2	Not Significant
OxPhos_cytochromeC_genes	0.153082	0.256573	0.158514	-0.7813	-1.31304	3	c("Cycs", "Cyct", "Hccs")	Not Significant
Met_CoEnzymeQ_genes	0.156069	0.257948	0.154191	-0.500114	-1.29221	13	c("Coq10a", "Coq9", "Coq8a", "Coq2", "Coq3", "Pdss1", "Coq7")	Not Significant
Met_gluconeogensis_genes	0.161538	0.26333	0.151149	-0.603168	-1.33575	7	c("Mpc1", "Mdh2", "Mpc2", "Slc25a11")	Not Significant
Met_CoEnzymeA_genes	0.172481	0.277367	0.146416	-0.659743	-1.31834	5	c("Slc25a42", "Pank2", "Nudt8", "Nudt19")	Not Significant
TOMM_genes	0.175	0.277667	0.144631	-0.591494	-1.3099	7	c("Tomm22", "Tomm7", "Tomm40l", "Tomm40", "Tomm20", "Tomm5")	Not Significant
Met_ketone_genes	0.184411	0.288748	0.1396	-0.572482	-1.31456	8	c("Acaa2", "Acat1", "Hadhb", "Oxct1", "Oxct2a")	Not Significant
mt_rRNA_modifications_genes	0.20412	0.315458	0.130777	-0.448023	-1.23682	16	c("Mettl5", "Trub2", "Mtpap", "Myg1", "Rcc1l", "Tfb1m", "Mettl17", "Ngrn", "Mrm3")	Not Significant
Met_Detox_ROS_n_glutathione_genes	0.219512	0.334897	0.120433	-0.371489	-1.17801	27	c("Gpx4", "Msrb3", "Oxr1", "Txn2", "Txnrd2", "Aldh9a1", "Sod2", "Prdx6", "Hagh", "Msra", "Prxl2a", "Prdx5", "Prdx2", "Sod1", "Prdx3")	Not Significant
Met_Q_linked_rxns_genes	0.234043	0.352545	0.123257	-0.493691	-1.21328	11	c("Gpd2", "Etfb", "Prodh", "Etfa", "Etfdh", "Etfrf1", "Sqor", "Prodh2")	Not Significant
Mito_trafficking_genes	0.239085	0.355639	0.126876	0.573498	1.22588	6	c("Armc10", "Myo19", "Rhot1", "Armcx3", "Rhot2", "Mgarp")	Not Significant
Met_Ser_genes	0.244856	0.356016	0.124434	0.602591	1.21292	5	c("Sfxn1", "Sfxn3", "Shmt2", "Agxt", "Sdsl")	Not Significant
Met_Urea_Cycle_genes	0.245322	0.356016	0.125033	0.567753	1.2136	6	c("Slc25a13", "Car5b", "Otc", "Nags")	Not Significant
Met_Vit_B12_genes	0.279923	0.401335	0.111011	-0.647324	-1.19376	4	c("Mmut", "Mmaa", "Mmadhc")	Not Significant
Met_Vit_A_genes	0.296512	0.416719	0.107554	-0.58577	-1.17052	5	c("Rdh14", "Rdh13")	Not Significant
Met_Cardiolipin_syn_genes	0.298677	0.416719	0.105521	-0.435754	-1.15601	14	c("Gpam", "Ptpmt1", "Triap1", "Hadha", "Pnpla8")	Not Significant
Met_Molybdenum_Cofactor_syn	0.301158	0.416719	0.106323	-0.635846	-1.1726	4	c("Abcb7", "Mtarc1")	Not Significant
Mito_Organelle_contact_genes	0.327553	0.448032	0.100991	-0.430831	-1.11319	13	c("Fundc2", "Mfn2", "Spire1", "Mfn1", "Miga2", "Vdac1")	Not Significant
mtDNA_nucleoid_genes	0.33463	0.451681	0.100279	-0.478155	-1.12169	9	c("Poldip2", "Ssbp1", "Polrmt", "Polg2", "Tfam", "Twnk")	Not Significant
Met_Carnitine_syn_n_transport_genes	0.337812	0.451681	0.0988903	-0.54043	-1.13292	6	c("Cpt1c", "Cpt2", "Slc25a20", "Tmlhe", "Cpt1b")	Not Significant
Sig_Immune_genes	0.344961	0.456115	0.0982123	-0.560481	-1.11998	5	c("Mavs", "Nlrx1", "C1qbp", "Ifi27")	Not Significant
Sig_Ca_MPTP_genes	0.366279	0.47898	0.0946646	-0.552713	-1.10446	5	c("Vdac3", "Slc25a4", "Vdac1", "Ppif")	Not Significant
mt_mRNA_modifications_genes	0.389961	0.504407	0.0908241	-0.588005	-1.08437	4	c("Mtpap", "Myg1", "Pde12")	Not Significant
Met_Vit_D_genes	0.394628	0.504954	0.0940503	0.575047	1.08415	4	c("Cyp27b1", "Cyp24a1", "Fdxr")	Not Significant
Met_Vit_biotin_utilizing_genes	0.401544	0.508338	0.0891647	-0.583667	-1.07637	4	c("Mccc1", "Pcca")	Not Significant
Met_Detox_selenoproteins_genes	0.424419	0.53164	0.0862866	-0.521833	-1.04276	5	c("Gpx4", "Txnrd2")	Not Significant
SAM_genes	0.439364	0.544628	0.0857844	-0.635012	-1.06719	3	Samm50	Not Significant
mtDNA_stability_n_decay_genes	0.455268	0.558525	0.0838361	-0.630266	-1.05921	3	c("Endog", "Mgme1")	Not Significant
MIA40_genes	0.463221	0.562276	0.0828962	-0.62517	-1.05065	3	c("Aifm1", "Chchd4", "Gfer")	Not Significant
mtDNA_repair_n_modifcations_genes	0.467775	0.562276	0.0847985	0.399742	0.989791	10	c("Ogg1", "Ung", "Recql4", "Exog", "Lig3")	Not Significant
Sig_Ca_cycle_genes	0.481092	0.5725	0.0838361	0.434495	0.994777	8	c("Mcub", "Slc8b1", "Micu1", "Micu2")	Not Significant
Sig_Ca_Homeostasis_genes	0.514607	0.606319	0.0838361	0.309657	0.964515	21	c("Slc25a13", "Slc25a5", "Mcub", "Slc8b1", "Slc25a24", "Micu1")	Not Significant
Met_phospholipid_genes	0.538869	0.625701	0.0689567	-0.307145	-0.946513	23	c("Gpam", "Chpt1", "Prelid3b", "Ptpmt1", "Triap1", "Prdx6", "Pnpla8")	Not Significant
Met_Vit_Folate_and_1C_genes	0.541573	0.625701	0.0810802	0.301364	0.938685	21	c("Mthfd2", "Fpgs", "Sfxn1", "Chdh", "Sfxn3", "Aldh1l2", "Mthfd1l", "Aldh7a1", "Mtfmt", "Sardh", "Shmt2", "Mthfs")	Not Significant
Met_Vit_Choline_n_betaine_genes	0.605769	0.69314	0.0673624	-0.396259	-0.877537	7	c("Etfb", "Etfa", "Etfdh")	Not Significant
Pro_Proteases_genes	0.613793	0.695632	0.0614364	-0.280031	-0.908639	29	c("Atad1", "Immp1l", "Clpx", "Metap1d", "Mipep", "Clpp", "Afg1l", "Spg7", "Oma1")	Not Significant
Met_Mal_Asp_shuttle_genes	0.662188	0.740669	0.0629395	-0.402017	-0.84276	6	c("Mdh2", "Slc25a11", "Slc25a12")	Not Significant
Sig_Ca_EF_hands_genes	0.665979	0.740669	0.0661326	0.331067	0.856458	11	c("Slc25a13", "Slc25a24", "Micu1")	Not Significant
mtDNA_maintenance_genes	0.672414	0.7409	0.0571259	-0.269443	-0.874284	29	c("Ppa2", "Endog", "Polb", "Poldip2", "Tfb2m", "Mgme1", "Ssbp1", "Top3a", "Polrmt")	Not Significant
fMet_processing_genes	0.687873	0.741724	0.0628004	-0.500884	-0.841776	3	c("Metap1d", "Pdf")	Not Significant
mtDNA_replication_genes	0.688091	0.741724	0.0603786	-0.319926	-0.848729	14	c("Tfb2m", "Mgme1", "Ssbp1", "Top3a", "Polrmt", "Polg2", "Tfam", "Twnk")	Not Significant
SMT_sideroflexins_genes	0.69186	0.741724	0.0613026	-0.410039	-0.819362	5	c("Sfxn5", "Sfxn4")	Not Significant
Met_Iron_homeostasis_genes	0.723938	0.769184	0.0589694	-0.432947	-0.79842	4	Slc25a28	Not Significant
Met_Pro_genes	0.74031	0.777385	0.0580984	-0.388847	-0.777016	5	c("Prodh", "Oat", "Pycr2")	Not Significant
Sig_cAMP_PKA_genes	0.744722	0.777385	0.0573667	-0.369861	-0.775351	6	c("Akap1", "Prkaca", "Adcy10")	Not Significant
Met_kynurenine_genes	0.759443	0.785859	0.0580984	-0.449546	-0.755498	3	Kyat3	Not Significant
mt_tRNA_modifications_genes	0.795964	0.816549	0.0615707	0.248725	0.764015	20	c("Trit1", "Yrdc", "Nsun2", "Qtrt1", "Dus2", "Trmt10c", "Pus1", "Nsun3")	Not Significant
Sig_Ca_uniporter_genes	0.804574	0.818327	0.0574877	0.349883	0.747891	6	c("Mcub", "Micu1", "Micu2")	Not Significant
Met_Catechol_genes	0.811623	0.818501	0.0553643	0.424959	0.728331	3	c("Maob", "Comt")	Not Significant
Met_Cholesterol_bile_steroid_syn_genes	0.89942	0.89942	0.0489954	-0.259754	-0.638364	11	c("Hsd17b10", "Fdx1", "Scp2", "Hint2")	Not Significant
Table S4
Rat gene set enrichment analysis (GSEA) comparing all injured samples to all uninjured samples using results from Supplementary Table S1. FDR represents the Benjamini–Hochberg adjusted p-value; NES denotes the normalized enrichment score. Abbreviations: Mito, mitochondrial; OxPhos, oxidative phosphorylation; Met, metabolism; FAO, fatty acid oxidation; Carb, carbohydrate; BCAA, branched-chain amin…
