# Supplementary material for: Retrospective transcriptomic analysis indicates temporal dysregulation of mitochondrial genes and metabolic pathways after volumetric muscle loss injury
Source: Physiol Rep. 2025 Nov 2;13(21):e70612. doi: 10.14814/phy2.70612 (PMC12580409; doi:10.14814/phy2.70612)
Supplement: Supplementary file 6 — Table S5. [file PHY2-13-e70612-s001.xlsx]

## Sheet: Rat GSEA Day 3
pathway	pval	FDR	log2err	ES	NES	size	leadingEdge	Significant
Met_All_genes	2.06146e-44	2.45314e-42	1.73878	-0.575369	-2.79445	426	c("Adhfe1", "Gpd2", "Acat1", "Plpbp", "Rdh14", "Kyat3", "Bckdha", "Coq10a", "Acss1", "Acsm5", "Me3", "Coq2", "Ldhd", "Hibadh", "Slc25a42", "Mccc2", "Mccc1", "Ivd", "Bckdhb", "Cpt1c", "Tst", "Echs1", "Phyh", "Acsl1", "Pdp1", "Nfs1", "Gpt2", "Acadm", "Gpam", "Etfa", "Acad8", "Slc25a11", "Tmlhe", "Acot2", "Pccb", "Mmut", "Sucla2", "Chpt1", "Idh3a", "Rdh13", "Gcdh", "Cox10", "Crat", "Aco2", "Acadvl",…	Significant
OxPhos_All_genes	1.85985e-34	1.10661e-32	1.52971	-0.769757	-3.22842	123	c("Atpsckmt", "Timm21", "Ecsit", "Ndufaf4", "Cox10", "Ndufs2", "Sdha", "Ndufs7", "Cox6c", "Atpaf1", "Uqcrfs1", "Uqcrc2", "Sdhb", "Tmem70", "Ndufv1", "Dmac2l", "Ndufa4", "Coa6", "Cox7c", "Ndufv2", "Sdhaf2", "Cox7b", "Ndufa6", "Foxred1", "Sdhaf3", "Ndufa9", "Sdhd", "Uqcc1", "Taco1", "Ndufa5", "Uqcrc1", "Fmc1", "Atp5pb", "Ndufab1", "Ndufa10", "Ndufs1", "Cyc1", "Dmac2", "Ndufa1", "Cox6a2", "Ndufs3", …	Significant		Gene sets were defined as significant using the following cut off (|NES| >1 & FDR < 0.05)
Mito_Central_Dogma_genes	5.86719e-28	2.32732e-26	1.37274	-0.620168	-2.82734	215	c("Tfb2m", "Timm21", "Mrps5", "Mrpl47", "Mtrf1", "Mrpl16", "Mrps36", "Mtres1", "Lrpprc", "Mto1", "Metap1d", "Iars2", "Gtpbp10", "Twnk", "Mrps15", "Gfm1", "Poldip2", "Rcc1l", "Qrsl1", "Lactb2", "Aars2", "Ybey", "Eral1", "Cdk5rap1", "Ppa2", "Endog", "Guf1", "Taco1", "Mrps35", "Mrps9", "Ptcd2", "Tfam", "Grsf1", "Polrmt", "Mrpl38", "Mrpl4", "Mtrf1l", "Mtif2", "Oxa1l", "Gatb", "Mrm1", "Mrpl51", "Mrpl4…	Significant
Met_Metals_n_CoFactors_genes	5.32627e-21	1.58456e-19	1.18665	-0.68899	-2.8542	111	c("Kyat3", "Coq10a", "Coq2", "Slc25a42", "Cpt1c", "Nfs1", "Tmlhe", "Cox10", "Aco2", "Ndufs2", "Coq9", "Ndufs7", "Uqcrfs1", "Lias", "Sdhb", "Nnt", "Etfdh", "Ndufv1", "Cyb5b", "Sirt3", "Coq3", "Cpt2", "Nudt13", "Nmnat3", "Isca1", "Ndufv2", "Suox", "Cpt1b", "Coq8a", "Sdhd", "Abcb10", "Nudt8", "Ndufab1", "Grpel1", "Ndufs1", "Cyc1", "Fech", "Hspa9", "Slc25a20", "Cox19", "Sdhc", "Slc25a51", "Iba57", "G…	Significant
OxPhos_C1_genes	2.87138e-19	6.83388e-18	1.13309	-0.808708	-2.9533	55	c("Ecsit", "Ndufaf4", "Ndufs2", "Ndufs7", "Tmem70", "Ndufv1", "Ndufv2", "Ndufa6", "Foxred1", "Ndufa9", "Ndufa5", "Ndufab1", "Ndufa10", "Ndufs1", "Dmac2", "Ndufa1", "Ndufs3", "Tmem126a", "Ndufb3", "Ndufb11", "Ndufa8", "Ndufb5", "Tmem186", "Aifm1", "Ndufb9", "Ndufaf2", "Ndufs4", "Ndufb4", "Ndufb2", "Ndufa3", "Ndufc2", "Dmac1", "Ndufb10", "Ndufa11", "Ndufb6", "Ndufb8", "Nubpl", "Ndufa12", "Ndufaf6",…	Significant		Table S5
Met_FAO_genes	9.87075e-15	1.9577e-13	0.986546	-0.820287	-2.79873	40	c("Acat1", "Acss1", "Acsm5", "Cpt1c", "Echs1", "Acsl1", "Acadm", "Etfa", "Pccb", "Mmut", "Crat", "Acadvl", "Acads", "Pcca", "Acsl6", "Etfdh", "Hadhb", "Cpt2", "Acadsb", "Hadha", "Cpt1b", "Acaa2", "Hadh", "Amacr", "Slc25a20", "Acadl", "Etfb", "Eci1", "Mcee", "Eci2", "Acacb", "Acad11")	Significant		Rat gene set enrichment analysis (GSEA) comparing uninjured and injured samples by time point using results from Supplementary Table S2. Each tab represents an individual time point. FDR and NES are defined as in Table S4. Abbreviations are consistent with Table S4.
OxPhos_assembly_factors_genes	4.12963e-14	7.02037e-13	0.965328	-0.730408	-2.69692	58	c("Atpsckmt", "Timm21", "Ecsit", "Ndufaf4", "Cox10", "Atpaf1", "Tmem70", "Coa6", "Sdhaf2", "Foxred1", "Sdhaf3", "Uqcc1", "Taco1", "Fmc1", "Dmac2", "Tmem126a", "Tmem177", "Ttc19", "Cox19", "Lyrm7", "Cox15", "Tmem186", "Aifm1", "Ndufaf2", "Dmac1", "Bcs1l", "Nubpl", "Ndufaf6", "Coa7", "Cox11", "Ndufaf3", "Ndufaf5", "Ndufaf1", "Acad9", "Sdhaf1", "Cmc2", "Uqcc2", "Tmem126b", "Atpaf2", "Higd2a", "Cox18…	Significant
Met_Lipid_genes	1.24081e-13	1.84571e-12	0.943632	-0.592429	-2.46323	114	c("Acat1", "Acss1", "Acsm5", "Cpt1c", "Echs1", "Phyh", "Acsl1", "Acadm", "Gpam", "Etfa", "Acot2", "Pccb", "Mmut", "Chpt1", "Crat", "Acadvl", "Acads", "Pcca", "Lias", "Mlycd", "Acsl6", "Etfdh", "Hadhb", "Cpt2", "Acadsb", "Ehhadh", "Acot13", "Pnpla8", "Hadha", "Mecr", "Cpt1b", "Acaa2", "Ptges2", "Ndufab1", "Hadh", "Ech1", "Amacr", "Mgst3", "Triap1", "Slc25a20", "Acadl", "Etfb", "Gcsh", "Acss3", "Ec…	Significant
Met_carb_genes	2.49841e-12	3.30345e-11	0.898671	-0.680942	-2.59945	68	c("Gpd2", "Acat1", "Me3", "Ldhd", "Pdp1", "Slc25a11", "Pccb", "Mmut", "Sucla2", "Idh3a", "Aco2", "Idh3b", "Sdha", "Mrps36", "Ogdh", "Idh3g", "Pcca", "Auh", "Sdhb", "L2hgdh", "Pdpr", "Pdhb", "Hadhb", "Pdk2", "Oxct1", "Mdh2", "Slc25a12", "Pdk1", "Mpc1", "Sdhd", "Acaa2", "Mpc2", "Cs", "Sfxn5", "Suclg1", "Dlat", "Dld", "Idh2", "Dlst", "Got2", "Sdhc", "Clybl", "Ldhal6b", "Pdhx", "Pdha1", "Mcee")	Significant
mtRNA_metabolism_genes	2.83527e-12	3.37397e-11	0.898671	-0.657545	-2.5247	73	c("Tfb2m", "Mrpl47", "Mtres1", "Lrpprc", "Mto1", "Rcc1l", "Lactb2", "Ybey", "Eral1", "Cdk5rap1", "Ppa2", "Endog", "Mrps9", "Ptcd2", "Tfam", "Grsf1", "Polrmt", "Mrm1", "Mtpap", "Gtpbp3", "Fastk", "Supv3l1", "Tbrg4", "Trub2", "Mrpl12", "Tefm", "Noa1", "Fastkd2", "Mrps7", "Mrm3", "Dhx30", "Ngrn", "Ptcd1", "Osgepl1", "Rmnd1", "Hsd17b10", "Elac2", "Fastkd3", "Mettl8", "Trnt1", "Mettl15", "Prorp", "Fas…	Significant
Met_AA_genes	5.9407e-12	6.42676e-11	0.887075	-0.631397	-2.49427	83	c("Adhfe1", "Acat1", "Kyat3", "Bckdha", "Hibadh", "Mccc2", "Mccc1", "Ivd", "Bckdhb", "Echs1", "Gpt2", "Etfa", "Acad8", "Gcdh", "Slc25a44", "Auh", "Grhpr", "Etfdh", "Hadhb", "Aldh6a1", "Ldhb", "Acadsb", "Slc25a12", "Hadha", "Aldh5a1", "Acaa2", "Dhtkd1", "Dld", "Hadh", "Dlst", "Got2", "Maoa", "Dbt", "Slc25a38", "Hibch", "Etfb", "Gcsh", "Gcat", "Oat", "Slc25a15", "Slc25a29", "Aldh9a1", "Bcat2", "Gls…	Significant
Met_BCAA_genes	2.11644e-10	2.09881e-09	0.826657	-0.842512	-2.52861	24	c("Acat1", "Bckdha", "Hibadh", "Mccc2", "Mccc1", "Ivd", "Bckdhb", "Echs1", "Etfa", "Acad8", "Slc25a44", "Auh", "Etfdh", "Aldh6a1", "Acadsb", "Hadha", "Dld", "Dbt", "Hibch", "Etfb", "Bcat2", "Ppm1k", "Hsd17b10")	Significant
Met_TCA_genes	3.02676e-10	2.77065e-09	0.814036	-0.880163	-2.53555	19	c("Sucla2", "Idh3a", "Aco2", "Idh3b", "Sdha", "Mrps36", "Ogdh", "Idh3g", "Sdhb", "Mdh2", "Sdhd", "Cs", "Suclg1", "Dld", "Idh2", "Dlst", "Sdhc")	Significant
Pro_import_n_sorting_genes	6.65989e-09	5.66091e-08	0.761461	-0.697303	-2.41552	44	c("Timm21", "Pmpca", "Uqcrc2", "Mipep", "Uqcrc1", "Grpel1", "Timm10", "Timm17a", "Timm8b", "Oxa1l", "Timm9", "Tomm40l", "Dnajc19", "Aifm1", "Timm23", "Immp1l", "Dnajc11", "Pmpcb", "Immp2l", "Dnajc15", "Timm44", "Samm50", "Tomm34", "Pam16", "Timm50", "Tomm20", "Chchd4", "Xpnpep3", "Romo1", "Timm8a1", "Gfer", "Tomm40", "Tomm5", "Tomm7")	Significant
Pro_All	1.13711e-08	9.0211e-08	0.74774	-0.571033	-2.25033	82	c("Clpx", "Dnaja3", "Timm21", "Atad1", "Pmpca", "Metap1d", "Uqcrc2", "Clpb", "Mipep", "Mul1", "Dnajc4", "Uqcrc1", "Grpel1", "Oma1", "Timm10", "Timm17a", "Timm8b", "Oxa1l", "Pitrm1", "Timm9", "Tomm40l", "Dnajc19", "Aifm1", "Timm23", "Park7", "Afg3l2", "Immp1l", "Afg1l", "Dnajc11", "Spg7", "Pmpcb", "Immp2l", "Dnajc15", "Stoml2", "Timm44", "Samm50", "Lonp1", "Clpp", "Tomm34", "Maip1", "Pam16", "Timm…	Significant
Met_FS_containing_proteins_genes	4.50562e-08	3.35105e-07	0.719513	-0.74373	-2.40304	31	c("Nfs1", "Aco2", "Ndufs2", "Ndufs7", "Uqcrfs1", "Lias", "Sdhb", "Etfdh", "Ndufv1", "Isca1", "Ndufv2", "Ndufs1", "Fech", "Glrx2", "Cisd1", "Glrx5", "Bola3", "Nubpl", "Ndufs8", "Nfu1", "Iscu", "Aifm3", "Fdx1", "Cisd3", "Fdx2")	Significant
OxPhos_C4_genes	8.15037e-07	5.70526e-06	0.659444	-0.67779	-2.29308	36	c("Timm21", "Cox10", "Cox6c", "Ndufa4", "Coa6", "Cox7c", "Cox7b", "Taco1", "Cox6a2", "Tmem177", "Cox7a1", "Cox19", "Cox15", "Cox5a", "Cox4i1", "Cox5b", "Coa7", "Cox11", "Cox6b1", "Cmc2", "Cox18", "Higd1a", "Sco1", "Pnkd")	Significant
mtRNA_granules_genes	1.76995e-06	1.17013e-05	0.643552	-0.713248	-2.22869	28	c("Mrpl47", "Eral1", "Mrps9", "Ptcd2", "Grsf1", "Mrm1", "Mtpap", "Fastk", "Supv3l1", "Trub2", "Noa1", "Fastkd2", "Mrps7", "Dhx30", "Ptcd1", "Rmnd1", "Hsd17b10", "Prorp", "Fastkd5", "Fastkd1", "Trmt10c", "Tfb1m", "Mrm2", "Rpusd4", "Alkbh1")	Significant
OxPhos_C3_genes	9.66128e-06	6.05102e-05	0.593325	-0.813456	-2.1714	14	c("Uqcrfs1", "Uqcrc2", "Uqcc1", "Uqcrc1", "Cyc1", "Ttc19", "Uqcrb", "Lyrm7", "Uqcr10", "Bcs1l", "Uqcrq", "Uqcrh", "Uqcc2")	Significant
Met_FeS_cluster_syn_genes	2.2939e-05	0.000136487	0.57561	-0.720136	-2.13317	23	c("Nfs1", "Isca1", "Ndufab1", "Grpel1", "Hspa9", "Iba57", "Cisd1", "Glrx5", "Bola3", "Nubpl", "Fxn", "Abcb7", "Nfu1", "Iscu", "Fdx1", "Cisd3", "Fdx2", "Isca2", "Bola1")	Significant
Met_Lys_genes	3.52031e-05	0.000199484	0.557332	-0.783873	-2.17758	16	c("Acat1", "Echs1", "Etfa", "Gcdh", "Etfdh", "Hadhb", "Acaa2", "Dhtkd1", "Dld", "Hadh", "Dlst", "Etfb", "Slc25a29")	Significant
mtRNA_ploycistronic_processing_genes	5.57035e-05	0.000301305	0.557332	-0.809051	-2.08252	13	c("Ybey", "Ptcd2", "Grsf1", "Fastk", "Tbrg4", "Fastkd2", "Hsd17b10", "Elac2", "Fastkd3", "Prorp", "Fastkd5", "Fastkd1", "Trmt10c")	Significant
Pro_homeostasis_genes	5.99586e-05	0.00031022	0.557332	-0.537943	-1.90943	50	c("Clpx", "Dnaja3", "Atad1", "Pmpca", "Metap1d", "Clpb", "Mipep", "Mul1", "Dnajc4", "Oma1", "Timm10", "Timm8b", "Pitrm1", "Timm9", "Park7", "Afg3l2", "Immp1l", "Afg1l", "Spg7", "Pmpcb", "Immp2l", "Stoml2", "Lonp1", "Clpp", "Maip1", "Hspd1", "Trap1", "Ide", "Pdf")	Significant
SMT_all_genes	8.03195e-05	0.000398251	0.538434	-0.462554	-1.81591	77	c("Slc25a42", "Slc30a9", "Abcd2", "Vdac1", "Slc25a11", "Slc25a44", "Slc25a4", "Vdac3", "Slc25a23", "Micu3", "Slc25a26", "Slc25a12", "Mpc1", "Mrs2", "Mpc2", "Abcb10", "Sfxn5", "Slc25a46", "Smdt1", "Slc25a20", "Slc25a51", "Slc25a38", "Vdac2", "Slc25a33", "Slc25a15", "Abcb8", "Slc25a29", "Slc25a19", "Abcb7", "Ccdc51", "Slc25a35", "Sfxn4", "Abcb6", "Mtch2", "Mpv17l", "Slc25a32")	Significant
Sig_All_genes	8.99931e-05	0.000428367	0.538434	-0.562983	-1.95023	44	c("Pink1", "Pptc7", "Akap1", "Vdac1", "Mcrip2", "Macrod1", "Slc25a4", "Dele1", "Vdac3", "Mavs", "Prkaca", "Slc25a23", "Sirt3", "Micu3", "Mul1", "Letm1", "Slc25a12", "Mrs2", "Smdt1", "Ppif", "Nlrx1", "Fundc2")	Significant
Met_Heme_syn_n_processing_genes	9.59723e-05	0.000439258	0.538434	-0.764057	-2.12253	16	c("Cox10", "Abcb10", "Fech", "Cox15", "Slc25a38", "Alas1", "Hccs", "Abcb7", "Fabp1", "Abcb6", "Fdx1", "Cpox", "Fdx2")	Significant
Met_CoEnzymeQ_genes	0.000205928	0.000887656	0.518848	-0.778387	-2.00359	13	c("Coq10a", "Coq2", "Coq9", "Coq3", "Coq8a", "Pdss2", "Pdss1", "Coq7", "Coq5", "Coq6")	Significant
Met_pyruvate_genes	0.00020886	0.000887656	0.518848	-0.757452	-2.02191	14	c("Pdp1", "Pdpr", "Pdhb", "Pdk2", "Pdk1", "Mpc1", "Mpc2", "Dlat", "Dld", "Pdhx", "Pdha1")	Significant
Mito_All_genes	0.000286192	0.00117437	0.498493	-0.436924	-1.77032	94	c("Pink1", "Mfn1", "Ghitm", "Marchf5", "Synj2bp", "Vdac1", "Mfn2", "Mtfp1", "Nipsnap2", "Prkn", "Bnip3", "Mul1", "Vps13d", "Apoo", "Mff", "Chchd3", "Endog", "Bcl2l13", "Opa1", "Slc25a46", "Oma1", "Miga2", "Fundc2", "Mtfr1", "Cycs", "Aifm1", "Park7", "Mief2", "Dnajc11", "Rhot2", "Apool", "Samm50", "Mief1", "Dnm1l", "Immt", "Mtch2", "Fundc1", "Aifm3", "Tomm20", "Tmem11", "Micos13", "Bcl2l2", "Armcx…	Significant
Transcription_genes	0.000372099	0.00147599	0.498493	-0.874833	-1.87846	7	c("Tfb2m", "Mtres1", "Tfam", "Polrmt", "Mrpl12", "Tefm")	Significant
OxPhos_C5_genes	0.000599362	0.00230078	0.477271	-0.866358	-1.86026	7	c("Atpsckmt", "Atpaf1", "Tmem70", "Dmac2l", "Fmc1", "Atp5pb")	Significant
OxPhos_C2_genes	0.000673618	0.00245456	0.477271	-0.86196	-1.85082	7	c("Sdha", "Sdhb", "Sdhaf2", "Sdhaf3", "Sdhd", "Sdhc", "Sdhaf1")	Significant
Pro_Proteases_genes	0.000701303	0.00245456	0.477271	-0.574615	-1.8177	29	c("Clpx", "Atad1", "Pmpca", "Metap1d", "Clpb", "Mipep", "Oma1", "Pitrm1", "Afg3l2", "Immp1l", "Afg1l", "Spg7", "Pmpcb", "Immp2l", "Lonp1", "Clpp")	Significant
mt_rRNA_modifications_genes	0.000699583	0.00245456	0.477271	-0.718098	-1.99486	16	c("Rcc1l", "Mrm1", "Mtpap", "Trub2", "Mrm3", "Ngrn", "Mettl15", "Mettl17", "Nsun4", "Mettl5", "Tfb1m", "Mrm2", "Rpusd4")	Significant
Met_electron_carriers_genes	0.00123803	0.00420929	0.45506	-0.706977	-1.94269	15	c("Gpd2", "Etfa", "Etfdh", "Cyb5b", "Cyc1", "Cycs", "Etfrf1", "Etfb", "Prodh")	Significant
Met_Heme_containing_proteins_genes	0.00182269	0.006025	0.45506	-0.78513	-1.81057	9	c("Cyb5b", "Sdhd", "Cyc1", "Sdhc", "Cycs", "Cyp27a1")	Significant
TIM_combined_genes	0.00200208	0.00643913	0.431708	-0.703963	-1.87913	14	c("Timm21", "Grpel1", "Timm17a", "Dnajc19", "Timm23", "Dnajc15", "Timm44", "Pam16", "Timm50", "Romo1")	Significant
Pro_prepro_cleavage_genes	0.00251273	0.00786882	0.431708	-0.818198	-1.84065	8	c("Pmpca", "Uqcrc2", "Mipep", "Uqcrc1", "Immp1l", "Pmpcb", "Immp2l")	Significant
Met_Glu_genes	0.00327822	0.00975271	0.431708	-0.821615	-1.76419	7	c("Gpt2", "Slc25a12", "Got2", "Gls", "Glud1")	Significant
Met_Vitamins	0.00326655	0.00975271	0.431708	-0.455943	-1.60123	48	c("Plpbp", "Rdh14", "Mccc1", "Etfa", "Mmut", "Rdh13", "Pcca", "Mto1", "Etfdh", "Mmadhc", "Rfk", "Txn2", "Mmaa", "Flad1", "Glrx2", "Slc25a38", "Gtpbp3", "Etfb", "Mmab", "Slc25a19", "Acacb")	Significant
Mito_Fission_genes	0.00336429	0.00976463	0.431708	-0.685111	-1.82881	14	c("Mtfp1", "Mul1", "Mff", "Slc25a46", "Oma1", "Mtfr1", "Mief2", "Mief1", "Dnm1l", "Stx17", "Fis1")	Significant
Met_Detox_genes	0.00421579	0.0118688	0.407018	-0.453999	-1.58799	47	c("Acsm5", "Tst", "Msrb3", "Oxr1", "Cyb5b", "Prdx3", "Txn2", "Mpst", "Maoa", "Txnrd2", "Selenoo", "Bphl", "Glrx2", "Sod2", "Aldh9a1", "Gstk1", "Gstz1", "Prxl2a", "Aldh2", "Gpx4", "Nit2", "Hagh", "Abhd10")	Significant
Met_Vit_B12_genes	0.00428874	0.0118688	0.407018	-0.906031	-1.64467	4	c("Mmut", "Mmadhc", "Mmaa", "Mmab")	Significant
Met_BCAA_DeHyd_complex_genes	0.0050391	0.0132528	0.407018	-0.868685	-1.6913	5	c("Bckdha", "Bckdhb", "Dld", "Dbt", "Ppm1k")	Significant
Met_propanoate_genes	0.00509035	0.0132528	0.407018	-0.902173	-1.63767	4	c("Pccb", "Mmut", "Pcca", "Mcee")	Significant
mtRNA_stability_n_decay_genes	0.00512293	0.0132528	0.407018	-0.631675	-1.76077	17	c("Lrpprc", "Lactb2", "Endog", "Grsf1", "Mtpap", "Fastk", "Supv3l1", "Tbrg4", "Fastkd2", "Fastkd3", "Fastkd5", "Fastkd1")	Significant
Mito_cristae_genes	0.00572755	0.0145017	0.407018	-0.796031	-1.70926	7	c("Apoo", "Chchd3", "Opa1", "Apool", "Immt", "Micos13")	Significant
Mito_Fusion_genes	0.00798019	0.0193805	0.38073	-0.736202	-1.69774	9	c("Mfn1", "Mfn2", "Opa1", "Oma1", "Miga2", "Mtch2")	Significant
Mito_Organelle_contact_genes	0.00791693	0.0193805	0.38073	-0.674048	-1.73502	13	c("Mfn1", "Synj2bp", "Vdac1", "Mfn2", "Miga2", "Fundc2")	Significant
Met_NAD_genes	0.0114172	0.0271729	0.38073	-0.658947	-1.69615	13	c("Kyat3", "Nnt", "Sirt3", "Nudt13", "Nmnat3", "Slc25a51", "Sirt5", "Naxd", "Naxe", "Nadk2", "Sirt4")	Significant
Met_T2_FAO_syn_genes	0.0116848	0.0272645	0.38073	-0.769778	-1.65289	7	c("Mecr", "Ndufab1", "Cbr4", "Oxsm", "Acsf3", "Mcat")	Significant
Mito_mitophagy_genes	0.0121692	0.0278487	0.38073	-0.6378	-1.70252	14	c("Pink1", "Marchf5", "Nipsnap2", "Prkn", "Vps13d", "Bcl2l13", "Park7")	Significant
Met_Q_linked_rxns_genes	0.0128798	0.0289188	0.38073	-0.685188	-1.67631	11	c("Gpd2", "Etfa", "Etfdh", "Etfrf1", "Etfb", "Prodh")	Significant
Met_Carnitine_syn_n_transport_genes	0.0141172	0.0311101	0.38073	-0.812337	-1.65358	6	c("Cpt1c", "Tmlhe", "Cpt2", "Cpt1b", "Slc25a20")	Significant
Pro_import_motor_genes	0.0149728	0.0323956	0.38073	-0.806393	-1.64148	6	c("Grpel1", "Dnajc19", "Dnajc15", "Timm44", "Pam16")	Significant
Mito_autophagy_genes	0.0178533	0.0379383	0.352488	-0.587229	-1.63688	17	c("Pink1", "Marchf5", "Nipsnap2", "Prkn", "Vps13d", "Bcl2l13", "Park7")	Significant
Met_CoEnzymeA_genes	0.0183701	0.0383515	0.352488	-0.813879	-1.58459	5	c("Slc25a42", "Nudt8", "Pank2", "Nudt19")	Significant
mtDNA_nucleoid_genes	0.0211945	0.0434853	0.352488	-0.69919	-1.61238	9	c("Twnk", "Poldip2", "Tfam", "Polrmt", "Polg", "Mterf2")	Significant
Mito_MICOS_complex	0.0218393	0.0440488	0.352488	-0.791797	-1.61177	6	c("Apoo", "Chchd3", "Apool", "Immt", "Micos13")	Significant
Met_GABA_genes	0.0230038	0.0456243	0.352488	-0.806868	-1.57094	5	c("Adhfe1", "Aldh5a1", "Aldh9a1", "Glud1")	Significant
SMT_ABC_transporters_genes	0.0263295	0.0513642	0.352488	-0.730851	-1.64415	8	c("Abcd2", "Abcb10", "Abcb8", "Abcb7", "Abcb6", "Abcd3")	Not Significant
Met_Glyoxlate_genes	0.0280299	0.0529453	0.352488	-0.775305	-1.5782	6	c("Grhpr", "Ldhb", "Got2")	Not Significant
Met_itaconate_genes	0.027686	0.0529453	0.352488	-0.776633	-1.5809	6	c("Sucla2", "Auh", "Suclg1", "Clybl", "Suclg2")	Not Significant
Met_Vit_biotin_utilizing_genes	0.0312491	0.0581038	0.352488	-0.839377	-1.52368	4	c("Mccc1", "Pcca", "Acacb")	Not Significant
Met_Gly_genes	0.0337419	0.0617737	0.321776	-0.583062	-1.5564	14	c("Etfa", "Etfdh", "Dld", "Slc25a38", "Etfb", "Gcsh", "Gcat")	Not Significant
SMT_SLC25A_genes	0.0351622	0.0633986	0.321776	-0.412062	-1.42742	44	c("Slc25a42", "Slc25a11", "Slc25a44", "Slc25a4", "Slc25a23", "Slc25a26", "Slc25a12", "Slc25a46", "Slc25a20", "Slc25a51", "Slc25a38", "Slc25a33", "Slc25a15", "Slc25a29", "Slc25a19", "Slc25a35", "Mtch2", "Slc25a32")	Not Significant
TOMM_genes	0.037412	0.0664482	0.321776	-0.713709	-1.53249	7	c("Tomm40l", "Tomm34", "Tomm20", "Tomm40", "Tomm5", "Tomm7", "Tomm22")	Not Significant
Met_Detox_ROS_n_glutathione_genes	0.0415434	0.0727009	0.321776	-0.463838	-1.44576	27	c("Msrb3", "Oxr1", "Prdx3", "Txn2", "Txnrd2", "Glrx2", "Sod2", "Aldh9a1", "Prxl2a", "Gpx4", "Hagh")	Not Significant
Met_ketone_genes	0.0424055	0.0731342	0.321776	-0.70694	-1.59036	8	c("Acat1", "Hadhb", "Oxct1", "Acaa2")	Not Significant
Met_cytochromes_genes	0.0445833	0.0757916	0.321776	-0.819849	-1.48823	4	c("Cyb5b", "Cyc1", "Cycs")	Not Significant
Mito_intraMito_membrane_interactions_genes	0.0529191	0.0886954	0.321776	-0.692926	-1.55884	8	c("Chchd3", "Slc25a46", "Dnajc11", "Samm50")	Not Significant
Met_Copper_genes	0.0584416	0.0952677	0.276501	-0.798825	-1.45006	4	c("Cox19", "Cox11", "Sco1", "Chchd7")	Not Significant
Met_lipoate_insertion_genes	0.0584416	0.0952677	0.276501	-0.796331	-1.44554	4	c("Lias", "Gcsh", "Lipt1", "Lipt2")	Not Significant
Met_Vit_B2_genes	0.0700637	0.11267	0.248911	-0.838725	-1.38069	3	c("Rfk", "Flad1", "Slc25a32")	Not Significant
Pro_chaperones_genes	0.0763723	0.119583	0.252961	-0.551334	-1.47171	14	c("Dnaja3", "Timm10", "Timm8b", "Timm9", "Maip1", "Hspd1", "Trap1")	Not Significant
mt_tRNA_modifications_genes	0.0754258	0.119583	0.257206	-0.492394	-1.44187	20	c("Mto1", "Cdk5rap1", "Gtpbp3", "Osgepl1", "Hsd17b10", "Trnt1", "Trmt10c", "Rpusd4", "Alkbh1", "Trmu")	Not Significant
Sig_cAMP_PKA_genes	0.110345	0.170533	0.204295	-0.665725	-1.35514	6	c("Akap1", "Prkaca")	Not Significant
mtDNA_replication_genes	0.119332	0.182057	0.199915	-0.510454	-1.36258	14	c("Tfb2m", "Twnk", "Tfam", "Polrmt", "Polg", "Mgme1", "Lig3")	Not Significant
Met_Sulfur_genes	0.131265	0.197728	0.190023	-0.570296	-1.39523	11	c("Tst", "Suox", "Mpst", "Got2")	Not Significant
Sig_Ca_MPTP_genes	0.159292	0.236947	0.164406	-0.677631	-1.31932	5	c("Vdac1", "Slc25a4", "Vdac3", "Ppif")	Not Significant
mt_mRNA_modifications_genes	0.190476	0.279835	0.147331	-0.719726	-1.30648	4	Mtpap	Not Significant
MIA40_genes	0.205945	0.298871	0.1396	-0.76061	-1.2521	3	c("Aifm1", "Chchd4", "Gfer")	Not Significant
Met_Cardiolipin_syn_genes	0.217184	0.299019	0.144631	-0.463838	-1.23815	14	c("Gpam", "Pnpla8", "Hadha", "Triap1", "Ptpmt1", "Crls1")	Not Significant
Met_Mal_Asp_shuttle_genes	0.22069	0.299019	0.140406	-0.607112	-1.23583	6	c("Slc25a11", "Mdh2", "Slc25a12", "Got2")	Not Significant
Met_Ser_genes	0.223636	0.299019	0.122108	0.656171	1.23564	5	c("Sfxn1", "Sdsl", "Sfxn3", "Shmt2", "Agxt")	Not Significant
Met_TCA_associated_genes	0.222222	0.299019	0.143759	-0.475524	-1.22401	13	c("Me3", "Slc25a11", "L2hgdh", "Mpc1", "Mpc2", "Sfxn5", "D2hgdh", "Fahd1", "Abhd11")	Not Significant
OxPhos_cytochromeC_genes	0.212314	0.299019	0.137251	-0.757948	-1.24772	3	c("Cycs", "Hccs")	Not Significant
Sig_Ca_Homeostasis_genes	0.218362	0.299019	0.147331	-0.413327	-1.20983	21	c("Vdac1", "Slc25a4", "Vdac3", "Slc25a23", "Micu3", "Letm1", "Slc25a12", "Smdt1", "Ppif")	Not Significant
fMet_processing_genes	0.214437	0.299019	0.13649	-0.753728	-1.24077	3	c("Metap1d", "Pdf")	Not Significant
Mito_apoptosis_genes	0.231861	0.306572	0.110122	0.393121	1.18267	32	c("Casp3", "Pmaip1", "Casp8", "Bax", "Bcl2l11", "Bid", "Htra2", "Casp9", "Bok", "Bbc3", "Bak1", "Bik", "Septin4")	Not Significant
Met_gluconeogensis_genes	0.234884	0.307156	0.13649	-0.569947	-1.2238	7	c("Slc25a11", "Mdh2", "Mpc1", "Mpc2")	Not Significant
Met_Detox_Xenobiotic_genes	0.274074	0.354509	0.129443	-0.399311	-1.15033	19	c("Acsm5", "Tst", "Cyb5b", "Mpst", "Maoa", "Bphl", "Gstk1", "Gstz1")	Not Significant
mtDNA_maintenance_genes	0.299465	0.383187	0.128789	-0.346201	-1.09515	29	c("Tfb2m", "Twnk", "Poldip2", "Ppa2", "Endog", "Tfam", "Polrmt")	Not Significant
OxPhos_respirasome_assembly_genes	0.30303	0.383623	0.113313	-0.65523	-1.1894	4	c("Higd2a", "Higd1a", "Rab5if", "Cox7a2l")	Not Significant
Sig_Immune_genes	0.353982	0.443409	0.104733	-0.570161	-1.11008	5	c("Mavs", "Nlrx1")	Not Significant
Met_Detox_selenoproteins_genes	0.367257	0.452503	0.102449	-0.564732	-1.09951	5	c("Txnrd2", "Selenoo", "Gpx4")	Not Significant
Met_Nucleotide_genes	0.371274	0.452503	0.114751	-0.320187	-1.05419	33	c("Sucla2", "Slc25a4", "Slc25a23", "Ckmt2", "Ppa2", "Suclg1", "Dguok", "Nt5m", "Slc25a33", "Nudt2", "Ak3", "Fhit")	Not Significant
mtDNA_repair_n_modifcations_genes	0.37265	0.452503	0.08654	0.463765	1.07239	10	c("Ung", "Primpol", "Ogg1", "Recql4", "Exog")	Not Significant
Met_kynurenine_genes	0.416136	0.500204	0.0925529	-0.670444	-1.10367	3	c("Kyat3", "Got2")	Not Significant
SAM_genes	0.422505	0.502781	0.0916795	-0.665209	-1.09506	3	Samm50	Not Significant
Met_Vit_Choline_n_betaine_genes	0.460465	0.542528	0.0919686	-0.476519	-1.02319	7	c("Etfa", "Etfdh", "Etfb")	Not Significant
Met_phospholipid_genes	0.472727	0.551515	0.0968878	-0.329264	-0.975339	23	c("Gpam", "Chpt1", "Pnpla8", "Triap1", "Serac1", "Ptpmt1", "Prelid3b")	Not Significant
Met_Molybdenum_Cofactor_syn	0.502165	0.580171	0.0831291	-0.549608	-0.997674	4	c("Suox", "Abcb7")	Not Significant
Met_Urea_Cycle_genes	0.525573	0.601377	0.0701132	0.490885	0.972196	6	c("Slc25a13", "Nags", "Otc", "Car5b")	Not Significant
mtDNA_stability_n_decay_genes	0.549894	0.623213	0.0772747	-0.592937	-0.976082	3	c("Endog", "Mgme1")	Not Significant
Met_Vit_Folate_and_1C_genes	0.604341	0.678458	0.0606404	0.327692	0.89209	21	c("Mthfd2", "Sardh", "Sfxn1", "Aldh1l2", "Chdh", "Mthfd1l", "Fpgs", "Aldh7a1", "Mthfs", "Sfxn3")	Not Significant
Met_Vit_A_genes	0.685455	0.755269	0.0587186	0.44383	0.835778	5	c("Akr1b10", "Bco2")	Not Significant
Sig_Ca_EF_hands_genes	0.684391	0.755269	0.0560596	0.346496	0.820971	11	c("Slc25a24", "Slc25a13", "Micu1")	Not Significant
Met_Detox_amidoxime_reducing_complex_genes	0.696391	0.757084	0.0653834	-0.511587	-0.842166	3	Cyb5b	Not Significant
Sig_Ca_cycle_genes	0.699825	0.757084	0.0558265	0.390551	0.842472	8	c("Slc8b1", "Mcub", "Micu1")	Not Significant
Met_Catechol_genes	0.719397	0.771246	0.0580984	0.514009	0.836381	3	c("Comt", "Maob")	Not Significant
SMT_sideroflexins_genes	0.738938	0.785122	0.0645031	-0.396082	-0.771156	5	c("Sfxn5", "Sfxn4")	Not Significant
Met_Cholesterol_bile_steroid_syn_genes	0.775656	0.816842	0.0658312	-0.307294	-0.751794	11	c("Scp2", "Cyp27a1", "Hsd17b10", "Fdx1")	Not Significant
Met_Creatine_genes	0.832392	0.853919	0.0513223	0.442635	0.720244	3	Gatm	Not Significant
Met_Pro_genes	0.830909	0.853919	0.0497903	0.389463	0.733401	5	Aldh18a1	Not Significant
Sig_Ca_uniporter_genes	0.829885	0.853919	0.0607719	-0.354486	-0.721586	6	c("Micu3", "Smdt1")	Not Significant
Mito_trafficking_genes	0.891954	0.907201	0.0573667	-0.326758	-0.665144	6	c("Rhot2", "Armcx3", "Rhot1", "Myo19")	Not Significant
Met_Vit_D_genes	0.981481	0.989799	0.0430173	0.277046	0.490046	4	c("Cyp27b1", "Fdxr")	Not Significant
Met_Iron_homeostasis_genes	0.991342	0.991342	0.0496901	-0.263623	-0.478541	4	c("Slc25a28", "Fam210b", "Fth1", "Slc25a37")	Not Significant

## Sheet: Rat GSEA Day 7 
pathway	pval	FDR	log2err	ES	NES	size	leadingEdge	Significant
Met_All_genes	1e-50	1.19e-48	0	-0.592447	-3.02194	426	c("Rdh14", "Txnrd2", "Adhfe1", "Gpd2", "Tst", "Glud1", "Gpt2", "Pccb", "Acss1", "Ldhd", "Oxr1", "Maoa", "Pdk2", "Bphl", "Ppa2", "Mccc1", "Slc25a38", "Cox19", "Echs1", "Cox10", "Oat", "Plpbp", "Fech", "Bckdhb", "Cyb5b", "Kyat3", "Bckdha", "Coq10a", "Bcat2", "Acsl6", "Selenoo", "Chpt1", "Slc25a44", "Acat1", "Mccc2", "Grhpr", "Auh", "Mlycd", "Mmut", "Sod2", "Nt5m", "Mrps36", "Pdk1", "Msrb3", "Nmnat3…	Significant
OxPhos_All_genes	2.14214e-38	1.27457e-36	1.6153	-0.772994	-3.42507	123	c("Atpsckmt", "Ttc19", "Cox19", "Cox10", "Dmac2", "Sdhaf2", "Cox6a2", "Timm21", "Ndufs7", "Sdha", "Atpaf1", "Ndufab1", "Cycs", "Ndufv2", "Sdhaf3", "Tmem126a", "Uqcrc1", "Tmem177", "Coa6", "Ndufb11", "Ecsit", "Sdhb", "Uqcrc2", "Dmac1", "Sdhd", "Cox7c", "Ndufs3", "Ndufa8", "Uqcr10", "Ndufs2", "Ndufa10", "Ndufaf2", "Fmc1", "Ndufa5", "Ndufv1", "Cyc1", "Ndufb4", "Ndufb6", "Cox7b", "Ndufa1", "Ndufa9", …	Significant		Gene sets were defined as significant using the following cut off (|NES| >1 & FDR < 0.05)
Mito_Central_Dogma_genes	9.57082e-38	3.79642e-36	1.59596	-0.666362	-3.18621	215	c("Gtpbp10", "Mrps5", "Ppa2", "Metap1d", "Tfb2m", "Mrpl47", "Guf1", "Mtrf1", "Mrps15", "Mrps35", "Mtres1", "Mrps36", "Lactb2", "Timm21", "Ybey", "Aars2", "Mtrf1l", "Mtif2", "Mrpl1", "Mrpl16", "Endog", "Qrsl1", "Mtg1", "Lrpprc", "Mrps28", "Mrpl15", "Mto1", "Gtpbp3", "Poldip2", "Tbrg4", "Gfm1", "Mtg2", "Mief1", "Mrpl54", "Mrpl3", "Rcc1l", "Mtpap", "Eral1", "Polrmt", "Noa1", "Mrpl4", "Mettl17", "Mrp…	Significant
Met_Metals_n_CoFactors_genes	3.37422e-21	1.00383e-19	1.19534	-0.676206	-2.93182	111	c("Slc25a38", "Cox19", "Cox10", "Fech", "Cyb5b", "Kyat3", "Coq10a", "Nmnat3", "Nnt", "Pank2", "Ndufs7", "Aco2", "Ndufab1", "Cycs", "Ndufv2", "Glrx5", "Lias", "Coq9", "Abcb10", "Sdhb", "Coq3", "Grpel1", "Isca1", "Sdhd", "Sirt3", "Slc25a42", "Coq2", "Ndufs2", "Coq8a", "Suox", "Ndufv1", "Cyc1", "Nudt13", "Cpt2", "Pdss1", "Uqcrfs1", "Abcb7", "Etfdh", "Sdhc", "Ndufs8", "Nfs1", "Fxn", "Cpt1c", "Sirt5",…	Significant
OxPhos_C1_genes	7.51869e-20	1.78945e-18	1.15122	-0.807704	-3.10997	55	c("Dmac2", "Ndufs7", "Ndufab1", "Ndufv2", "Tmem126a", "Ndufb11", "Ecsit", "Dmac1", "Ndufs3", "Ndufa8", "Ndufs2", "Ndufa10", "Ndufaf2", "Ndufa5", "Ndufv1", "Ndufb4", "Ndufb6", "Ndufa1", "Ndufa9", "Ndufaf4", "Ndufa11", "Ndufb9", "Tmem186", "Ndufa3", "Tmem70", "Foxred1", "Ndufa6", "Ndufa13", "Ndufb5", "Aifm1", "Ndufb2", "Ndufc1", "Ndufs8", "Ndufb3", "Ndufb10", "Ndufs1", "Ndufc2", "Ndufv3", "Acad9", …	Significant
OxPhos_assembly_factors_genes	5.33213e-17	1.05754e-15	1.06721	-0.75228	-2.94223	58	c("Atpsckmt", "Ttc19", "Cox19", "Cox10", "Dmac2", "Sdhaf2", "Timm21", "Atpaf1", "Sdhaf3", "Tmem126a", "Tmem177", "Coa6", "Ecsit", "Dmac1", "Ndufaf2", "Fmc1", "Ndufaf4", "Uqcc1", "Lyrm7", "Tmem186", "Tmem70", "Foxred1", "Aifm1", "Cox18", "Acad9", "Uqcc2", "Rab5if", "Ndufaf3", "Tmem126b", "Cmc2", "Sdhaf1", "Higd1a", "Coa7", "Uqcc3", "Cox15", "Ndufaf6", "Timmdc1", "Bcs1l", "Cox16", "Ndufaf5", "Ndufa…	Significant
Met_carb_genes	3.83574e-15	6.52075e-14	0.996986	-0.695743	-2.79804	68	c("Gpd2", "Pccb", "Ldhd", "Pdk2", "Acat1", "Auh", "Mmut", "Mrps36", "Pdk1", "Idh2", "Pdp1", "Suclg1", "Me3", "Idh3g", "Sdha", "Clybl", "Aco2", "Oxct1", "Mpc1", "Mdh2", "Ogdh", "Pdpr", "Sucla2", "Idh3a", "Sdhb", "Sfxn5", "Slc25a11", "Slc25a12", "Sdhd", "Acaa2", "Suclg2", "Pcca", "Dlat", "Mpc2", "Rpia", "Pdhb", "Idh3b", "Mcee", "Pdhx", "Hadhb", "Sdhc", "Pdha1", "Cs", "Dld", "Glyctk", "Dlst", "Fahd1…	Significant
Met_AA_genes	2.02473e-13	2.68425e-12	0.943632	-0.640269	-2.70192	83	c("Adhfe1", "Glud1", "Gpt2", "Maoa", "Mccc1", "Slc25a38", "Echs1", "Oat", "Bckdhb", "Kyat3", "Bckdha", "Bcat2", "Slc25a44", "Acat1", "Mccc2", "Grhpr", "Auh", "Acadsb", "Gcat", "Dbt", "Slc25a12", "Acaa2", "Hibadh", "Ivd", "Aldh9a1", "Prodh", "Dglucy", "Hibch", "Etfdh", "Hadhb", "Slc25a15", "Gcdh", "Aldh6a1", "Etfb", "Dld", "Hadha", "Hadh", "Dlst", "Acad8", "Etfa", "Gcsh", "Hsd17b10", "Got2", "Ppm1…	Significant
Met_Lipid_genes	2.03011e-13	2.68425e-12	0.943632	-0.584286	-2.56586	114	c("Pccb", "Acss1", "Echs1", "Acsl6", "Chpt1", "Acat1", "Mlycd", "Mmut", "Acadsb", "Pnpla8", "Amacr", "Ndufab1", "Ehhadh", "Lias", "Acad11", "Acot13", "Mecr", "Hint2", "Acads", "Phyh", "Acaa2", "Ech1", "Ptges2", "Pcca", "Cpt2", "Mcee", "Acadm", "Etfdh", "Ptpmt1", "Hadhb", "Triap1", "Acadvl", "Etfb", "Cpt1c", "Crat", "Fdx1", "Hadha", "Hadh", "Etfa", "Ephx2", "Mgst3", "Acss3", "Eci2", "Gcsh", "Hsd17…	Significant
mtRNA_metabolism_genes	4.07479e-13	4.849e-12	0.932595	-0.656848	-2.68529	73	c("Ppa2", "Tfb2m", "Mrpl47", "Mtres1", "Lactb2", "Ybey", "Endog", "Lrpprc", "Mto1", "Gtpbp3", "Tbrg4", "Rcc1l", "Mtpap", "Eral1", "Polrmt", "Noa1", "Mettl17", "Fastkd2", "Mrps9", "Grsf1", "Rpusd4", "Ptcd2", "Mrpl12", "Mettl5", "Trub2", "Fastk", "Mettl8", "Cdk5rap1", "Hsd17b10", "Fastkd1", "Fastkd3", "Ptcd1", "Trnt1", "Supv3l1", "Mrps7", "Tfam", "Fastkd5", "Pnpt1", "Top1mt", "Slirp", "Rmnd1", "Mrm…	Significant
Met_FAO_genes	2.6603e-12	2.87796e-11	0.898671	-0.759132	-2.71561	40	c("Pccb", "Acss1", "Echs1", "Acsl6", "Acat1", "Mmut", "Acadsb", "Amacr", "Acad11", "Acads", "Acaa2", "Pcca", "Cpt2", "Mcee", "Acadm", "Etfdh", "Hadhb", "Acadvl", "Etfb", "Cpt1c", "Crat", "Hadha", "Hadh", "Etfa", "Eci2", "Hsd17b10", "Eci1", "Acot11", "Acsl1", "Slc25a20", "Decr1", "Cpt1b")	Significant
Met_TCA_genes	9.65598e-12	9.57551e-11	0.875325	-0.893489	-2.70571	19	c("Mrps36", "Idh2", "Suclg1", "Idh3g", "Sdha", "Aco2", "Mdh2", "Ogdh", "Sucla2", "Idh3a", "Sdhb", "Sdhd", "Suclg2", "Idh3b", "Sdhc", "Cs", "Dld", "Dlst")	Significant
Met_BCAA_genes	1.26931e-10	1.16191e-09	0.826657	-0.843185	-2.72837	24	c("Mccc1", "Echs1", "Bckdhb", "Bckdha", "Bcat2", "Slc25a44", "Acat1", "Mccc2", "Auh", "Acadsb", "Dbt", "Hibadh", "Ivd", "Hibch", "Etfdh", "Aldh6a1", "Etfb", "Dld", "Hadha", "Acad8", "Etfa", "Hsd17b10", "Ppm1k", "Hmgcl")	Significant
Pro_import_n_sorting_genes	5.05756e-10	4.29893e-09	0.801216	-0.702138	-2.57801	44	c("Dnajc19", "Timm21", "Mipep", "Timm17a", "Uqcrc1", "Uqcrc2", "Grpel1", "Timm23", "Dnajc11", "Tomm40l", "Gfer", "Samm50", "Oxa1l", "Timm44", "Aifm1", "Immp1l", "Pmpca", "Pmpcb", "Tomm40", "Timm8b", "Dnajc15", "Timm9", "Timm50", "Tomm20", "Tomm5", "Timm10", "Immp2l", "Tomm22", "Timm8a1", "Chchd4", "Romo1", "Pam16", "Mtx2", "Xpnpep3", "Tomm7", "Tomm34")	Significant
Pro_All	1.26728e-09	1.00538e-08	0.788187	-0.577125	-2.42279	82	c("Metap1d", "Mul1", "Oma1", "Clpx", "Dnajc19", "Timm21", "Mipep", "Atad1", "Timm17a", "Uqcrc1", "Uqcrc2", "Grpel1", "Timm23", "Park7", "Dnaja3", "Dnajc4", "Stoml2", "Dnajc11", "Tomm40l", "Gfer", "Samm50", "Maip1", "Oxa1l", "Timm44", "Pdf", "Aifm1", "Nln", "Immp1l", "Lonp1", "Afg1l", "Spg7", "Pmpca", "Hspd1", "Pmpcb", "Tomm40", "Clpb", "Timm8b", "Dnajc15", "Trap1", "Timm9", "Pitrm1", "Clpp", "Afg…	Significant
OxPhos_C4_genes	3.16566e-09	2.35446e-08	0.774939	-0.736065	-2.61313	36	c("Cox19", "Cox10", "Cox6a2", "Timm21", "Tmem177", "Coa6", "Cox7c", "Cox7b", "Cox5a", "Ndufa4", "Cox5b", "Cox4i1", "Cox6c", "Cox18", "Cmc2", "Higd1a", "Coa7", "Cox15", "Cox16", "Coa3", "Sco1", "Cox7a1", "Cmc1", "Cox6b1", "Taco1", "Coa4", "Cox11", "Pnkd", "Coa8")	Significant
Met_FS_containing_proteins_genes	2.181e-08	1.5267e-07	0.733762	-0.725792	-2.49036	31	c("Fech", "Ndufs7", "Aco2", "Ndufv2", "Glrx5", "Lias", "Sdhb", "Isca1", "Ndufs2", "Ndufv1", "Uqcrfs1", "Etfdh", "Ndufs8", "Nfs1", "Fdx1", "Ndufs1", "Glrx2", "Fdx2", "Nfu1", "Bola3", "Isca2", "Bola1", "Aifm3", "Cisd3", "Iscu", "Cisd1")	Significant
OxPhos_C3_genes	4.65534e-07	2.91571e-06	0.674963	-0.853943	-2.3541	14	c("Ttc19", "Uqcrc1", "Uqcrc2", "Uqcr10", "Cyc1", "Uqcrb", "Uqcc1", "Uqcrfs1", "Lyrm7", "Uqcrq", "Uqcc2", "Uqcc3", "Uqcrh", "Bcs1l")	Significant
mtRNA_granules_genes	4.56681e-07	2.91571e-06	0.674963	-0.730053	-2.40521	28	c("Mrpl47", "Mtpap", "Eral1", "Noa1", "Fastkd2", "Mrps9", "Grsf1", "Rpusd4", "Ptcd2", "Trub2", "Fastk", "Hsd17b10", "Fastkd1", "Ptcd1", "Supv3l1", "Mrps7", "Fastkd5", "Rmnd1", "Tfb1m", "Dhx30", "Prorp", "Trmt10c", "Mrm1", "Rpusd3")	Significant
Met_Lys_genes	3.72956e-06	2.21909e-05	0.627257	-0.786044	-2.25392	16	c("Echs1", "Acat1", "Acaa2", "Etfdh", "Hadhb", "Gcdh", "Etfb", "Dld", "Hadh", "Dlst", "Etfa", "Dhtkd1")	Significant
SMT_all_genes	6.19897e-06	3.51275e-05	0.610527	-0.497436	-2.05493	77	c("Slc25a38", "Slc25a26", "Slc25a44", "Abcd2", "Vdac3", "Vdac1", "Mpc1", "Slc25a19", "Abcb10", "Slc30a9", "Sfxn5", "Slc25a11", "Micu3", "Slc25a12", "Slc25a42", "Slc25a4", "Slc25a23", "Mpc2", "Smdt1", "Slc25a46", "Abcb7", "Abcb8", "Slc25a15", "Mrs2", "Abcd1", "Vdac2", "Slc25a35", "Mtch2", "Sfxn4", "Slc25a28", "Slc25a51", "Slc25a25", "Slc25a30", "Slc25a20", "Ccdc51", "Slc25a33", "Slc25a32", "Micu2")	Significant
Met_FeS_cluster_syn_genes	9.36208e-06	5.06403e-05	0.593325	-0.723249	-2.32823	23	c("Ndufab1", "Glrx5", "Grpel1", "Isca1", "Abcb7", "Nfs1", "Fxn", "Fdx1", "Hspa9", "Iba57", "Fdx2", "Nfu1", "Bola3", "Isca2", "Bola1", "Cisd3", "Iscu", "Cisd1", "Lyrm4", "Nubpl")	Significant
Met_Heme_syn_n_processing_genes	1.38546e-05	7.16826e-05	0.593325	-0.766495	-2.19787	16	c("Slc25a38", "Cox10", "Fech", "Abcb10", "Abcb7", "Fdx1", "Hccs", "Cpox", "Alas1", "Fdx2", "Cox15")	Significant
mtRNA_stability_n_decay_genes	2.01938e-05	0.000100127	0.57561	-0.750142	-2.2061	17	c("Lactb2", "Endog", "Lrpprc", "Tbrg4", "Mtpap", "Fastkd2", "Grsf1", "Fastk", "Fastkd1", "Fastkd3", "Supv3l1", "Fastkd5", "Pnpt1", "Slirp")	Significant
Met_Detox_genes	2.25128e-05	0.000107161	0.57561	-0.566854	-2.09568	47	c("Txnrd2", "Tst", "Oxr1", "Maoa", "Bphl", "Cyb5b", "Selenoo", "Sod2", "Msrb3", "Mpst", "Aldh9a1", "Gstk1", "Txn2", "Ephx2", "Glrx2", "Prdx3", "Aldh2", "Prdx5", "Prxl2a", "Gpx4", "Mtarc1", "Prdx6", "Nit2", "Sod1", "Hagh", "Abhd10")	Significant
Mito_All_genes	2.3677e-05	0.000108368	0.57561	-0.453143	-1.91762	94	c("Pink1", "Chchd3", "Mul1", "Mfn1", "Oma1", "Apoo", "Mtfp1", "Cycs", "Vdac1", "Mfn2", "Endog", "Nipsnap2", "Park7", "Mief1", "Dnajc11", "Mff", "Miga2", "Slc25a46", "Samm50", "Opa1", "Ghitm", "Aifm1", "Fundc2", "Marchf5", "Mief2", "Bnip3", "Vps13d", "Mtfr1", "Synj2bp", "Bcl2l13", "Rhot2", "Tmem11", "Immt", "Mtch2", "Dnm1l", "Fundc1", "Tomm20", "Fis1", "Apool", "Micos13", "Aifm3", "Prkn", "Atad3a"…	Significant
mt_rRNA_modifications_genes	0.000116175	0.000512031	0.538434	-0.726509	-2.08321	16	c("Rcc1l", "Mtpap", "Mettl17", "Rpusd4", "Mettl5", "Trub2", "Mrm3", "Tfb1m", "Mettl15", "Mrm1", "Rpusd3", "Myg1", "Ngrn", "Mrm2")	Significant
mtRNA_ploycistronic_processing_genes	0.000160439	0.000681865	0.518848	-0.783031	-2.09559	13	c("Ybey", "Tbrg4", "Fastkd2", "Grsf1", "Ptcd2", "Fastk", "Hsd17b10", "Fastkd1", "Fastkd3", "Fastkd5", "Elac2", "Prorp", "Trmt10c")	Significant
Met_pyruvate_genes	0.000177971	0.000730294	0.518848	-0.751084	-2.07054	14	c("Pdk2", "Pdk1", "Pdp1", "Mpc1", "Pdpr", "Dlat", "Mpc2", "Pdhb", "Pdhx", "Pdha1", "Dld")	Significant
OxPhos_C2_genes	0.000200035	0.000793472	0.518848	-0.873016	-1.93742	7	c("Sdhaf2", "Sdha", "Sdhaf3", "Sdhb", "Sdhd", "Sdhc", "Sdhaf1")	Significant
Met_electron_carriers_genes	0.000316168	0.00118197	0.498493	-0.715052	-2.01632	15	c("Gpd2", "Cyb5b", "Cycs", "Prodh", "Cyc1", "Etfdh", "Etfb", "Etfa", "Etfrf1")	Significant
Pro_homeostasis_genes	0.000317842	0.00118197	0.498493	-0.52087	-1.96507	50	c("Metap1d", "Mul1", "Oma1", "Clpx", "Mipep", "Atad1", "Park7", "Dnaja3", "Dnajc4", "Stoml2", "Maip1", "Pdf", "Nln", "Immp1l", "Lonp1", "Afg1l", "Spg7", "Pmpca", "Hspd1", "Pmpcb", "Clpb", "Timm8b", "Trap1", "Timm9", "Pitrm1", "Clpp", "Afg3l2", "Timm10", "Phb2", "Immp2l")	Significant
Met_CoEnzymeQ_genes	0.000386461	0.0013936	0.498493	-0.764617	-2.04631	13	c("Coq10a", "Coq9", "Coq3", "Coq2", "Coq8a", "Pdss1", "Coq5", "Pdss2", "Coq7", "Coq6")	Significant
Sig_All_genes	0.000400027	0.00140009	0.498493	-0.514968	-1.89079	44	c("Pink1", "Mul1", "Pptc7", "Macrod1", "Dele1", "Akap1", "Vdac3", "Vdac1", "Mcrip2", "Micu3", "Slc25a12", "Mavs", "Sirt3", "Slc25a4", "Slc25a23", "Smdt1", "Nlrx1", "Mrs2", "Ppif", "Fundc2", "Rhot2", "Slc25a25", "Prkaca", "Micu2", "C1qbp", "Letm1")	Significant
TIM_combined_genes	0.000540441	0.0018375	0.477271	-0.720849	-1.98719	14	c("Dnajc19", "Timm21", "Timm17a", "Grpel1", "Timm23", "Timm44", "Dnajc15", "Timm50", "Romo1", "Pam16")	Significant
Mito_Fission_genes	0.000897422	0.00296648	0.477271	-0.704257	-1.94145	14	c("Mul1", "Oma1", "Mtfp1", "Mief1", "Mff", "Slc25a46", "Mief2", "Mtfr1", "Dnm1l", "Fis1")	Significant
Met_Detox_ROS_n_glutathione_genes	0.00118846	0.00382234	0.45506	-0.570849	-1.88052	27	c("Txnrd2", "Oxr1", "Sod2", "Msrb3", "Aldh9a1", "Txn2", "Glrx2", "Prdx3", "Prdx5", "Prxl2a", "Gpx4", "Prdx6", "Sod1", "Hagh", "Msrb2", "Prdx2", "Msra")	Significant
Mito_Fusion_genes	0.00127768	0.00400114	0.45506	-0.787385	-1.91382	9	c("Mfn1", "Oma1", "Mfn2", "Miga2", "Opa1", "Mtch2", "Miga1", "Arl2")	Significant
Pro_Proteases_genes	0.00131471	0.00401156	0.45506	-0.561174	-1.87732	29	c("Metap1d", "Oma1", "Clpx", "Mipep", "Atad1", "Nln", "Immp1l", "Lonp1", "Afg1l", "Spg7", "Pmpca", "Pmpcb", "Clpb", "Pitrm1", "Clpp", "Afg3l2")	Significant
Met_cytochromes_genes	0.00139347	0.00410023	0.45506	-0.921482	-1.71793	4	c("Cyb5b", "Cycs", "Cyc1")	Significant
Met_propanoate_genes	0.00141269	0.00410023	0.45506	-0.921419	-1.71781	4	c("Pccb", "Mmut", "Pcca", "Mcee")	Significant
SMT_SLC25A_genes	0.00172588	0.00488998	0.45506	-0.481017	-1.76613	44	c("Slc25a38", "Slc25a26", "Slc25a44", "Slc25a19", "Slc25a11", "Slc25a12", "Slc25a42", "Slc25a4", "Slc25a23", "Slc25a46", "Slc25a15", "Slc25a35", "Mtch2", "Slc25a28", "Slc25a51", "Slc25a25", "Slc25a30", "Slc25a20", "Slc25a33", "Slc25a32")	Significant
Met_Vitamins	0.00194108	0.00537181	0.45506	-0.477387	-1.77068	48	c("Rdh14", "Mccc1", "Slc25a38", "Plpbp", "Mmut", "Rfk", "Slc25a19", "Rdh13", "Mto1", "Gtpbp3", "Pcca", "Flad1", "Etfdh", "Etfb", "Txn2", "Mmadhc", "Fdx1", "Etfa", "Glrx2", "Mthfd2l", "Mmaa", "Qdpr", "Slc25a32", "Dhrs4", "Acacb")	Significant
OxPhos_C5_genes	0.00222125	0.00600747	0.431708	-0.815455	-1.80968	7	c("Atpsckmt", "Atpaf1", "Fmc1", "Tmem70", "Atp5pb", "Dmac2l")	Significant
Mito_cristae_genes	0.00229851	0.00607828	0.431708	-0.813031	-1.8043	7	c("Chchd3", "Apoo", "Opa1", "Immt", "Apool", "Micos13")	Significant
Met_Glu_genes	0.00287795	0.00744514	0.431708	-0.805499	-1.78759	7	c("Glud1", "Gpt2", "Slc25a12", "Got2", "Gls")	Significant
Met_T2_FAO_syn_genes	0.00334151	0.00846041	0.431708	-0.802175	-1.78021	7	c("Ndufab1", "Mecr", "Cbr4", "Acsf3", "Oxsm", "Mcat")	Significant
Met_BCAA_DeHyd_complex_genes	0.00375705	0.00931436	0.431708	-0.855738	-1.74068	5	c("Bckdhb", "Bckdha", "Dbt", "Dld", "Ppm1k")	Significant
mtDNA_nucleoid_genes	0.00421574	0.0102382	0.407018	-0.746759	-1.81507	9	c("Poldip2", "Polrmt", "Polg", "Twnk", "Tfam", "Atad3a", "Ssbp1", "Mterf2")	Significant
Pro_prepro_cleavage_genes	0.00575657	0.0137006	0.407018	-0.77113	-1.78119	8	c("Mipep", "Uqcrc1", "Uqcrc2", "Immp1l", "Pmpca", "Pmpcb", "Immp2l")	Significant
Met_itaconate_genes	0.00596462	0.0139174	0.407018	-0.829915	-1.75393	6	c("Auh", "Suclg1", "Clybl", "Sucla2", "Suclg2")	Significant
Mito_autophagy_genes	0.00691377	0.0158219	0.407018	-0.610132	-1.79434	17	c("Pink1", "Nipsnap2", "Park7", "Marchf5", "Vps13d", "Bcl2l13", "Fundc1", "Prkn", "Snap29", "Stx17", "Parl", "Tomm7")	Significant
Met_CoEnzymeA_genes	0.00846564	0.0190078	0.38073	-0.827474	-1.68318	5	c("Pank2", "Slc25a42", "Nudt8", "Nudt19")	Significant
Transcription_genes	0.00881692	0.0194299	0.38073	-0.764925	-1.69755	7	c("Tfb2m", "Mtres1", "Polrmt", "Mrpl12", "Tfam", "Top1mt", "Tefm")	Significant
Met_GABA_genes	0.0092283	0.0199667	0.38073	-0.824702	-1.67754	5	c("Adhfe1", "Glud1", "Aldh9a1")	Significant
Mito_MICOS_complex	0.00948086	0.0201468	0.38073	-0.807742	-1.70707	6	c("Chchd3", "Apoo", "Immt", "Apool", "Micos13")	Significant
Met_NAD_genes	0.00976878	0.0203945	0.38073	-0.658174	-1.76144	13	c("Kyat3", "Nmnat3", "Nnt", "Sirt3", "Nudt13", "Sirt5", "Slc25a51", "Naxd", "Nadk2", "Naxe", "Sirt4")	Significant
Mito_mitophagy_genes	0.0107609	0.0220784	0.38073	-0.610173	-1.68209	14	c("Pink1", "Nipsnap2", "Park7", "Marchf5", "Vps13d", "Bcl2l13", "Fundc1", "Prkn", "Parl", "Tomm7")	Significant
Met_ketone_genes	0.0130263	0.0262734	0.38073	-0.738612	-1.70608	8	c("Acat1", "Oxct1", "Acaa2", "Hadhb", "Hmgcl")	Significant
Met_Gly_genes	0.0156154	0.0309705	0.38073	-0.59243	-1.63318	14	c("Slc25a38", "Gcat", "Etfdh", "Etfb", "Dld", "Etfa", "Gcsh")	Significant
TOMM_genes	0.0161527	0.0315111	0.352488	-0.743603	-1.65023	7	c("Tomm40l", "Tomm40", "Tomm20", "Tomm5", "Tomm22", "Tomm7", "Tomm34")	Significant
Met_Sulfur_genes	0.016783	0.0322126	0.352488	-0.64987	-1.67444	11	c("Tst", "Mpst", "Suox", "Got2", "Ethe1", "Slc25a30", "Sqor", "Msrb2", "Msra")	Significant
Met_Detox_Xenobiotic_genes	0.0184928	0.0347723	0.352488	-0.541268	-1.6391	19	c("Tst", "Maoa", "Bphl", "Cyb5b", "Mpst", "Gstk1", "Ephx2", "Aldh2", "Mtarc1")	Significant
mtDNA_replication_genes	0.018701	0.0347723	0.352488	-0.584053	-1.61008	14	c("Tfb2m", "Polrmt", "Polg", "Twnk", "Mgme1", "Tfam", "Top3a", "Top1mt")	Significant
Met_Q_linked_rxns_genes	0.0193404	0.0354078	0.352488	-0.645193	-1.66239	11	c("Gpd2", "Prodh", "Etfdh", "Etfb", "Etfa", "Etfrf1")	Significant
Met_Heme_containing_proteins_genes	0.0198947	0.0354488	0.352488	-0.685651	-1.66654	9	c("Cyb5b", "Cycs", "Sdhd", "Cyc1", "Sdhc")	Significant
Mito_Organelle_contact_genes	0.0199586	0.0354488	0.352488	-0.62939	-1.68441	13	c("Mfn1", "Vdac1", "Mfn2", "Miga2", "Fundc2", "Synj2bp", "Atad3a", "Stx17")	Significant
Mito_intraMito_membrane_interactions_genes	0.0255308	0.044679	0.352488	-0.703343	-1.62461	8	c("Chchd3", "Dnajc11", "Slc25a46", "Samm50", "Atad3a", "Mtx2")	Significant
mt_tRNA_modifications_genes	0.0323521	0.0557957	0.321776	-0.519199	-1.5933	20	c("Mto1", "Gtpbp3", "Rpusd4", "Cdk5rap1", "Hsd17b10", "Trnt1", "Osgepl1", "Trmt10c", "Nsun2", "Trmt1", "Trmu", "Alkbh1", "Dus2", "Trmt5")	Not Significant
OxPhos_cytochromeC_genes	0.0344283	0.0585281	0.321776	-0.883024	-1.50555	3	c("Cycs", "Hccs")	Not Significant
Met_Nucleotide_genes	0.0367678	0.061625	0.321776	-0.426487	-1.48681	33	c("Ppa2", "Nt5m", "Suclg1", "Sucla2", "Dut", "Slc25a4", "Slc25a23", "Dguok", "Ckmt2", "Ak3", "Nudt2", "Slc25a25", "Slc25a33", "Nudt9", "Nme6", "Guk1", "Paics")	Not Significant
Met_Glyoxlate_genes	0.0382989	0.0632996	0.321776	-0.747067	-1.57884	6	c("Grhpr", "Got2", "Ldhb", "Hoga1")	Not Significant
Pro_import_motor_genes	0.0389319	0.0634644	0.321776	-0.743943	-1.57224	6	c("Dnajc19", "Grpel1", "Timm44", "Dnajc15", "Pam16")	Not Significant
Met_Copper_genes	0.0400294	0.0643717	0.321776	-0.812459	-1.51467	4	c("Cox19", "Chchd7", "Sco1", "Cox11")	Not Significant
SMT_ABC_transporters_genes	0.0460845	0.0731207	0.321776	-0.673144	-1.55486	8	c("Abcd2", "Abcb10", "Abcb7", "Abcb8", "Abcd1")	Not Significant
mtDNA_maintenance_genes	0.0476989	0.0746864	0.321776	-0.435921	-1.45831	29	c("Ppa2", "Tfb2m", "Endog", "Poldip2", "Polrmt", "Polg", "Twnk", "Mgme1", "Polb", "Tfam", "Top3a", "Top1mt", "Atad3a", "Ssbp1", "Mettl4", "Mterf2", "Lig3")	Not Significant
Met_Vit_B12_genes	0.0526369	0.0813479	0.321776	-0.800557	-1.49248	4	c("Mmut", "Mmadhc", "Mmaa", "Mmab")	Not Significant
Pro_chaperones_genes	0.0543478	0.0829153	0.287857	-0.534898	-1.47458	14	c("Dnaja3", "Maip1", "Hspd1", "Timm8b", "Trap1", "Timm9", "Timm10", "Phb2", "Timm8a1", "Hspe1")	Not Significant
Met_Detox_selenoproteins_genes	0.0614754	0.0914634	0.261664	-0.765416	-1.55695	5	c("Txnrd2", "Selenoo", "Gpx4")	Not Significant
Met_Molybdenum_Cofactor_syn	0.0628931	0.0914634	0.261664	-0.779341	-1.45293	4	c("Suox", "Abcb7", "Mtarc1")	Not Significant
Met_Vit_biotin_utilizing_genes	0.0628931	0.0914634	0.261664	-0.778695	-1.45173	4	c("Mccc1", "Pcca", "Acacb")	Not Significant
fMet_processing_genes	0.0630252	0.0914634	0.261664	-0.852877	-1.45415	3	c("Metap1d", "Pdf")	Not Significant
Met_Carnitine_syn_n_transport_genes	0.0715789	0.101404	0.245042	-0.704613	-1.48912	6	c("Cpt2", "Cpt1c", "Tmlhe", "Slc25a20", "Cpt1b")	Not Significant
Met_Vit_B2_genes	0.0714286	0.101404	0.245042	-0.841248	-1.43433	3	c("Rfk", "Flad1", "Slc25a32")	Not Significant
Sig_Ca_MPTP_genes	0.0758197	0.106148	0.234393	-0.734862	-1.4948	5	c("Vdac3", "Vdac1", "Slc25a4", "Ppif")	Not Significant
Met_Mal_Asp_shuttle_genes	0.101053	0.139829	0.204295	-0.669985	-1.41593	6	c("Mdh2", "Slc25a11", "Slc25a12", "Got2")	Not Significant
MIA40_genes	0.107143	0.146552	0.197822	-0.798496	-1.36143	3	c("Gfer", "Aifm1", "Chchd4")	Not Significant
Mito_apoptosis_genes	0.116751	0.15788	0.168238	0.400274	1.32324	32	c("Casp3", "Pmaip1", "Bcl2l11", "Bok", "Bax", "Bbc3", "Casp9", "Casp8", "Septin4", "Htra2", "Bid", "Bak1", "Styxl1", "Bik", "Ifi27")	Not Significant
Sig_Ca_Homeostasis_genes	0.12212	0.163284	0.193813	-0.425734	-1.32134	21	c("Vdac3", "Vdac1", "Micu3", "Slc25a12", "Slc25a4", "Slc25a23", "Smdt1", "Ppif", "Rhot2", "Slc25a25", "Micu2", "Letm1")	Not Significant
OxPhos_respirasome_assembly_genes	0.127883	0.169089	0.179782	-0.728726	-1.35857	4	c("Rab5if", "Higd1a", "Higd2a", "Cox7a2l")	Not Significant
Met_lipoate_insertion_genes	0.138365	0.180939	0.172324	-0.722745	-1.34742	4	c("Lias", "Gcsh", "Lipt1", "Lipt2")	Not Significant
Met_Cardiolipin_syn_genes	0.156522	0.202457	0.164406	-0.462396	-1.27471	14	c("Pnpla8", "Ptpmt1", "Triap1", "Hadha", "Gpam", "Crls1", "Tamm41")	Not Significant
Met_gluconeogensis_genes	0.178197	0.228016	0.15017	-0.574938	-1.27592	7	c("Mpc1", "Mdh2", "Slc25a11", "Mpc2")	Not Significant
mtDNA_stability_n_decay_genes	0.212185	0.268617	0.13649	-0.733188	-1.25008	3	c("Endog", "Mgme1")	Not Significant
Met_phospholipid_genes	0.228235	0.285895	0.1396	-0.378338	-1.21792	23	c("Chpt1", "Pnpla8", "Ptpmt1", "Triap1", "Gpam", "Prelid3b", "Prdx6", "Serac1", "Tamm41")	Not Significant
mt_mRNA_modifications_genes	0.251572	0.311845	0.123842	-0.660269	-1.23094	4	c("Mtpap", "Myg1", "Pde12")	Not Significant
Met_TCA_associated_genes	0.258134	0.31668	0.124434	-0.438573	-1.17373	13	c("Me3", "Mpc1", "Sfxn5", "Slc25a11", "Mpc2", "Fahd1", "D2hgdh", "L2hgdh")	Not Significant
SAM_genes	0.273109	0.331633	0.118288	-0.704761	-1.20162	3	c("Samm50", "Mtx2", "Mtx1")	Not Significant
Sig_Ca_EF_hands_genes	0.324786	0.3904	0.107972	-0.426683	-1.09938	11	c("Micu3", "Slc25a12", "Slc25a23", "Rhot2", "Slc25a25", "Micu2")	Not Significant
Met_Vit_A_genes	0.358607	0.426742	0.0992333	-0.532004	-1.08216	5	c("Rdh14", "Rdh13")	Not Significant
Met_Catechol_genes	0.384454	0.45297	0.096563	-0.657736	-1.12144	3	Maoa	Not Significant
Met_Vit_Choline_n_betaine_genes	0.396226	0.462264	0.0946646	-0.46722	-1.03687	7	c("Etfdh", "Etfb", "Etfa")	Not Significant
Sig_Immune_genes	0.459016	0.53032	0.0850427	-0.494053	-1.00497	5	c("Mavs", "Nlrx1", "C1qbp")	Not Significant
Met_Pro_genes	0.473361	0.536475	0.0833634	-0.489819	-0.996353	5	c("Oat", "Prodh")	Not Significant
Met_Vit_Folate_and_1C_genes	0.47007	0.536475	0.0756946	0.32835	0.985252	21	c("Aldh1l2", "Sardh", "Mthfd2", "Sfxn1", "Fpgs")	Not Significant
Met_kynurenine_genes	0.485294	0.544811	0.0833634	-0.59346	-1.01185	3	c("Kyat3", "Got2")	Not Significant
Met_Ser_genes	0.536965	0.597185	0.0739901	0.500914	0.964897	5	c("Sfxn1", "Sdsl", "Agxt", "Sfxn3")	Not Significant
Met_Detox_amidoxime_reducing_complex_genes	0.567227	0.625	0.0751182	-0.538267	-0.917743	3	c("Cyb5b", "Mtarc1")	Not Significant
Sig_Ca_uniporter_genes	0.595789	0.650449	0.0727141	-0.426265	-0.900861	6	c("Micu3", "Smdt1", "Micu2")	Not Significant
SMT_sideroflexins_genes	0.612705	0.662835	0.0699459	-0.426849	-0.868264	5	c("Sfxn5", "Sfxn4")	Not Significant
Sig_cAMP_PKA_genes	0.621053	0.665813	0.0706196	-0.419442	-0.886441	6	c("Akap1", "Prkaca")	Not Significant
Met_Cholesterol_bile_steroid_syn_genes	0.634615	0.674279	0.0702813	-0.344011	-0.886369	11	c("Hint2", "Fdx1", "Hsd17b10", "Scp2")	Not Significant
Met_Creatine_genes	0.671103	0.706736	0.0618406	0.534388	0.882916	3	c("Gatm", "Ckmt1")	Not Significant
Met_Iron_homeostasis_genes	0.706499	0.737486	0.0640704	-0.437038	-0.814773	4	c("Slc25a28", "Fam210b")	Not Significant
mtDNA_repair_n_modifcations_genes	0.748582	0.77462	0.0564118	0.314774	0.77258	10	c("Ogg1", "Ung", "Primpol", "Recql4", "Exog")	Not Significant
Sig_Ca_cycle_genes	0.830435	0.851912	0.0580984	-0.31575	-0.729333	8	c("Micu3", "Smdt1", "Micu2", "Letm1")	Not Significant
Met_Urea_Cycle_genes	0.86148	0.876206	0.0500923	0.328723	0.677478	6	c("Slc25a13", "Otc", "Nags", "Car5b")	Not Significant
Met_Vit_D_genes	0.967619	0.975819	0.0449543	0.297111	0.532047	4	c("Cyp27b1", "Cyp24a1", "Fdxr")	Not Significant
Mito_trafficking_genes	0.985263	0.985263	0.0487011	-0.234371	-0.495315	6	Rhot2	Not Significant

## Sheet: Rat GSEA Day 14
pathway	pval	FDR	log2err	ES	NES	size	leadingEdge	Significant
Met_All_genes	2.52558e-39	3.00544e-37	1.63442	-0.534504	-2.74494	426	c("Adhfe1", "Rdh14", "Aldh5a1", "Oxr1", "Acss1", "Acat1", "Lias", "Plpbp", "Ivd", "Fech", "Maoa", "Acadsb", "Pdk2", "Tst", "Txnrd2", "Slc25a44", "Tmlhe", "Pccb", "Slc25a38", "Hint2", "Echs1", "Bckdha", "Cyb5b", "Kyat3", "Glud1", "Gcat", "Prxl2a", "Mmut", "Acsm5", "Mlycd", "Pnpla8", "Grhpr", "Acad11", "Chpt1", "Rpia", "Mto1", "Gpt2", "Glrx2", "Triap1", "Mrps36", "Selenoo", "Slc25a11", "Gpd2", "Grp…	Significant
Mito_Central_Dogma_genes	6.46413e-38	3.84616e-36	1.60243	-0.656251	-3.17628	215	c("Gtpbp10", "Ybey", "Mrps5", "Tfb2m", "Mtrf1", "Lactb2", "Timm21", "Mrps35", "Ptcd2", "Mto1", "Twnk", "Mtg1", "Mrps15", "Tfam", "Mrps36", "Mrps23", "Gatb", "Mrpl54", "Metap1d", "Mrpl16", "Mrpl1", "Ppa2", "Mrpl39", "Lrpprc", "Polrmt", "Mrpl15", "Mtrf1l", "Poldip2", "Mrps18b", "Mrps33", "Iars2", "Rcc1l", "Mtpap", "Yars2", "Mrpl21", "Mrpl34", "Eral1", "Ears2", "Mtg2", "Aars2", "Guf1", "Mrpl58", "Mr…	Significant		Gene sets were defined as significant using the following cut off (|NES| >1 & FDR < 0.05)
OxPhos_All_genes	1.76528e-33	7.00227e-32	1.50239	-0.738212	-3.37591	123	c("Atpsckmt", "Ndufaf2", "Sdhaf3", "Ndufaf4", "Lyrm7", "Coa6", "Dmac2", "Timm21", "Cox7c", "Sdhaf2", "Tmem126a", "Cox19", "Cox6c", "Ecsit", "Ndufa6", "Ndufa1", "Ndufb11", "Dmac1", "Cox10", "Ttc19", "Dmac2l", "Ndufa5", "Cox16", "Ndufa4", "Sdhd", "Ndufb6", "Ndufa8", "Ndufs7", "Cox7b", "Rab5if", "Uqcc2", "Tmem186", "Ndufb4", "Sdha", "Taco1", "Uqcrb", "Ndufs2", "Ndufab1", "Uqcc1", "Ndufb3", "Sdhb", "…	Significant
Met_Metals_n_CoFactors_genes	2.75157e-17	8.18593e-16	1.07687	-0.628635	-2.82986	111	c("Lias", "Fech", "Tmlhe", "Slc25a38", "Cyb5b", "Kyat3", "Glrx2", "Grpel1", "Nfu1", "Coq10a", "Cisd1", "Isca2", "Cox19", "Glrx5", "Nnt", "Slc25a51", "Nfs1", "Cpt1c", "Cox10", "Suox", "Pank2", "Isca1", "Coq2", "Coq3", "Sirt5", "Cpt1b", "Abcb7", "Sdhd", "Abcb10", "Etfdh", "Ndufs7", "Hspa9", "Ndufs2", "Fdx2", "Ndufab1", "Sdhb", "Nudt13", "Sirt3", "Fdx1", "Cycs", "Aco2", "Nmnat3", "Slc25a28", "Ndufv2…	Significant
OxPhos_C1_genes	4.5787e-15	9.08109e-14	0.996986	-0.740895	-2.93017	55	c("Ndufaf2", "Ndufaf4", "Dmac2", "Tmem126a", "Ecsit", "Ndufa6", "Ndufa1", "Ndufb11", "Dmac1", "Ndufa5", "Ndufb6", "Ndufa8", "Ndufs7", "Tmem186", "Ndufb4", "Ndufs2", "Ndufab1", "Ndufb3", "Timmdc1", "Aifm1", "Tmem70", "Ndufv2", "Ndufc2", "Ndufa3", "Tmem126b", "Ndufa11", "Ndufa13", "Ndufb2", "Ndufaf6", "Ndufaf3", "Ndufb9", "Ndufb10", "Ndufb5", "Ndufa9", "Ndufa10", "Ndufc1", "Ndufs8", "Ndufs3", "Nduf…	Significant
OxPhos_assembly_factors_genes	4.08051e-15	9.08109e-14	0.996986	-0.732873	-2.92497	58	c("Atpsckmt", "Ndufaf2", "Sdhaf3", "Ndufaf4", "Lyrm7", "Coa6", "Dmac2", "Timm21", "Sdhaf2", "Tmem126a", "Cox19", "Ecsit", "Dmac1", "Cox10", "Ttc19", "Cox16", "Rab5if", "Uqcc2", "Tmem186", "Taco1", "Uqcc1", "Coa4", "Timmdc1", "Aifm1", "Tmem70", "Fmc1", "Cmc1", "Cox15", "Sdhaf1", "Cmc2", "Tmem126b", "Tmem177", "Uqcc3", "Ndufaf6", "Ndufaf3", "Atpaf1", "Bcs1l", "Pet100", "Cox18", "Coa3", "Higd1a", "A…	Significant
mtRNA_metabolism_genes	1.96369e-13	3.33826e-12	0.943632	-0.659941	-2.73728	73	c("Ybey", "Tfb2m", "Lactb2", "Ptcd2", "Mto1", "Tfam", "Ppa2", "Lrpprc", "Polrmt", "Rcc1l", "Mtpap", "Eral1", "Mrps9", "Mrpl47", "Mettl17", "Fastkd3", "Fastkd2", "Mtres1", "Mrps7", "Endog", "Tfb1m", "Mettl5", "Noa1", "Top1mt", "Rpusd4", "Elac2", "Hsd17b10", "Tbrg4", "Grsf1", "Trnt1", "Mrpl12", "Ptcd1", "Gtpbp3", "Slirp", "Fastk", "Supv3l1", "Mrm1", "Mrm3", "Trub2", "Cdk5rap1", "Nsun2", "Fastkd1", …	Significant
Met_Lipid_genes	1.56474e-11	2.32755e-10	0.863415	-0.53817	-2.44285	114	c("Acss1", "Acat1", "Lias", "Acadsb", "Pccb", "Hint2", "Echs1", "Mmut", "Acsm5", "Mlycd", "Pnpla8", "Acad11", "Chpt1", "Triap1", "Pcca", "Etfa", "Amacr", "Crat", "Acot2", "Acaa1a", "Phyh", "Cpt1c", "Ehhadh", "Acot13", "Mecr", "Cbr4", "Eci1", "Ech1", "Cpt1b", "Mcee", "Etfdh", "Acadm", "Ptges2", "Gcsh", "Hadha", "Hadhb", "Ptpmt1", "Ndufab1", "Acacb", "Fdx1", "Prdx6", "Etfb", "Crls1", "Acads", "Prel…	Significant
Pro_import_n_sorting_genes	1.83631e-11	2.42801e-10	0.863415	-0.728251	-2.79538	44	c("Pmpca", "Tomm34", "Gfer", "Timm21", "Grpel1", "Immp2l", "Tomm40", "Timm23", "Mipep", "Timm17a", "Dnajc19", "Tomm5", "Timm9", "Timm8b", "Tomm20", "Dnajc11", "Immp1l", "Aifm1", "Dnajc15", "Tomm40l", "Timm50", "Samm50", "Uqcrc2", "Pam16", "Pmpcb", "Timm10", "Oxa1l", "Romo1", "Timm44", "Chchd4", "Uqcrc1", "Timm8a1", "Tomm7", "Tomm22")	Significant
Met_BCAA_genes	8.42831e-11	1.00297e-09	0.839089	-0.836162	-2.72508	24	c("Acat1", "Ivd", "Acadsb", "Slc25a44", "Echs1", "Bckdha", "Hibadh", "Mccc1", "Etfa", "Bckdhb", "Aldh6a1", "Etfdh", "Mccc2", "Auh", "Hadha", "Etfb", "Hmgcl", "Dbt", "Acad8", "Hsd17b10", "Bcat2", "Ppm1k", "Hibch", "Dld")	Significant
Pro_All	1.28968e-10	1.3952e-09	0.826657	-0.574311	-2.43426	82	c("Dnaja3", "Clpb", "Clpx", "Pmpca", "Atad1", "Oma1", "Tomm34", "Gfer", "Timm21", "Stoml2", "Grpel1", "Metap1d", "Mul1", "Immp2l", "Tomm40", "Timm23", "Mipep", "Timm17a", "Dnajc19", "Dnajc4", "Tomm5", "Timm9", "Timm8b", "Tomm20", "Park7", "Dnajc11", "Hspd1", "Immp1l", "Lonp1", "Clpp", "Aifm1", "Pitrm1", "Dnajc15", "Hspe1", "Tomm40l", "Timm50", "Samm50", "Uqcrc2", "Phb2", "Pam16", "Maip1", "Pmpcb"…	Significant
Met_FAO_genes	4.20738e-10	4.17232e-09	0.814036	-0.718175	-2.6757	40	c("Acss1", "Acat1", "Acadsb", "Pccb", "Echs1", "Mmut", "Acsm5", "Acad11", "Pcca", "Etfa", "Amacr", "Crat", "Cpt1c", "Eci1", "Cpt1b", "Mcee", "Etfdh", "Acadm", "Hadha", "Hadhb", "Acacb", "Etfb", "Acads", "Acot11", "Hsd17b10", "Acsl1", "Acsf2", "Acadvl", "Cpt2", "Slc25a20")	Significant
Met_AA_genes	1.51549e-09	1.38726e-08	0.788187	-0.564877	-2.40567	83	c("Adhfe1", "Aldh5a1", "Acat1", "Ivd", "Maoa", "Acadsb", "Slc25a44", "Slc25a38", "Echs1", "Bckdha", "Kyat3", "Glud1", "Gcat", "Grhpr", "Gpt2", "Aldh9a1", "Hibadh", "Mccc1", "Etfa", "Dglucy", "Bckdhb", "Prodh", "Aldh6a1", "Etfdh", "Mccc2", "Oat", "Auh", "Gcsh", "Hadha", "Hadhb", "Hoga1", "Etfb", "Hmgcl", "Dbt", "Got2", "Acad8", "Hsd17b10", "Bcat2", "Ppm1k", "Hibch", "Dlst", "Dld", "Slc25a12", "Ldh…	Significant
Met_carb_genes	4.94766e-09	4.20551e-08	0.761461	-0.591811	-2.43434	68	c("Acat1", "Pdk2", "Pccb", "Mmut", "Rpia", "Mrps36", "Slc25a11", "Gpd2", "Pcca", "Ldhd", "Me3", "Suclg2", "Pdk1", "Sdhd", "Mcee", "Ogdh", "Auh", "Sdha", "Idh3a", "Suclg1", "Mpc1", "Glyctk", "Hadhb", "Pdp1", "Pdpr", "Mpc2", "Idh2", "Sdhb", "Oxct1", "Aco2", "Ldhal6b", "Hmgcl", "Idh3g", "Sucla2", "Got2", "Idh3b", "Pdhx", "Pdhb", "Sfxn5", "Dlst", "Pdha1", "Dld", "L2hgdh", "D2hgdh", "Sdhc", "Slc25a12"…	Significant
OxPhos_C4_genes	1.12009e-08	8.88604e-08	0.74774	-0.720361	-2.60222	36	c("Coa6", "Timm21", "Cox7c", "Cox19", "Cox6c", "Cox10", "Cox16", "Ndufa4", "Cox7b", "Taco1", "Coa4", "Cox6a2", "Cmc1", "Cox15", "Cmc2", "Tmem177", "Cox6b1", "Cox5a", "Cox5b", "Cox4i1", "Pet100", "Cox18", "Coa3", "Higd1a", "Coa8", "Coa7", "Sco1")	Significant
mtRNA_granules_genes	1.84967e-07	1.37569e-06	0.690132	-0.714328	-2.422	28	c("Ptcd2", "Mtpap", "Eral1", "Mrps9", "Mrpl47", "Fastkd2", "Mrps7", "Tfb1m", "Noa1", "Rpusd4", "Hsd17b10", "Grsf1", "Ptcd1", "Fastk", "Supv3l1", "Mrm1", "Trub2", "Fastkd1", "Trmt10c", "Fastkd5", "Prorp", "Rmnd1", "Alkbh1", "Mrm2", "Rpusd3", "Dhx30")	Significant
Met_FS_containing_proteins_genes	9.78044e-07	6.84631e-06	0.643552	-0.689094	-2.37835	31	c("Lias", "Fech", "Glrx2", "Nfu1", "Cisd1", "Isca2", "Glrx5", "Nfs1", "Isca1", "Etfdh", "Ndufs7", "Ndufs2", "Fdx2", "Sdhb", "Fdx1", "Aco2", "Ndufv2", "Uqcrfs1", "Bola1", "Bola3", "Ndufs8", "Ndufv1", "Nubpl", "Iscu")	Significant
Met_TCA_genes	1.89804e-06	1.25481e-05	0.643552	-0.77225	-2.37984	19	c("Mrps36", "Suclg2", "Sdhd", "Ogdh", "Sdha", "Idh3a", "Suclg1", "Idh2", "Sdhb", "Aco2", "Idh3g", "Sucla2", "Idh3b", "Dlst", "Dld", "Sdhc", "Mdh2", "Cs")	Significant
Met_FeS_cluster_syn_genes	2.45507e-06	1.53765e-05	0.627257	-0.739022	-2.38054	23	c("Grpel1", "Nfu1", "Cisd1", "Isca2", "Glrx5", "Nfs1", "Isca1", "Abcb7", "Hspa9", "Fdx2", "Ndufab1", "Fdx1", "Bola1", "Bola3", "Fxn", "Nubpl", "Iscu", "Iba57", "Lyrm4", "Cisd3")	Significant
Met_Detox_genes	7.74945e-06	4.61092e-05	0.593325	-0.56945	-2.2029	47	c("Oxr1", "Maoa", "Tst", "Txnrd2", "Cyb5b", "Prxl2a", "Acsm5", "Glrx2", "Selenoo", "Aldh9a1", "Bphl", "Sod2", "Prdx5", "Prdx3", "Mpst", "Gstk1", "Msrb3", "Prdx6", "Txn2", "Hagh", "Gpx4", "Mtarc1", "Sod1", "Msrb2", "Nit1", "Ephx2", "Nit2")	Significant
OxPhos_C3_genes	8.43841e-06	4.78177e-05	0.593325	-0.813782	-2.25801	14	c("Lyrm7", "Ttc19", "Uqcc2", "Uqcrb", "Uqcc1", "Uqcr10", "Uqcc3", "Uqcrfs1", "Uqcrq", "Uqcrc2", "Bcs1l", "Uqcrh", "Uqcrc1", "Cyc1")	Significant
mtRNA_ploycistronic_processing_genes	3.96583e-05	0.000209812	0.557332	-0.7912	-2.15049	13	c("Ybey", "Ptcd2", "Fastkd3", "Fastkd2", "Elac2", "Hsd17b10", "Tbrg4", "Grsf1", "Fastk", "Fastkd1", "Trmt10c", "Fastkd5", "Prorp")	Significant
mtRNA_stability_n_decay_genes	4.0552e-05	0.000209812	0.557332	-0.739217	-2.17483	17	c("Lactb2", "Lrpprc", "Mtpap", "Fastkd3", "Fastkd2", "Endog", "Tbrg4", "Grsf1", "Slirp", "Fastk", "Supv3l1", "Fastkd1", "Fastkd5", "Pnpt1")	Significant
Met_Detox_ROS_n_glutathione_genes	4.40705e-05	0.000218516	0.557332	-0.643359	-2.15812	27	c("Oxr1", "Txnrd2", "Prxl2a", "Glrx2", "Aldh9a1", "Sod2", "Prdx5", "Prdx3", "Msrb3", "Prdx6", "Txn2", "Hagh", "Gpx4", "Sod1", "Msrb2", "Nit1")	Significant
Met_GABA_genes	5.42618e-05	0.000258286	0.557332	-0.955096	-1.89834	5	c("Adhfe1", "Aldh5a1", "Glud1", "Aldh9a1")	Significant
Met_Heme_syn_n_processing_genes	8.01534e-05	0.000366856	0.538434	-0.749022	-2.15442	16	c("Fech", "Slc25a38", "Cox10", "Abcb7", "Abcb10", "Fdx2", "Fdx1", "Cox15", "Hccs", "Cpox", "Ppox", "Abcb6")	Significant
Mito_All_genes	0.000200043	0.000850183	0.518848	-0.409132	-1.77808	94	c("Ghitm", "Mfn1", "Vps13d", "Pink1", "Marchf5", "Bnip3", "Oma1", "Vdac1", "Synj2bp", "Chchd3", "Mul1", "Bcl2l13", "Apoo", "Mtfp1", "Mfn2", "Rhot2", "Tomm20", "Park7", "Dnajc11", "Opa1", "Miga2", "Mtfr1", "Endog", "Mff", "Mtch2", "Cycs", "Aifm1", "Fundc2", "Samm50", "Mief1", "Tmem11", "Arl2", "Nipsnap2", "Micos13", "Prkn", "Slc25a46", "Fis1", "Snap29", "Fundc1", "Tomm7", "Atad3a", "Mief2", "Apool…	Significant
TIM_combined_genes	0.000197689	0.000850183	0.518848	-0.755168	-2.09537	14	c("Timm21", "Grpel1", "Timm23", "Timm17a", "Dnajc19", "Dnajc15", "Timm50", "Pam16", "Romo1", "Timm44")	Significant
Met_Lys_genes	0.000526506	0.00210945	0.477271	-0.709692	-2.0413	16	c("Acat1", "Echs1", "Etfa", "Etfdh", "Hadhb", "Etfb", "Dlst", "Dld", "Slc25a29", "Gcdh", "Hadh", "Acaa2", "Dhtkd1")	Significant
Pro_homeostasis_genes	0.000531794	0.00210945	0.477271	-0.497356	-1.93474	50	c("Dnaja3", "Clpb", "Clpx", "Pmpca", "Atad1", "Oma1", "Stoml2", "Metap1d", "Mul1", "Immp2l", "Mipep", "Dnajc4", "Timm9", "Timm8b", "Park7", "Hspd1", "Immp1l", "Lonp1", "Clpp", "Pitrm1", "Hspe1", "Phb2", "Maip1", "Pmpcb", "Timm10", "Afg3l2", "Afg1l", "Trap1", "Timm8a1", "Ide", "Dnlz", "Nln", "Pdf", "Lactb", "Xpnpep3")	Significant
Met_Vitamins	0.000834628	0.0032039	0.477271	-0.480356	-1.85543	48	c("Rdh14", "Plpbp", "Slc25a38", "Mmut", "Mto1", "Glrx2", "Mccc1", "Pcca", "Etfa", "Mmadhc", "Rfk", "Slc25a32", "Dhrs4", "Flad1", "Etfdh", "Slc25a19", "Acacb", "Fdx1", "Txn2", "Etfb", "Aldh1l1", "Rdh13")	Significant
Mito_Fusion_genes	0.00128066	0.00476246	0.45506	-0.796695	-1.93584	9	c("Mfn1", "Oma1", "Mfn2", "Opa1", "Miga2", "Mtch2", "Arl2")	Significant
SMT_all_genes	0.00188007	0.00677965	0.45506	-0.384201	-1.61199	77	c("Slc25a44", "Slc25a26", "Slc25a38", "Vdac1", "Slc30a9", "Smdt1", "Slc25a11", "Micu3", "Vdac3", "Slc25a51", "Slc25a32", "Abcb7", "Abcb10", "Vdac2", "Slc25a19", "Micu2", "Slc25a33", "Mpc1", "Mpc2", "Abcd2", "Mtch2", "Mrs2", "Slc25a28", "Slc25a4", "Abcb8", "Slc25a20", "Sfxn5", "Slc25a46", "Abcd1", "Romo1", "Slc25a12", "Slc25a29", "Abcb6", "Slc25a15", "Mpv17l", "Ccdc51", "Slc25a25", "Sfxn4")	Significant
mt_rRNA_modifications_genes	0.00194193	0.00679677	0.45506	-0.673837	-1.93817	16	c("Rcc1l", "Mtpap", "Mettl17", "Tfb1m", "Mettl5", "Rpusd4", "Mrm1", "Mrm3", "Trub2", "Mrm2", "Nsun4", "Rpusd3", "Myg1", "Ngrn", "Trit1")	Significant
Met_propanoate_genes	0.00216662	0.00716188	0.431708	-0.917793	-1.72628	4	c("Pccb", "Mmut", "Pcca", "Mcee")	Significant
OxPhos_C2_genes	0.00211996	0.00716188	0.431708	-0.825123	-1.85486	7	c("Sdhaf3", "Sdhaf2", "Sdhd", "Sdha", "Sdhb", "Sdhaf1", "Sdhc")	Significant
Pro_Proteases_genes	0.00283087	0.0091047	0.431708	-0.529885	-1.81279	29	c("Clpb", "Clpx", "Pmpca", "Atad1", "Oma1", "Metap1d", "Immp2l", "Mipep", "Immp1l", "Lonp1", "Clpp", "Pitrm1", "Pmpcb", "Afg3l2", "Afg1l", "Ide", "Nln", "Lactb", "Xpnpep3")	Significant
Met_electron_carriers_genes	0.00343859	0.0107682	0.431708	-0.654364	-1.84639	15	c("Cyb5b", "Gpd2", "Etfa", "Prodh", "Etfdh", "Etfrf1", "Cycs", "Etfb")	Significant
OxPhos_C5_genes	0.00443933	0.0135456	0.407018	-0.803782	-1.80688	7	c("Atpsckmt", "Dmac2l", "Tmem70", "Fmc1", "Atp5pb", "Atpaf1", "Atpaf2")	Significant
Mito_autophagy_genes	0.00464557	0.0138206	0.407018	-0.608078	-1.78901	17	c("Vps13d", "Pink1", "Marchf5", "Bcl2l13", "Park7", "Nipsnap2", "Prkn", "Snap29", "Fundc1", "Tomm7")	Significant
Met_NAD_genes	0.004797	0.013923	0.407018	-0.651724	-1.77139	13	c("Kyat3", "Nnt", "Slc25a51", "Sirt5", "Nudt13", "Sirt3", "Nmnat3", "Naxd")	Significant
Mito_Organelle_contact_genes	0.00596851	0.0169108	0.407018	-0.64052	-1.74094	13	c("Mfn1", "Vdac1", "Synj2bp", "Mfn2", "Miga2", "Fundc2", "Atad3a", "Rmdn3", "Stx17", "Pigbos1")	Significant
TOMM_genes	0.00659102	0.0182403	0.407018	-0.79323	-1.78316	7	c("Tomm34", "Tomm40", "Tomm5", "Tomm20", "Tomm40l", "Tomm7", "Tomm22")	Significant
Pro_prepro_cleavage_genes	0.00710822	0.0192245	0.407018	-0.764999	-1.80719	8	c("Pmpca", "Immp2l", "Mipep", "Immp1l", "Uqcrc2", "Pmpcb", "Uqcrc1", "Xpnpep3")	Significant
Met_Vit_B2_genes	0.00762023	0.0201513	0.407018	-0.923902	-1.58368	3	c("Rfk", "Slc25a32", "Flad1")	Significant
Transcription_genes	0.00865348	0.0223862	0.38073	-0.780361	-1.75423	7	c("Tfb2m", "Tfam", "Polrmt", "Mtres1", "Top1mt", "Mrpl12")	Significant
Met_BCAA_DeHyd_complex_genes	0.0119974	0.0297435	0.38073	-0.83522	-1.66008	5	c("Bckdha", "Bckdhb", "Dbt", "Ppm1k", "Dld")	Significant
Met_CoEnzymeQ_genes	0.0117909	0.0297435	0.38073	-0.610063	-1.65816	13	c("Coq10a", "Coq2", "Coq3", "Coq9", "Pdss1", "Pdss2", "Coq5", "Coq7", "Coq8a", "Coq6")	Significant
Mito_mitophagy_genes	0.0126146	0.0306354	0.38073	-0.636295	-1.76553	14	c("Vps13d", "Pink1", "Marchf5", "Bcl2l13", "Park7", "Nipsnap2", "Prkn", "Fundc1", "Tomm7")	Significant
Met_ketone_genes	0.0139227	0.0331359	0.38073	-0.745274	-1.76059	8	c("Acat1", "Hadhb", "Oxct1", "Hmgcl")	Significant
mtDNA_replication_genes	0.0144911	0.0338126	0.38073	-0.630827	-1.75036	14	c("Tfb2m", "Twnk", "Tfam", "Polrmt", "Polg", "Top1mt", "Mgme1", "Ssbp1", "Top3a")	Significant
Mito_Fission_genes	0.0149081	0.0341166	0.38073	-0.625828	-1.73649	14	c("Oma1", "Mul1", "Mtfp1", "Mtfr1", "Mff", "Mief1", "Slc25a46", "Fis1", "Mief2", "Dnm1l")	Significant
Sig_All_genes	0.0154378	0.0346622	0.38073	-0.416466	-1.5986	44	c("Pink1", "Akap1", "Vdac1", "Mcrip2", "Smdt1", "Pptc7", "Micu3", "Mul1", "Vdac3", "Macrod1", "Dele1", "Rhot2", "Micu2", "Sirt3", "Mrs2", "Fundc2", "Slc25a4", "C1qbp")	Significant
Met_Q_linked_rxns_genes	0.0166188	0.0363741	0.352488	-0.654371	-1.67231	11	c("Gpd2", "Etfa", "Prodh", "Etfdh", "Etfrf1", "Etfb")	Significant
mt_tRNA_modifications_genes	0.0168116	0.0363741	0.352488	-0.531741	-1.65781	20	c("Mto1", "Rpusd4", "Hsd17b10", "Trnt1", "Gtpbp3", "Cdk5rap1", "Nsun2", "Trmt10c", "Trmu", "Alkbh1", "Dus2", "Trmt1", "Pus1", "Trit1", "Trmt5")	Significant
mtDNA_nucleoid_genes	0.0172	0.0365499	0.352488	-0.701383	-1.70425	9	c("Twnk", "Tfam", "Polrmt", "Poldip2", "Polg", "Ssbp1")	Significant
mtDNA_maintenance_genes	0.0204174	0.0426258	0.352488	-0.458284	-1.56784	29	c("Tfb2m", "Twnk", "Tfam", "Ppa2", "Polrmt", "Poldip2", "Polg", "Polb", "Endog", "Top1mt", "Mgme1", "Ssbp1", "Top3a")	Significant
Met_pyruvate_genes	0.0215822	0.0442808	0.352488	-0.606127	-1.68183	14	c("Pdk2", "Pdk1", "Mpc1", "Pdp1", "Pdpr", "Mpc2", "Pdhx", "Pdhb", "Pdha1", "Dld", "Dlat")	Significant
Mito_intraMito_membrane_interactions_genes	0.0265197	0.0534889	0.352488	-0.7075	-1.67136	8	c("Chchd3", "Dnajc11", "Samm50", "Slc25a46", "Atad3a", "Mtx2")	Not Significant
Pro_import_motor_genes	0.030684	0.0608567	0.352488	-0.766806	-1.62073	6	c("Grpel1", "Dnajc19", "Dnajc15", "Pam16", "Timm44")	Not Significant
Pro_chaperones_genes	0.0320588	0.0625408	0.321776	-0.590474	-1.63839	14	c("Dnaja3", "Timm9", "Timm8b", "Hspd1", "Hspe1", "Phb2", "Maip1", "Timm10", "Trap1", "Timm8a1", "Dnlz")	Not Significant
Met_Sulfur_genes	0.0338017	0.0648774	0.321776	-0.609368	-1.5573	11	c("Tst", "Suox", "Ethe1", "Mpst", "Got2", "Msrb2")	Not Significant
Mito_cristae_genes	0.0498728	0.0942042	0.321776	-0.691939	-1.55546	7	c("Chchd3", "Apoo", "Opa1", "Micos13", "Apool", "Immt")	Not Significant
Met_T2_FAO_syn_genes	0.0535131	0.099501	0.321776	-0.688601	-1.54796	7	c("Mecr", "Cbr4", "Ndufab1", "Mcat", "Acsf3", "Oxsm")	Not Significant
Met_Molybdenum_Cofactor_syn	0.0570776	0.102913	0.287857	-0.775847	-1.4593	4	c("Suox", "Abcb7", "Mtarc1")	Not Significant
Met_cytochromes_genes	0.0570776	0.102913	0.287857	-0.775871	-1.45934	4	c("Cyb5b", "Cycs", "Cyc1")	Not Significant
Met_Detox_Xenobiotic_genes	0.0635084	0.112798	0.287805	-0.481918	-1.48513	19	c("Maoa", "Tst", "Cyb5b", "Acsm5", "Bphl", "Mpst", "Gstk1")	Not Significant
MIA40_genes	0.0682303	0.117673	0.252961	-0.821905	-1.40885	3	c("Gfer", "Aifm1", "Chchd4")	Not Significant
Met_Carnitine_syn_n_transport_genes	0.0679612	0.117673	0.271289	-0.715024	-1.51128	6	c("Tmlhe", "Cpt1c", "Cpt1b", "Cpt2", "Slc25a20")	Not Significant
Met_Detox_selenoproteins_genes	0.0729412	0.124	0.257206	-0.740791	-1.47239	5	c("Txnrd2", "Selenoo", "Gpx4")	Not Significant
OxPhos_cytochromeC_genes	0.0767591	0.128653	0.237794	-0.806476	-1.3824	3	c("Cycs", "Hccs")	Not Significant
Met_Copper_genes	0.0820988	0.1342	0.287805	-0.780552	-1.46815	4	c("Cox19", "Chchd7", "Sco1")	Not Significant
Met_Glu_genes	0.0823245	0.1342	0.245042	-0.647693	-1.456	7	c("Glud1", "Gpt2", "Got2", "Slc25a12", "Gls")	Not Significant
Met_Heme_containing_proteins_genes	0.0835509	0.134359	0.252961	-0.591497	-1.43725	9	c("Cyb5b", "Sdhd", "Cycs", "Sdhc", "Cyc1", "Cyp27a1")	Not Significant
Met_itaconate_genes	0.0873786	0.138641	0.237794	-0.70087	-1.48137	6	c("Suclg2", "Auh", "Suclg1", "Sucla2", "Clybl")	Not Significant
Met_Vit_biotin_utilizing_genes	0.0913242	0.142994	0.224966	-0.74474	-1.40079	4	c("Mccc1", "Pcca", "Acacb")	Not Significant
Met_Gly_genes	0.0980392	0.151515	0.24134	-0.501428	-1.39132	14	c("Slc25a38", "Gcat", "Etfa", "Etfdh", "Gcsh", "Etfb", "Dld")	Not Significant
Met_Vit_B12_genes	0.100457	0.153261	0.213928	-0.740813	-1.3934	4	c("Mmut", "Mmadhc", "Mmaa", "Mmab")	Not Significant
SMT_SLC25A_genes	0.102894	0.154992	0.252961	-0.325495	-1.24941	44	c("Slc25a44", "Slc25a26", "Slc25a38", "Slc25a11", "Slc25a51", "Slc25a32", "Slc25a19", "Slc25a33", "Mtch2", "Slc25a28", "Slc25a4", "Slc25a20", "Slc25a46", "Slc25a12", "Slc25a29", "Slc25a15", "Slc25a25", "Slc25a23", "Slc25a39", "Slc25a30", "Slc25a35")	Not Significant
Met_Glyoxlate_genes	0.106796	0.158859	0.213928	-0.687147	-1.45236	6	c("Grhpr", "Hoga1", "Got2", "Ldhb")	Not Significant
OxPhos_respirasome_assembly_genes	0.109589	0.161001	0.204295	-0.732338	-1.37746	4	c("Rab5if", "Higd1a", "Higd2a", "Cox7a2l")	Not Significant
Mito_MICOS_complex	0.118932	0.172596	0.202072	-0.680574	-1.43847	6	c("Chchd3", "Apoo", "Micos13", "Apool", "Immt")	Not Significant
Met_CoEnzymeA_genes	0.122353	0.175422	0.195789	-0.693809	-1.37901	5	c("Pank2", "Nudt8", "Nudt19")	Not Significant
Met_Mal_Asp_shuttle_genes	0.131068	0.185388	0.191892	-0.673412	-1.42333	6	c("Slc25a11", "Got2", "Slc25a12", "Mdh2")	Not Significant
Met_lipoate_insertion_genes	0.13242	0.185388	0.184706	-0.714172	-1.34329	4	c("Lias", "Gcsh")	Not Significant
Met_phospholipid_genes	0.146269	0.202395	0.202072	-0.387602	-1.24855	23	c("Pnpla8", "Chpt1", "Triap1", "Ptpmt1", "Prdx6", "Prelid3b", "Serac1", "Pgs1", "Tamm41")	Not Significant
Met_Nucleotide_genes	0.203762	0.278709	0.173748	-0.331239	-1.16237	33	c("Nudt9", "Ppa2", "Nudt2", "Dut", "Nme6", "Suclg1", "Slc25a33", "Sucla2", "Slc25a4", "Dguok", "Nt5m", "Ckmt2", "Guk1", "Ak3", "Paics", "Slc25a25", "Antkmt", "Slc25a23", "Ak4")	Not Significant
Met_Cardiolipin_syn_genes	0.207283	0.280303	0.161979	-0.447134	-1.24067	14	c("Pnpla8", "Triap1", "Hadha", "Ptpmt1", "Crls1", "Pgs1", "Tamm41")	Not Significant
Met_Ser_genes	0.22357	0.298931	0.118815	0.658495	1.23633	5	c("Sfxn1", "Sdsl", "Agxt", "Sfxn3")	Not Significant
Met_Catechol_genes	0.240938	0.318574	0.128143	-0.716003	-1.22732	3	Maoa	Not Significant
SMT_ABC_transporters_genes	0.254279	0.331739	0.134273	-0.517183	-1.22176	8	c("Abcb7", "Abcb10", "Abcd2", "Abcb8", "Abcd1", "Abcb6")	Not Significant
Sig_Ca_MPTP_genes	0.256471	0.331739	0.130777	-0.619138	-1.23059	5	c("Vdac1", "Vdac3", "Slc25a4", "Ppif")	Not Significant
Mito_apoptosis_genes	0.301587	0.385902	0.0888945	0.367667	1.12647	32	c("Casp3", "Pmaip1", "Septin4", "Bcl2l11", "Bbc3", "Casp9", "Casp8", "Bax", "Bok", "Ifi27", "Htra2", "Bak1", "Bcl2", "Styxl1")	Not Significant
SAM_genes	0.326226	0.412988	0.107554	-0.677058	-1.16056	3	c("Samm50", "Mtx2", "Mtx1")	Not Significant
Sig_Ca_uniporter_genes	0.332524	0.41653	0.114751	-0.544725	-1.15134	6	c("Smdt1", "Micu3", "Micu2")	Not Significant
mt_mRNA_modifications_genes	0.353881	0.438665	0.10673	-0.597377	-1.12361	4	c("Mtpap", "Myg1")	Not Significant
fMet_processing_genes	0.38806	0.476073	0.0968878	-0.656193	-1.1248	3	c("Metap1d", "Pdf")	Not Significant
mtDNA_stability_n_decay_genes	0.424307	0.51523	0.0916795	-0.644387	-1.10456	3	c("Endog", "Mgme1")	Not Significant
Met_kynurenine_genes	0.430704	0.517714	0.0908241	-0.6387	-1.09481	3	c("Kyat3", "Got2")	Not Significant
Met_Vit_A_genes	0.44	0.5236	0.095288	-0.516809	-1.02721	5	c("Rdh14", "Dhrs4", "Rdh13")	Not Significant
Sig_Ca_Homeostasis_genes	0.445783	0.52523	0.109684	-0.317936	-0.996529	21	c("Vdac1", "Smdt1", "Micu3", "Vdac3", "Rhot2", "Micu2", "Slc25a4", "Ppif", "Slc25a12", "Letm1")	Not Significant
Met_Cholesterol_bile_steroid_syn_genes	0.502674	0.586453	0.0949752	-0.380332	-0.971975	11	c("Hint2", "Fdx1", "Hsd17b10")	Not Significant
Met_Vit_Folate_and_1C_genes	0.513433	0.593189	0.063079	0.349315	0.971997	21	c("Sardh", "Aldh1l2", "Mthfd2", "Sfxn1")	Not Significant
Sig_cAMP_PKA_genes	0.567961	0.649879	0.0826646	-0.420837	-0.889487	6	Akap1	Not Significant
Met_Detox_amidoxime_reducing_complex_genes	0.594883	0.6742	0.0734381	-0.531347	-0.910795	3	c("Cyb5b", "Mtarc1")	Not Significant
Met_TCA_associated_genes	0.600939	0.674639	0.057853	0.375272	0.912778	13	c("Pck2", "Slc25a1", "Acly", "Me2")	Not Significant
Met_Creatine_genes	0.609756	0.67814	0.0658312	0.569463	0.925803	3	c("Gatm", "Ckmt1")	Not Significant
Met_Pro_genes	0.622184	0.679366	0.0610364	0.475239	0.892267	5	Aldh18a1	Not Significant
Met_Vit_Choline_n_betaine_genes	0.622276	0.679366	0.0776799	-0.38619	-0.868146	7	c("Etfa", "Etfdh", "Etfb")	Not Significant
Sig_Ca_cycle_genes	0.662592	0.716804	0.0749279	-0.354416	-0.837252	8	c("Smdt1", "Micu3", "Micu2")	Not Significant
Met_gluconeogensis_genes	0.694397	0.744444	0.0549074	0.410333	0.836062	7	c("Pck2", "Slc25a1")	Not Significant
SMT_sideroflexins_genes	0.729636	0.775238	0.0535669	0.421781	0.791899	5	c("Sfxn1", "Sfxn2")	Not Significant
Met_Vit_D_genes	0.783105	0.824686	0.0632191	-0.399186	-0.750832	4	Fdx1	Not Significant
Met_Urea_Cycle_genes	0.791525	0.826241	0.048799	0.369201	0.725302	6	c("Slc25a13", "Car5b", "Otc", "Nags")	Not Significant
Sig_Ca_EF_hands_genes	0.828877	0.857708	0.0681513	-0.28225	-0.721316	11	c("Micu3", "Rhot2", "Micu2", "Slc25a12", "Slc25a25", "Slc25a23")	Not Significant
Mito_trafficking_genes	0.941748	0.966103	0.0573667	-0.260002	-0.549543	6	Rhot2	Not Significant
Met_Iron_homeostasis_genes	0.960993	0.969412	0.0419926	0.314619	0.553432	4	Slc25a37	Not Significant
Sig_Immune_genes	0.969412	0.969412	0.0545681	-0.267408	-0.531499	5	c("C1qbp", "Mavs")	Not Significant
mtDNA_repair_n_modifcations_genes	0.965147	0.969412	0.0609039	-0.229748	-0.569239	10	c("Polg", "Polb", "Apex1", "Lig3", "Mettl4")	Not Significant

## Sheet: Rat GSEA Day 28
pathway	pval	FDR	log2err	ES	NES	size	leadingEdge	Significant
Mito_Central_Dogma_genes	2.72176e-43	3.23889e-41	1.7148	-0.682793	-3.27105	215	c("Gtpbp10", "Tfb2m", "Mrps5", "Mtrf1", "Ybey", "Mrpl54", "Twnk", "Timm21", "Mrpl39", "Tfam", "Lactb2", "Metap1d", "Poldip2", "Mto1", "Mrps23", "Fastkd2", "Mrpl15", "Mtg2", "Ppa2", "Mtpap", "Mrps15", "Mrpl47", "Mrps36", "Mrps33", "Mrpl16", "Mrps7", "Tbrg4", "Mrpl1", "Mrps18b", "Yars2", "Noa1", "Mrpl43", "Guf1", "Mrm1", "Mrps35", "Rcc1l", "Mrpl38", "Ptcd2", "Mrpl42", "Mtres1", "Gfm1", "Gatb", "Mte…	Significant
Met_All_genes	4.32771e-36	2.57499e-34	1.56318	-0.529511	-2.73623	424	c("Rdh14", "Oxr1", "Plpbp", "Fech", "Grhpr", "Pdk2", "Amacr", "Cyb5b", "Slc25a44", "Hint2", "Lias", "Pnpla8", "Slc25a38", "Tst", "Prxl2a", "Aldh9a1", "Maoa", "Cox19", "Triap1", "Acat1", "Aldh5a1", "Ethe1", "Nudt9", "Mto1", "Auh", "Cisd1", "Flad1", "Mlycd", "Mmut", "Acadsb", "Gcat", "Isca1", "Ppa2", "Pgs1", "Msrb3", "Glrx5", "Glrx2", "Coq10a", "Mecr", "Mrps36", "Adhfe1", "Dhrs4", "Tmlhe", "Acss1",…	Significant		Gene sets were defined as significant using the following cut off (|NES| >1 & FDR < 0.05)
OxPhos_All_genes	2.78194e-32	1.1035e-30	1.47456	-0.737148	-3.21615	123	c("Atpsckmt", "Coa6", "Sdhaf3", "Ndufaf4", "Cox19", "Dmac2", "Lyrm7", "Timm21", "Sdhaf2", "Ndufaf2", "Rab5if", "Ecsit", "Tmem177", "Uqcc3", "Ttc19", "Cmc2", "Ndufa6", "Cox16", "Tmem186", "Ndufa8", "Uqcc2", "Tmem126a", "Dmac1", "Cox7c", "Hccs", "Timmdc1", "Cox10", "Cycs", "Atpaf1", "Tmem70", "Ndufa1", "Ndufb4", "Ndufa5", "Bcs1l", "Coa7", "Ndufb11", "Sdhd", "Ndufa4", "Ndufs2", "Cox6c", "Ndufs7", "C…	Significant
Met_Metals_n_CoFactors_genes	8.07893e-19	2.40348e-17	1.12391	-0.648487	-2.84258	110	c("Fech", "Cyb5b", "Lias", "Slc25a38", "Cox19", "Cisd1", "Isca1", "Glrx5", "Glrx2", "Coq10a", "Tmlhe", "Nfu1", "Fdx2", "Grpel1", "Pank2", "Pdss1", "Nudt13", "Abcb6", "Nudt8", "Slc25a51", "Coq2", "Hccs", "Cox10", "Cycs", "Sirt5", "Kyat3", "Slc25a28", "Aco2", "Coq3", "Cpt1c", "Abcb10", "Nmnat3", "Coq9", "Sdhd", "Fdx1", "Ndufs2", "Etfdh", "Ndufs7", "Hspa9", "Bola3", "Isca2", "Sirt3", "Ndufv2", "Nduf…	Significant
OxPhos_C1_genes	5.09646e-17	1.21296e-15	1.06721	-0.76566	-2.97827	55	c("Ndufaf4", "Dmac2", "Ndufaf2", "Ecsit", "Ndufa6", "Tmem186", "Ndufa8", "Tmem126a", "Dmac1", "Timmdc1", "Tmem70", "Ndufa1", "Ndufb4", "Ndufa5", "Ndufb11", "Ndufs2", "Ndufs7", "Aifm1", "Tmem126b", "Ndufv2", "Ndufab1", "Ndufb6", "Ndufc2", "Ndufs3", "Ndufaf6", "Ndufb3", "Ndufa3", "Ndufaf7", "Ndufa11", "Ndufs8", "Ndufb2", "Foxred1", "Ndufb5", "Ndufaf3", "Ndufa12", "Ndufaf5", "Ndufb9", "Ndufa2", "Ndu…	Significant
OxPhos_assembly_factors_genes	6.84095e-16	1.35679e-14	1.02767	-0.740325	-2.90489	58	c("Atpsckmt", "Coa6", "Sdhaf3", "Ndufaf4", "Cox19", "Dmac2", "Lyrm7", "Timm21", "Sdhaf2", "Ndufaf2", "Rab5if", "Ecsit", "Tmem177", "Uqcc3", "Ttc19", "Cmc2", "Cox16", "Tmem186", "Uqcc2", "Tmem126a", "Dmac1", "Timmdc1", "Cox10", "Atpaf1", "Tmem70", "Bcs1l", "Coa7", "Coa4", "Aifm1", "Tmem126b", "Fmc1", "Ndufaf6", "Coa3", "Pet100", "Cmc1", "Ndufaf7", "Atpaf2", "Sco1", "Higd1a", "Sdhaf1", "Foxred1", "…	Significant
Pro_All	3.97219e-14	6.75273e-13	0.965328	-0.645196	-2.71477	82	c("Pmpca", "Stoml2", "Clpb", "Dnaja3", "Oma1", "Atad1", "Gfer", "Timm23", "Timm21", "Tomm40", "Mul1", "Metap1d", "Timm9", "Timm17a", "Timm8b", "Grpel1", "Park7", "Dnajc4", "Immp1l", "Tomm5", "Dnajc11", "Clpx", "Mipep", "Hspd1", "Dnajc19", "Tomm20", "Clpp", "Immp2l", "Chchd4", "Hspe1", "Timm50", "Tomm40l", "Lactb", "Samm50", "Lonp1", "Aifm1", "Pam16", "Tomm34", "Dnajc15", "Timm10", "Timm8a1", "Phb…	Significant
Pro_import_n_sorting_genes	1.50823e-13	1.99421e-12	0.943632	-0.764162	-2.80222	44	c("Pmpca", "Gfer", "Timm23", "Timm21", "Tomm40", "Timm9", "Timm17a", "Timm8b", "Grpel1", "Immp1l", "Tomm5", "Dnajc11", "Mipep", "Dnajc19", "Tomm20", "Immp2l", "Chchd4", "Timm50", "Tomm40l", "Samm50", "Aifm1", "Pam16", "Tomm34", "Dnajc15", "Timm10", "Timm8a1", "Uqcrc2", "Mtx1", "Timm44", "Pmpcb", "Uqcrc1", "Oxa1l", "Tomm7", "Tomm22", "Romo1", "Xpnpep3", "Mtx2")	Significant
mtRNA_metabolism_genes	1.4382e-13	1.99421e-12	0.943632	-0.657248	-2.71816	73	c("Tfb2m", "Ybey", "Tfam", "Lactb2", "Mto1", "Fastkd2", "Ppa2", "Mtpap", "Mrpl47", "Mrps7", "Tbrg4", "Noa1", "Mrm1", "Rcc1l", "Ptcd2", "Mtres1", "Pus1", "Eral1", "Polrmt", "Mrpl12", "Mrps9", "Rexo2", "Endog", "Elac2", "Lrpprc", "Fastkd3", "Fastkd1", "Supv3l1", "Top1mt", "Mettl5", "Mrm3", "Slirp", "Gtpbp3", "Mrm2", "Grsf1", "Fastk", "Tfb1m", "Trub2", "Hsd17b10", "Trnt1", "Nsun2", "Mettl17", "Rpusd…	Significant
Met_carb_genes	8.88325e-11	1.05711e-09	0.839089	-0.622841	-2.52212	68	c("Pdk2", "Acat1", "Auh", "Mmut", "Mrps36", "Gpd2", "Slc25a11", "Mpc1", "Pcca", "Suclg2", "Idh3a", "Pccb", "Ldhd", "Suclg1", "Pdhx", "Aco2", "Ogdh", "Slc25a12", "Sdhd", "Sfxn5", "Rpia", "Oxct1", "Dlst", "Dlat", "Mcee", "Mpc2", "Me3", "Pdhb", "Pdp1", "Sucla2", "Sdha", "Idh3b", "Fahd1", "Sdhc", "Sdhb", "Idh2", "Dld", "Idh3g", "Got2", "Clybl", "Ldhal6b", "Hmgcl", "Glyctk", "Pdpr", "Pdk1", "L2hgdh", …	Significant
Met_Lipid_genes	1.27315e-08	1.37732e-07	0.74774	-0.499506	-2.19031	114	c("Amacr", "Hint2", "Lias", "Pnpla8", "Triap1", "Acat1", "Mlycd", "Mmut", "Acadsb", "Pgs1", "Mecr", "Acss1", "Prelid3b", "Acot13", "Acad11", "Etfa", "Pcca", "Ptges2", "Acsm5", "Pccb", "Crat", "Eci1", "Acot7", "Chpt1", "Gcsh", "Echs1", "Cpt1c", "Lactb", "Ptpmt1", "Fdx1", "Phyh", "Etfdh", "Acaa1a", "Ndufab1", "Fdps", "Mcat", "Mcee", "Acsl1", "Etfb", "Cpt1b", "Hsd17b10", "Prdx6", "Ech1", "Tamm41", "…	Significant
Met_FS_containing_proteins_genes	1.836e-08	1.8207e-07	0.733762	-0.739242	-2.45998	31	c("Fech", "Lias", "Cisd1", "Isca1", "Glrx5", "Glrx2", "Nfu1", "Fdx2", "Aco2", "Fdx1", "Ndufs2", "Etfdh", "Ndufs7", "Bola3", "Isca2", "Ndufv2", "Bola1", "Uqcrfs1", "Nfs1", "Ndufs8", "Sdhb", "Nthl1", "Iscu", "Ndufv1", "Ndufs1", "Nubpl", "Cisd3")	Significant
OxPhos_C4_genes	4.31088e-08	3.94611e-07	0.719513	-0.692142	-2.43874	36	c("Coa6", "Cox19", "Timm21", "Tmem177", "Cmc2", "Cox16", "Cox7c", "Cox10", "Coa7", "Ndufa4", "Cox6c", "Coa4", "Cox7b", "Cox5a", "Cox6a2", "Coa3", "Pet100", "Cmc1", "Cox6b1", "Cox5b", "Sco1", "Higd1a", "Coa8", "Cox4i1", "Taco1", "Cox18", "Cox15", "Cox7a2", "Pnkd", "Cox7a2l", "Surf1")	Significant
mtRNA_granules_genes	9.02786e-08	7.67368e-07	0.704976	-0.739013	-2.43028	28	c("Fastkd2", "Mtpap", "Mrpl47", "Mrps7", "Noa1", "Mrm1", "Ptcd2", "Pus1", "Eral1", "Mrps9", "Fastkd1", "Supv3l1", "Mrm2", "Grsf1", "Fastk", "Tfb1m", "Trub2", "Hsd17b10", "Rpusd4", "Prorp", "Ptcd1", "Trmt10c", "Rmnd1", "Rpusd3", "Alkbh1", "Fastkd5")	Significant
Met_AA_genes	1.4621e-07	1.09624e-06	0.690132	-0.522614	-2.19898	82	c("Grhpr", "Slc25a44", "Slc25a38", "Aldh9a1", "Maoa", "Acat1", "Aldh5a1", "Auh", "Acadsb", "Gcat", "Adhfe1", "Gpt2", "Dglucy", "Etfa", "Ivd", "Glud1", "Gcsh", "Echs1", "Pycr1", "Kyat3", "Hoga1", "Gls", "Mccc1", "Slc25a12", "Bckdhb", "Etfdh", "Dlst", "Hibadh", "Slc25a15", "Bckdha", "Acad8", "Mccc2", "Etfb", "Hsd17b10", "Prodh", "Dld", "Got2", "Hmgcl", "Shmt2", "Hadha", "Hadhb", "Aldh7a1", "Hibch",…	Significant
Met_TCA_genes	1.47393e-07	1.09624e-06	0.690132	-0.797329	-2.39681	19	c("Mrps36", "Suclg2", "Idh3a", "Suclg1", "Aco2", "Ogdh", "Sdhd", "Dlst", "Sucla2", "Sdha", "Idh3b", "Sdhc", "Sdhb", "Idh2", "Dld", "Idh3g", "Mdh2", "Cs")	Significant
Met_FAO_genes	2.72823e-07	1.90976e-06	0.674963	-0.646577	-2.31689	40	c("Amacr", "Acat1", "Mmut", "Acadsb", "Acss1", "Acad11", "Etfa", "Pcca", "Acsm5", "Pccb", "Crat", "Eci1", "Echs1", "Cpt1c", "Etfdh", "Mcee", "Acsl1", "Etfb", "Cpt1b", "Hsd17b10", "Acadm", "Acsl6", "Acadvl", "Acads", "Hadha", "Hadhb", "Cpt2", "Slc25a20", "Hadh", "Acacb", "Acot11", "Acsf2", "Acaa2", "Eci2", "Acadl")	Significant
Met_FeS_cluster_syn_genes	5.79118e-07	3.82861e-06	0.659444	-0.75159	-2.35574	23	c("Cisd1", "Isca1", "Glrx5", "Nfu1", "Fdx2", "Grpel1", "Fdx1", "Hspa9", "Bola3", "Isca2", "Ndufab1", "Bola1", "Nfs1", "Iba57", "Iscu", "Abcb7", "Fxn", "Nubpl", "Lyrm4", "Cisd3")	Significant
Met_BCAA_genes	7.29595e-07	4.56957e-06	0.659444	-0.7322	-2.29342	24	c("Slc25a44", "Acat1", "Auh", "Acadsb", "Etfa", "Ivd", "Echs1", "Mccc1", "Bckdhb", "Etfdh", "Hibadh", "Bckdha", "Acad8", "Mccc2", "Etfb", "Hsd17b10", "Dld", "Hmgcl", "Hadha", "Hibch", "Dbt")	Significant
Pro_homeostasis_genes	1.3021e-06	7.74751e-06	0.643552	-0.574878	-2.19489	50	c("Pmpca", "Stoml2", "Clpb", "Dnaja3", "Oma1", "Atad1", "Mul1", "Metap1d", "Timm9", "Timm8b", "Park7", "Dnajc4", "Immp1l", "Clpx", "Mipep", "Hspd1", "Clpp", "Immp2l", "Hspe1", "Lactb", "Lonp1", "Timm10", "Timm8a1", "Phb2", "Pdf", "Afg3l2", "Pitrm1", "Pmpcb", "Dnlz", "Trap1", "Afg1l", "Lap3", "Xpnpep3")	Significant
OxPhos_C3_genes	1.67448e-06	9.48872e-06	0.643552	-0.830646	-2.25161	14	c("Lyrm7", "Uqcc3", "Ttc19", "Uqcc2", "Bcs1l", "Uqcr10", "Uqcrb", "Uqcrfs1", "Uqcrh", "Uqcrc2", "Uqcrq", "Uqcrc1", "Uqcc1", "Cyc1")	Significant
Mito_All_genes	2.49812e-06	1.35125e-05	0.627257	-0.475083	-2.04787	94	c("Ghitm", "Marchf5", "Mfn1", "Oma1", "Synj2bp", "Vps13d", "Chchd3", "Bnip3", "Mul1", "Apoo", "Mfn2", "Vdac1", "Bcl2l13", "Snap29", "Pink1", "Mff", "Tmem11", "Park7", "Opa1", "Mtfr1", "Dnajc11", "Miga2", "Tomm20", "Cycs", "Mief1", "Mtfp1", "Rhot2", "Micos13", "Mtch2", "Slc25a46", "Fundc2", "Samm50", "Aifm1", "Endog", "Aifm2", "Nipsnap2", "Mtx1", "Immt", "Mief2", "Atad3a", "Mgarp", "Arl2", "Tomm7"…	Significant
Met_Heme_syn_n_processing_genes	4.98266e-05	0.000257799	0.557332	-0.734507	-2.10662	16	c("Fech", "Slc25a38", "Fdx2", "Abcb6", "Hccs", "Cox10", "Abcb10", "Fdx1", "Ppox", "Cpox", "Abcb7", "Cox15", "Alas1", "Fdxr", "Alas2")	Significant
mtRNA_stability_n_decay_genes	5.3229e-05	0.000263927	0.557332	-0.732757	-2.16036	17	c("Lactb2", "Fastkd2", "Mtpap", "Tbrg4", "Rexo2", "Endog", "Lrpprc", "Fastkd3", "Fastkd1", "Supv3l1", "Slirp", "Grsf1", "Fastk")	Significant
Met_Detox_genes	5.69676e-05	0.000271166	0.557332	-0.537294	-2.00677	47	c("Oxr1", "Cyb5b", "Tst", "Prxl2a", "Aldh9a1", "Maoa", "Msrb3", "Glrx2", "Selenoo", "Txnrd2", "Sod2", "Acsm5", "Prdx5", "Mpst", "Txn2", "Nit2", "Prdx3", "Aifm2", "Hagh", "Gstk1", "Gpx4", "Prdx6", "Bphl", "Prdx2", "Sod1", "Aldh7a1", "Msrb2")	Significant
mtRNA_ploycistronic_processing_genes	7.84997e-05	0.000359287	0.538434	-0.773657	-2.07269	13	c("Ybey", "Fastkd2", "Tbrg4", "Ptcd2", "Elac2", "Fastkd3", "Fastkd1", "Grsf1", "Fastk", "Hsd17b10", "Prorp", "Trmt10c")	Significant
TIM_combined_genes	0.000105094	0.000463191	0.538434	-0.757541	-2.05345	14	c("Timm23", "Timm21", "Timm17a", "Grpel1", "Dnajc19", "Timm50", "Pam16", "Dnajc15", "Timm44", "Romo1")	Significant
Met_Detox_ROS_n_glutathione_genes	0.000173823	0.000730346	0.518848	-0.600659	-1.95451	27	c("Oxr1", "Prxl2a", "Aldh9a1", "Msrb3", "Glrx2", "Txnrd2", "Sod2", "Prdx5", "Txn2", "Prdx3", "Aifm2", "Hagh", "Gpx4", "Prdx6", "Prdx2", "Sod1", "Aldh7a1", "Msrb2")	Significant
Met_GABA_genes	0.000177983	0.000730346	0.518848	-0.92926	-1.86037	5	c("Aldh9a1", "Aldh5a1", "Adhfe1", "Glud1")	Significant
Met_Lys_genes	0.000302776	0.00120101	0.498493	-0.698909	-2.00452	16	c("Acat1", "Etfa", "Echs1", "Etfdh", "Dlst", "Etfb", "Dld", "Hadhb", "Aldh7a1", "Hadh", "Gcdh", "Slc25a29", "Acaa2")	Significant
OxPhos_C5_genes	0.000314516	0.00120733	0.498493	-0.862717	-1.90478	7	c("Atpsckmt", "Atpaf1", "Tmem70", "Fmc1", "Atp5pb", "Dmac2l", "Atpaf2")	Significant
Pro_Proteases_genes	0.000344109	0.00127966	0.498493	-0.583828	-1.92927	29	c("Pmpca", "Clpb", "Oma1", "Atad1", "Metap1d", "Immp1l", "Clpx", "Mipep", "Clpp", "Immp2l", "Lactb", "Lonp1", "Afg3l2", "Pitrm1", "Pmpcb", "Afg1l", "Lap3", "Xpnpep3")	Significant
mt_rRNA_modifications_genes	0.000536951	0.00193628	0.477271	-0.679325	-1.94835	16	c("Mtpap", "Mrm1", "Rcc1l", "Mettl5", "Mrm3", "Mrm2", "Tfb1m", "Trub2", "Mettl17", "Rpusd4", "Rpusd3")	Significant
OxPhos_C2_genes	0.00056134	0.00196469	0.477271	-0.846538	-1.86906	7	c("Sdhaf3", "Sdhaf2", "Sdhd", "Sdhaf1", "Sdha", "Sdhc", "Sdhb")	Significant
Met_Vitamins	0.000583183	0.00198282	0.477271	-0.486052	-1.81538	47	c("Rdh14", "Plpbp", "Slc25a38", "Mto1", "Flad1", "Mmut", "Glrx2", "Dhrs4", "Mmadhc", "Etfa", "Pcca", "Slc25a19", "Rdh13", "Rfk", "Txn2", "Slc25a32", "Mccc1", "Fdx1", "Etfdh", "Mthfd2l", "Gtpbp3", "Etfb", "Shmt2", "Aldh1l1", "Pnpo", "Qdpr", "Aldh7a1")	Significant
Mito_Fission_genes	0.000971327	0.00321078	0.477271	-0.698541	-1.89352	14	c("Oma1", "Mul1", "Mff", "Mtfr1", "Mief1", "Mtfp1", "Slc25a46", "Mief2", "Fis1", "Dnm1l")	Significant
SMT_all_genes	0.00153677	0.00494258	0.45506	-0.397047	-1.64228	77	c("Slc30a9", "Slc25a44", "Slc25a38", "Micu3", "Vdac3", "Slc25a26", "Vdac1", "Smdt1", "Slc25a11", "Mpc1", "Slc25a19", "Abcd1", "Slc25a4", "Abcb6", "Slc25a51", "Vdac2", "Slc25a28", "Mtch2", "Abcd2", "Slc25a32", "Slc25a46", "Abcb10", "Slc25a12", "Abcb8", "Sfxn5", "Mrs2", "Slc25a15", "Mpc2")	Significant
Transcription_genes	0.00181937	0.00569751	0.45506	-0.8183	-1.80671	7	c("Tfb2m", "Tfam", "Mtres1", "Polrmt", "Mrpl12", "Top1mt")	Significant
Pro_prepro_cleavage_genes	0.00206331	0.00613834	0.431708	-0.78288	-1.82224	8	c("Pmpca", "Immp1l", "Mipep", "Immp2l", "Uqcrc2", "Pmpcb", "Uqcrc1", "Xpnpep3")	Significant
mtDNA_nucleoid_genes	0.00201529	0.00613834	0.431708	-0.766459	-1.84156	9	c("Twnk", "Tfam", "Poldip2", "Polg", "Polrmt", "Ssbp1", "Atad3a")	Significant
Met_NAD_genes	0.00244697	0.00693307	0.431708	-0.671224	-1.79826	13	c("Nudt13", "Slc25a51", "Sirt5", "Kyat3", "Nmnat3", "Sirt3", "Nnt", "Naxd")	Significant
TOMM_genes	0.00239016	0.00693307	0.431708	-0.805258	-1.77792	7	c("Tomm40", "Tomm5", "Tomm20", "Tomm40l", "Tomm34", "Tomm7", "Tomm22")	Significant
Mito_intraMito_membrane_interactions_genes	0.00271701	0.00751917	0.431708	-0.774158	-1.80194	8	c("Chchd3", "Dnajc11", "Slc25a46", "Samm50", "Mtx1", "Atad3a", "Mtx2")	Significant
Mito_Fusion_genes	0.00325299	0.00879786	0.431708	-0.752413	-1.80781	9	c("Mfn1", "Oma1", "Mfn2", "Opa1", "Miga2", "Mtch2")	Significant
Mito_Organelle_contact_genes	0.00385128	0.0101845	0.431708	-0.659651	-1.76726	13	c("Mfn1", "Synj2bp", "Mfn2", "Vdac1", "Miga2", "Fundc2", "Atad3a", "Pigbos1")	Significant
mtDNA_maintenance_genes	0.00450084	0.0116435	0.407018	-0.522451	-1.72645	29	c("Tfb2m", "Twnk", "Tfam", "Poldip2", "Ppa2", "Polg", "Polrmt", "Endog", "Apex1", "Mgme1", "Top1mt", "Ssbp1", "Atad3a", "Polb")	Significant
Met_CoEnzymeQ_genes	0.0057734	0.0140211	0.407018	-0.645975	-1.73062	13	c("Coq10a", "Pdss1", "Coq2", "Coq3", "Coq9", "Coq5", "Pdss2", "Coq6", "Coq7")	Significant
Met_electron_carriers_genes	0.00576572	0.0140211	0.407018	-0.629642	-1.76244	15	c("Cyb5b", "Gpd2", "Etfa", "Cycs", "Etfdh", "Etfb", "Prodh", "Etfrf1", "Cyc1")	Significant
mtDNA_replication_genes	0.00562065	0.0140211	0.407018	-0.634135	-1.71893	14	c("Tfb2m", "Twnk", "Tfam", "Polg", "Polrmt", "Mgme1", "Top1mt", "Ssbp1")	Significant
Pro_chaperones_genes	0.00596921	0.0142067	0.407018	-0.631986	-1.71311	14	c("Dnaja3", "Timm9", "Timm8b", "Hspd1", "Hspe1", "Timm10", "Timm8a1", "Phb2", "Dnlz", "Trap1", "Maip1")	Significant
Mito_mitophagy_genes	0.00675348	0.0157321	0.407018	-0.627496	-1.70094	14	c("Marchf5", "Vps13d", "Bcl2l13", "Pink1", "Park7", "Nipsnap2", "Tomm7", "Prkn", "Fundc1")	Significant
Pro_import_motor_genes	0.00687455	0.0157321	0.407018	-0.811503	-1.72523	6	c("Grpel1", "Dnajc19", "Pam16", "Dnajc15", "Timm44")	Significant
Mito_cristae_genes	0.00710319	0.0157802	0.407018	-0.763383	-1.68546	7	c("Chchd3", "Apoo", "Opa1", "Micos13", "Immt", "Chchd6", "Apool")	Significant
Sig_All_genes	0.00716075	0.0157802	0.407018	-0.436184	-1.59951	44	c("Akap1", "Pptc7", "Micu3", "Vdac3", "Mul1", "Vdac1", "Smdt1", "Pink1", "Mcrip2", "Macrod1", "Slc25a4", "Dele1", "Rhot2", "Fundc2", "Slc25a12", "Mavs", "Mrs2", "Sirt3", "Letm1", "C1qbp", "Micu2", "Slc25a25", "Prkaca", "Lypla1", "Bloc1s1", "Ppif")	Significant
Mito_autophagy_genes	0.0072998	0.0157941	0.407018	-0.598783	-1.76537	17	c("Marchf5", "Vps13d", "Bcl2l13", "Snap29", "Pink1", "Park7", "Nipsnap2", "Tomm7", "Prkn", "Fundc1")	Significant
Met_itaconate_genes	0.00790771	0.0168039	0.38073	-0.807187	-1.71605	6	c("Auh", "Suclg2", "Suclg1", "Sucla2", "Clybl")	Significant
Met_Glu_genes	0.00982034	0.0205021	0.38073	-0.746811	-1.64887	7	c("Gpt2", "Glud1", "Gls", "Slc25a12", "Got2")	Significant
Met_Vit_B2_genes	0.0106442	0.0214689	0.38073	-0.905507	-1.53586	3	c("Flad1", "Rfk", "Slc25a32")	Significant
Met_propanoate_genes	0.0105363	0.0214689	0.38073	-0.873744	-1.62312	4	c("Mmut", "Pcca", "Pccb", "Mcee")	Significant
MIA40_genes	0.0144614	0.0282116	0.38073	-0.890402	-1.51024	3	c("Gfer", "Chchd4", "Aifm1")	Significant
Met_pyruvate_genes	0.0142742	0.0282116	0.38073	-0.597814	-1.62048	14	c("Pdk2", "Mpc1", "Pdhx", "Dlat", "Mpc2", "Pdhb", "Pdp1", "Dld", "Pdpr", "Pdk1", "Pdha1")	Significant
Met_CoEnzymeA_genes	0.0163976	0.0314728	0.352488	-0.804639	-1.61088	5	c("Pank2", "Nudt8", "Nudt19")	Significant
Met_Heme_containing_proteins_genes	0.0167522	0.0316431	0.352488	-0.695333	-1.61847	8	c("Cyb5b", "Cycs", "Sdhd", "Sdhc", "Cyc1")	Significant
mt_tRNA_modifications_genes	0.0216403	0.0402375	0.352488	-0.52868	-1.59439	20	c("Mto1", "Pus1", "Gtpbp3", "Hsd17b10", "Trnt1", "Nsun2", "Rpusd4", "Trmt10c", "Dus2", "Alkbh1", "Trmt1", "Cdk5rap1")	Significant
Mito_MICOS_complex	0.0248811	0.0455515	0.352488	-0.763338	-1.62283	6	c("Chchd3", "Apoo", "Micos13", "Immt", "Chchd6", "Apool")	Significant
Met_Sulfur_genes	0.0334156	0.0602494	0.321776	-0.619076	-1.56901	11	c("Tst", "Ethe1", "Mpst", "Suox", "Got2", "Msrb2", "Msra", "Slc25a30")	Not Significant
Met_Copper_genes	0.0570265	0.101286	0.271289	-0.806391	-1.49801	4	c("Cox19", "Chchd7", "Sco1")	Not Significant
Met_Q_linked_rxns_genes	0.0612245	0.107143	0.276501	-0.595169	-1.50842	11	c("Gpd2", "Etfa", "Etfdh", "Etfb", "Prodh", "Etfrf1")	Not Significant
Met_Gly_genes	0.0752941	0.129855	0.252961	-0.532274	-1.44282	14	c("Slc25a38", "Gcat", "Etfa", "Gcsh", "Etfdh", "Etfb", "Dld", "Shmt2", "Aldh7a1")	Not Significant
Met_ketone_genes	0.0798226	0.135698	0.237794	-0.633099	-1.47361	8	c("Acat1", "Oxct1", "Hmgcl", "Hadhb", "Acaa2", "Bdh1")	Not Significant
Met_Detox_selenoproteins_genes	0.0835073	0.139963	0.224966	-0.728411	-1.45827	5	c("Selenoo", "Txnrd2", "Gpx4")	Not Significant
Met_T2_FAO_syn_genes	0.0909091	0.148194	0.222056	-0.639376	-1.41167	7	c("Mecr", "Ndufab1", "Mcat", "Oxsm", "Acsf3", "Cbr4")	Not Significant
mtDNA_stability_n_decay_genes	0.0907298	0.148194	0.208955	-0.808819	-1.37186	3	c("Endog", "Mgme1")	Not Significant
SMT_SLC25A_genes	0.0935961	0.150513	0.231127	-0.355656	-1.30421	44	c("Slc25a44", "Slc25a38", "Slc25a26", "Slc25a11", "Slc25a19", "Slc25a4", "Slc25a51", "Slc25a28", "Mtch2", "Slc25a32", "Slc25a46", "Slc25a12", "Slc25a15")	Not Significant
Met_cytochromes_genes	0.0977597	0.153071	0.204295	-0.75391	-1.40051	4	c("Cyb5b", "Cycs", "Cyc1", "Cyct")	Not Significant
OxPhos_respirasome_assembly_genes	0.0977597	0.153071	0.204295	-0.753732	-1.40018	4	c("Rab5if", "Higd1a", "Higd2a", "Cox7a2l")	Not Significant
Met_BCAA_DeHyd_complex_genes	0.108559	0.167774	0.195789	-0.707533	-1.41648	5	c("Bckdhb", "Bckdha", "Dld", "Dbt")	Not Significant
Sig_Ca_MPTP_genes	0.110647	0.168808	0.193813	-0.701466	-1.40433	5	c("Vdac3", "Vdac1", "Slc25a4")	Not Significant
Met_phospholipid_genes	0.119639	0.180215	0.193813	-0.435129	-1.36384	23	c("Pnpla8", "Triap1", "Pgs1", "Prelid3b", "Chpt1", "Lactb", "Ptpmt1", "Prdx6", "Tamm41")	Not Significant
Met_Glyoxlate_genes	0.123173	0.180958	0.183024	-0.692895	-1.38717	5	c("Grhpr", "Hoga1", "Got2")	Not Significant
SAM_genes	0.122288	0.180958	0.17822	-0.782053	-1.32646	3	c("Samm50", "Mtx1", "Mtx2")	Not Significant
Met_Cardiolipin_syn_genes	0.127059	0.18439	0.191892	-0.495991	-1.34447	14	c("Pnpla8", "Triap1", "Pgs1", "Ptpmt1", "Tamm41", "Crls1", "Hadha")	Not Significant
Met_Vit_B12_genes	0.132383	0.189802	0.173748	-0.725558	-1.34785	4	c("Mmut", "Mmadhc")	Not Significant
OxPhos_cytochromeC_genes	0.175542	0.248685	0.146416	-0.753865	-1.27865	3	c("Hccs", "Cycs", "Cyct")	Not Significant
Met_Mal_Asp_shuttle_genes	0.182403	0.252395	0.15017	-0.62583	-1.33049	6	c("Slc25a11", "Slc25a12", "Got2", "Mdh2")	Not Significant
Met_Vit_A_genes	0.181628	0.252395	0.148262	-0.643209	-1.2877	5	c("Rdh14", "Dhrs4", "Rdh13")	Not Significant
Met_Detox_Xenobiotic_genes	0.19863	0.265584	0.148262	-0.414756	-1.24678	19	c("Cyb5b", "Tst", "Maoa", "Acsm5", "Mpst", "Gstk1", "Bphl")	Not Significant
Met_Nucleotide_genes	0.197647	0.265584	0.151149	-0.349932	-1.19123	33	c("Nudt9", "Ppa2", "Slc25a4", "Nme6", "Suclg1", "Guk1", "Sucla2", "Dut", "Ak4", "Slc25a25", "Nudt2", "Nt5m", "Paics", "Dguok", "Slc25a33", "Antkmt", "Cmpk2", "Ak3", "Ckmt2", "Slc25a23")	Not Significant
SMT_ABC_transporters_genes	0.197339	0.265584	0.146416	-0.548191	-1.27598	8	c("Abcd1", "Abcb6", "Abcd2", "Abcb10", "Abcb8", "Abcb7")	Not Significant
Met_lipoate_insertion_genes	0.207739	0.274678	0.135741	-0.68201	-1.26695	4	c("Lias", "Gcsh", "Lipt2", "Lipt1")	Not Significant
fMet_processing_genes	0.21499	0.281141	0.130777	-0.734326	-1.24551	3	c("Metap1d", "Pdf")	Not Significant
Met_Carnitine_syn_n_transport_genes	0.240343	0.310879	0.128789	-0.5844	-1.24241	6	c("Tmlhe", "Cpt1c", "Cpt1b", "Cpt2", "Slc25a20")	Not Significant
Mito_apoptosis_genes	0.25729	0.32922	0.10882	0.357631	1.14518	32	c("Bbc3", "Casp3", "Bcl2l11", "Pmaip1", "Septin4", "Ifi27", "Casp8", "Bid", "Bax", "Styxl1", "Casp9", "Bok", "Bcl2")	Not Significant
mt_mRNA_modifications_genes	0.274949	0.348074	0.115734	-0.643949	-1.19624	4	c("Mtpap", "Pde12", "Myg1", "Angel2")	Not Significant
Met_Catechol_genes	0.331361	0.415073	0.101714	-0.673143	-1.14174	3	Maoa	Not Significant
Sig_Ca_Homeostasis_genes	0.42953	0.532438	0.0937465	-0.331367	-1.01434	21	c("Micu3", "Vdac3", "Vdac1", "Smdt1", "Slc25a4", "Rhot2", "Slc25a12", "Letm1", "Micu2", "Slc25a25", "Ppif")	Not Significant
Met_TCA_associated_genes	0.438799	0.538321	0.0943564	-0.383208	-1.02664	13	c("Slc25a11", "Mpc1", "Sfxn5", "Mpc2", "Me3", "Fahd1", "L2hgdh", "D2hgdh")	Not Significant
Met_Creatine_genes	0.468687	0.56912	0.0831291	0.625594	1.02302	3	c("Gatm", "Ckmt1")	Not Significant
Met_Vit_biotin_utilizing_genes	0.494908	0.588941	0.0806388	-0.53176	-0.987833	4	c("Pcca", "Mccc1", "Acacb")	Not Significant
Met_kynurenine_genes	0.491124	0.588941	0.0793435	-0.601973	-1.02102	3	c("Kyat3", "Got2")	Not Significant
Met_gluconeogensis_genes	0.509978	0.600865	0.0835991	-0.423371	-0.934756	7	c("Slc25a11", "Mpc1", "Mpc2", "Mdh2")	Not Significant
Sig_Ca_uniporter_genes	0.637339	0.743562	0.0702813	-0.405317	-0.861691	6	c("Micu3", "Smdt1")	Not Significant
Met_Vit_Folate_and_1C_genes	0.644295	0.74438	0.0718276	-0.28507	-0.872625	21	c("Slc25a38", "Mto1", "Slc25a32", "Mthfd2l", "Gtpbp3", "Shmt2", "Aldh1l1", "Qdpr", "Aldh7a1")	Not Significant
Met_Ser_genes	0.651663	0.745653	0.0646485	0.494643	0.882402	4	c("Sfxn1", "Sdsl")	Not Significant
Met_Cholesterol_bile_steroid_syn_genes	0.69161	0.77643	0.0689567	-0.32289	-0.818344	11	c("Hint2", "Fdx1", "Hsd17b10")	Not Significant
Met_Vit_Choline_n_betaine_genes	0.685144	0.77643	0.0683111	-0.371647	-0.820555	7	c("Etfa", "Etfdh", "Etfb", "Aldh7a1")	Not Significant
Met_Detox_amidoxime_reducing_complex_genes	0.733728	0.808459	0.0593488	-0.467203	-0.792436	3	Cyb5b	Not Significant
Met_Molybdenum_Cofactor_syn	0.729124	0.808459	0.0611693	-0.418299	-0.77706	4	c("Suox", "Abcb7")	Not Significant
Sig_Ca_cycle_genes	0.76951	0.83247	0.0532386	0.340805	0.762326	8	c("Slc8b1", "Micu1", "Mcu", "Mcub")	Not Significant
Sig_Immune_genes	0.764092	0.83247	0.0601186	-0.373346	-0.747437	5	c("Mavs", "C1qbp")	Not Significant
Met_Iron_homeostasis_genes	0.776908	0.832901	0.0562941	0.423101	0.754776	4	Slc25a37	Not Significant
Met_Vit_D_genes	0.792899	0.842456	0.0557104	-0.435817	-0.739202	3	c("Fdx1", "Fdxr")	Not Significant
SMT_sideroflexins_genes	0.807933	0.849486	0.0574877	-0.355022	-0.710751	5	c("Sfxn5", "Sfxn4")	Not Significant
mtDNA_repair_n_modifcations_genes	0.813793	0.849486	0.0617054	-0.292103	-0.71679	10	c("Polg", "Apex1", "Polb", "Mettl4", "Lig3")	Not Significant
Met_Pro_genes	0.824635	0.853318	0.05653	-0.345424	-0.691537	5	c("Pycr1", "Prodh", "Oat")	Not Significant
Mito_trafficking_genes	0.841202	0.85755	0.0568864	-0.32282	-0.686304	6	c("Rhot2", "Mgarp")	Not Significant
Sig_Ca_EF_hands_genes	0.843137	0.85755	0.048215	0.289142	0.71483	11	c("Slc25a24", "Micu1", "Slc25a13", "Rhot1")	Not Significant
Sig_cAMP_PKA_genes	0.905579	0.913254	0.0534572	-0.290767	-0.618162	6	Akap1	Not Significant
Met_Urea_Cycle_genes	0.932836	0.932836	0.045679	0.288088	0.593963	6	c("Slc25a13", "Nags", "Car5b", "Otc")	Not Significant
