# Supplementary material for: Retrospective transcriptomic analysis indicates temporal dysregulation of mitochondrial genes and metabolic pathways after volumetric muscle loss injury
Source: Physiol Rep. 2025 Nov 2;13(21):e70612. doi: 10.14814/phy2.70612 (PMC12580409; doi:10.14814/phy2.70612)
Supplement: Supplementary file 7 — Table S6. [file PHY2-13-e70612-s009.xlsx]

## Sheet: Summary
Rat Bulk RNAseq	# of VML Samples	# of Uninjured Samples	# of Genes	# DEGs (as per Supplemental Table 2)	# of Sig. TFs	# of Sig. Pos. TFs	# of Sig. Neg. TFs	% Positive
VML D3 vs Uninjured	3	11	16912	6646	36	28	8	77.7778		0	Lowest value in a given column
VML D7 vs Uninjured	10	11	16912	6388	28	27	1	96.4286		100	Highest value in a given column
VML D14 vs Uninjured	4	11	16912	3349	38	31	7	81.5789
VML D28 vs Uninjured	4	11	16912	2018	42	37	5	88.0952
Significance (Sig.) is defined as a |NES| > 2 and FDR < 0.05.
Where False Discovery Rate (FDR) is a benjamini-hochberg adjusted p-value, adjusting for multiple testing
Table S6
Rat virtual inference of protein activity by enriched regulon (VIPER) analysis using results from Supplementary Table S2. Statistically significant transcription factors (TFs) were defined as |NES| > 2 and FDR << 0.05. The second tab (“Rat TF analysis”) shows results separated by time point. FDR represents the Benjamini–Hochberg adjusted p-value.

## Sheet: Rat TF analysis
Day 3 TF	Size	NES	P.Value	FDR	Leading_Edge	Significant		Day 7 TF2	Size	NES	P.Value	FDR	Leading_Edge	Significant		Day 14 TF	Size	NES	P.Value	FDR	Leading_Edge	Significant		Day 28 TF	Size	NES	P.Value	FDR	Leading_Edge	Significant
Spi1	91	8.38119	5.23934e-17	8.43535e-15	Vav1, Ly96, Ncf2, Ptpre, Itgam, Lcp2, Ncf1, Serpinb1a, Hck, Ciita, Fes, Tfec, Cd53, Msr1, Cd163, Btk, Macrod1, Cybb, Tbxas1, Dab2, Csf2ra, Ctss, Csf1r, Runx1, Tyrobp, Itgb2, Tlr4, Was, Fli1, Cd14, Ncf4, Acp5, Icam1, Ctse, Cd86, Ptprc, Cd47, Itgb1, Apbb1ip, Ptgir, Cd22, Scarb1, Lsp1, Tgfbr2, Csf1, Cd40, Mme, Egr2	significant		Spi1	91	6.49045	8.55806e-11	1.37785e-08	Mmp2, Runx1, Itgb1, Pdgfrb, Macrod1, Ctse, Ctsk, Dab2, Cd53, Lsp1, Cybb, Ly96, Ptpre, Tgfbr2, Ciita, Vav1, Apbb1ip, Icam1, Stat3, Lcp2, Itgb2, Ncf4, Csf1r, Was, Itgam, Msr1, Ctss, Ptprc, Tyrobp, Tbxas1, Acp5, Tlr4, Hck, Fes, Fli1, Scarb1, Ptgir, Ncf2, Egr2, Cd14, Serpinb1a, Cd47, B2m, Btk, Ccl5, Csf2ra	significant		Spi1	91	6.76287	1.35286e-11	2.17811e-09	Mmp2, Acp5, Ly96, Pdgfrb, Vav1, Runx1, Tlr4, Ctsk, Ptpre, Itgb1, Csf2ra, Ciita, Dab2, Icam1, Lsp1, Hck, Dapk2, Tgfbr2, Macrod1, Ctse, Lcp2, Ctss, Itgam, Cybb, Cd53, Scarb1, Ncf2, Serpinb1a, Itgb2, Apbb1ip, Csf1r, Il12b, Tbxas1, Stat3, Cd86, Ptgir, Tyrobp, Ncf4, Btk, Fes, Msr1, Cd163, Egr2, Tfec, Cd47, B2m, Cd22, Ptprc, Cd14, Jchain, Fli1	significant		Spi1	91	6.24253	4.30557e-10	6.93196e-08	Dapk2, Runx1, Mmp2, Acp5, Tlr4, Tgfbr2, Itgb1, Ly96, Ctsk, Ptpre, Pdgfrb, Dab2, Macrod1, Stat3, Ctse, Icam1, Vav1, Lsp1, Ciita, Ctss, Itgam, B2m, Lcp2, Hck, Cybb, Kcnma1, Cd53, Serpinb1a, Fli1, Csf2ra, Scarb1, Apbb1ip, Csf1r, Ncf2, Cd47, Tbxas1, Ptgir, Msr1, Tyrobp, Egr2, Cd163, Itgb2, Jchain, Ncf1, Fes, Btk, Mme, Ptprc, Erg, Il12b, Tfec, Ncf4, Was, Cd86	significant
Lyl1	82	7.38878	1.4818e-13	1.19285e-11	Vav1, Rin3, Arhgef2, Inpp5d, Arhgap22, Stk10, Clip2, Stab1, Ppp1r9b, Cd53, Kcnab2, Sipa1, Cmtm7, Cybb, Kctd12, Plcg2, Lmo2, Vsir, Cmklr1, Prr5l, Csf1r, Kcnn4, Cyth4, Itgb2, Arhgap25, Laptm5, Ikzf1, Pik3cg, Iqgap2, Plekho1, Hpcal1, Tmc6, Sh3bgrl3, Pld3, Csk, Trpm2, Sash3, Fmnl3, Tnfaip8, Unc13d, Rac2, Stxbp5, St6gal1, Prr5, Arl5c, Elmo1, Prex1, Ccdc88c, Chst12	significant		Lyl1	82	5.5455	2.9312e-08	2.35962e-06	Arhgef2, Vsir, Lmo2, Sh3bgrl3, Arhgap22, Csk, Cd53, Clip2, Cybb, St6gal1, Ppp1r9b, Cmtm7, Vav1, Fmnl3, Hpcal1, Laptm5, Inpp5d, Prr5l, Stk10, Tmc6, Itgb2, Stab1, Csf1r, Kcnab2, Pld3, Plekho1, Kctd12, Sash3, Sipa1, Cyth4, Cd34, Rac2, Trpm2, Rin3, Ccdc88c, Cmklr1, Chst12, Pik3cg, Prr5, Elmo1, Iqgap2, Hlx, Plcg2, Arhgap25, Ptk2b, Tnfaip8, Cacna1c, Ikzf1, Plxna2, Kcnn4, Stxbp5, Hivep3	significant		Lyl1	82	5.19218	2.07851e-07	8.366e-06	Arhgef2, Clip2, Ppp1r9b, Sh3bgrl3, Vav1, Vsir, Stab1, Inpp5d, Arhgap22, Rin3, Cmtm7, Plekho1, Fmnl3, Lmo2, Sipa1, Prr5l, Hpcal1, Stk10, Cybb, Cd53, Cmklr1, Laptm5, Elmo1, Kcnn4, Kctd12, Tmc6, Cyth4, Csk, Prr5, Iqgap2, Itgb2, Cacna1c, Csf1r, Kcnab2, Ccdc88c, Cd34, Pik3cg, Sash3, Rac2, Hlx, Ikzf1, Chst12, Trpm2, Pld3, Arl5c	significant		Thap11	108	5.43634	5.43847e-08	4.37797e-06	Eif2s2, Rida, Zfp444, Eif1b, Tmem109, Chchd3, Prcc, Lysmd1, Ppp2r5b, Fyco1, Eif2b4, Slc25a19, Snx27, Nutf2, Snap47, Wbp2, Mrpl42, Sympk, Tmem208, Hsph1, Chchd4, Dffa, Sirt2, Ubr2, Desi2, Nop14, Babam1, Bola1, Vps50, Nup153, Mad2l1bp, Fto, Hexim2, Bub3, Cnpy2, Prpf31, Slc35b4, Nmt1, Sox6, Dnm1l, Banp, Lsm10, Afg1l, Cnih4, Cldn12, Tbc1d31, Zscan22, Dpm3, Sel1l, Pnkd, Ppcdc, Pemt, Nudcd1, Itch	significant
Batf	46	5.357	8.4614e-08	4.54095e-06	Nrcam, Rin3, Ctsc, Stk10, Gsap, Dock2, Rbm47, Pik3r5, Vopp1, Tbxas1, Runx1, Arhgap25, Laptm5, Ikzf1, Ccr7, Prkcb, Nek6, Il1r1, Samsn1, Tnfrsf8, Nfkb1, Apbb1ip, Elf1, St6gal1, Ier5, Ripor2	significant		Thap11	108	4.71065	2.46923e-06	0.000101675	Chchd3, Ubr2, Eif2s2, Fyco1, Tmem109, Prcc, Snx27, Nutf2, Dffa, Slc25a19, Vps50, Ppp2r5b, Eif2b4, Afg1l, Cldn12, Mrpl42, Wbp2, Dnm1l, Snap47, Trmt1l, Zfp444, Tbc1d31, Sirt2, Nmt1, Babam1, Cnih4, Mitf, Ppcdc, Bola1, Chchd4, Desi2, Nup153, Sox6, Uba1, Rida, Pnkd, Hexim2, Eif1b, Pcm1, Banp, Lsm10, Ppp1r12b, Sel1l, Hcfc1r1, Hsph1, Bub3, Slc35b4, Lysmd1, Thrap3, Nop14, Pemt, Sympk, Itch, Fto, Dnajc18,…	significant		Nr2c2	82	-5.24091	1.59784e-07	8.366e-06	Ptar1, Ccdc51, Gpatch8, Sap18, Tbc1d22a, Eif3m, Ndufb7, Rprd1b, Nr2c1, Selenoi, Tmco1, Txnl1, Scnm1, Ndufaf6, Mrpl33, Gcn1, Tma7, Rps6kc1, Anxa11, Cluh, Snrnp200, Mapkap1, Mrps28, Tmem248, Srcap, Dicer1, Naa50, Dus1l, Nup37, Tomm40, Asb8, Nol7, Ebag9, Tti1, Cwc15, Vps13d	significant		Nr2c2	82	-4.91926	8.68733e-07	4.6622e-05	Taf2, Wtap, Ptar1, Ndufs6, Anapc15, Sap18, Nr2c1, Mrpl20, Gcn1, Pcbp1, Ccdc51, Ndufb7, Snrnp200, Selenoi, Sppl2b, Txnl1, Rps6kc1, Srcap, Tmco1, Tbc1d22a, Scnm1, Ndufaf6, Cluh, Mrpl33, Nol7, Mrps28, Tma7, Dicer1, Tmem248, Mapkap1, Nup37, Tomm40, Vps13d, Dus1l, Asb8, Tti1, Cwc15, Ebag9	significant
Jun	104	4.89122	1.00214e-06	4.0336e-05	Spp1, Il1a, Runx2, Cd82, Cd44, Brca1, Plaur, Mmp12, Ezr, Ptx3, Spi1, Vegfa, Nts, Itgax, Vegfd, Stmn1, Ccl2, Vim, Icam1, Tgfb1, Bdkrb1, Batf3, Tfpi2, Mmp9, Ptn, Serpine1, Vcam1, Tnc, Pla2g4a, Il6, Abcb1b, Nat1, Eln, Ifng, Ier5, Fosl1, Ccnd1, Igf1, Timp2, Plat, Egfr, Txn1, Ptgs2, Penk, Mmp2, Gclc, Nfkb2, Mmp10, Mgp, Mmp7, Il12b, App, Mmp13, Myb	significant		Jun	104	4.70601	2.52609e-06	0.000101675	Tnc, Cd82, Cd44, Mmp2, Tgfb1, Ezr, Eln, Vim, Serpine1, Runx2, Mgp, App, Timp2, Vegfa, Plat, Vcam1, Vegfd, Ier5, Spp1, Igf1, Ptn, Icam1, Itgax, Plaur, Ptgs2, Pla2g4a, Spi1, Mmp13, Ets1, Ccl2, Mmp12, Abcb1b, Ptx3, Mmp9, Ccl5, Ccnd1, Stmn1, Batf3, Tfpi2, Egfr, Brca1, Il1a, Il1b, Nfkb2, Mmp3, Sele, Txn1, Edn1, Myb, Il12b	significant		Thap11	108	5.22813	1.71232e-07	8.366e-06	Rida, Eif2s2, Fyco1, Zfp444, Eif1b, Ubr2, Chchd3, Tmem109, Wbp2, Prpf31, Prcc, Snx27, Nutf2, Cldn12, Slc25a19, Snap47, Sirt2, Eif2b4, Dffa, Nup153, Lysmd1, Vps50, Ppp2r5b, Nmt1, Sympk, Mrpl42, Tbc1d31, Hsph1, Desi2, Babam1, Sox6, Bola1, Sel1l, Banp, Chchd4, Bub3, Lsm10, Hexim2, Tmem208, Afg1l, Nop14, Fto, Mad2l1bp, Dnajc18, Nudcd1, Itch, Mitf, Dnm1l, Cnpy2, Pnkd, Ppcdc, Trmt1l, Dpm3, Slc35b4, Cni…	significant		Lyl1	82	4.64456	3.40796e-06	0.00013717	Arhgef2, Vsir, Clip2, Sh3bgrl3, Prr5l, Ppp1r9b, Lmo2, Rin3, Kcnn4, Stab1, Ccdc88c, Arhgap22, Cacna1c, Hpcal1, Inpp5d, Plekho1, Vav1, Cmklr1, Cmtm7, Kctd12, Tmc6, Cyth4, Hlx, Cybb, Laptm5, Stk10, Fmnl3, Cd34, Cd53, Iqgap2, Csk, Hdac4, Elmo1, Csf1r, Arl5c, Plcg2, Kcnab2, St6gal1, Itgb2, Pik3cg, Ikzf1, Unc13d, Trpm2, Pld3, Chst12, Sash3, Erg, Hivep3, Stxbp5, Rac2, Cacna2d4, Plxna2, Prr5, Sipa1, Tnfa…	significant
Ikzf1	38	4.82915	1.37117e-06	4.14436e-05	Stk10, Kcnab2, Lyn, Ptprj, Il10ra, Prkcb, Pip4k2a, Atp8b4, Nek6, Iqgap2, Dock11, Arhgap18, Samsn1, Tnfaip8, Elf4, St6gal1, Chst11, Susd1, Osbpl3, Prex1, Smap2, Wnt5b, Nabp1, Zeb2, Trib3, Cdyl, Ptk2b	significant		Sp1	285	4.6421	3.44886e-06	0.000111053	Mmp14, Apoe, Cdkn1a, Klk1, Cd44, Mmp11, Mmp2, F2r, Tgfb1, Ezr, Fn1, Cdkn2b, Itga5, Timp1, Col18a1, Igfbp4, Sod2, Vim, Serpine1, Col1a2, Cd83, App, Timp2, Plat, Cd151, Tgfbr2, Mybl2, Cdh3, Spp1, Ptn, Acan, Tcn2, Kif2c, Cdk1, E2f1, Itgax, Myc, Cdkn2c, Prkce, Plaur, Pttg1, B4galt1, Polb, Cyp7b1, Mmp28, Tyms, Ptgs2, Socs1, Abcc3, Spi1, Ada, Spn, Adgre5, Src, Cd28, Fes, Ptgir, Slc25a5, Cdc25c, Adam10,…	significant		Zfp639	29	4.61315	3.96606e-06	0.000127707	Mtdh, Ptpn11, Mapk9, Zfp143, Csde1, Uri1, Epm2a, Ptp4a2, Samd8, Hmgb1, Ppp2r5c, Hipk3, Pds5b, Rheb, Phf10	significant		Runx2	63	4.41504	1.0099e-05	0.000270989	Osbpl3, Gulp1, Fat1, Runx1, Ampd3, Col14a1, Ankrd44, Cdh11, Hmcn1, Alcam, Myof, Sema5a, Wnt5b, Cacna1c, Lgals3, Aff3, Wipf1, App, Dock2, Gli3, Pip4k2a, Chn2, Dock10, Csgalnact1, Itgbl1, Plcb1, Rbms3, Cblb, Tbxas1, Tcf4	significant
Nfkb1	149	4.80539	1.54448e-06	4.14436e-05	Hmox1, Serpinb1a, Brca1, Plaur, Birc5, Tlr2, Ctsb, A2m, Bcl3, Ccr7, Il18, Cd80, Ptafr, Junb, Mill1, Vegfd, Ccl2, Vim, Fcgrt, Icam1, Cd83, Ctcf, Mmp14, Ccl3, Cd86, Il1rn, Alox5ap, Tfpi2, Hsd11b2, Brca2, Mmp9, Hif1a, Serpine1, Ccl4, Vcam1, Wt1, Tnc, Il6, Bst1, Abcb1b, Klk1, Gadd45a, Nod2, Ifng, Irf1, Csf1, Traf1, Cd40, Ccnd1, Cd74, Myc, Cxcl10, Egfr, Plau, Ptpn13, Ptgs2, B2m, Cdk4, Mmp2, Ebi3, Cyp2…	significant		Nfkb1	149	4.59783	4.26918e-06	0.000114556	Tnc, Mmp14, A2m, Klk1, Mmp2, Hsd11b2, Ctcf, Vim, Serpine1, Cd83, Cd74, Tlr2, Vcam1, Vegfd, Ctsb, Bcl3, Junb, Icam1, Pde7a, Hif1a, Fcgrt, Myc, Ptpn13, Traf1, Plaur, Ptafr, Gadd45a, Il18, Hmox1, Ptgs2, Mmp13, Birc5, Ccl2, Serpinb1a, Ccl4, B2m, Abcb1b, Mmp9, Ccl5, Irf1, Ccnd1, Cxcl10, Ccl3, F8, Tfpi2, Bst1, Egfr, Il1rn, Mill1, Brca1, Vegfc, Ebi3, Cd40, Il1b, Mmp3, Bcl2, Sele, Cyp27b1, Socs3, Cdk4, P…	significant		Sp1	285	4.52923	5.91984e-06	0.000158849	Apoe, Klk1, Mmp14, Acan, Hnf4a, F2r, Cdkn1a, Igfbp4, Itga5, Mmp2, Cd44, Fn1, Mmp11, Col18a1, Cd28, Cd83, Timp1, Cd151, Ptn, B4galt1, Cdh3, Tgfb1, Prkce, Sod2, Timp2, Spp1, Tcn2, Polb, Plaur, Tgfbr2, Ezr, Cdkn2b, Col1a2, Abcc3, Src, Plat, Krt18, Adam17, Ccn2, Kit, Vim, Tyms, E2f1, Padi3, Mmp28, Il12b, Cdc25c, Ada, Adam10, Blmh, Ptgir, App, Socs1, Abcb1b, Cers2, Slc25a5, Ptgs2, Tfpi2, Btk, Bax, Fes…	significant		Zfp639	29	4.44111	8.94976e-06	0.000270989	Ptpn11, Mtdh, Mapk9, Zfp143, Samd8, Csde1, Uri1, Ptp4a2, Phf10, Ppp2r5c, Epm2a, Rheb, Pds5b, Hmgb1, Dnm1l, Hipk3	significant
Sp1	285	4.73697	2.16942e-06	4.98966e-05	Spp1, Hnf4a, Apoe, Il1a, Cd44, Brca1, Fes, Slc25a5, Cd163, Plaur, Abcc3, Btk, Pttg1, Birc5, Prkce, Kif2c, Ezr, Timp1, Mybl2, Spi1, Cd14, Tcn2, Ifngr1, Tyms, Itga5, Cdc25c, Itgax, Bax, F2r, Sod2, Skp2, Ccl2, Vim, Cd83, Cers2, Mmp14, Tgfb1, Cdkn1a, Fn1, Cdk1, E2f1, Adam17, B4galt1, Cd151, Tnfrsf8, Nfkb1, Tert, Tfpi2, Pcna, Mmp9, Ptn, Atp1a3, Col18a1, Serpine1, Igfbp4, Wt1, Cdkn2c, Ptgir, Ung, Cenpw…	significant		Stat3	69	4.32355	1.53539e-05	0.000353141	Usp7, A2m, Cdkn1a, Timp1, S100a11, Igf1, Junb, Cfb, Myd88, Il6st, Hif1a, Myc, Ptpn13, Lbp, Hmox1, Ptgs2, Socs1, Ifnar1, Csrp1, Birc5, Ccl2, Nnmt, Twist1, Irf1, Ccnd1, Egfr, Trh, Ror1, Etv6, Mmp3, Bcl2, Socs3, Prf1, Muc1, Cdk4, Rnls	significant		Jun	104	4.42627	9.58755e-06	0.000220514	Eln, Runx2, Mmp2, Cd44, Tnc, Mgp, Mmp12, Ptn, Vegfd, Igf1, Cd82, Tgfb1, Icam1, Timp2, Spp1, Plaur, Egfr, Ifng, Ezr, Plat, Pla2g4a, Vim, Vcam1, Vegfa, Il12b, Mmp13, App, Abcb1b, Penk, Ptgs2, Tfpi2, Ier5, Ptx3, Bdkrb1, Spi1, Itgax, Ccnd1, Mmp9, Serpine1, Brca1, Ccl2, Ccnd2, Ets1	significant		Sp1	285	4.16409	3.12597e-05	0.000718973	Hnf4a, Cdkn1a, Klk1, Cd28, Spp1, F2r, Cd44, Apoe, Ada, Krt18, Mmp2, Cd151, Mmp11, Igfbp4, Cdkn2b, Col18a1, Mmp14, Ezr, Fn1, Itga5, Tgfb1, Prkce, Ccn2, Tgfbr2, Timp1, B4galt1, Abcb1b, Tinf2, Timp2, Adam10, Sod2, Kit, E2f1, Cd83, Tcn2, Col1a2, Apex1, Vim, App, Mmp28, Cd9, Abcc3, Ptgs2, Padi3, Ptn, Cdc25c, Adam17, Tyms, Plaur, Kdr, Ifngr1, Hdac4, Bax, Polb, Utrn, Acan, Muc5ac, Blmh, Ptgir, Atp1a3, P…	significant
Stat3	69	4.17589	2.96829e-05	0.000597369	Usp7, Ifnar1, Hmox1, Birc5, A2m, Timp1, Myd88, Junb, S100a11, Ccl2, Osm, Cdkn1a, Csrp1, Hif1a, Lbp, Trh, Il6, Irf1, Ccnd1, Cfb, Etv6, Igf1, Myc, Ror1, Egfr, Ptpn13, Ptgs2, Cdk4, Mmp10, Il10, Il6st, Nnmt, Socs1, Socs3, Rnls, Pim1, Bcl2l1, Twist1, Esr2, Bcl2, Muc1, Ccnd3, Gfap, Hamp, Zfp36, Mmp3, Hspb1, Fos, Il2ra	significant		Zfp639	29	4.23655	2.26977e-05	0.000406718	Mtdh, Ptpn11, Mapk9, Ptp4a2, Uri1, Csde1, Ppp2r5c, Epm2a, Hmgb1, Dnm1l, Zfp143, Pds5b, Rheb, Hipk3, Phf10	significant		Sp3	63	4.18378	2.86703e-05	0.00057699	Klk1, F2r, Cdkn1a, Mmp2, Eapp, Cd83, Timp1, Nox4, Etf1, Timp2, Tcn2, Plaur, Ctsb, Cdkn2b, Plat, Col1a1, Padi3, Btk, Ccnd1, Itgav, Slc1a3, Agtr1a, Cd14, Lcat, Col2a1, Myc, Mycn, Utrn, Itga2, Sctr, Hoxb7, Igfbp1, Car9, Hsd17b1, Igfbp3, Tgm4	significant		Ebf1	72	4.0118	6.02565e-05	0.00121266	Arhgef2, Sema4b, Rasa3, Stard13, Tacc1, Tbc1d2b, Cmip, Pld1, Ankrd44, Fyn, Rin3, Rbm47, Grk5, Wnt5b, Ppfibp2, Lamc1, Pip4k2a, Dpysl2, Prkcd, Fli1, Nav2, Brf1, Fchsd2, Arid5b, Ralgds, Elmo1, Utrn, Lrch1, Il16, Tcf4, Ccdc33, Coro2b, Ust, Flnb, Bcl2, Itpr1, Adap1, Sptbn1	significant
Rela	130	4.03966	5.35289e-05	0.000957573	Ccr5, Bnip3, Plaur, Birc5, Ctsb, Hdac1, Ncam1, Ptx3, Bcl3, Il18, Mill1, Vegfd, Snai1, Ccl2, Fcgrt, Icam1, Cd83, Ccl20, Crhr1, Mmp14, Cdkn1a, Ccl3, Cd86, Nfkb1, Cdk6, Brca2, Mmp9, Hif1a, Serpine1, Ccl4, Vcam1, Wt1, Tnc, Il6, Abcb1b, Cxcr4, Klk1, S100a6, Ifng, Irf1, Csf1, Traf1, Cd40, Ccnd1, Cd74, Myc, Cxcl10, Egfr, Plau, Ptpn13, Ptgs2, Cdk4, Mmp2, Ebi3, Nfkb2, Mmp10, Il10	significant		Nr2c2	82	-4.23618	2.27358e-05	0.000406718	Scnm1, Eif3m, Pcbp1, Nr2c1, Gcn1, Mrpl33, Mrpl20, Rps6kc1, Tbc1d22a, Gpatch8, Ndufs6, Snrnp200, Naa50, Tmco1, Sppl2b, Nup37, Tma7, Ndufaf6, Ehmt1, Txnl1, Nol7, Dus1l, Anxa11, Ccdc51, Dicer1, Vps13d, Ndufb7, Selenoi, Mapkap1, Tomm40, Tmem248, Tti1, Cluh, Ebag9, Cwc15, Mrps28, Asb8, Rprd1b	significant		Nfkb1	149	4.1397	3.47755e-05	0.000622095	Klk1, Mmp14, Mill1, Mmp2, Tnc, Ctcf, A2m, Hsd11b2, Cd83, Vegfd, Pde7a, Fcgrt, Icam1, Plaur, Egfr, Ifng, Ctsb, Tlr2, Vim, Vcam1, Gadd45a, Hmox1, Vegfc, Serpinb1a, Bcl3, Il12b, Cd86, Mmp13, Hif1a, Cd74, Abcb1b, Ptgs2, Tfpi2, Ptpn13, Ccnd1, Mmp9, Serpine1, Cxcl10, B2m, Junb, Brca1, Alox5ap, Il18, Ccl2, Ccl3, Ccnd2, Birc5, Ptafr, Traf1, Bst1, Irf1, Myc, Gdnf, Ccl4, Cyp27b1, Ccr7, Bcl2, F8, Ccl5, Csf1	significant		Tead4	71	3.96923	7.21052e-05	0.00128988	Glis3, Litaf, Map4k4, Macf1, Krt18, Bcr, Adamtsl1, Hspg2, Gmds, Maml2, Ccn2, Anxa2, Cmip, Rin3, Ext1, Tgfbi, Fndc3b, Il1r1, Myh9, Trim2, Phldb2, Stk10, Ptprj, Ripor3, Dgkb, Rnd3, Picalm, Tcf4, Sorbs2, Dlgap1, Spidr, Itpr1, Adgrl2	significant
Pou2f2	80	3.90531	9.41055e-05	0.0015151	Spp1, Runx3, Inpp5d, Sbno2, Stk10, Dock2, Ciita, Il21r, Pik3r5, Tbxas1, Lyn, Ptprj, Arhgap25, Myh9, Spi1, Lcp1, Prkcb, Tmc6, Cotl1, Cdk14, Ankrd44, Pik3r6, Dpysl2, Lat2, Dock10, Tnfaip8, Lrrk1, Plek, Ipcef1, Osbpl3, Prex1, Id2, Egr2	significant		Tbx21	73	4.07343	4.63264e-05	0.000745856	Stk17b, Septin9, Evl, Fyn, Klhl6, Mtss1, Akna, Itk, Chn2, Cytip, Ciita, Il10ra, Galnt10, Inpp5d, Tmc6, Nlrc5, Gas7, Il1r1, Dock2, Rac2, Rassf5, Rgs3, Ccdc88c, Egr2, Tcf7, Tnfrsf8, Plac8, Dock10, Cxcr4, Il21r, Ebf1, Arhgap25, Tiam1, Cd226, Rasgrp1	significant		Ebf1	72	3.95329	7.70825e-05	0.00124103	Arhgef2, Rasa3, Sema4b, Pld1, Fyn, Tacc1, Tbc1d2b, Ralgds, Stard13, Prkcd, Rbm47, Rin3, Dpysl2, Wnt5b, Cmip, Lamc1, Coro2b, Elmo1, Ankrd44, Grk5, Flnb, Pip4k2a, Ncald, Fchsd2, Brf1, Ccdc33, Lrch1, Ust, Fli1, Arid5b, Tnfrsf8, Il16, Nav2, Bcl2, Tcf4, Adap1, Utrn, Themis2, Tcf3	significant		Cebpa	126	3.92798	8.56623e-05	0.00137916	Hnf4a, Eln, Cdkn1a, Spp1, Mmp11, Gadd45a, Fn1, Aebp1, Slc9a1, Scd2, Igf1, Abcb1b, Homer3, Timp2, Stat3, Lbp, Icam1, Pck2, Cdk2, Gdnf, Enpp3, Fasn, Csrp1, Ptgs2, Hsd17b11, Tnfrsf1a, Kcnma1, Abcc1, Apbb1ip, Xdh, Msr1, Acaca, Sp1, Itgb2, Bcl2, Spidr, Scd4, Igf2, Nfya, Ccne1, Itgal, Mme, Pck1, Il12b, Fgl2, Il1a, Spi1, Mybl1, Rb1, Tnfaip3, Hpx, Pparg, Il6, F9, Alox5ap, Ces1d, Ccnd1, Top2a, Csf1, Gucy2…	significant
Cebpa	126	3.87911	0.000104841	0.00153449	Spp1, Hnf4a, Il1a, Msr1, Ccnb1, Ccne1, Homer3, Itgb2, Itgal, Spi1, Enpp3, Slc9a1, Uhrf1, Itgax, Comt, Icam1, Top2a, Cdkn1a, Hsd17b11, Fn1, Tnfrsf1a, Cdk2, Pck2, Alox5ap, Pcna, Tk1, Csrp1, Apbb1ip, Lbp, Agxt, Mybl1, Mmp11, Il6, Abcb1b, Gadd45a, Xdh, Fasn, Eln, Csf1, Mme, Aebp1, Ccnd1, Igf1, Nfya, Timp2, Stat3	significant		Klf6	50	4.01455	5.95583e-05	0.000871717	Actn1, Septin9, Sh3bp2, Tacc1, Lhfpl2, Sh3rf1, Lmna, Anxa2, Itgb1, Tspan14, Zfp36l1, Vmp1, Clip2, Ier5, Eps8, Zfp36l2, Asap1, Wwtr1, Myh9, Ets1, Rnd3, Irf1, Sh3bp4, Nedd9	significant		Tead4	71	3.85203	0.000117143	0.00171455	Glis3, Map4k4, Adamtsl1, Hspg2, Litaf, Gmds, Phldb2, Fndc3b, Ext1, Macf1, Bcr, Anxa2, Rin3, Tgfbi, Il1r1, Stk10, Myh9, Cmip, Krt18, Ptprj, Ccn2, Maml2, Ripor3, Trim2, Picalm, Adgrl2, Rnd3, Nek6, Vmp1	significant		Tfap2a	57	3.85872	0.000113982	0.00166829	Erbb2, Cdkn1a, F2r, Crabp2, Igfbp5, Mmp2, Snap91, Hip1, Timp2, Kit, Egfr, App, Gusb, Penk, Th, Hmox1, Pvr, Ptgs2	significant
Zfp639	29	3.77111	0.000162525	0.00218055	Ptpn11, Mapk9, Mtdh, Csde1, Uri1, Ptp4a2, Ppp2r5c, Epm2a, Zfp143, Pds5b, Dnm1l, Hipk3, Ube3a, Hmgb1, Samd8	significant		Stat1	199	3.93733	8.23931e-05	0.00110544	Sema4b, Apoe, Irf8, A2m, Cdkn1a, Naa35, Ifnlr1, Timp1, Col1a2, Ripk1, App, Col1a1, Vegfd, Ctsb, Ly96, Ccr5, Ciita, Zc3hav1, Eif2ak3, Igf1, Junb, Myd88, Icam1, Il6st, S100a10, Stat3, Sbno2, Myc, Prkce, Zfp9, Cxcl9, Pttg1ip, Pros1, Il1r1, Th, Jak2, Hmox1, Ptgs2, Tap1, Socs1, Fbxo5, Scarb1, Bax, Plscr1, Ccl2, Tnfrsf8, Socs5, Adar, Mvp, Edem2, Parp14, Irf1, Ccnd1, Agfg2, Cxcl10, Tnfsf11, Pml, Mx1, St…	significant		Runx2	63	3.82552	0.000130497	0.00175083	Cdh11, Fat1, Hmcn1, Osbpl3, Gulp1, Runx1, Alcam, Lgals3, Col14a1, Chn2, Myof, Wipf1, Dock2, Wnt5b, Sema5a, Ankrd44, Ampd3, Csgalnact1, Gli3, Cacna1c, Tbxas1, Pip4k2a, Mmp13, App, Plcb1, Dock10, Aff3	significant		Myc	332	-3.6994	0.000216107	0.00272366	Ndrg1, Pdha1, Smn1, Ppif, Pigf, Junb, Rcc1, Nop56, Trap1, Ldha, Dkc1, Bcl2l12, Fxn, Hnrnpa2b1, Snrpb2, Eno1, Tsc2, Mettl1, Pkm, Hnrnpdl, Polb, Prkdc, Vegfa, Ass1, Nme2, Acadm, Aimp2, Ybx3, Nthl1, Tpm2, Hdac3, Pik3c3, Hspa4, Psmg1, Nat10, Lbr, Mfap1a, H2az1, Srm, Cluh, Nol7, Akr1a1, Slc25a28, Spast, Fgf9, Nr1d1, Hspa9, Prdx3, Arfgap2, Aco2, Dmac2l, Urod, Apex1, Uxt, Dffa, Eif4ebp2, Ddx18, Pold2, H…	significant
Tbx21	73	3.68189	0.000231508	0.00286714	Inpp5d, Stk17b, Septin9, Klhl6, Dock2, Ciita, Il21r, Galnt10, Mtss1, Akna, Arhgap25, Ikzf1, Il10ra, Fyn, Tmc6, Il1r1, Dock10, Pstpip1, Tnfrsf8, Evl, Rac2, Cxcr4, Rassf5, Ifng, Cytip, Rab27a, Tiam1, Ccdc88c, Egr2, Plac8, Nlrc5	significant		Ikzf1	38	3.89994	9.62151e-05	0.00118422	Osbpl3, St6gal1, Ptprj, Il10ra, Elf4, Stk10, Kcnab2, Dock11, Pip4k2a, Lyn, Wnt5b, Atp8b4, Chst11, Nek6, Samsn1, Iqgap2, Susd1, Arhgap18, Ptk2b, Tnfaip8, Zeb2, Prkcb, Smap2, Prex1, Trib3, Cdyl	significant		Stat3	69	3.7875	0.00015217	0.00188456	Usp7, Cdkn1a, Csrp1, A2m, Trh, Timp1, Ifnar1, Igf1, S100a11, Egfr, Lbp, Hmox1, Ror1, Cfb, Hif1a, Socs1, Ptgs2, Ptpn13, Nnmt, Myd88, Ccnd1, Muc1, Junb, Ccl2, Ccnd2, Birc5, Irf1, Myc	significant		Pou2f2	80	3.69496	0.000219923	0.00272366	Osbpl3, Spp1, Cdk14, Ankrd44, Ebf1, Kcnn3, App, Pik3r5, Lrrk1, Dock2, Inpp5d, Sbno2, Myh9, Ciita, Dpysl2, Tmc6, Dock10, Stk10, Ptprj, Id2, Nlrc5, Cotl1, Arhgef3, Cacnb4, Pik3r6, Lyn, Tbxas1, Tcf4, Cd226, Egr2, Sorbs2, Ipcef1, Lcp1, Runx3, Lat2	significant
Foxm1	33	3.52661	0.000420917	0.00484054	Cdx2, Cenpa, Plk1, Ccnb1, Birc5, Cenpf, Aurkb, Cdc25c, Skp2, Cdkn1a, Cdk1, Itgb1, Cdc6, Brca2, Lama4	significant		Smad3	31	3.88347	0.000102976	0.00118422	Tnc, Ankrd1, Col6a1, Cdkn1a, Col6a3, Col3a1, Timp1, Serpine1, Col1a1, Gli2, Myc, Itga11	significant		Tfap2a	57	3.61995	0.000294658	0.00338857	Erbb2, Crabp2, F2r, Cdkn1a, Mmp2, Gusb, Igfbp5, Snap91, Pvr, Timp2, Plaur, Egfr, Kit, Hmox1, App, Hip1, Penk, Ptgs2, Ccnb1, Ache, Serpine1, Mpg	significant		Nfkb1	149	3.67545	0.000237431	0.00273045	Mill1, Klk1, Pde7a, Hsd11b2, Mmp2, Ifng, Mmp14, Gadd45a, A2m, Fcgrt, Vegfd, Ctcf, Abcb1b, Tnc, Cd83, Egfr, Vim, Icam1, Gdnf, Bcl3, Vcam1, Ctsb, Hmox1, B2m, Traf1, Ptgs2, Serpinb1a, Ccr7, Plaur, Il18, Ptpn13, Cd74, Tlr2, Ccl11, Junb, F8, Cxcl10, Bcl2, Hif1a, Vegfc, Brca2, Mmp13, Serpine1, Ccl4, Nqo1, Ccl3, Myc, Ptafr, Akt1, Il12b, Cyp27b1, Plau, Tfpi2, Cd86, Tnfaip3, Mmp9, Nod2, Bst1, Irf1, Serpin…	significant
Usf1	52	3.4745	0.000511806	0.00549338	Hmox1, Ciita, Ptpn6, Ccnb1, Ctsb, Myh9, Tcn2, Tyms, Tgfb1, Tert, Brca2, Serpine1, Cxcr4, Fasn, S100a6, Ifng, Slc1a3, Abca1, Cyp1a1, B2m, Cdk4	significant		Rela	130	3.67633	0.000236614	0.00224909	Tnc, Ncam1, Mmp14, Cdkn1a, Klk1, Mmp2, Serpine1, Cd83, Cd74, Snai1, Vcam1, Vegfd, Ctsb, Bcl3, Ccr5, Hdac1, Icam1, Hif1a, Fcgrt, Myc, Ptpn13, Traf1, Plaur, Bnip3, Il18, Ptgs2, Ppard, Birc5, Ccl2, Ccl4, Cxcr4, Abcb1b, Ptx3, Mmp9, Ccl5, Irf1, Ccnd1, Cxcl10, Ccl3, Egfr, Mill1, Ebi3, Cdk6, Cd40, Il1b, Nfkb2, Mmp3, Bcl2, Sele, S100a6, Socs3, Nfkb1, Cdk4, Plau, Edn1, Il12b, Csf1	significant		Klf6	50	3.46242	0.000535339	0.00538685	Clip2, Sh3rf1, Tacc1, Septin9, Actn1, Itgb1, Lhfpl2, Tspan14, Zfp36l1, Macf1, Sh3bp2, Anxa2, Dapk2, Myh9, Lmna, Asap1, Eps8, Ltbp4, Ier5, Rnd3, Zfp36l2, Vmp1, Arid5b, Ets1, Irf1	significant		Jun	104	3.60647	0.000310391	0.00333153	Eln, Spp1, Mgp, Cd44, Runx2, Mmp2, Ifng, Ezr, Tgfb1, Cd82, Vegfd, Igf1, Abcb1b, Timp2, Tnc, Egfr, Vim, Icam1, Pla2g4a, App, Ier5, Ptx3, Penk, Vcam1, Ptgs2, Ptn, Vegfa, Plaur, Mmp12, Nat1, Bdkrb1, Ets2, Mmp13, Serpine1, Nfkb2, Mmp7, Il12b, Fosl1, Il1a, Ets1, Tfpi2, Spi1	significant
Usf2	32	3.32534	0.000883099	0.00888618	Hmox1, Brca1, Ptpn6, Ctsb, Myh9, Tcn2, Tgfb1, Tert, Thbs1, Brca2, Cxcr4, Abca1, Ptgs2, B2m	significant		Sp3	63	3.6756	0.000237288	0.00224909	Cdkn1a, Klk1, Mmp2, F2r, Cdkn2b, Timp1, Cd83, Timp2, Col1a1, Plat, Ctsb, Tcn2, Eapp, Myc, Nox4, Plaur, Adgre5, Cd14, Etf1, Padi3, Btk, Ccnd1, Slc1a3, Itgav, Agtr1a, Sctr, Sct	significant		Rela	130	3.47321	0.00051428	0.00538685	Klk1, Mmp14, Mill1, Bnip3, Cdkn1a, Mmp2, Tnc, Ncam1, Hdac1, Cd83, Vegfd, Fcgrt, Snai1, Icam1, Ppard, Plaur, Egfr, Ccr5, Ifng, Ctsb, Vcam1, Bcl3, Il12b, Cdk6, Cd86, Hif1a, Cd74, Abcb1b, Ptgs2, Ptx3, Ptpn13, S100a6, Ccnd1, Mmp9, Serpine1, Cxcl10, Il18, Ccl2, Ccl3, Birc5, Traf1, Crhr1, Irf1, Myc	significant		Batf	46	3.54176	0.000397467	0.00376425	Vopp1, Runx1, Nrcam, Rin3, Rbm47, Gsap, Il1r1, Pik3r5, Dock2, Ier5, Lamc1, Trim2, Laptm5, Stk10, Kcnma1, Apbb1ip, Ccr7, Elf1, Cacnb4, Tbxas1, St6gal1	significant
Thap11	108	3.29779	0.000974489	0.00909003	Tmem109, Dffa, Fyco1, Eif2s2, Chchd3, Ppp2r5b, Ubr2, Snap47, Lysmd1, Cldn12, Slc25a19, Sox6, Ppp1r12b, Prcc, Nutf2, Calcoco1, Snx27, Afg1l, Trmt1l, Dnm1l, Eif2b4, Fto, Zfp444, Eif1b, Rida, Pcm1, Banp, Tbc1d31, Mrpl42, Zfp605, Pnkd, Sirt2, Desi2, Chchd4, Ppcdc, Dnajc18	significant		Batf	46	3.6754	0.000237481	0.00224909	Nrcam, Runx1, Pik3r5, Vopp1, St6gal1, Rbm47, Ier5, Apbb1ip, Laptm5, Stk10, Gsap, Il1r1, Dock2, Tbxas1, Rin3, Elf1, Nek6, Tnfrsf8, Lamc1, Samsn1, Trim2, Arhgap25, Ripor2, Prkcb, Ikzf1, Prkch, Nfkb1, Ikzf3, Ccr7	significant		Cebpa	126	3.41501	0.000637786	0.00570464	Eln, Hnf4a, Cdkn1a, Homer3, Fn1, Mmp11, Csrp1, Aebp1, Igf1, Icam1, Pck2, Timp2, Spp1, Slc9a1, Ccne1, Fasn, Scd2, Cdk2, Gadd45a, Lbp, Itgb2, Tnfrsf1a, Apbb1ip, Il12b, Stat3, Itgal, Enpp3, Abcb1b, Ptgs2, Top2a, Msr1, Spi1, Itgax, Hsd17b11, Ccnb1, Ccnd1	significant		Sp3	63	3.54812	0.000387995	0.00376425	Cdkn1a, Klk1, F2r, Eapp, Mmp2, Nox4, Cdkn2b, Etf1, Timp1, Timp2, Cd83, Tcn2, Col1a1, Ctsb, Padi3, Plaur, Utrn, Itgav, Lcat, Sctr, Btk, Agtr1a, Tgm4, Myc	significant
Stat1	199	3.28598	0.00101628	0.00909003	Sema4b, Apoe, Irf8, Ly96, Ccr5, Sbno2, Hmox1, Ciita, Ripk1, Prkce, Ctsb, A2m, Ifnlr1, Timp1, Plscr1, Pttg1ip, Myd88, Junb, Vegfd, Bax, S100a10, Socs5, Ccl2, Icam1, Cdkn1a, Il1r1, Cd86, Fbxo5, Tnfrsf8, Naa35, Tap1, Psmb9, Edem2, Zc3hav1, Jak2, Dclre1c, Scarb1, Mvp, Irf1, Aim2, Csf1, Pml, Cd40, Ccnd1, Cxcl9, Stat2, Igf1, Myc, Eif2ak3, Cebpe, Tnfsf11, Stat3, Cxcl10, Egfr, Plau, Ptgs2, Pros1, Vps33b,…	significant		Tfap2a	57	3.50316	0.000459773	0.00411241	Crabp2, Cdkn1a, Erbb2, Pvr, Mmp2, F2r, Serpine1, App, Igfbp5, Timp2, Gusb, Ache, Hip1, Myc, Plaur, Th, Hmox1, Ptgs2, Ets1, Mpg, Kit, Ccnb1	significant		Smad3	31	3.41629	0.000634815	0.00570464	Cdkn1a, Ankrd1, Tnc, Col6a1, Gli2, Col6a3, Itga11, Col3a1, Timp1	significant		Tcf4	59	3.52312	0.000426496	0.00381477	Epb41l1, Cd44, Asap2, Cep112, Maml2, Tgif1, Prr5l, Daam1, Golim4, Abcb1b, Lima1, Cdk6, Vim, Cd9, St14, Chn2, Epb41l2, Atp8b1, Plcb1, Arid5b, Utrn, Trps1, Naaladl2, Spred2, Hdac7, Add3, Sptbn1, Nr3c2, Plekhg1, Trpc6	significant
Ebf1	72	3.22095	0.00127768	0.0108267	Sema4b, Rin3, Arhgef2, Rasa3, Prkcd, Pld1, Rbm47, Ralgds, Tacc1, Pip4k2a, Cmip, Fli1, Fyn, Tbc1d2b, Ankrd44, Fchsd2, Dpysl2, Adap1, Tnfrsf8, Themis2, Grk5	significant		Ebf1	72	3.38601	0.000709176	0.00600934	Arhgef2, Sema4b, Tacc1, Fyn, Stard13, Rasa3, Rbm47, Ralgds, Pld1, Prkcd, Tbc1d2b, Fchsd2, Pip4k2a, Cmip, Wnt5b, Ankrd44, Rin3, Ncald, Fli1, Themis2, Grk5, Tnfrsf8, Lamc1, Tcf3, Dpysl2, Ust, Adap1, Flnb, Elmo1	significant		Nr2f1	64	3.35366	0.000797501	0.00675777	Arhgef2, Col27a1, Ror2, Col5a1, Sulf2, Begain, Gpsm1, Lrp1, Osbpl5, Fscn1, Ctif, Sdk2, Atp11a, Plxnd1, Arhgef1, Cpne7, Kif21b, Ripor3, Kcnab2, Prkar1b, Hdac7, Palm, Nek6, Agt, Nrxn2	significant		Klf6	50	3.5055	0.000455758	0.00386195	Dapk2, Macf1, Tacc1, Tspan14, Clip2, Zfp36l1, Septin9, Itgb1, Sh3rf1, Anxa2, Ltbp4, Sh3bp2, Lmna, Lhfpl2, Actn1, Ier5, Asap1, Myh9	significant
Ets2	26	3.16968	0.00152606	0.011168	Brca1, Msr1, Cd163, Fli1, Icam1, Cdk1, Anpep, Tert, Mmp9, Fosl1, Myc, Csf3r, Mmp10, Egr1, Il12b, Pde7a	significant		Pou2f2	80	3.36187	0.000774176	0.00623212	Cdk14, Pik3r5, App, Cotl1, Osbpl3, Ciita, Ptprj, Spp1, Inpp5d, Lrrk1, Stk10, Sbno2, Lcp1, Tmc6, Nlrc5, Dock2, Lyn, Arhgef3, Tbxas1, Ankrd44, Spi1, Myh9, Abr, Id2, Egr2, Runx3, Dock10, Pik3r6, Dpysl2, Il21r, Ebf1, Arhgap25, Nedd9, Lat2, Dlgap4, Cd226, Plek, Tnfaip8, Kcnn3, Prkcb, Grip1	significant		Zfp384	62	-3.29838	0.00097244	0.00782815	Zmynd8, Gon4l, Tle2, Spen, Herpud1, Atxn2, Egln3, Sox6, Keap1, Vegfa, Trappc9, Nde1, Ehbp1, Prpf31, Eif4g3, Nfix, Pank2, Kpna6, Dyrk1a, Cdkal1, Cacna1a, Cnot1, Fdft1, Usp7	significant		Stat3	69	3.35969	0.000780302	0.00628143	Cdkn1a, Usp7, Trh, A2m, Timp1, Igf1, Lbp, Egfr, S100a11, Ifnar1, Cfb, Il6st, Csrp1, Hmox1, Ptgs2, Ror1, Ptpn13, Il21, Myd88, Junb, Nnmt, Socs1, Bcl2, Hif1a, Cyp19a1, Myc, Klf11, Rnls, Irf1, Gfap, Muc1, Il6, Ccnd1, Il2ra, Fas, Hamp	significant
Hoxb13	42	-3.17316	0.00150789	0.011168	Nfia, Dock4, Ctnnal1, Mrtfb, Sema3c, Sgip1, Exoc4, Tdrd3, Mid1, Ralgapa1, Esr1, Dnah11, Esrrg, Pde4d, Svil, Thrb, Akap13, Ank3, Ghr, Cop1	significant		Tead4	71	3.30688	0.000943398	0.00723272	Litaf, Glis3, Map4k4, Anxa2, Tgfbi, Vmp1, Bcr, Gmds, Ptprj, Stk10, Picalm, Il1r1, Cmip, Myh9, Fndc3b, Ext1, Phldb2, Rin3, Nek6, Rnd3, Ccn2, Trim2, Hspg2, Krt18, Tiam2, Bcar3, Adamtsl1, Ripor3, Macf1, Dlgap1, Plxna2, Etv6, Hivep3, Maml2, Adgrl2, Prkch, Pdlim1, Rbpms, Tcf4, Sorbs2, Spidr	significant		Batf	46	3.24919	0.00115736	0.00846978	Vopp1, Nrcam, Runx1, Rbm47, Rin3, Dock2, Il1r1, Stk10, Lamc1, Pik3r5, Gsap, Laptm5, Apbb1ip, Tbxas1, Trim2, Prkcb, Elf1, Ier5, Nek6, Ikzf1, Tnfrsf8, Ripor2, St6gal1, Ccr7, Ctsc	significant		Elf3	51	3.321	0.00089696	0.00687669	Sema4b, Fat1, Krt8, Runx1, Plekhg3, Gmds, Septin9, Pld1, Arsg, Slc44a3, Ptpre, Alcam, Rbm47, Pla2g4a, Arhgap42, St14	significant
Nr2c2	82	-3.1941	0.00140267	0.011168	Taf2, Mrpl33, Snrnp200, Nr2c1, Sppl2b, Tomm40, Gcn1, Selenoi, Ehmt1, Scnm1, Mapkap1, Tmem248, Ndufb7, Gpatch8, Dicer1, Ccdc51, Ndufaf6, Dus1l, Mrps28, Srcap, Naa50, Nol7, Rprd1b, Cwc15, Vps13d, Cluh, Ebag9, Asb8, Tti1	significant		Cebpa	126	3.2267	0.00125227	0.00916433	Cdkn1a, Mmp11, Aebp1, Fn1, Eln, Itgal, Scd2, Ccne1, Timp2, Slc9a1, Top2a, Pck2, Homer3, Spp1, Igf1, Apbb1ip, Fasn, Icam1, Tnfrsf1a, Stat3, Itgax, Itgb2, Lbp, Msr1, Uhrf1, Gadd45a, Ptgs2, Spi1, Nfya, Csrp1, Enpp3, Hnf4a, Mybl1, Abcb1b, Ccnb1, Ccnd1, Cdk2, Igf2, Xdh, Fgl2, Il1a, Hsd17b11, Bcl2, Sp1, Tk1, Socs3, Edn1, Il12b, Csf1, Scd4, Spidr, Alox5ap	significant		Pou2f2	80	3.25409	0.00113757	0.00846978	Cdk14, Osbpl3, Lrrk1, Inpp5d, Ciita, Ebf1, Spp1, Dpysl2, Dock2, Stk10, Myh9, Pik3r5, Cotl1, Ptprj, Tmc6, Ankrd44, Sbno2, Pik3r6, Tbxas1, Runx3, Lcp1, Ipcef1, App, Lyn, Prkcb, Lat2, Dock10, Egr2, Id2, Spi1, Arhgef3, Il21r, Tnfaip8, Cd226, Tcf4, Plek, Nedd9, Nlrc5, Sorbs2, Arhgap25, Abr, Grip1, Hivep3, Kcnn3, Prex1	significant		Klf9	65	3.23299	0.00122502	0.00821785	Ephb3, Arhgef2, Gprc5b, Macf1, Tacc1, Ncs1, Afap1, Ampd2, Cmip, Phldb1, Sh3bp2, Fyn, Vav2, Egfr, Actn1, Hpcal1, Rap1gap, Rgs12, Sh3tc1, Nadk, Slc4a2, Lfng, Arid5b, Sash1	significant
Hbp1	37	3.07349	0.00211572	0.0148101	Mxi1, Herc3, Ppm1a, Klhdc2, Runx1, Gtf2i, Arid1b, Aff1, Hectd1, Elf2, Pja2, Smarca2, Gabarapl2, Ehd1, Cdk19	significant		Runx2	63	3.07781	0.0020853	0.0145971	Gulp1, Cdh11, Runx1, Col14a1, Lgals3, Myof, App, Osbpl3, Chn2, Ampd3, Csgalnact1, Wipf1, Fat1, Pip4k2a, Dock2, Alcam, Wnt5b, Tbxas1, Ankrd44, Atp8b4, Hmcn1, Mmp13, Ets1, Dock10, Esr1, Gli3, Tiam2	significant		Hbp1	37	3.20812	0.00133604	0.00896263	Mxi1, Ppm1a, Klhdc2, Runx1, Herc3, Arid1b, Hectd1, Tlk1, Vps26a, Aff1, Ehd1, Ercc1, Gabarapl2, Map1lc3b, Elf2, Gtf2i, Sqstm1, Mif	significant		Rela	130	3.24188	0.00118745	0.00821785	Mill1, Cdkn1a, Klk1, Ncam1, Mmp2, Ifng, Bnip3, Mmp14, Fcgrt, Hdac1, Ppard, Vegfd, Abcb1b, Tnc, Cd83, Egfr, Cdk6, Icam1, Ptx3, Bcl3, Ccr5, Vcam1, Ctsb, S100a6, Snai1, Traf1, Ptgs2	significant
E2f4	220	3.02899	0.00245371	0.0164603	Ifnar2, Mycl, E2f8, Ccna2, Anln, Ccnb1, Birc5, Dbf4, Plk4, Chek1, Rbl1, Mad2l1, Sirpa, Mcm3, Plscr1, Mybl2, Cenpe, Ndc80, Pgrmc1, Mcm6, Prr11, Aurkb, Cenpo, Tyms, Gmnn, Cdc25c, Mcm5, Zfp36l1, Hmmr, Nasp, Asf1b, Rad54l, Stmn1, Prim2, Nusap1, Mki67, Top2a, Foxm1, Cdk1, Ddx11, Fbxo5, Prc1, Ube2c, Cdk2, Tert, Pcna, Tk1, Cdc6, Orc1, Mapre1, Cdca4, Cdkn2c, Ung, Cfap20, Cdca7, Gins1, Ppia, Gadd45a, Smc2…	significant		Hbp1	37	2.9488	0.00319015	0.0214006	Ppm1a, Herc3, Mxi1, Runx1, Vps26a, Tlk1, Ehd1, Klhdc2, Hectd1, Elf2, Gtf2i, Cdk19, Cited2, Gabarapl2, Aff1, Pja2, Ercc1	significant		Ikzf1	38	3.20816	0.00133586	0.00896263	Osbpl3, Wnt5b, Stk10, Ptprj, Iqgap2, Dock11, Pip4k2a, Kcnab2, Elf4, Lyn, Prkcb, Il10ra, Arhgap18, Nek6, Chst11, Atp8b4, St6gal1, Tnfaip8, Ptk2b, Zeb2, Cdyl, Tet3, Prex1, Samsn1, Susd1	significant		Zeb2	51	-3.24554	0.00117227	0.00821785	Prkcb, Sertad2, Rab8b, Prkar2b, Sptbn1, Ikzf1, Pik3cg, Itpr1, Reln, Tbc1d5, Tcf4, Picalm, Zfpm2, Utrn, Dock11, Epb41l2, Pip4k2a, Asap1, Lims1, Ltbp1, Gab2, Meox2, Fndc3b, Lhfpl2, Fyn, Ltbp4, Hip1, Dmxl2, Atp2b4, Rab31, Arhgef2	significant
Spib	56	2.94762	0.00320233	0.020623	Klhl6, Ciita, Il21r, Vopp1, Zc3h12d, St14, Ikzf1, Itgax, Cd86, Gmds, Dock10, Tnfaip8, Ndrg1, Rassf5, Chl1, Sp110, Elmo1, Cd40, Ccdc88c, Sp100, Dlgap1, Arhgap24, Wnt5b, Prdm1, Ucp2, Il16, Cdyl, Rubcnl, Gsdme	significant		Klf9	65	2.86411	0.00418185	0.0259513	Ephb3, Arhgef2, Actn1, Sh3bp2, Tacc1, Rgs12, Fyn, Sec14l1, Vav2, Ncs1, Afap1, Gprc5b, Ampd2, Hpcal1, Lfng, Cmip, Rap1gap, Ephb4, Sh3tc1, Phc2, Med15, Slc4a2, Nadk, Phldb1, Macf1, Egfr, Agrn, Synj2, Sash1, Hivep3	significant		Klf9	65	3.1612	0.0015712	0.00987711	Ephb3, Arhgef2, Afap1, Fyn, Rgs12, Tacc1, Ampd2, Vav2, Gprc5b, Actn1, Rap1gap, Slc4a2, Macf1, Sh3bp2, Phldb1, Egfr, Sh3tc1, Ncs1, Hpcal1, Cmip	significant		Rbpj	58	3.09103	0.00199461	0.0128453	Fam167a, Irf8, Runx1, Cdk17, Ampd3, Bcat1, Ankrd44, Gpatch2l, Nsmce2, Fndc3b, Wipf1, Pmaip1, Lims1, Asap1, Pip4k2a, Dpysl2, Casp8, Ifngr1, Fchsd2, Arhgef3, Cblb, Il16, Tcf4	significant
Klf6	50	2.85446	0.00431095	0.0266947	Sh3rf1, Septin9, Clip2, Tspan14, Sh3bp2, Actn1, Eps8, Lhfpl2, Tacc1, Myh9, Anxa2, Zfp36l1, Asap1, Itgb1, Lmna, Vmp1, Zfp36l2, Ier5, Irf1	significant		Ets2	26	2.86342	0.0041909	0.0259513	Icam1, Pde7a, Cdk1, Myc, Anpep, Msr1, Fli1, Mmp9, Egr1, Cd163, Brca1, Chrne, Mmp3, Vwf, Il12b, Tert	significant		Tbx21	73	3.15681	0.00159506	0.00987711	Stk17b, Fyn, Septin9, Evl, Inpp5d, Ciita, Galnt10, Ebf1, Chn2, Dock2, Il1r1, Ifng, Slamf7, Tmc6, Akna, Cytip, Ccdc88c, Rab27a, Gas7, Dock10, Klhl6, Il10ra, Mtss1, Egr2, Cxcr3, Rasgrp1, Rassf5, Rac2, Ikzf1, Add3, Itk, Rgs3, Tnfrsf8, Tiam1, Pstpip1, Il21r, Cd226, Nlrc5, Arhgap25, Cxcr4, Plac8, Tcf7	significant		Prox1	25	3.07742	0.00208799	0.0129295	Arhgef2, Sema3a, Nrp2, Septin9, Afap1l2, Plcb4, Abcb1b, Osbpl10, Arhgap42, Tns3, Igf1r, Spred2, Add3, Fzd10	significant
Zfp384	62	-2.75264	0.00591175	0.0352516	Nde1, Kpna6, Herpud1, Eif4g3, Cnot1, Trappc9, Sox6, Ehbp1, Pank2, Gtf2i, Tle2, Cdkal1, Vegfa, Cacna1a, Atxn2, Nfix, Fdft1, Dyrk1a, Usp7	significant		Rbpj	58	2.75193	0.0059246	0.0353282	Fam167a, Irf8, Bcat1, Runx1, Cdk17, Ampd3, Pmaip1, Casp8, Wipf1, Asap1, Gas7, Fchsd2, Pip4k2a, Arhgef3, Wwtr1, Ankrd44, Fndc3b, Lims1, Marchf1, Fmnl2, Cxcr4, Dpysl2, Nsmce2, Il16, Nin, Heyl	significant		Zfp263	293	-3.09602	0.00196136	0.0116955	Psd4, Ephb4, Ltbp4, Pitpnm3, Ltbp3, Tns3, Prkar1b, Kcnab2, Dlg5, Itgb2, Kcp, Sbno2, Prr5, Asap1, Arhgef1, Lmna, Scarb1, Zbtb7c, Hk1, Dcakd, Src, Hpcal1, Ncs1, Sh3tc1, Tacc3, Yeats2, Asap2, Gak, Myom3, Plxnd1, Slc9a1, Spsb1, Soga1, Arhgap22, Gabbr2, Atp11a, Sdk2, Bcr, Macf1, Fbln2, Col26a1, Rap1gap, Slc38a10, Osbpl5, Lhfpl2, Ephb2, Ctnna1, Ralgds, Vav2, Epb41l1, Lpcat1, Slc12a7, Micall2, Arhgap23,…	significant		Ikzf1	38	2.95628	0.00311373	0.0185671	Osbpl3, Wnt5b, Elf4, Pip4k2a, Stk10, Ptprj, Dock11, Iqgap2, Cdyl, Lyn, Kcnab2, St6gal1, Il10ra, Arhgap18, Itpr1, Chst11, Prkcb, Atp8b4, Zeb2, Nek6, Tnfaip8, Ptk2b, Tet3, Samsn1	significant
Rbpj	58	2.67212	0.00753739	0.04334	Irf8, Fam167a, Bcat1, Runx1, Pip4k2a, Wipf1, Ifngr1, Marchf1, Cdk17, Pmaip1, Asap1, Casp8, Ankrd44, Heyl, Fchsd2, Dpysl2, Nfkb1, Ampd3, Cxcr4, Fndc3b, Lims1, Fmnl2, Gas7, Nin	significant		Foxm1	33	2.63487	0.00841683	0.0483968	Cdkn1a, Mmp2, Itgb1, Lama4, Plk1, Aurkb, Cdk1, Myc, Cdc6, Cenpf, Cdc25c, Skp2, Birc5, Cenpa, Ccnb1, Ccnd1	significant		Mbd1	40	3.07224	0.00212456	0.0122162	Zdhhc7, Dpp9, Usp4, Prpf31, Srcap, Uqcc1, Foxk2, Pgs1, Ppp1r37, Kdm4b, Nelfcd, Banp, Secisbp2, Thada, Thop1, Tcf25, Sf3a2, Ankrd11, Ttll4, Hook2, Psmg4, Zzef1, E4f1, Exoc7	significant		Mbd1	40	2.912	0.00359122	0.0205006	Zdhhc7, Pgs1, Foxk2, Dpp9, Usp4, Thop1, Itgae, Uqcc1, Srcap, Prpf31, Tcf25, Sf3a2, Banp, Ppp1r37, Ttll4, Hook2, Secisbp2, Nelfcd, Kdm4b	significant
Duxbl1	36	-2.58243	0.00981072	0.0478644	Exoc4, Nrde2, Dmd, Pms1, Rhobtb3, Atf7ip, Fbxl5, Filip1l, Palmd, Tmtc1, Esrrg, Xirp2, Nnt, Tapt1, Cpeb3	significant		Nr2f1	64	2.59167	0.00955122	0.0530257	Arhgef2, Sulf2, Col5a1, Col27a1, Ror2, Fscn1, Begain, Gpsm1, Kif21b, Osbpl5, Sdk2, Plxnd1, Kcnab2, Cpne7, Lrp1, Nek6, Ctif, Arhgef1, Fbln1, Adap1, Ripor3, Gramd4, Agt, Atp11a, Hdac7, Plxna2, Synj2	n.s		Arid2	29	-2.97237	0.00295515	0.0164062	Zfp131, Mllt10, Rcor3, Tial1, Cacul1, Map4k5, Wac, Atxn7, Sos1, Agtpbp1, Foxj3, Msi2	significant		Pdx1	48	2.90232	0.00370413	0.0205006	Hnf4a, Glis3, Runx1, Ada, Bcr, Carmil1, Cmip, Pld1, Daam1, Lhfpl2, Usp6nl, Arhgap42, Chn2, Sorbs1, Nav2, Arhgef3	significant
Duxbl2	36	-2.58243	0.00981072	0.0478644	Exoc4, Nrde2, Dmd, Pms1, Rhobtb3, Atf7ip, Fbxl5, Filip1l, Palmd, Tmtc1, Esrrg, Xirp2, Nnt, Tapt1, Cpeb3	significant		Nr5a2	27	2.56276	0.0103844	0.0557298	Sytl2, Cd276, C1qtnf6, Myo1b, Pkp4, Rpgr, Myo10, Krt18, Dnm2, Bmper, Prkch, Rara, Map3k14, Xpnpep1	n.s		Tcf4	59	2.84772	0.00440342	0.0236317	Cd44, Cep112, Epb41l1, Lima1, Daam1, Chn2, St14, Asap2, Prr5l, Epb41l2, Vim, Golim4, Maml2, Tgif1, Cdk6, Atp8b1, Abcb1b, Hdac7, Plcb1, Cd9, Ccnd1, Spred2, Add3, Arid5b, Naaladl2, Trpc6, Fgd5, Utrn, Plekhg1, Pcdh1	significant		Smad3	31	2.89266	0.00381998	0.0205006	Cdkn1a, Ankrd1, Col6a3, Col6a1, Col3a1, Itga11, Timp1, Gli2, Tnc, Col1a1	significant
Duxbl3	36	-2.58243	0.00981072	0.0478644	Exoc4, Nrde2, Dmd, Pms1, Rhobtb3, Atf7ip, Fbxl5, Filip1l, Palmd, Tmtc1, Esrrg, Xirp2, Nnt, Tapt1, Cpeb3	significant		Usf1	52	2.52181	0.0116752	0.0606356	Tgfb1, Serpine1, Ctsb, Ciita, Fasn, Tcn2, Tyms, Hmox1, Ptpn6, Myh9, Abca1, Ogn, B2m, Cxcr4, Cyp1a1, Ccnb1, Slc1a3, Id4, S100a6, Cdk4, Tert, Brca2, Apoc3, Cd2, Trim25, Ifng	n.s		Myc	332	-2.8207	0.00479197	0.0248873	Pkp1, Nid1, Acp5, Csde1, Arsb, Mycl, Ampd2, Hsd11b2, Nras, Stat6, Ntn3, Itgb1, Col4a1, Tgfb1, Slc4a2, Thbs4, Tcf12, Icam1, Pmaip1, Rbbp4, Ccne1, Fasn, Eif4a1, Arf4, Pla2g4a, Ccna2, Casp9, Scarb1, Men1, Tyms, E2f1, Mst1, Lmna, Ampd3, Hmox1, Rpl3, Bcl3, Entpd7, Cdk6, Cdc25c, App, Hif1a, Gtf2h2, Sla, Bax, Casp8, Id2, Lamp1, Nme1, Ccnb1, Mybl2, Eif5a2, Muc1, Id3, Sec23b, Blk, Tcirg1, Brca1, Cdc25a, Z…	significant		Grhl2	74	2.81273	0.0049123	0.024971	Osbpl3, Epb41l1, Pkp1, Map4k4, Macf1, Afap1, Fbln2, Calml3, Evl, Slc44a3, Alcam, Rbm47, Lad1	significant
Arid2	29	-2.58273	0.00980216	0.0478644	Zfp131, Chd2, Cacul1, Tial1, Mllt10, Wac, Rcor3, Atxn7, Msi2, Sos1, Map4k5, Agtpbp1, Foxj3	significant		Arid2	29	-2.49375	0.0126401	0.0616682	Sos1, Atxn7, Msi2, Mllt10, Zfp131, Cacul1, Rcor3, Wac, Map4k5, Foxj3, Agtpbp1	n.s		Stat1	199	2.77789	0.00547131	0.0275275	Apoe, Irf8, Cdkn1a, Sema4b, Naa35, Ly96, Ifnlr1, A2m, Timp1, Vegfd, Cxcl9, Ciita, Pttg1ip, Igf1, S100a10, Prkce, Icam1, Egfr, Il1r1, Ccr5, Ctsb, Col1a2, Eif2ak3, Ripk1, Scarb1, Col1a1, Plscr1, Hmox1, Sbno2, Vegfc, Pros1, Tnfsf11, Il12b, Zfp9, Stat3, Cd86, App, Socs1, Hdac7, Ptgs2, Bax, Zc3hav1, Myd88, Ccnd1, Muc1, Cxcl10, Junb, Ccl2, Socs5, Fbxo5, Ccnd2, Tnfrsf8, Tap1, Irf1, Myc, Edem2, Il12rb1, …	significant		Tbx21	73	2.80941	0.00496318	0.024971	Ifng, Stk17b, Septin9, Evl, Fyn, Slamf7, Rab27a, Ccdc88c, Ebf1, Il1r1, Dock2, Inpp5d, Ciita, Chn2, Tmc6, Dock10, Akna, Rasgrp1, Cytip, Nlrc5, Klhl6, Mtss1, Cd226, Egr2, Il10ra, Cxcr3, Ikzf1, Gas7, Add3, Tiam1, Rassf5, Pstpip1, Rac2, Rgs3	significant
Esrra	66	-2.62429	0.00868297	0.0478644	Dmd, Pnkd, Mapkap1, Slc22a23, Nfatc2, Gsn, Bhlhe40, Ndufaf6, Sox6, Myo18a, Msi2, Mgll, Llgl2, Pik3c2b, Stard10, Rgs6, Wnk2, Ogdh, Synpo, Acss2, Ppp5c, Cuedc1, Strbp, Acss1	significant		Myc	332	-2.50032	0.0124081	0.0616682	Dkc1, Bmp4, H2az1, Rfc2, Nop56, Hdac2, Mbd1, Ndrg1, Golph3, Ddx5, Esd, Elk1, Akr1a1, Pik3c3, Hmbs, Ccnd1, Rida, Acox1, Ppid, Mdm2, Paics, Cript, Mcm7, Insr, Hspa4, Eif3c, Arf1, Ybx3, Tsc2, Pex14, Nol7, Ldhb, Uxt, Hnrnpdl, Qdpr, Psmg1, Tomm20, Pold2, Il11ra1, Lamb2, Herpud1, Slc25a28, Fxr1, Prdx3, Gadd45a, Ephx1, Hnrnpa2b1, Polb, Aimp2, Pigf, Hspd1, Trap1, Pole3, Tpm2, Dmac2l, Amd1, Urod, Hspa9, F…	n.s		Foxm1	33	2.75805	0.00581468	0.0283686	Cdkn1a, Mmp2, Lama4, Itgb1, Cenpa, Cdc25c, Skp2, Lama2, Ccnb1, Cenpf, Ccnd1, Plk1, Cdc25a, Aurkb, Cdk1, Ccnd2, Birc5, Myc	significant		Zfp263	293	-2.76782	0.00564318	0.0275319	Myo7a, Slc6a6, Ralgds, Hdac4, Tns3, Dcakd, Nadk, Scarb1, Tacc3, Pitpnm2, Ldlrap1, Sh3tc1, Prkar1b, Slc38a10, Col26a1, Fads2, Ttyh3, Rgs12, Dlg5, Asap1, Sbno2, Atp11a, Fam178b, Rap1gap, Gak, Hpcal1, Ror2, Hk1, Pde2a, Plxnd1, Kcnn3, Arhgap22, Zbtb7c, Spsb1, Arap1, Lhfpl2, Lmna, Ptprf, Igsf21, Arhgap23, Gli2, Pdgfrb, Klhl29, Soga1, Gabbr2, Baiap2, Vav2, Sorcs2, Megf6, Ltbp4, Ephb2, Ptk7, Dnm1, Nrxn2…	significant
Tead4	71	2.56269	0.0103866	0.0488193	Rin3, Litaf, Glis3, Map4k4, Stk10, Ptprj, Myh9, Cmip, Nek6, Anxa2, Bcr, Picalm, Il1r1, Tgfbi, Gmds, Adamtsl1, Vmp1, Ext1, Fndc3b, Etv6, Ccn2, Dlgap1, Prkch, Macf1, Krt18, Spidr	significant		Tbp	41	2.4026	0.0162789	0.0728029	Cdkn1a, Tgif1, Fn1, Dio2, Anxa2, Runx1, Lima1, Serpine1, App, St6gal1, Ier5, Myc, Picalm, Klf6	n.s		Elf3	51	2.68911	0.00716433	0.0339252	Fat1, Sema4b, Pld1, Runx1, Septin9, Gmds, Ptpre, Arhgap42, Alcam, Rbm47, St14, Plekhg3, Krt8, Pla2g4a, Slc44a3, Arsg	significant		Mitf	30	2.71983	0.00653158	0.0308156	Stard13, Acp5, Ctsk, Mlana, Rab27a, Kit, Snai2, Cdk2, Tyrp1, Gpnmb, Serpinf1, Pmel, Bcl2, Hif1a, Itpr1	significant
Pou2f1	26	2.55519	0.0106129	0.0488193	Cdx2, Spp1, Spi1, Bdkrb1, Lct, Ptgir, St6gal1, Gadd45a, Ccnd1, Myc, Pou2af1, Plau	significant		Zeb2	51	-2.40644	0.0161088	0.0728029	Ikzf1, Prkcb, Dmxl2, Zfpm2, Susd1, Gab2, Epb41l2, Pik3cg, Ltbp1, Lims1, Rab8b, Fndc3b, Pip4k2a, Dock11, Picalm, Asap1, Meox2, Hip1, Atp2b4, Fyn, Lhfpl2, Rab31, Arhgef2	n.s		Rbpj	58	2.67283	0.00752151	0.0345989	Fam167a, Irf8, Bcat1, Cdk17, Runx1, Fndc3b, Pmaip1, Wipf1, Dpysl2, Ankrd44, Ampd3, Asap1, Nsmce2, Pip4k2a, Gas7, Casp8, Fmnl2, Fchsd2, Lims1, Ifngr1, Marchf1, Gpatch2l, Heyl, Il16, Nin, Arhgef3	significant		Nr2f1	64	2.71145	0.00669904	0.0308156	Arhgef2, Osbpl5, Col27a1, Lrp1, Col5a1, Ctif, Sulf2, Begain, Sdk2, Nrxn2, Gpsm1, Cpne7, Plxnd1, Palm, Ror2, Fscn1, Atp11a	significant
E2f1	289	2.54158	0.0110353	0.0493522	Galc, Rnf128, Actr2, Kif24, Brca1, Ccna2, Dnmt1, Plk1, Pik3r5, Plaur, Mt1, Birc5, Kif2c, Dbf4, Plk4, Mcm10, Ccne1, Ralgds, Rasgef1b, Mybl2, Rrm2, Itgal, Mcm6, Vegfa, Hells, Uhrf1, Tmbim1, Dram1, Mefv, Tyms, Gmnn, Mcm5, Racgap1, Asf1b, Pdpn, Prim2, Skp2, Trpm2, Top2a, Mdm2, Rad51, Rad18, Ptpro, Kif23, Cdkn1a, Foxm1, Cdk1, Fbxo5, Ccne2, B4galt1, Gins3, Alox5ap, Fgfr1, Thbs1, Pcna, Tk1, Cdc6, Ampd3,…	significant		Zfp263	293	-2.40793	0.0160434	0.0728029	Nadk, Asap2, Prr5, Plekhg5, Med15, Arhgef1, Tcf3, Dcakd, Sh3tc1, Dlg5, Pde2a, Smoc2, Myo7a, Scarb1, Pfkp, Ltbp3, Abr, Epb41l1, Ephb4, Snd1, Rgs3, Src, Rap1gap, Psd4, Ldlrap1, Kcnab2, Asap1, Plxnd1, Fbln2, Hk1, Spsb1, Itgb2, Gli2, Sbno2, Gak, Arap1, Hpcal1, Col26a1, Sdk2, Osbpl5, Tacc3, Slc12a7, Ralgds, Lpcat1, Tns3, Slc9a1, Clip2, Yeats2, Tle3, Ttyh3, Micall2, Slc38a10, Ror2, Bcr, Ephb2, Gabbr2, …	n.s		Ets2	26	2.65769	0.0078679	0.0348959	Pde7a, Icam1, Anpep, Il12b, Chrne, Msr1, Cd163, Mmp9, Brca1, Tert, Cdk1, Fli1, Myc, Egr1	significant		Rara	36	2.68116	0.00733677	0.0328117	Hnf4a, Cdkn1a, Crabp2, Scd2, Macrod1, Icam1, Tnfaip2, Ccna1, Casp9, Scd4, Hoxa1, Myc, Pck1, Plau, Ets1	significant
Maf	35	2.40537	0.0161563	0.0703018	Arl4c, Fgd3, Stab1, Cyth4, Arhgap25, Sh3tc1, Frmd4b, Rgs10, Sfxn1, Dock10, Pstpip1	n.s		Zfp384	62	-2.36687	0.0179393	0.0780604	Atxn2, Tbc1d14, Sox6, Zmynd8, Nfix, Gtf2i, Cnot1, Herpud1, Tle2, Cdkal1, Keap1, Trappc9, Cacna1a, Nde1, Ehbp1, Vegfa, Eif4g3, Dyrk1a, Pank2, Fdft1, Usp7	n.s		Foxk2	48	-2.64223	0.00823611	0.0348959	Cmbl, Clec16a, Ptp4a2, Dpp9, Dnajb6, Ube2d3, Trappc10, Fdft1, Xpo7, Vps13d	significant		Pou5f1	54	2.6492	0.00806828	0.0349052	Fat1, Macf1, Bcr, Spats2l, Ebf1, Wnt5b, Cacna1c, Lrrk1, Osbpl10, Inpp5d, Magi2, Trim2, Nav1, Stk10, Epb41l2, Shroom3, Gcnt2, Runx1t1, Sash1, Sorbs2, Adgrl2, Gas7, Sptbn1, Bcar3, Gpc6	significant
Sp3	63	2.36039	0.0182559	0.0773474	Plaur, Btk, Ctsb, Timp1, Cd14, Tcn2, F2r, Cd83, Cdkn1a, Eapp, Klk1, Nox4, Agtr1a, Ccnd1, Slc1a3, Myc, Timp2, Itgav, Plat, Padi3, Adgre5, Tgm4, Sct, Hsd17b1, Sctr, Mmp2, Col1a1, Car9, Cdkn2b	n.s		Tcf4	59	2.33296	0.0196503	0.0790925	Cd44, Tgif1, Daam1, Lima1, Vim, Chn2, Golim4, Prr5l, Epb41l1, Atp8b1, Epb41l2, Abcb1b, Asap2, Ccnd1, Spred2, Trpc6, St14, Cd9, Nol4l, Cep112, Cdk6, Pcdh1, Hdac7, Il33, Maml2, Plcb1, Prkch, Add3, Arid5b, Plekhg1, Naaladl2	n.s		Zeb2	51	-2.64223	0.00823631	0.0348959	Reln, Utrn, Tcf4, Rab8b, Ltbp1, Lims1, Creb3l2, Ikzf1, Pik3cg, Zfpm2, Ltbp4, Prkcb, Hip1, Picalm, Pip4k2a, Gab2, Dock11, Asap1, Meox2, Epb41l2, Dmxl2, Atp2b4, Fndc3b, Lhfpl2, Fyn, Rab31, Arhgef2	significant		Spib	56	2.64214	0.0082385	0.0349052	Vopp1, Gmds, Ccdc88c, Wnt5b, Ppfibp2, St14, Ciita, Dock10, Arhgap24, Chl1, Klhl6, Sp100, Elmo1, Cdyl, Sp110, Il16, Slc12a3, Ndrg1, Dlgap1, Tenm4, Itpr1, Ikzf1, Rubcnl, Rassf5, Gsdme, Zc3h12d, Cd86, Prdm1	significant
Cebpb	32	2.34009	0.0192791	0.0795879	Tnfaip6, Asns, Cdkn1a, Csrp1, Il6, Abcb1b, Furin, Gfer, Adm, Ptgs2, Hp, Csf3r, Il10, Il12b, Bcl2l1, F8, Top1, Il1b, Tnf	n.s		Nrf1	76	-2.33386	0.0196029	0.0790925	Tob2, Per1, Ppat, Sos1, Luc7l2, Paics, Mepce, Ehmt1, Gtf2i, Sf1, Polr2b, Tef, Prdx5, Hira, Ing1, Fam222b, Mrpl34, Tcaim, Mib2, Pcif1, Sugp2, Zbtb17, Pacs2, Fxr2, Zbtb4, Narf	n.s		Mitf	30	2.49245	0.0126867	0.0510638	Mlana, Acp5, Snai2, Ctsk, Stard13, Cdk2, Kit, Hif1a, Prkcb, Rab27a, Pmel, Serpinf1, Gpnmb	n.s		Zfp384	62	-2.60515	0.00918343	0.0379111	Ptk2, Ap3d1, Trappc9, Sox6, Keap1, Prpf31, Tle2, Vegfa, Eif4g3, Atxn2, Nde1, Ehbp1, Nfix, Cnot1, Pank2, Cdkal1, Dyrk1a, Kpna6, Fdft1, Cacna1a, Usp7	significant
Ets1	132	2.3166	0.0205255	0.082615	Cd8a, Hmox1, Cd53, Ttyh3, Dusp6, Hpgd, Ctsb, Runx1, Was, Lcp1, Fli1, Itga5, Asap1, Casp8, Mdm2, Rad51, Cdkn1a, Anpep, Tnfrsf8, Nfkb1, Cip2a, Thbs1, Mmp9, Wt1, Tnc, Bid, Mgat5, Abcb1b, Cxcr4, Ier5, Tgfbr2, Fosl1, Ccnd1, Egr2, Lck, Plau, F13a1, Cd5, Ptgs2, Cdk4, Mmp2, Csf3r, Col1a1, Mmp10, Il10, Egr1, Por, Socs1, Oas2, Il12b, Itgb3, Mmp13, Myb	n.s		Bach1	29	-2.33711	0.0194337	0.0790925	Clip4, Pik3cd, Psap, Slc48a1, Hmox1, Msantd3, Ifrd1, Nqo2, Ssc4d, Me1, Aldoa	n.s		Spib	56	2.49784	0.0124951	0.0510638	Vopp1, Gmds, Ciita, St14, Wnt5b, Elmo1, Arhgap24, Cd86, Ccdc88c, Dock10, Klhl6, Itgax, Rassf5, Ikzf1, Tenm4, Zc3h12d, Sp100, Sp110, Dlgap1, Prdm1, Il16, Rubcnl, Il21r, Tnfaip8, Ndrg1, Gsdme, Cdyl, Slc12a3, Pdcd1lg2, Cd40, Ucp2, Itpr1, Chl1, Ppfibp2, Zfp608	n.s		Tcf12	73	2.58448	0.00975268	0.0392546	Antxr2, Bnc2, Macf1, Ctnna1, Clip2, Nrp2, Sh3rf1, Spats2l, Daam1, Arhgap23, Fndc3b, Wipf1, Pard3b, Ltbp1, Lims1, Sbno2, Dpysl2, Plcb1, Iqgap2, Rbms3, Arhgef3, Lrch1, Tcf4, Rbpj, Adgrl2, Ptprk, Gas7, Dip2c, Sertad2, Hivep3, Plxna2, Tiam2, Jazf1, Prrc2b, Abr	significant
Nanog	44	-2.29995	0.0214509	0.0842341	Kdr, Limch1, Lamb1, Atxn7l1, Rabgap1l, Cdk6, Hdac9, Mpped2, Tacc2, Nbea, Cdkal1, Patj, Snrpn, Cdx2	n.s		Spib	56	2.3068	0.0210658	0.0827218	Vopp1, Klhl6, Gmds, Ciita, Itgax, Wnt5b, Rassf5, Ccdc88c, Sp110, Sp100, Arhgap24, Dock10, Prdm1, Il21r, Elmo1, Rubcnl, Il16, Chl1, Ndrg1, Ucp2, St14, Dlgap1, Tnfaip8, Gsdme, Ikzf1, Cd40	n.s		Grhl2	74	2.46336	0.0137643	0.0527631	Pkp1, Map4k4, Afap1, Osbpl3, Evl, Epb41l1, Alcam, Lad1, Fbln2, Rbm47, Macf1, St14	n.s		Stat1	199	2.52654	0.0115193	0.0452344	Cdkn1a, Sema4b, Irf8, Naa35, Cxcl9, Apoe, S100a10, Ifnlr1, Prkce, A2m, Ly96, Pttg1ip, Timp1, Vegfd, Igf1, Tnfsf11, Stat3, Ripk1, Eif2ak3, Egfr, Col1a2, Il1r1, Icam1, App, Pros1, Sbno2, Col1a1, Il6st, Ciita, Ccr5, Plscr1, Ctsb, Th, Hmox1, Ptgs2, Aox1, Zc3hav1, Tap1, Scarb1, Bax, Zfp9, Myd88, Mvp, Junb, Cxcl10, Socs1, Bcl2, Jak2, Hdac7, Vegfc, Jun, Adar, Cyp19a1, Socs5, Myc, Duox2, Hcfc1, Plscr2, I…	significant
Tfap2a	57	2.28725	0.0221814	0.0850288	Hmox1, Pvr, Crabp2, Gusb, Plaur, Ccnb1, Ache, Erbb2, F2r, Cdkn1a, Serpine1, Galnt3, Myc, Timp2, Adm, Mpg, Snap91, Egfr, Hoxa4, Ptgs2, Penk, Htt, Hip1, Igfbp5, Mmp2	n.s		Cebpb	32	2.25646	0.0240416	0.0901946	Cdkn1a, Tnfaip6, Asns, Gfer, Ptgs2, Csrp1, Abcb1b, Igf2, F8, Il1b, Il12b, Furin, Bcl2l1, Fos, Top1, Csf3r, Il10, Adm	n.s		Usf1	52	2.46366	0.0137528	0.0527631	Ciita, Tgfb1, Tcn2, Ifng, Ctsb, Fasn, Myh9, Ogn, Ptpn6, Tyms, Hmox1, Cyp1a1, Abca1, S100a6, Ccnb1, Slc1a3, Serpine1, B2m, Id4, Tert, Tgfb2, Cd2, Gck, Cxcr4, Fcer1a, Isg20, Hoxb7	n.s		Hnf1b	38	2.48885	0.0128158	0.0491271	Glis3, Plekhg3, Myo16, Fxyd2, Arhgap24, Adgrv1, B3galt5, Afdn, Acsl5, Hdac4, Phex, Gpr39, Zfp438, Gpr160, Adgrl2, Eps8, Havcr1, Cnksr3, Tm4sf4	significant
Mbd1	40	2.19241	0.0283501	0.106148	Uqcc1, Zdhhc7, Kdm4b, Srcap, Thada, Ppp1r37, Dpp9, Foxk2, Banp, Usp4, Nelfcd, Secisbp2, Ankrd11, Thop1, Zzef1, Itgae, E4f1	n.s		Prox1	25	2.2557	0.0240892	0.0901946	Arhgef2, Septin9, Afap1l2, Nrp2, Tns3, Arhgap42, Abcb1b, Osbpl10, Spred2, Atp1a1, Sema3a, Dnm2	n.s		Rara	36	2.44771	0.0143766	0.0538286	Crabp2, Hnf4a, Cdkn1a, Icam1, Macrod1, Tnfaip2, Scd2, Plat, Casp9, Ccna1	n.s		Arid2	29	-2.45549	0.0140692	0.0526776	Tial1, Zfp131, Rcor3, Cacul1, Atxn7, Sos1, Map4k5, Agtpbp1, Wac, Foxj3, Msi2	n.s
Mef2a	99	-2.16613	0.030301	0.110874	Pik3ap1, Hmgb1, Dmd, Zfp385b, Mettl8, Dst, Schip1, Nfatc2, Etl4, Plb1, Sost, Rabgap1l, Hivep2, Sipa1l1, Hdac9, Klf9, Bcas3, Cdc42ep3, Mef2c, Syne1, Svil, Mbnl1, Gtdc1, Mef2d, Prkce, Mb, Nek7, Fbxw11, Plcl2, Slc2a4, Phtf2, Cab39	n.s		Usf2	32	2.24013	0.0250823	0.0917786	Tgfb1, Ctsb, Tcn2, Thbs1, Hmox1, Ptgs2, Ptpn6, Myh9, Abca1, B2m, Cxcr4, Igf2r, Brca1	n.s		Nr5a2	27	2.25049	0.0244175	0.0857437	Cd276, Sytl2, C1qtnf6, Pkp4, Krt18, Myo1b, Rpgr, F11r, Bmper, Myo10	n.s		Bach1	29	-2.43825	0.0147587	0.0540035	Clip4, Pik3cd, Ifrd1, Hmox1, Lbr, Mapt, Msantd3, Nqo2, Slc48a1, Psap, Ssc4d, Aldoa, Me1	n.s
Klf5	79	2.10725	0.0350959	0.125565	Lnx2, Baiap2l1, Rbm47, Lgals3, Sdc1, Birc5, Ywhaz, Ralgds, Actn1, Kcnn4, Erbb2, Anxa2, Krt8, Slc2a1, Adap1, Fasn, Cldn4, Gprc5a, Coq8b, Aldh3a2, Myo1c, Col4a2, Tcf3, Cd9, Tjp3, Nol4l, Dgkq, Cant1, Epha2, Zbtb7c	n.s		Mitf	30	2.20016	0.0277953	0.0972834	Snai2, Stard13, Ctsk, Gpnmb, Hif1a, Acp5, Serpinf1, Kit, Tbc1d1, Cdk2, Prkcb, Bcl2, Mlana, Rab27a	n.s		Nrf1	76	-2.2418	0.0249743	0.0857437	Eif4enif1, Ing1, Polr2b, Wdr12, Mepce, Mrpl36, Pacs2, Tcaim, Zbtb17, Zbtb4, Prdx5, Mrpl34, Fam222b, Fxr2, Sugp2, Sf1, Sos1, Mib2, Narf	n.s		Esr1	129	2.42265	0.0154078	0.0551256	Cdkn1a, Trh, Krt18, Runx2, Igfbp4, Atp2b4, Fbln2, Itgb1, Igf1, Pofut1, Notch2, Serpinb9, Sparc, E2f1, Egfr, Blm, Ccn5, Ywhaq, Pmaip1, Cyp1a1, Tyms, Arid5b, Nid2, Smarca2, Grin2d, Sp1, Junb, Src, Bcl2, Jun, Mmp13, Serpine1, Cyp19a1, Cldn4, Tert, Plac1, Cct6b, Bcl9, Myc, Edn3, Erg, Fosl1, Fbln1, Cyp1b1, B4galnt2, Tfap2c, Ctnnb1, Cd86, Angptl4, Nr5a2, Nek6, Cav1, Sp3, C3, Pparg, Tnfrsf11b, Ccnd1, Gs…	n.s
Klf9	65	2.09192	0.0364452	0.127558	Arhgef2, Lfng, Vav2, Sh3bp2, Rap1gap, Actn1, Ampd2, Sh3tc1, Tacc1, Cmip, Fyn, Hpcal1, Ncs1, Sec14l1, Rgs12, Slc4a2, Nadk, Afap1, Ephb3, Phc2	n.s		Esrra	66	-2.20573	0.0274029	0.0972834	Adgrg1, Myo18a, Pnkd, Slc22a23, Sox6, Pik3c2b, Ndufaf6, Stard10, Msi2, Dnajb12, Mapkap1, Bhlhe40, Mgll, Gsn, Ogdh, Acss2, Wnk2, Cuedc1, Ppp5c, Synpo, Llgl2, Acss1, Strbp	n.s		Pou5f1	54	2.26334	0.0236146	0.0857437	Fat1, Spats2l, Lrrk1, Inpp5d, Galnt10, Ebf1, Macf1, Bcr, Wnt5b, Stk10, Epb41l2, Shroom3, Osbpl10, Cacna1c, Trim2, Nav1, Magi2, Gas7, Adgrl2, Gpc6, Gcnt2, Runx1t1, Sash1	n.s		Foxk2	48	-2.37166	0.0177084	0.0619793	Akt2, Tlk1, Dnajb6, Dpp9, Ptp4a2, Vps13d, Clec16a, Ube2d3, Fdft1, Trappc10, Xpo7	n.s
Mef2b	35	-2.08163	0.037376	0.128033	Hdac5, Hdac9, Zfp395, Syne1, Usp2, Nfx1, Nup210, Nr4a1, Arhgef7, Gnas, Rasgrp3	n.s		Mbd1	40	2.18056	0.0292159	0.10008	Dpp9, Kdm4b, Zdhhc7, Uqcc1, Foxk2, Usp4, Ppp1r37, Nelfcd, Banp, Secisbp2, Sf3a2, Tcf25, Pgs1, Wrnip1, Thada, Thop1, Ankrd11, Trim41, Psmg4, Srcap	n.s		Zfx	53	-2.24093	0.0250308	0.0857437	Mrpl36, Msh6, Nup210, Arid1b, Pum2, Usf2, Rbm33, Man2a2, Ubxn2a, Pcgf5, Ube2d3, Klhl21, Zfp143	n.s		Usf1	52	2.35465	0.01854	0.0635092	Ifng, Tgfb1, Tcn2, Ogn, Abca1, Myh9, Cyp1a1, Fasn, Ciita, Ctsb, S100a6, Hmox1, B2m, Id4, Tyms, Ptpn6, Tgfb2	n.s
Cux1	40	-2.05145	0.0402232	0.134915	Puf60, Fto, Hspd1, Kifc3, Etl4, Srcin1, Ect2, Zfand3, Clec16a, Racgap1, Axin2, Tex2, Nfic, Ubac1, Slc16a3, Jade1	n.s		Mybl2	26	2.16961	0.0300363	0.100747	Cald1, Map4k4, Anxa2, Top2a, Myc, Cdkn3, Cenpf, Bcar3, Lmnb1, Synj2, Depdc1b, Nav2, Myb	n.s		Prox1	25	2.21883	0.0264981	0.0888789	Arhgef2, Nrp2, Septin9, Arhgap42, Afap1l2, Osbpl10, Tns3, Abcb1b, Sema3a, Spred2, Add3, Plcb4	n.s		Ets2	26	2.31612	0.0205519	0.0675276	Pde7a, Chrne, Icam1, Anpep, Fli1, Msr1, Cd163, Tert, Myc, Erg, Il12b, Fosl1, Mmp9, Brca1, Cdk1	n.s
Foxk2	48	-1.88707	0.0591515	0.194355	Ube2d3, Akt2, Clec16a, Txnip, Dnajb6, Xpo7, Vps13d, Ptp4a2, Nedd4l, Trappc10, Cmbl, Fdft1	n.s		Ets1	132	2.12747	0.0333811	0.107726	Tnc, Cdkn1a, Mmp2, Itga5, Cd5, Runx1, Ttyh3, Col1a1, Cd53, Ctsb, Ier5, Tgfbr2, Hpgd, Thbs1, Lcp1, Casp8, Anpep, Asap1, Was, Bid, Hmox1, Ptgs2, Socs1, Cd8a, Rad51, Fli1, Egr2, Mmp13, Tnfrsf8, Cxcr4, Cip2a, Abcb1b, Mdm2, Mmp9, Lck, Dusp6, Ccnd1, Egr1, Mgat5, Itgb3, Mmp3, Bcl2, Oas2, Nfkb1, Il2rb, Ltb, Cdk4, Plau, Vwf, Myb, Il12b	n.s		Bach1	29	-2.12817	0.0333231	0.10949	Smarca4, Mapt, Pik3cd, Nqo2, Clip4, Msantd3, Lbr, Ifrd1, Slc48a1, Hmox1, Aldoa, Ssc4d, Psap, Me1	n.s		Nr5a2	27	2.32237	0.0202132	0.0675276	Cd276, Krt18, Pkp4, C1qtnf6, Myo10, Sytl2, F11r, Myo1b, Bmper, Ppm1d, Rpgr	n.s
Prdm14	185	-1.87378	0.0609609	0.196294	Syndig1, Ahdc1, Ptpru, Sox13, Bmp7, Ntf3, Mcf2l, Wnt4, Gpc1, Dpysl5, Ptch1, Rai1, Slc22a23, Ntn1, Zbtb17, Agpat3, Ccdc57, Fam131c, Nfatc2, Zbtb7b, Dll4, Hdac5, Map7d1, Arid1b, Ano1, Smad6, Arhgef17, Pkdcc, Tacc2, Rptor, Rcor2, Dnmt3a, Unc5a, Sfxn5, Axin2, Kdm4b, Nfic, Foxo6, Arhgef10l, Bcor, Nr4a1, Mef2d, Rps6ka2, Dab2ip, Pknox2, Sim2, Zfp423	n.s		Rara	36	2.1186	0.0341244	0.107726	Crabp2, Cdkn1a, Macrod1, Scd2, Plat, Icam1, Myc, Ccna1, Hnf4a, Ets1, Casp9	n.s		Hnf1b	38	2.10599	0.0352054	0.113361	Glis3, Myo16, Plekhg3, Fxyd2, Eps8, B3galt5, Arhgap24, Phex, Acsl5, Adgrl2, Gpr160, Gpr39, Adgrv1	n.s		Hbp1	37	2.30607	0.0211068	0.067964	Ppm1a, Runx1, Mxi1, Klhdc2, Herc3, Ehd1, Tlk1, Vps26a, Aff1, Ercc1, Arid1b, Map1lc3b, Gabarapl2, Gtf2i	n.s
Tead1	122	-1.85576	0.0634877	0.200422	Sorbs1, Ktn1, Rapgef2, Mical2, Ptpn14, Sema3c, Pam, Pard3b, Rb1cc1, Cacna2d1, Ndst1, Jcad, Dst, Schip1, Fto, Limch1, Yap1, Cnot1, Rtn4, Tln2, Dnmbp, Fez2, Hdac9, Mbnl2, Pde4d, Tenm3, Ptprm, Clip4, Svil, Eml1, Uaca, Pbx1, Mbnl1, Gtdc1, Kif13a, Pcyt1a, Rere, Vps13d, Ank3, Clic5, Apbb2, Pdlim5, Nek7	n.s		Foxk2	48	-2.12508	0.0335799	0.107726	Vps13d, Dnajb6, Ube2d3, Zfp131, Xpo7, Tlk1, Clec16a, Txnip, Dpp9, Nedd4l, Trappc10, Ptp4a2, Fdft1, Cmbl	n.s		Esrra	66	-2.08588	0.0369892	0.11677	Mapkap1, Bhlhe40, Ogdh, Dnajb12, Synpo, Acss2, Stard10, Wnk2, Cuedc1, Llgl2, Ppp5c, Msi2, Acss1, Strbp	n.s		Mafg	33	2.26037	0.0237982	0.0751276	Abl1, Slc44a1, Cep112, Ctif, Slc40a1, Tec, Ablim3, Fmn1, Abcc1, Hdac4, Arhgef3, Tcf4, Nqo1, Rgs3, Plxna2, Tiam2, Scin	n.s
Mnt	53	1.84613	0.0648734	0.200858	Pdzrn3, Slc16a3, Net1, Kdm4b, Lrrfip1, Zfp395, Epn2, Fam131a, Gsn, Ngly1, Plec, Foxk2, Rai1, Bcl9l, Rapgef1, Mgrn1, Kdm6b, Mark2, Ankrd11, Ell, Cobl, Ece1, Pfkfb3	n.s		Mnt	53	2.0844	0.0371238	0.114201	Net1, Pdzrn3, Slc16a3, Gsn, Lrrfip1, Kdm4b, Epn2, Fam131a, Foxk2, Pfkfb3	n.s		Esr1	129	2.07072	0.0383849	0.118554	Runx2, Cdkn1a, Igfbp4, Trh, Itgb1, Igf1, Pofut1, Fbln2, Atp2b4, Serpinb9, Pmaip1, Egfr, Sparc, Src, Ywhaq, Krt18, Notch2, Tyms, E2f1, Ccn5, Grin2d, Nid2, Cd86, Mmp13, Cyp1a1, Nek6, Ccnd1, Serpine1, Nr5a2, Junb, C3, Tert, Cav1, Arid5b, Myc, Blm, Plac1, Sec61b, Sp1, Fbln1, Bcl2, Cldn4, Bcl9, Itga2, Ret, Tnfrsf11b, Erg, B4galnt2, Cdkn1b, Edn3, Sp3, Cad, Cct6b	n.s		Usf2	32	2.1945	0.0281994	0.0873098	Tgfb1, Thbs1, Tcn2, Igf2r, Abca1, Myh9, Ctsb, Hmox1, B2m, Ptgs2, Ptpn6, Tgfb2	n.s
Zeb2	51	-1.83736	0.0661563	0.200965	Lims1, Gab2, Susd1, Anxa4, Fndc3b, Atp2b4, Rab8b, Picalm, Dock11, Asap1, Fyn, Pik3cg, Epb41l2, Pip4k2a, Prkcb, Dmxl2, Ikzf1, Lhfpl2, Rab31, Arhgef2	n.s		Klf5	79	2.07925	0.0375941	0.114201	Actn1, Erbb2, Anxa2, Sdc1, Lgals3, Baiap2l1, Ywhaz, Coq8b, Col4a2, Rbm47, Ralgds, Fasn, Lnx2, Ltbp3, Birc5, Dgkq, Tcf3, Adap1, Slc2a1, Cldn4, Cd9, Midn, Nol4l, Aldh3a2, Kcnn4, Agrn	n.s		Klf5	79	2.0639	0.0390272	0.118554	Erbb2, Lnx2, Sdc1, Ywhaz, Ralgds, Actn1, Lgals3, Rbm47, Col4a2, Anxa2, Fasn, Krt8, Zbtb7c, Baiap2l1, Kcnn4, Ltbp3, Ltbp4, Cd9, Aldh3a2, Coq8b, Myo1c, Birc5, Dgkq, Cldn4, Adap1, Tjp3, Agrn, Scnn1a, Trim29, Slc2a1, Tcf3, Nol4l, Amn, Stx1a, Midn, Epha2, Gprc5a, Jup	n.s		Zfx	53	-2.18393	0.0289675	0.0879955	Rbm33, Pogk, Celf1, Arid1b, Naa38, Ifrd1, Mrpl36, Fbxl5, Usf2, Pcgf5, Nup210, Pum2, Klhl21, Ubxn2a, Man2a2, Ube2d3, Zfp143	n.s
Egr1	114	1.79847	0.0721027	0.203658	Pcsk2, Spp1, Cd44, Crabp2, Plaur, Cdk5r1, Bax, Stmn1, Gdf15, Mmp14, Tgfb1, Cdkn1a, Fn1, Nfkb1, Nab2, Slc1a4, Slc4a2, Tfpi2, Thbs1, Hif1a, Serpine1, Wt1, Abcb1b, Fasn, Ifng, Tgfbr2, Fosl1, Ccnd1, Wnt4, Myc, Timp2, Syn1, Egfr, Plau	n.s		Elf3	51	2.05786	0.0396032	0.118076	Sema4b, Septin9, Runx1, Gmds, Rbm47, Pld1, Ptpre, Fat1, Alcam, Plekhg3, Pla2g4a, Arhgap42, Slc44a3, Slc39a11, Spred2, St14, Ptk2b, Arsg, Tspan15	n.s		Maf	35	2.04409	0.040945	0.121967	Arl4c, Osbpl3, Stab1, Sh3tc1, Sfxn1, Fgd3, Frmd4b, Cyth4, Spon2, Rgs10, Mmp13, Ltbp3, Dock10	n.s		Egr1	114	2.14046	0.0323178	0.0963549	Pcsk2, Cdkn1a, Cd28, Spp1, Crabp2, Cd44, Ifng, Mmp14, Fn1, Tgfb1, Tgfbr2, Abcb1b, Timp2, Thbs1, Egfr, Slc1a4, Wnt4, Gdnf, Cd9, Fasn, Th, Nab2, Cdk5r1, Slc4a2, Plaur, Gdf15, Bax	n.s
Zfp143	49	-1.80041	0.0717962	0.203658	Dpysl5, Tarbp1, Fto, Plec, Mrps22, Rabgap1l, Rptor, Msi2, Dnajb6, Ncoa1, Prkn, Prkce, Pde4a, Usp7	n.s		Maf	35	1.97133	0.0486858	0.142516	Arl4c, Osbpl3, Frmd4b, Sfxn1, Spon2, Stab1, Arhgef3, Cyth4, Ltbp3, Mmp13, Sh3tc1, Rgs10, Dock10, Fgd3, Arhgap25, Gramd4, Nol4l	n.s		Pdx1	48	2.03684	0.0416659	0.121967	Glis3, Hnf4a, Pld1, Runx1, Carmil1, Arhgap42, Lhfpl2, Daam1, Bcr, Chn2, Cmip	n.s		Tead1	122	2.1274	0.0333868	0.0977324	Gulp1, Fat1, Fhl2, Prune2, Frmd6, Stard13, Cald1, Macf1, Tacc1, Ctnna1, Asap2, Afap1, Nrp2, Gmds, Maml2, Itgb1, Sorcs2, Daam1, Ext1, Tgfbr3, Egfr, Pard3b, Lamc2, Asap1, Lamc1, Sorbs1, Wwc2, Arhgap24, Kcnma1, Shroom3, Nav2, Tgfb2, Rbms1, Rbms3, Dgkb, Inpp4b, Sash1, Pam, Tcf4, Sorbs2, Flnb, Dlgap1, Spidr, Adgrl2, Tanc1, Sptbn1, Eps8, Bcar3	n.s
Nrf1	76	-1.80978	0.0703303	0.203658	Uimc1, Ppat, Eif4enif1, Ehmt1, Luc7l2, Tef, Pacs2, Zbtb17, Pcif1, Mrpl34, Polr2b, Hira, Clasp1, Fam222b, Fxr2, Gtf2i, Zbtb4, Mib2, Sos1, Tcaim, Sugp2, Narf	n.s		Egr1	114	1.94819	0.0513928	0.147754	Crabp2, Mmp14, Cdkn1a, Cd44, Tgfb1, Fn1, Nab2, Serpine1, Timp2, Slc1a4, Tgfbr2, Spp1, Fasn, Thbs1, Hif1a, Myc, Plaur, Th, Cd28, Wnt4, Bax, Slc4a2, Abcb1b, Syn1, Ccnd1, Stmn1, Cdk5r1, Igf2, Tfpi2, Egfr, Cd9, Angptl4, Bcl2, Nfkb1, Pcsk2, Il2rb, Ltb, Plau	n.s		Meis2	58	1.9993	0.0455758	0.131031	Matn2, Ror2, Man1c1, Zfp521, Coro1c, Atp2b4, Fam13a, Hk1, Arhgap24, Zfpm2, Ncald, Fam184a, Spred2, Add3, Etv1, Ncoa7, Nav2, Tgfbr3, Sptbn1, Ssbp3, Stxbp5, Hdac4, Marchf8, Spidr, Tiam2, Zfp608, Colgalt2, Dmd, Sbf2, Dnm2	n.s		Nfatc1	32	2.09705	0.0359888	0.103468	Macf1, Ifng, Fyn, Icam1, Pip4k2a, Actb, Gpr183, Smarca2, Naaladl2, Tcf4, Creb5, Egr3, Rgs3, Tnfaip3, Phf19, Ptk2b	n.s
Bach1	29	-1.82022	0.0687254	0.203658	Clip4, Ssc4d, Nqo2, Aldoa, Hmox1, Me1	n.s		Duxbl1	36	-1.9054	0.0567278	0.1548	Atf7ip, Esrrg, Pms1, Xirp2, Cpeb3, Fbxl5, Nnt, Tapt1	n.s		Usf2	32	1.88885	0.0589117	0.1664	Tgfb1, Tcn2, Thbs1, Ctsb, Myh9, Ptpn6, Hmox1, Ptgs2, Abca1, Igf2r, B2m, Brca1, Tert, Tgfb2, Cd2, Cxcr4, Fcer1a	n.s		Foxo1	41	2.07716	0.0377866	0.106731	Cdkn1a, Selenop, Cdkn2b, Daam1, Abcb1b, Cdkn1c, Bcl2l11, Pck2, Tmem47	n.s
Nr5a2	27	1.77464	0.0759581	0.210849	Sytl2, Cd276, Bmper, Myo1b, C1qtnf6, Dnm2, Prkch, Rpgr, Krt18, Xpnpep1, Ppm1d, Pkp4, Myo10, Map3k14, F11r, Rara	n.s		Duxbl2	36	-1.9054	0.0567278	0.1548	Atf7ip, Esrrg, Pms1, Xirp2, Cpeb3, Fbxl5, Nnt, Tapt1	n.s		Cebpb	32	1.83087	0.0671206	0.183319	Cdkn1a, Gfer, Tnfaip6, Csrp1, Il12b, Asns, Abcb1b, Ptgs2	n.s		Klf5	79	2.05438	0.0399386	0.110864	Erbb2, Lnx2, Krt8, Ywhaz, Anxa2, Ltbp4, Aldh3a2, Col4a2, Kcnn4, Rbm47, Zbtb7c, Actn1, Lgals3, Cd9, Fasn, Coq8b, Baiap2l1, Slc2a1, Ralgds, Epha2, Sdc1, Dgkq, Jup, Ppl, Myo5b, Adap1, Ltbp3, Cldn4, Agrn, Nfe2l2, Myo1c	n.s
Gata6	51	-1.76595	0.077405	0.211224	Filip1l, Plcb4, Lmcd1, Bhlhe40, Abcc5, Ate1, Sipa1l2, Bcas3, Sox6, Cux1, Pkdcc, Pde4d, Sh3rf2, Mef2c, Syne1, Svil, Sptb, Clic5, Barx2	n.s		Duxbl3	36	-1.9054	0.0567278	0.1548	Atf7ip, Esrrg, Pms1, Xirp2, Cpeb3, Fbxl5, Nnt, Tapt1	n.s		Egr1	114	1.83048	0.0671789	0.183319	Crabp2, Mmp14, Cdkn1a, Cd44, Fn1, Cd28, Slc1a4, Tgfb1, Slc4a2, Timp2, Spp1, Nab2, Plaur, Thbs1, Tgfbr2, Egfr, Ifng, Fasn, Cdk5r1, Hif1a, Abcb1b, Gdf15, Tfpi2, Wnt4, Bax, Cd9, Ccnd1, Serpine1, Igf2, Pcsk2, Myc, Syn1, Gdnf, Alox5, Stmn1	n.s		Meis2	58	1.98593	0.0470415	0.128367	Matn2, Atp2b4, Man1c1, Coro1c, Tgfbr3, Zfp521, Fam13a, Hk1, Ror2, Sorbs1, Arhgap24, Nav2, Hdac4, Zfpm2, Etv1, Spidr, Spred2, Ssbp3, Add3, Sptbn1, Ncoa7, Fam184a, Stxbp5, Tiam2, Ncald, Dmd	n.s
Runx2	63	1.74068	0.0817401	0.217025	Dock2, Lgals3, Alcam, Tbxas1, Runx1, Pip4k2a, Cdh11, Wipf1, Atp8b4, Myof, Ankrd44, Fat1, Dock10, Ampd3, Gulp1, Csgalnact1, Esr1, Osbpl3, Wnt5b, Nabp1, Cacna1c, Chn2, Col14a1, Gli3, Plcb1, Tiam2, App, Mmp13, Tcf4, Pacsin2	n.s		E2f1	289	1.8904	0.0587051	0.157525	Cdkn1a, Mt1, Tmbim1, Peg3, Itgal, Vmp1, Ccna2, Pik3r5, Pdpn, Actr2, Plk4, Ccne1, Dusp4, Vegfa, Fgfr1, Galc, Top2a, Ralgds, Tbc1d16, Hic1, Mybl2, Mcm6, Rrm2, Ampd3, Plk1, Dram1, Thbs1, Kif2c, Cdk1, Cdkn1c, Myc, Cdkn2c, Racgap1, Ect2, Dnmt1, Cd72, Mras, Plaur, Myh10, Pald1, B4galt1, Uhrf1, Kif23, Wwox, Tyms, Mcm5, Cdc6, Mcm10, Trpm2, Rasgef1b, Kif24, Fbxo5, Sp110, Rad51, Abca1, Ptpro, Skp2, Cdca7, …	n.s		Tcf7	57	1.80987	0.0703152	0.188679	Cdk17, Snai2, Coro1c, Antxr2, Pde7a, Rin3, Prr5l, Cd86, Zfpm2, Dock10, Ikzf1, Ccnd1, Rbpj, Ptprc, Sp100, Ccnd2, Usp48, Birc5, Nkd1, Tgfbr3, Bcl2, Tcf3, Tnfrsf11b, Cdyl, Skap1, Lef1	n.s		Junb	47	1.95849	0.0501725	0.13463	Vopp1, Zfp36l1, Ampd3, Gmds, Tgif1, Cmip, Lmna, Egfr, Klf6, Ier5, Lims1, Ptgs2, Kcnma1, Zfp36l2, Abcc1	n.s
Elf3	51	1.73095	0.0834609	0.217025	Sema4b, Ptpre, Pld1, Septin9, Rbm47, Alcam, St14, Runx1, Krt8, Fat1, Gmds, Plekhg3, Pla2g4a, Slx4ip, Arhgap42, Slc39a11, Slc44a3	n.s		Six2	39	1.83902	0.0659124	0.173965	Dclk1, Mtss1, Ccdc80, Frmd4b, Galnt10, Ltbp1, Clvs1, Fbln1, Tbc1d1, Etv1, Etv6, Prkch, Zmiz1, Gse1, Zbtb7c, Fgfr2, Col13a1, Thsd4	n.s		Mnt	53	1.77332	0.0761765	0.197813	Cmip, Myh9, Sh3bp2, Bcr, Evl, Tle3	n.s		Foxm1	33	1.9481	0.0514027	0.13567	Cdkn1a, Mmp2, Itgb1, Lama4, Lama2, Cdc25c, Cenpa, Cdc25a, Onecut1, Skp2, Brca2, Myc, Pecam1, Aurkb, Cdc6, Ccnd1, Cenpf, Cdk1	n.s
Meis1	48	-1.73031	0.0835748	0.217025	Jcad, Dst, Ube2e1, Etl4, Ksr1, Foxp2, Ubr3, Hdac9, Tnik, Cacna1a, Bbs9, Rere, Ghr, Dyrk1a, Plcl2	n.s		Tcf12	73	1.82541	0.0679392	0.176423	Arhgap23, Sh3rf1, Daam1, Ctnna1, Spats2l, Clip2, Nrp2, Antxr2, Bnc2, Sbno2, Wipf1, Gas7, Arhgef3, Wwtr1, Fndc3b, Lims1, Abr, Ltbp1, Rbpj, Med15, Dpysl2, Iqgap2, Tiam2, Tbc1d1, Macf1, Plxna2, Prickle2, Hivep3, Adgrl2, Plcb1, Rbms3, Lrch1	n.s		Zfp740	34	-1.77347	0.0761515	0.197813	Mbd6, Brd2, Ppp2r1a, Ankrd11, Pcbp4, Zbtb7a, Mecp2, Hmga1, Mepce, Vapb, Larp1, Cux1, Zfp91	n.s		Irf4	61	1.81946	0.0688408	0.177588	Osbpl3, Slamf7, Ccdc88c, Piezo2, Elf4, Peak1, Ciita, Plxnc1, Dock10, Sorbs1, Arhgap24, Cytip, Nlrc5, Klhl6, Sp100, Elmo1, Cdyl, Smarca2, Il16, Tcf4, Zfp365, Tenm4, Igf1r, Nfkbiz, Ikzf1, Blk	n.s
Pax5	52	1.70463	0.0882638	0.222974	Irf8, Runx3, Pik3r5, Arhgap45, Zc3h12d, Snx8, Akna, Rgs12, Rac2, Cd22, Wnt10a, Sp100, Mgat1, Coro1a, Zmiz1, Med15, Pou2af1, Macf1	n.s		Pdx1	48	1.75429	0.07938	0.20286	Carmil1, Glis3, Lhfpl2, Daam1, Runx1, Bcr, Chn2, Pld1, Cmip, Arhgef3, Fam107b, Ada, Usp6nl, Arhgap42, Hnf4a	n.s		Duxbl1	36	-1.68314	0.092347	0.228737	Pms1, Slc2a2, Xirp2, Cep290, Atf7ip, Stim2, Fbxl5, Esrrg, Palmd, Nnt, Tapt1, Cpeb3	n.s		Nrf1	76	-1.81521	0.0694909	0.177588	Itgae, Eif4enif1, Mepce, Hira, Zbtb4, Polr2b, Mrpl36, Sf1, Pacs2, Mrpl34, Ing1, Prdx5, Zbtb17, Sos1, Sugp2, Wdr12, Fxr2, Fam222b, Mib2, Narf	n.s
Sox11	29	-1.70264	0.0886356	0.222974	Map4k4, Runx1, Cdh11	n.s		Maz	69	1.70669	0.0878796	0.221072	Actn1, Serpinh1, Lasp1, Csk, Sox12, Col1a1, Clip2, Ppp1r9b, Tacc3, Arap1, Stk10, Myc, Syngap1, Hnrnpf, Plxnb2, Mnt, Epb41l1, Stat6, Tcf3, Trim47, Mfsd12, Slc4a2	n.s		Duxbl2	36	-1.68314	0.092347	0.228737	Pms1, Slc2a2, Xirp2, Cep290, Atf7ip, Stim2, Fbxl5, Esrrg, Palmd, Nnt, Tapt1, Cpeb3	n.s		Mafb	53	1.78765	0.0738322	0.185734	Pcsk2, Zmiz1, Daam1, Adamts2, Dse, Fmn1, Phldb2, Arhgap24, Nav2, Tns3, Hdac4, Elmo1, Mtss1, Tbxas1, Flnb, Sox9, Sec14l1, Wdfy3, Dip2c, Snx29, Prdm1, Mmp9, Appl2, Cacna2d3, Tenm2, Jmjd1c	n.s
Smad3	31	1.63647	0.101742	0.252007	Timp1, Ankrd1, Cdkn1a, Mmp9, Serpine1, Tnc, Col6a3, Col6a1, Gli2, Col3a1, Ahr, Myc	n.s		Foxo3	37	-1.66148	0.0966166	0.239312	Ccnd1, Esr1, Cited2, Ccng2, Prdx3, Stk11, Txnip, Sod2, Rbl2, Pink1	n.s		Duxbl3	36	-1.68314	0.092347	0.228737	Pms1, Slc2a2, Xirp2, Cep290, Atf7ip, Stim2, Fbxl5, Esrrg, Palmd, Nnt, Tapt1, Cpeb3	n.s		Cebpb	32	1.77783	0.0754326	0.186841	Cdkn1a, Gfer, Tnfaip6, Abcb1b, Csrp1, Ptgs2, Asns, F8, Igf2, Il12b	n.s
Foxj2	34	-1.61345	0.106648	0.256273	Cc2d2a, Azi2, Pik3ca, Pcgf5, Lrba, Crb1, Dnajc16, Prpf8, Hibadh	n.s		Esr1	129	1.63641	0.101754	0.248218	Cdkn1a, Itgb1, Igfbp4, Atp2b4, Serpine1, Runx2, Serpinb9, Igf1, Junb, Pmaip1, Sparc, E2f1, Myc, Fbln2, Nid2, Blm, Tyms, Ccn5, Ywhaq, Src, C3, Nek6, Mmp13, Fbln1, Notch2, Cyp1a1, Bcl9, Pofut1, Ccnd1, Krt18, Cldn4, Grin2d, Egfr, Cad, Trh, Sec61b, Angptl4, Capn2, Bcl2, Sp1, Socs3, Sp3, Cav1, Myb, Rara, Tnfrsf11b, Plac1, Tert, Cdkn1b, Slc8a1, Arid5b	n.s		Tcf12	73	1.67323	0.0942815	0.22999	Clip2, Nrp2, Spats2l, Sh3rf1, Bnc2, Arhgap23, Ctnna1, Antxr2, Fndc3b, Daam1, Macf1, Wipf1, Dpysl2, Sbno2, Iqgap2, Plcb1, Gas7, Adgrl2, Rbpj, Lrch1, Lims1, Rbms3, Ltbp1, Arhgef3, Prickle2, Pard3b, Tcf4, Abr, Med15, Hivep3, Wwtr1	n.s		Six2	39	1.74888	0.0803115	0.195911	Dclk1, Zmiz1, Ccdc80, Zbtb7c, Frmd4b, Ltbp1, Thsd4, Mtss1, Etv1, Itpr1, Dpp6, Fbln1, Clvs1, Gse1, Etl4, Galnt10, Cntn5, Cpne4, Prkch, Col13a1, Nedd4l, Kazn, Dock9	n.s
Rfx1	35	-1.61888	0.105472	0.256273	Psmb7, Dis3l2, Myc, Zdhhc1, Ehd1, Itfg2, Riiad1, Swsap1, Pcna, Camk2a, Fgf1, Pde4a	n.s		Tcf7	57	1.61878	0.105494	0.2535	Snai2, Cdk17, Antxr2, Coro1c, Pde7a, Prr5l, Ptprc, Rin3, Sp100, Birc5, Rbpj, Tcf3, Dock10, Nkd1, Ccnd1, Zfpm2, Ikzf1, Bcl2, Ikzf3, Tnfrsf11b, Cdyl, Tgfbr3, Usp48	n.s		Nfatc1	32	1.62414	0.104346	0.250742	Fyn, Actb, Macf1, Icam1, Ifng, Pip4k2a, Gpr183, Creb5, Rgs3, Egr3, Naaladl2, Tcf4, Nedd9, Ptk2b, Phf19	n.s		E2f4	220	-1.73392	0.0829317	0.196353	Insig1, Pold1, Drosha, Pclaf, E2f2, Rfc4, Xrcc2, Umps, Rbbp5, Hmgb1, Bub3, Gpank1, Eif2b2, Tmpo, Ybx3, Epas1, Pkn2, Thop1, Cdc37l1, Cux1, Mfap1a, Dut, H2az1, Pim2, Mapre1, Dhps, Cutc, Cse1l, Slc25a4, Uxt, Usp25, Sh3bgr, Pold2, E2f1, Mthfd1, Park7, Rrm1, Pigq, Mettl3, Pcnt, Calm1, Rfc2, Klhl21, Tsnax, Aldh5a1, Tfam, E2f3, Fdft1, Vps4a, Nap1l4	n.s
Nfe2l1	27	-1.5677	0.116951	0.2769	Sort1, Rtn4, Popdc3, Bcas3, Kif13a, Adcy9	n.s		Hnf1b	38	1.60437	0.108633	0.253851	B3galt5, Glis3, Eps8, Myo16, Plekhg3, Acsl5, Fxyd2, Arhgap24, Gpr160, Gpr39, Adgrl2, Cnksr3, Phex, Havcr1	n.s		Ctcfl	48	1.58664	0.112594	0.262718	Piezo1, Col27a1, Ror2, Cdh24, Actb, Anks6, Csk, Kcnip3, Gnai2, Cbx4, Zmiz1, Plekhg5, Nrxn2, Nelfa, Crip2, Igdcc4, Mib1, Radil, Cabin1	n.s		Maf	35	1.73801	0.0822085	0.196353	Osbpl3, Arl4c, Stab1, Rgs10, Sfxn1, Frmd4b, Cyth4, Sh3tc1, Dock10, Arhgef3, Fgd3, Mmp13, Ltbp3, Pstpip1, Spon2	n.s
Rara	36	1.53289	0.125304	0.292376	Hnf4a, Crabp2, Macrod1, Ccna1, Icam1, Cdkn1a, Casp9, Gprc5a, Myc, Cebpe, Plat, Plau, Tnfaip2	n.s		Pou5f1	54	1.60364	0.108793	0.253851	Bcr, Spats2l, Galnt10, Inpp5d, Lrrk1, Stk10, Fat1, Shroom3, Gcnt2, Gas7, Wnt5b, Epb41l2, Nav1, Gpc6, Trim2, Osbpl10, Ebf1, Tiam2, Bcar3, Macf1, Cacna1c, Runx1t1, Zeb2, Sash1, Adgrl2, Epha4, Sorbs2, Magi2	n.s		Mxi1	73	1.58971	0.111901	0.262718	Wdr81, Cdk6, Arhgap45, Lmna, Acap3, Acly, Fam13a, Macf1, Ctif, Vav2, Ampd2, Septin9, Arap1, Ttyh3, Tle3	n.s		Creb1	59	1.67435	0.0940611	0.219476	Erbb2, Trh, Ifng, Fn1, Dio2, Slc20a1, Hpgd, Pck2, Ciita, Th, Ptgs2, Cpt1a, Muc5ac, Bdkrb1, Bcl2, Pcsk1	n.s
Mitf	30	1.52252	0.12788	0.293239	Prkcb, Acp5, Cdk2, Hif1a, Gpnmb, Stard13, Rab27a, Ctsk, Snai2, Clcn7, Pmel, Mlana, Bcl2, Best1, Tbc1d1, Kit, Fos, Hoxb4, Serpinf1, Met, Tyr	n.s		Zfx	53	-1.59634	0.110412	0.253948	Zmynd8, Mcm7, Msh6, Pum2, Ash2l, Cars2, Zfp143, Ube2d3, Usf2, Ifrd1, Nup210, Ubxn2a, Pcgf5, Man2a2, Fbxl5, Klhl21	n.s		Gabpa	50	-1.57032	0.116341	0.263815	Erbb2, Cap1, Actb, Pttg1ip, Sec31a, Tcf12	n.s		Mnt	53	1.66389	0.096135	0.220815	Sh3bp2, Cmip, Evl, Tle3, Bcr	n.s
Hnf1b	38	1.50287	0.132871	0.293239	Glis3, B3galt5, Gpr160, Eps8, Fxyd2, Acsl5, Plekhg3, Cnksr3, Havcr1, Arhgap24, Gpr39, Myo16, Tm4sf4, Zfp438	n.s		Junb	47	1.58426	0.113134	0.255942	Tgif1, Lmna, Sec14l1, Zfp36l1, Vopp1, Gmds, Ier5, Ampd3, Zfp36l2, Klf6, Cmip, Ptgs2, Wwtr1, Lims1, Egr2, Tiam2, Spred2, Egfr, Bach1	n.s		Prdm14	185	1.57532	0.115182	0.263815	Ephb3, Megf6, Arhgef2, Eva1b, Gli2, Pdgfrb, Nrp2, Runx1, Septin9, Itga11, Epb41l1, Gmds, Lrrk1, Pax7, Macf1, Sdk2, Adamts2, Phldb1, Wnt5b, Klhdc7a, Coro2b, Tbc1d16, Islr2, Pear1, Ampd3, Sema4a, Nectin1, Cacna1c, Tspan18, Runx3, Rasgrf1, Kcnab2, Trim2, Tns3, Cacna1g, Tcf7l1, Nadk, Cplx2, Cd9, Ngef, Zmiz1, Tmco4, Plekhg5, Igf2r, Fosl2, Slit3, Ccdc33, Tenm4, Pth1r	n.s		Tcf7	57	1.6577	0.0973782	0.220815	Pde7a, Antxr2, Cdk17, Prr5l, Rin3, Coro1c, Tgfbr3, Snai2, Dock10, Sp100, Cdyl, Zfpm2, Rbpj, Bcl2, Ikzf1, Ptprc, Usp48, Nkd1, Cd86, Dmd, Etl4, Tnfrsf11b, Ccnd1	n.s
Foxp2	34	1.50253	0.132959	0.293239	Mxi1, Klhl23, Plaur, Gnas, Pbx1, Zbtb4, Zfp395	n.s		Hoxb13	42	-1.57847	0.114459	0.255942	Dnah11, Svil, Pde4d, Thrb, Ank3, Cop1, Ghr	n.s		E2f1	289	1.53863	0.123895	0.277044	Cdkn1a, Fgfr1, Tmbim1, Cdh20, Ralgds, Mt1, B4galt1, Hic1, Dram1, Peg3, Pdpn, Phldb1, Dapk2, Plaur, Thbs1, Egfr, Ccne1, Rasgef1b, Pik3r5, Cdkn1c, Tbc1d16, Ccna2, Tyms, Cd72, Ampd3, Mcm9, Mcm6, Ccne2, Mras, Plk4, Dgki, Vegfa, Tnfsf11, Dnmt1, Itgal, Gins3, Dusp4, Wwox, Top2a, Tmem47, Ptpro, Iqck, Abca1, Dbf4, Stam, Pald1, Skp2, Rasgrp1, Kif2c, Actr2, Fam184a, Mybl2, Tmem132a, Ccnd1, Mefv, Prim2, Hel…	n.s		Sox6	28	1.6321	0.102657	0.226409	Atp2b4, Septin9, Tgif1, Pard3b, Ppfibp2, Epb41l2, Aplf, Scarb1, Utrn, Dnajc6, Pip5k1b, Zfpm2, Lyn	n.s
Onecut1	50	-1.50311	0.132811	0.293239	Syne2, Exoc4, Cacna2d1, Eif3e, Esr1, Eif4g3, Etl4, Cped1, Ubr3, Acss3, Aldh1a1, Rapgef4, Ank3, Mlip, Dyrk1a	n.s		Meis2	58	1.56385	0.117854	0.258576	Matn2, Atp2b4, Ror2, Man1c1, Coro1c, Hk1, Ncoa7, Ncald, Arhgap24, Zfpm2, Tiam2, Etv1, Spred2, Ssbp3, Zfp521, Fam184a, Stxbp5, Dnm2, Nav2, Tgfbr3, Add3, Spidr	n.s		Zfp143	49	-1.52724	0.126701	0.279437	Map4k4, Ctif, Fndc3b, Nucb1, Dlg4, Fbxl19, Lmna, Dgki	n.s		Thap1	53	-1.63705	0.10162	0.226409	Ppp6r1, Plec, Usf2, Sympk, Sgms1, Trabd, Gpt2, Srcin1, Iqsec1, Stip1, Tle5, Rxra, Fam78a	n.s
Nr4a1	39	-1.48833	0.136665	0.297338	Rnf220, Stk40, Sik3, Smad7, Ccdc6, Parvb, Fhit, Zhx3, Bhlhe40, Alas1, Cdkal1, Akap13, Bcor, Rere, Cuedc1	n.s		Rfx1	35	-1.55962	0.118849	0.258576	Gpr137, Dis3l2, Cbx8, Spata2, Rfx2, Vrk3, Psmb7, Adgrg1, Swsap1, Zdhhc1, Itfg2, Myc, Riiad1, Ehd1, Fgf1, Camk2a, Pde4a	n.s		Foxo3	37	-1.49252	0.135562	0.294938	Cdkn1a, Cdkn2b, Gadd45a, Bcl2l11, Abcb1b	n.s		Esrra	66	-1.58592	0.112758	0.245326	Bhlhe40, Sox6, Nfatc2, Slc22a23, Gtf2ird1, Ndufaf6, Acss2, Dnajb12, Ogdh, Synpo, Wnk2, Mapkap1, Stard10, Acss1, Cuedc1, Llgl2, Ppp5c, Strbp, Msi2	n.s
Zfx	53	-1.45021	0.147	0.31556	Mrpl36, Zfp398, Pogk, Ash2l, Zmynd8, Qrich1, Zbtb7a, Sec22c, Ifrd1, Pum2, Usf2, Cars2, Fbxl5, Rbm33, Pcgf5, Msh6, Zfp143, Arid1b, Ube2d3, Ubxn2a, Nup210, Man2a2, Klhl21	n.s		Nfe2l1	27	-1.54521	0.122295	0.262526	Popdc3, Bcas3, Rtn4, Sort1, Kif13a, Adcy9	n.s		Tead1	122	1.46811	0.142073	0.304983	Sorcs2, Fat1, Fhl2, Cald1, Afap1, Gulp1, Frmd6, Nrp2, Tacc1, Gmds, Ctnna1, Stard13, Itgb1, Daam1, Ext1, Macf1, Prune2, Msln, Egfr, Asap2, Lamc1, Lamc2, Shroom3, Asap1, Eps8, Arhgap24, Maml2, Wwc2, Flnb, Tanc1	n.s		Tbp	41	1.54547	0.122233	0.262393	Cdkn1a, Runx1, Fn1, Dio2, Tgif1, Anxa2, Lima1, App, Klf6, Ier5, Actb, Picalm, St6gal1, Itpr1, Serpine1, Myc	n.s
Maz	69	1.43764	0.150535	0.318538	Arap1, Stk10, Clip2, Tacc3, Ppp1r9b, Lasp1, Stat6, Actn1, Serpinh1, Csk, Sox12, Slc4a2, Fbxl19, Plxnb2, Hnrnpf, Mfsd12, Trim47, Myc, Klf16, Acap3, Mnt, Pdxk, Syngap1, Col1a1, Tcf3	n.s		Irf4	61	1.53155	0.125634	0.266146	Klhl6, Plxnc1, Osbpl3, Cytip, Piezo2, Ciita, Elf4, Txndc11, Nlrc5, Nfkbiz, Blk, Ccdc88c, Sp100, Arhgap24, Dock10, Elmo1, Il16, Ptk2b, Ikzf1, Ikzf3, Tcf4, Cdyl, Tenm4, Slamf7, Smg6, Ctsc, Igf1r, Fcrl5	n.s		Mybl2	26	1.42047	0.155471	0.329353	Map4k4, Cald1, Anxa2, Top2a, Cenpf, Myc, Nav2, Cdkn3, Synj2, Bcar3, Depdc1b, Igfbp1, Slx4ip, Lmnb1, Zfp608	n.s		Pou2f1	26	1.49698	0.134399	0.281015	Spp1, Gadd45a, Gnrh1, Ms4a2, Ptgir, St6gal1, Bdkrb1, Myc, Plau, Spi1, Tfap2a	n.s
Gabpa	50	-1.42443	0.154323	0.318538	Wdr37, Dlg1, Mbnl1, Arhgef7, Trappc10, Oxr1, Rabgef1, Nek7	n.s		Foxj2	34	-1.49558	0.134763	0.281777	Prpf8, Dnajc16, Hibadh, Pcgf5, Azi2	n.s		Irf4	61	1.40564	0.159832	0.332243	Osbpl3, Ciita, Piezo2, Plxnc1, Slamf7, Elmo1, Arhgap24, Elf4, Cytip, Ccdc88c, Dock10, Klhl6, Nfkbiz, Ikzf1, Peak1, Blk, Tenm4, Sp100, Txndc11, Il16, Itgb7, Ctsc, Tcf4, Zeb1, Nlrc5, Ptk2b	n.s		Yy1	60	1.49713	0.134359	0.281015	Erbb2, Dnaja3, Ada, Irak1, Srp68, Spns1, Mrps18b, Snx27, Lss, Egfr, Mrps10, Fdps, Rprd2	n.s
Foxo3	37	-1.43038	0.152609	0.318538	Nos3, Cited2, Foxo1, Ccng2, Plau, Ccnd1, Rbl2, Esr1, Stk11, Pik3ca, Sod2, Txnip, Prdx3, Pink1	n.s		Nr4a1	39	-1.42859	0.153121	0.316057	Sh3kbp1, Parvb, Wbp1l, Ccdc6, Smad7, Akap13, Tbc1d14, Zmynd8, Stk40, Bcor, Sik3, Anxa11, Rnf220, Alas1, Cdkal1, Bhlhe40, Cuedc1, Rere	n.s		Sp4	57	1.40184	0.160962	0.332243	Apoe, Erbb2, Myadm, Septin9, Man2a1, Snx8, Cfl1, Nectin2, Rabep2, Ltbp4, Sptbn4, Ccnd1, Rnf38, Slc1a5, Sap130, Asah1, Kcnc3	n.s		Hnf4a	64	1.43545	0.15116	0.31201	Abcc6, Cdkn1a, Gfer, Selenop, C1qtnf5, Vegfd, Pck2, Pros1, Tcf7l2	n.s
Zfp740	34	-1.39521	0.162951	0.332091	Prr12, Pdgfa, Pcbp4, Nfia, Zbtb7a, Ankrd11, Ppfia3, Mepce, Larp1, Vapb, Cux1, Zfp91	n.s		E2f7	29	1.40545	0.159888	0.325581	Cd44, E2f8, Zfp36l1, Pdgfra, Dnmt1, Plk2, Uhrf1, Slc1a5, Ets1	n.s		Six2	39	1.36196	0.17321	0.350701	Dclk1, Ccdc80, Galnt10, Zbtb7c, Frmd4b, Thsd4, Mtss1, Clvs1, Zmiz1, Etv1, Ltbp1, Fbln1, Cpne4, Dpp6, Prkch, Etv6, Itpr1, Cables1, Tbc1d1, Col13a1	n.s		Pou4f2	28	1.38305	0.166649	0.339625	Nlgn1, Stard13, Robo1, Zmiz1, Fam13a, Chn2, Dock10, Inpp4b, Sorbs2, Spidr	n.s
Fos	83	1.38028	0.1675	0.335353	Il1a, Runx2, Tnfaip6, Nppa, Plaur, Ezr, Nts, Itga5, Vegfd, Acp5, Ccl2, Cdkn1a, Batf3, Bcl2l11, Mmp9, Pla2g4a, Il6, Nat1, Fasn	n.s		Mef2b	35	-1.39911	0.161779	0.325581	Hdac9, Dgkd, Gnas, Pik3ap1, Nup210, Usp2, Arhgef7, Hdac5, Nr4a1, Rasgrp3	n.s		Yy1	60	1.35864	0.174261	0.350701	Erbb2, Dnaja3, Srp68, Spns1, Rprd2, Mrps18b, Irak1, Snx27, Micu2, Egfr, Epas1, Ada, Mrps10, Fdps, Kat6a, Afg1l, Mkln1, Aph1a, Myc, Lss	n.s		Sox11	29	1.33488	0.181916	0.366107	Map4k4, Runx1, Cdh11, Aff3, Chodl, Pclo	n.s
Nr2f1	64	1.37634	0.168718	0.335353	Arhgef2, Kcnab2, Col27a1, Nek6, Lrp1, Prkar1b, Fscn1, Kif21b, Arhgef1, Adap1, Sulf2, Cpne7, Col5a1, Ror2, Gpsm1, Plxnd1, Agt, Sdk2	n.s		Sp4	57	1.38587	0.165785	0.329524	Apoe, Myadm, Erbb2, Septin9, Snx8, Rabep2, Man2a1, Cfl1, Nectin2, Slc1a5, Asah1, Sap130, Sptbn4, Ccnd1, Ddx54	n.s		Nfe2l1	27	-1.33827	0.180807	0.359382	Cald1, Parva, Cpq	n.s		Etv1	29	1.30548	0.191731	0.376447	Matn2, Ankrd44, Kcnn3, Rap1gap, Nav1, Isg20l2, Iqgap2, Utrn, Tcf4, Cttn, Cggbp1, Sec14l1	n.s
Nr2f6	30	1.35526	0.175336	0.343225	Gpt2, Sfxn5, Myo18a, Rxra, Spag9, Hivep2, Aff1, Ksr1, Agpat3, Atp2b2	n.s		Grhl2	74	1.34546	0.178478	0.350426	Pkp1, Evl, Map4k4, Afap1, Osbpl3, Tns3, Rbm47, Fbln2, Alcam, Epb41l1, Slc44a3, Atp8b1, Tiam2, Cldn4, St14, Macf1, Esyt2, Etv6	n.s		Foxj2	34	-1.32607	0.184817	0.362872	Prpf8, Dnajc16, Azi2, Pcgf5, Hibadh	n.s		Sp4	57	1.30617	0.191494	0.376447	Erbb2, Myadm, Apoe, Snx8, Septin9, Ltbp4, Man2a1, Rabep2, Rnf38, Nectin2, Cfl1	n.s
Neurod1	32	1.34417	0.178894	0.343225	Litaf, Arhgef2, Gabbr2, Lasp1, Sh3bp2, Ctsb, Pttg1ip, Rgs10, Arhgef1	n.s		Nfe2	45	-1.25809	0.208358	0.404165	Pik3ap1, Mical2, Adck1, Sema4d, Map2k3, Dab2ip, Camk2g, Rere	n.s		Cux1	40	-1.31171	0.189619	0.367815	Myadm, Septin9, Gmds, Daam1, Macf1	n.s		Ctcfl	48	1.29295	0.196029	0.380248	Piezo1, Col27a1, Cdh24, Zmiz1, Nrxn2, Ror2, Kcnip3, Anks6, Actb, Csk, Gnai2, Mib1, Igdcc4, Cbx4, Crip2, Atg16l2, Mapk8ip3, Plekhg5, Nfe2l2	n.s
Klf13	31	1.34361	0.179074	0.343225	Jade1, Rcsd1, Klhl21, Samd11, Nfic, Pknox1, Ptov1, Plec, Ndst1, Bcl9l, Ltbp4, Rapgef3	n.s		Neurod1	32	1.24106	0.214583	0.406446	Arhgef2, Litaf, Sh3bp2, Arhgef19, Gabbr2, Lasp1, Ctsb, Pttg1ip, Pear1, Rgs10, Arhgef1, Med15, Vasp, Ripor3	n.s		Nr4a1	39	-1.2509	0.21097	0.40436	Ctif, Lpar1, E2f1, Ampd3, Cacna1c, Gas7, Serpine1, Creb3l2, Add3	n.s		Prdm14	185	1.28204	0.199829	0.383006	Ephb3, Klhdc7a, Arhgef2, Epb41l1, Runx1, Macf1, Eva1b, Pax7, Zmiz1, Ano1, Rasgrf1, Nrp2, Ampd3, Gmds, Itga11, Septin9, Sdk2, Phldb1, Megf6, Adamts2, Pdgfrb, Gli2, Wnt5b, Cacna1c, Lrrk1, Igf2r, Cd9, Trim2, Tspan18, Islr2, Pear1, Cd6, Nadk, Ngef, Tns3, Cdyl, Stum, Tmco4, Sema4a, Tcf7l1, Tbc1d16, Kcnab2, Cacna1g, Ccdc33, Coro2b, Igdcc4, Grhl3, Tenm4, Cplx2, Igf1r, Pth1r, Runx3	n.s
Prox1	25	1.26992	0.204114	0.386616	Arhgef2, Septin9, Nrp2, Tns3, Abcb1b, Arhgap42, Atp1a1, Dnm2	n.s		Cux1	40	-1.24479	0.213209	0.406446	Nfic, Hspd1, Ect2, Racgap1, Tex2, Zfand3, Kifc3, Clec16a, Ubac1, Jade1, Slc16a3	n.s		Ets1	132	1.23489	0.216872	0.41078	Ttyh3, Cdkn1a, Itga5, Mmp2, Tnc, Runx1, Hpgd, Thbs1, Tgfbr2, Ctsb, Cd53, Col1a1, Anpep, Hmox1, Cd5, Asap1, Il12b, Lcp1, Cd8a, Mgat5, Mmp13, Socs1, Abcb1b, Lck, Ptgs2, Ier5, Egr2, Casp8, Ccnd1, Mmp9	n.s		Gabpa	50	-1.2517	0.210679	0.39905	Trappc10, Rabgef1, Dlg1, Nek7, Oxr1	n.s
Gfi1b	28	-1.2574	0.208609	0.390536	Ahcyl2, Plb1, Ksr1, Usp10, Sgms1, Tmcc2, Rere, Vps13d, Nedd4l	n.s		Nfatc1	32	1.20594	0.227841	0.415509	Fyn, Icam1, Gpr183, Pip4k2a, Rgs3, Actb, Nedd9, Macf1, Ptk2b, Nfkb1, Egr3, Creb5, Tcf4, Naaladl2, Ifng, Cpne1	n.s		Tbp	41	1.2147	0.224482	0.420252	Cdkn1a, Fn1, Runx1, Actb, Lima1, Anxa2, Dio2, Tgif1, App, Picalm, Klf6, Ier5, Serpine1, Myc, St6gal1, Pmf1	n.s		Mafk	49	1.19886	0.230584	0.426713	Dpp10, Cdk14, Cep112, Ctif, Dlg2, Daam1, Ablim3, Fmn1, Phldb2, Tns3, Arhgef3, Flnb, Igf1r, Adgrl2, Creb5, Sec14l1, Nqo1	n.s
E2f7	29	1.24732	0.21228	0.39284	E2f8, Cd44, Dnmt1, Uhrf1, Zfp36l1, Pdgfra	n.s		Ctcfl	48	1.20513	0.228152	0.415509	Piezo1, Cdh24, Col27a1, Ror2, Csk, Anks6, Actb, Gnai2, Plekhg5, Igdcc4, Cbx4, Atg16l2	n.s		Etv1	29	1.20294	0.229	0.423781	Matn2, Cttn, Rap1gap, Isg20l2, Ankrd44, Iqgap2, Nav1, Cggbp1, Dusp6, Sec14l1, Mzf1, Tcf4, Utrn	n.s		Mybl2	26	1.20068	0.229877	0.426713	Map4k4, Cald1, Anxa2, Nav2, Bcar3, Myc, Synj2, Cenpf, Myb, Top2a, Zfp608, Igfbp1	n.s
Tbp	41	1.23259	0.21773	0.398346	Tgif1, Runx1, Actb, Anxa2, Lima1, Picalm, Cdkn1a, Fn1, Serpine1, Pmf1, Klf6, St6gal1, Ier5	n.s		Fos	83	1.20115	0.229691	0.415509	Cdkn1a, Mmp2, Tnfaip6, Ezr, Itga5, Bcl2l11, Runx2, Vegfd, Fasn, Plaur, Ptgs2, Pla2g4a, Acp5, Ccl2, Mmp9, Ccl5, Batf3, Nppa, Il1a, Il1b, Mmp3, Sp3, Cdk4, Plau, Il12b, Loxl4, Penk, Bcl2l1, Nat1, Cd40lg, Il2ra, Cd69, Mmp7, Fosl1	n.s		Hoxb13	42	-1.19416	0.232415	0.425215	Dlg2, Bnc2, Stard13, Col14a1, Epb41l2	n.s		Cux1	40	-1.19054	0.233834	0.42781	Myadm, Macf1, Gmds, Septin9, Daam1	n.s
Tcf7	57	1.22506	0.220554	0.398979	Rin3, Birc5, Coro1c, Rbpj, Prr5l, Ikzf1, Cdk17, Cd86, Dock10, Ptprc, Antxr2, Usp48, Ccnd1, Sp100, Snai2, Cdyl, Marchf8, Tcf3	n.s		Gabpa	50	-1.20485	0.22826	0.415509	Oxr1, Rabgef1, Arhgef7, Trappc10, Dlg1, Mbnl1, Nek7	n.s		Gata3	63	1.13894	0.254726	0.455677	Fn1, Nrcam, Slit2, Galnt10, Fndc3b, Apba1, Egfr, Ifng, Tlr5, Tcf7l2, Cd8a, Il12rb2, Rbms1, Ust, Slc24a3, Myc, Pde3a, Tgfbr3, Epor, Zeb1	n.s		Onecut1	50	1.1648	0.244099	0.441573	Bnc2, Macf1, Robo1, Aldh1a7, Plekha5, Hmcn1, Wwc2, Iqgap2, Arid5b, Akap7, Spidr, Tenm4, Hnf4g, Sox5, Grip1, Mylk, Rapgef5, Diaph3, Etl4	n.s
Nfyb	74	1.2088	0.226739	0.40561	Otulinl, Pdia4, Kcnab2, Ccnb1, Ccnb2, Actb, Uhrf1, Gcnt2, Pask, Cdk1, Ssbp3, Pcna, Fzd2, Lipa, Bfsp1, Ier5, Slc27a1, Nucb2, Elmo1, Cd74, Uvrag, Eif2ak3, Fads1, Rhof, Dnajb1	n.s		Creb1	59	1.13721	0.255449	0.45697	Erbb2, Fn1, Dio2, Ciita, Pck2, Hpgd, Slc20a1, Th, Ptgs2, Cxcr4, Ccl5, Ccnd1, Egr1, Cpt1a, Trh, Nr4a2, Muc5ac, Bcl2	n.s		Maz	69	1.14226	0.253346	0.455677	Clip2, Sox12, Lasp1, Serpinh1, Ppp1r9b, Arap1, Epb41l1, Stat6, Actn1, Syngap1, Slc4a2, Tacc3, Stk10, Col1a1, Fbxl19, Acap3, Csk	n.s		Klf13	31	1.15333	0.248774	0.445029	Fasn, Fscn1, Tyro3, Ltbp4, Septin9, Snx8	n.s
Klf1	48	1.18936	0.234299	0.410024	Septin9, Arhgap45, Ywhaz, Sh3bp2, Ctsb, Ralgds, Kcnn4, Actb, Slc6a6, Lyl1, Adap1, Rab3il1, Evl, Nadk, Micall2	n.s		Zfp740	34	-1.09661	0.272814	0.48267	Pcbp4, Mepce, Cux1, Vapb, Larp1, Zfp91	n.s		Pou2f1	26	1.12496	0.260605	0.46107	Spp1, Gadd45a, Ptgir, Bdkrb1, Spi1, Ccnd1, Ms4a2, Myc, St6gal1, Tfap2a, Gnrh1	n.s		Gata3	63	1.09931	0.271632	0.480579	Slit2, Ifng, Fn1, Nrcam, Apba1, Tgfbr3, Egfr, Fndc3b, Tcf7l2, Rbms1, Tlr5, Ust, Il12rb2, Cd8a, Pde3a, Gcnt4, Myc, Erg, Cd40lg, Slc24a3, Pparg, Zeb1, Galnt10, Abcc2, Il2ra	n.s
Clock	50	-1.1948	0.232166	0.410024	Itgb2, Cmip, Tns3, Sec14l1, Fam91a1, Rgs12, Col6a1, Prex1, Tiam1, Zdhhc14, Dlgap1	n.s		Pou2f1	26	1.08853	0.276362	0.483633	St6gal1, Spp1, Myc, Gadd45a, Spi1, Ptgir, Gnrh1, Ccnd1	n.s		Neurod1	32	1.1099	0.267041	0.467322	Arhgef2, Litaf, Lasp1, Pttg1ip, Sh3bp2, Gabbr2, Ctsb, Pear1, Acap3, Arhgef1, Ripor3, Rgs10, Arhgef19	n.s		Mxi1	73	1.0512	0.293169	0.513045	Arhgef3, Acly, Tspan4, Arhgap45, Ttyh3, Cdk6, Fam13a, Wdr81, Arap1, Lmna, Vav2, Septin9, Ampd2, Ctif, Tle3, Macf1	n.s
Pbx3	50	-1.17592	0.239626	0.414837	Septin9, Frmd4b, Flna, Fyn, Sec14l1, Slit2	n.s		Nr2f6	30	1.0806	0.279876	0.484517	Gpt2, Rxra, Spag9, Agpat3, Lsm4, Sfxn5, Ccdc12, Myo18a, Aff1, Atp2b2	n.s		Hmbox1	26	1.09872	0.271892	0.470695	Rbpj, Peak1, Pde8a, Pde7a, Stk17b	n.s		Duxbl1	36	-0.991102	0.321636	0.53941	Esrrg, Xirp2, Nnt, Fbxl5, Stim2, Palmd, Cpeb3, Tapt1	n.s
Grhl2	74	1.15266	0.24905	0.426565	Pkp1, Map4k4, Rbm47, Alcam, St14, Tns3, Lad1, Evl, Afap1, Cldn4, Osbpl3, Fbln2, Spint2, Etv6, Slc44a3, Macf1, Fat2, Spidr, Nceh1, Slc35f2	n.s		Pax5	52	1.05353	0.2921	0.500298	Irf8, Snx8, Rgs12, Pik3r5, Akna, Arhgap45, Rac2, Abr, Sp100, Tcf7, Runx3, Med15, Coro1a, Cd22, Macf1, Gramd4, Mgat1, Zc3h12d, Irf4, Cirbp, Zmiz1, Klhdc4, Bcl11a, Fcho1, Xbp1, Wnt10a	n.s		E2f4	220	-1.07528	0.28225	0.478339	Sirpa, Ifnar2, Mycl, Plcg1, Pgrmc1, Zfp36l1, E2f8, Anln, Ccna2, Cdk2, Tyms, Gadd45a, Cfap20, Mcm3, Plscr1, Mcm6, Plk4, Slc2a13, Cdc25c, Ptgs2, Top2a, Rbl1, Dbf4, Stam, Cenpe, Mki67, Ccnb1, Mybl2, Ccnd1, Prc1, Prim2, Id3, Ndc80, Cenpo, Nasp, Cdca4, Cdc25a, Aurkb, Tert, Orc1, Cav1, Cdk1, Cbx5, Cdca7, Fbxo5, Birc5, Asf1b, Mcm5, Cdkn2c, Map3k7, Fst, Myc, Ube2c, Chek1, Ddx11, Bard1, Prr11, Stmn1, Hltf…	n.s		Duxbl2	36	-0.991102	0.321636	0.53941	Esrrg, Xirp2, Nnt, Fbxl5, Stim2, Palmd, Cpeb3, Tapt1	n.s
Crem	47	-1.14131	0.253742	0.430026	Hivep2, Thada, Gpcpd1, Msi2, Nfatc1, Ptp4a2, Prkce, Ccna2, Pde4a, Plcl2	n.s		Onecut1	50	-1.04054	0.298088	0.50518	Acss3, Ubr3, Aldh1a1, Eif3e, Mlip, Ank3, Eif4g3, Dyrk1a, Rapgef4	n.s		Klf13	31	1.07644	0.281732	0.478339	Fasn, Snx8, Fscn1, Tyro3, Septin9	n.s		Duxbl3	36	-0.991102	0.321636	0.53941	Esrrg, Xirp2, Nnt, Fbxl5, Stim2, Palmd, Cpeb3, Tapt1	n.s
Mef2c	67	-1.13305	0.257195	0.431337	Sost, Sipa1l1, Hdac5, Hdac9, Reep1, Hbs1l, Asb2, Ndufv2, Rgs6, Nfatc1, Gtdc1, Cpt1b, Arhgef7, Ank3, Clic5, Oxr1, Il15, Rasgrp3, Plcl2	n.s		Mafb	53	1.0077	0.313601	0.524005	Daam1, Sec14l1, Adamts2, Mtss1, Dse, Tns3, Tbxas1, Phldb2, Arhgap24, Prdm1, Flnb, Elmo1, Mmp9, Slc39a11, Nav2, Pcsk2, Prex1, Zmiz1, Cacna1d, Hdac4, Tent5b, Sox9, Snx29, Fmn1, Appl2, St18, Wdfy3	n.s		Sox11	29	1.06356	0.287527	0.482207	Cdh11, Map4k4, Runx1, Tanc1, Aff3, Rapgef5, Cachd1, Pclo, Chodl	n.s		Klf1	48	1.00081	0.31692	0.53941	Micall2, Ywhaz, Septin9, Evl, Ltbp4, Sh3bp2, Kcnn4, Rab3il1, Rnf38, Ctsb, Sorbs1, Arhgap45, Nadk, Actb, Ralgds, Slc6a6	n.s
Junb	47	1.11112	0.266518	0.442365	Vopp1, Tgif1, Cmip, Zfp36l1, Sec14l1, Gmds, Ampd3, Lmna, Klf6, Zfp36l2, Ier5, Fosl1, Egr2, Lims1, Egfr, Ptgs2	n.s		Etv1	29	0.989917	0.322215	0.524005	Matn2, Sec14l1, Isg20l2, Cttn, Rap1gap, Ankrd44, Cggbp1, Nav1, Iqgap2, Dusp6	n.s		Junb	47	1.04121	0.297779	0.494251	Vopp1, Gmds, Zfp36l1, Egfr, Cmip, Lmna, Ampd3, Tgif1, Ptgs2, Klf6, Ier5, Egr2, Spred2, Zfp36l2, Lims1, Sec14l1	n.s		Foxp2	34	-0.933282	0.350674	0.576108	Hivep3, Dip2c, Slc1a5, Igf1r, Rbfox2, Tcf4, Nectin2, Fyn, Tgif1, Plekha5, Runx1, Cdkn1a	n.s
Irf4	61	1.10318	0.269951	0.443491	Ctsc, Klhl6, Ciita, Ikzf1, Plxnc1, Nfkbiz, Dock10, Elf4, Txndc11, Cytip, Elmo1, Osbpl3, Ccdc88c, Sp100, Arhgap24, Nlrc5, Pou2af1, Gdi2, Slamf7, Il16, Cdyl, Ptk2b, Cyth1, Itgb7, Igf1r	n.s		Gfi1b	28	-0.993476	0.320478	0.524005	Ahcyl2, Aplp2, Vps13d, Tmcc2, Usp10, Nedd4l, Sgms1, Rere	n.s		Atf7	25	-1.03221	0.301973	0.496099	Igf1, Zfp36l1, Tcf12, Cmip	n.s		Myod1	44	0.935088	0.349743	0.576108	Boc, Sh3pxd2a, Septin9, Fyn, Fmn1, Igf2r, Ppm1h, Kcnma1, Hdac4, Ralgds, Mthfd1l, Kcnj15, Kif1a, Megf10, Dip2c, Itgb5, Actc1, Prr5, Prrc2b	n.s
Irf2	64	1.0534	0.292156	0.470371	Sema4b, Ciita, Tgif1, Fam111a, Mill1, Casp8, Cep128, Dpysl2, Il1r1, Ptpn12, Tap1, Zc3hav1, Hnrnpf, St6gal1, Sema4c, Galk2, Mdk, Prpsap1, Zeb2, Adar, Ube2l6, Parp14	n.s		Bhlhe40	57	-0.997841	0.318356	0.524005	Actb, Id2, Rassf5, Src, Arhgef3, Cttn, Tnfsf9, Bcl3, Ralgds, Tle3, Cd83, Csk, Zfp36l1, Sh3bp2, Cdkn1a, Sema4b, Slc7a5	n.s		Gfi1b	28	-1.01757	0.308881	0.502322	Ssh1, Nedd4l, Tmcc2, Aplp2, Ahcyl2, Smyd3, Usp10, Sgms1, Rere, Vps13d	n.s		Zfp740	34	-0.885631	0.375817	0.611176	Mepce, Cux1, Hmga1, Larp1, Vapb, Zfp91	n.s
Ppara	27	-1.05625	0.290854	0.470371	Fabp1, Mmp9, Lpl, Apobr, Fabp3, Acox1, Acox2, Pank1	n.s		Mxi1	73	0.867145	0.385862	0.615322	Cdkn2c, Acly, Arhgap45, Arap1, Ampd2, Tle3, Ttyh3, Vav2, Lmna, Wdr81, Septin9	n.s		Foxo1	41	0.992671	0.320871	0.511487	Cdkn1a, Selenop, Daam1, Pck2, Cdkn2b, Cdkn1c, Bcl2l11, Abcb1b, Tmem47, Txnip	n.s		Atf7	25	-0.83868	0.401649	0.626332	Kpna6, Xpo7, Msi2	n.s
Tcf4	59	1.03713	0.299674	0.477699	Cd44, Tgif1, St14, Prr5l, Epb41l2, Cep112, Lima1, Vim, Cdk6, Abcb1b, Ccnd1, Prkch, Trpc6, Chn2, Il33, Daam1, Cd9, Spred2, Nol4l, Plcb1	n.s		Yy1	60	0.865037	0.387018	0.615322	Erbb2, Lss, Epas1, Snx27, Dnaja3, Mrps18b, Spns1, Srp68, Afg1l, Mkln1, Myc, Ada, Micu2, Mrps10, Irak1, Hacd2, Fdps, Ranbp10, Egfr, Actr5	n.s		Mef2b	35	-0.994575	0.319943	0.511487	Gnas, Arhgef7, Usp2, Pik3ap1, Nup210, Hdac5, Nr4a1, Syne1, Rasgrp3	n.s		Neurod1	32	0.839116	0.401404	0.626332	Arhgef2, Litaf, Lasp1, Pttg1ip, Sh3bp2, Gabbr2, Rgs10, Ctsb, Pear1, Ripor3, Arhgef1, Arhgef19, Acap3	n.s
Tfap4	39	-1.02649	0.304662	0.480888	Srgap3, Atp2b2, Agpat3, Etl4, Hdac5, Zfp395, Svil, Arhgef10l, Myom1	n.s		Irf2	64	0.859924	0.389831	0.615322	Sema4b, Tgif1, Mdk, Ptpn12, St6gal1, Ciita, Zc3hav1, Casp8, Hnrnpf, Il1r1, Tap1, Socs1, Adar, Fam111a, Dpysl2, Prkd2, Parp14, Sema4c, Mill1, Zeb2	n.s		Crem	47	-0.985964	0.324151	0.51165	Slc25a25, Prkcz, Sub1, Gata2, Thada, Rreb1, Gpcpd1, Usp9x, Ptpru, Ern1, Ccna2, Nfatc1, Prkce, Ptp4a2, Pde4a, Msi2, Plcl2	n.s		Pbx3	50	0.833456	0.404587	0.626332	Macf1, Slit2, Septin9, Spats2l, Fyn, Daam1, Hmcn1, Flna, Fndc3b, Frmd4b, Kcnma1, Plcb1, Runx1t1, Cd226, Chn1, Igf1r, Akap6, Sec14l1	n.s
Bcl6	42	-1.01105	0.311994	0.487679	Gmds, Tns3, Tpm4, Plcg2, Sla, Tle3, Litaf, Sema4b	n.s		Zfp143	49	-0.848408	0.396211	0.61932	Dennd1a, Gatad2a, Rptor, Tarbp1, Mrps22, Msi2, Prkn, Ncoa1, Dnajb6, Prkce, Pde4a, Usp7	n.s		Pbx3	50	0.964948	0.334571	0.516376	Hmcn1, Flna, Slit2, Fyn, Spats2l, Septin9, Fndc3b, Daam1, Macf1	n.s		Rfx1	35	-0.838389	0.401812	0.626332	Zdhhc1, Psmb7, Spata2, Riiad1, Camk2a, Fgf1, Ehd1, Pde4a, Vrk3	n.s
Mafk	49	-0.988375	0.322969	0.499981	Sik3, Smad3, Chd2, Rapgef1, Dst, Bach2, Eif4g3, Rabgap1l, Sipa1l2, Pde4d, Clip4, Syne1, Dab2ip	n.s		Klf13	31	0.834669	0.403904	0.622004	Dnajb1, Tyro3, Slc1a5, Fasn, Fscn1, Snx8, Septin9	n.s		Sox6	28	0.960572	0.336767	0.516376	Septin9, Atp2b4, Scarb1, Epb41l2, Aplf, Tgif1, Lyn, Zfpm2, Pip5k1b, Pard3b, Utrn, Dnajc6, Zeb2, Stxbp5	n.s		Sox13	40	0.843704	0.398835	0.626332	Map4k4, Nid1, Bmf, Tgif1, Limd1, Rgs12, Scarb1, Mtss1, Pik3r1, Cbx2, Jag1, Eps8, Sox5, Nkd1, Smoc1	n.s
Mybl2	26	0.967919	0.333085	0.505912	Map4k4, Cenpf, Anxa2, Top2a, Lmnb1, Cdkn3, Cald1, Depdc1b, Slx4ip, Myc	n.s		Trp73	40	0.805001	0.420819	0.622004	Cdkn1a, Frmd6, Carmil1, Megf6, Rbm47, Ubash3b, Vav3, Pmaip1, Cdk1, Kcnj15, Rin3, Ccdc88c, Plac8	n.s		Thap1	53	-0.961059	0.336522	0.516376	Piezo1, Col18a1, Ywhaz, Gnb1, Gale, Metrnl, Pidd1, Gak, Mast3, Acap3	n.s		Mef2a	99	0.822688	0.410685	0.627003	Stard13, Macf1, Msn, Afap1, Itgb1, Daam1, Golim4, Lmna, Lhfpl2, Ltbp1, Klf6, Arhgap42, Asap1, Peak1, Myh9, Rin2, Arhgap24, Fchsd2, Cdyl, Arhgef3, Utrn, Sash1, Lrch1, Picalm, Pam, Tcf4, St6gal1, Ust, Rbpj, Ipcef1, Itpr1, Jun, Uvrag, Blk, Akap6, Ncoa7	n.s
Prdm1	40	-0.972611	0.330747	0.505912	Aoah, Il18, Zfp36l1, Olr1, Myo1e, Crybg1, Pcna	n.s		Ascl1	49	0.801373	0.422916	0.622004	Pkp1, Fhl2, Vav2, Runx1, Ccdc88b, Hpcal1, Lfng, Cplx2, Ppm1h, Ccdc88c, Myo7a, Tiam1, Dlgap4, Nol4l, Atp11a, Plxna2	n.s		Bhlhe40	57	-0.938537	0.347968	0.528518	Rassf5, Id2, Gdf15, Tnfsf9, Flnb, Bcl3, Csk, Acap3, Src, Sh3bp2, Zfp36l1, Cttn, Actb, Ralgds, Cd83, Sema4b, Cdkn1a, Tle3, Slc7a5	n.s		Nr4a1	39	-0.813165	0.416124	0.627003	Ctif, Ampd3, Lpar1, E2f1, Cacna1c	n.s
Bhlhe40	57	-0.955386	0.339382	0.505931	Nemp1, Acap3, Dlgap1, Id2, Src, Rassf5, Cttn, Tnfsf9, Cdkn1a, Cd83, Gdf15, Zfp36l1, Csk, Actb, Bcl3, Ralgds, Sh3bp2, Tle3, Slc7a5, Sema4b	n.s		Sox6	28	0.794402	0.426962	0.622004	Septin9, Tgif1, Atp2b4, Lyn, Scarb1, Epb41l2, Zfpm2, Aplf, Zeb2, Stxbp5	n.s		Creb1	59	0.912309	0.361606	0.544099	Erbb2, Fn1, Hpgd, Trh, Ciita, Pck2, Slc20a1, Ifng, Dio2	n.s		Zfp143	49	-0.812153	0.416704	0.627003	Map4k4, Zmiz1, Ctif, Dgki, Lmna, Nucb1, Kcnn3, Fndc3b, Fbxl19	n.s
Sox13	40	-0.95865	0.337735	0.505931	Bmf, Map4k4, Dusp6, Tgif1, Mtss1, Eps8	n.s		Foxo1	41	0.791187	0.428835	0.622004	Cdkn1a, Daam1, Cdkn2b, Bcl2l11, Txnip, Selenop, Pck2, Cdkn1c	n.s		Mafg	33	0.837256	0.402448	0.599946	Abl1, Slc40a1, Cep112, Slc44a1, Ctif, Ablim3, Tec	n.s		Fos	83	0.802638	0.422184	0.629367	Cdkn1a, Runx2, Mmp2, Ezr, Tnfaip6, Acp5, Itga5, Vegfd, Bcl2l11, Pla2g4a, Penk, Fasn, Ptgs2	n.s
Hif1a	140	0.943053	0.345654	0.508028	Slc11a1, Hmox1, Plaur, Pdk3, Birc5, Tlr2, Timp1, Itgb2, Tlr4, Pfkp, Hsp90b1, Tubb3, Pmaip1, Vegfd, Bax, Ccl2, Mmp14, Cdkn1a, Foxm1, Slc2a1, Adam17, Sphk1, Tert, Lox, Itgb1, Serpine1, Nt5e, Pla2g4a, Abcb1b, Ppia, Cxcr4, Klk1, Hk1, Pfkl, Nppb, Adora2b, Ilk, Id2, Pgam1, Furin, Ccn2, Tlr6, Adm, Abca1, Aph1a	n.s		Gata6	51	-0.792326	0.42817	0.622004	Cux1, Bcas3, Ate1, Pkdcc, Mical2, Barx2, Bhlhe40, Svil, Pde4d, Sipa1l2, Abcc5, Sh3rf2, Clic5, Sptb	n.s		Fos	83	0.77735	0.436952	0.639605	Runx2, Cdkn1a, Itga5, Mmp2, Acp5, Tnfaip6, Vegfd, Plaur, Ezr, Fasn, Pla2g4a, Bcl2l11, Il12b, Penk, Ptgs2	n.s		Nfe2	45	-0.787245	0.431139	0.636819	Ptpre, Slc25a37, Inpp5d, Sh3tc1, Stk10, Kcnma1, Adgrv1, Scarb1	n.s
Creb1	59	0.934094	0.350256	0.508028	Ciita, Hpgd, Erbb2, Nts, Fn1, Bdkrb1, Pck2, Slc20a1, Trh, Il6, Cxcr4, Ifng, Ccnd1, Cpt1a, Ptgs2, Il10, Egr1, Pdyn, Dio2, Th, Muc5ac, Etv3, Bcl2, Odc1	n.s		Crem	47	-0.802121	0.422483	0.622004	Ccna2, Gpcpd1, Pde4a, Ptp4a2, Plcl2	n.s		Mafb	53	0.770556	0.44097	0.639605	Phldb2, Daam1, Dse, Adamts2, Elmo1, Arhgap24, Tbxas1, Flnb, Tns3, Mtss1, Zmiz1, Slc39a11, Mmp9, Sec14l1, Prdm1, Pcsk2, Nav2, Appl2, Fmn1, Prex1, Snx29, Wdfy3, Hdac4	n.s		E2f1	289	0.770295	0.441125	0.645646	Cdh20, Cdkn1a, Dapk2, Tmbim1, Mt1, Fgfr1, Ampd3, Peg3, Phldb1, B4galt1, Mcm9, Rasgef1b, Dram1, Pdpn, Tnfsf11, Dgki, Cbx5, Thbs1, Dnmt1, Cdkn1c, Egfr, Hic1, Cd72, Pik3r5, Wwox, Tmem47, Abca1, Ccne2, Stx11, Aurka, Rasgrp1, Dusp4, Iqck, Tyms, Tgfb2, Mcm6, Vegfa, Plaur, Ralgds, Utrn, Hells, Pald1, Sp110, Sez6l2, Rrp1b, Tbc1d16, Mcmdc2, Cdc25a, Galc, Skp2, Ptpro, Gins3, Bcl2, Dbf4, Ift80, Jun, Sntb2, …	n.s
Atf7	25	-0.939198	0.347629	0.508028	Cmip, Zfp36l1, Snd1, Igf1	n.s		Thap1	53	-0.827476	0.407967	0.622004	Piezo1, Gnb1, Col18a1, Pidd1, Mast3, Ywhaz, Metrnl, Gak, Hsp90aa1, Arhgdia, Ltbp3, Gale	n.s		Snapc4	29	-0.773842	0.439024	0.639605	Myo9b, Fbxl19, Dnmt1, Parp2, Pask, Brf1	n.s		Ets1	132	0.75969	0.44744	0.648989	Cdkn1a, Runx1, Mmp2, Itga5, Tgfbr2, Abcb1b, Tnc, Thbs1, Hpgd, Mgat5, Ier5, Asap1, Col1a1, Ttyh3, Anpep, Ctsb, Hmox1, Ptgs2, Cd6, Abcc1, Cd53, Fli1, Casp8, Cd5, Bid, Lck, Egr2, Lcp1, Socs1, Bcl2, Ets2, Mmp13, Cd8a, Erg, Il12b, Fosl1, Plau, Rad51, Was, Tfap2a, Cxcr4, Mmp9	n.s
Pparg	36	-0.927922	0.353448	0.508081	Rarb, Dbi, Pou2f1, Ptgs2, Egfr, Myc, Ccnd1, Lipe, Mmp9, Lpl, Apobr, Cyp27a1, Nr1d1, Cpt1b, Vldlr	n.s		Pbx3	50	0.750293	0.453078	0.6513	Septin9, Daam1, Fyn, Sec14l1, Spats2l, Slit2, Frmd4b, Flna, Fndc3b, Hmcn1, Tiam2, Cd226, Macf1, Runx1t1, Prickle2	n.s		Bcl6	42	-0.75257	0.451708	0.649331	Plcg2, Prdm1, Ccnd2, Arid5b, Ncoa7, Hdac7, Sla, Tns3, Osbpl10, Tpm4, Gmds, Sema4b, Litaf, Tle3	n.s		Zkscan1	42	-0.748358	0.454244	0.652976	Spag9, Capzb, Nfasc, Dab2ip, Ube2l3, Epop, Ttc7b, Msi2	n.s
Esr1	129	0.917339	0.358965	0.509413	Runx2, Nek6, Tyms, Junb, Pmaip1, Pofut1, Ywhaq, Cdkn1a, Cd86, E2f1, Sec61b, Blm, Tert, Itgb1, Serpine1, Igfbp4, Atp2b4, Trh, Notch2, Serpinb9, Cldn4, Src, Fosl1, Ccnd1, Cyp1b1, Fbln2, Igf1, Myc, Plac1, Egfr, Cyp1a1, Krt18, Cdkn1b, Bcl9, C3, Angptl4, Nid2, Tgfa, Sp1, Por, Sparc, Cav1, Socs3, Grin2d, Ctsd, Mmp13, Capn2, Myb, Lgals8	n.s		Snapc4	29	-0.74096	0.458718	0.653571	Elac2, Pelp1, Zfp335, Tmem259, Spg7, Tab1, Mbd3	n.s		Klf1	48	0.738662	0.460112	0.649808	Ywhaz, Septin9, Micall2, Evl, Ralgds, Actb, Sh3bp2, Ctsb, Rab3il1, Kcnn4, Arhgap45, Ltbp4, Nadk, Rnf38	n.s		Bhlhe40	57	-0.695777	0.486569	0.687172	Rassf5, Acap3, Nemp1, Creb5, Dlgap1, Src, Flnb, Cttn, Tnfsf9, Arhgef3, Ralgds, Csk, Gdf15, Actb, Id2, Abcc1, Bcl3, Cd83, Sh3bp2, Zfp36l1, Tle3, Slc7a5, Sema4b, Cdkn1a	n.s
Yy1	60	0.914028	0.360702	0.509413	Dnaja3, Epas1, Erbb2, Mrps18b, Snx27, Srp68, Afg1l, Spns1, Rprd2, Micu2, Irak1, Ada, Mkln1, Manf, Myc, Lss, Hacd2, Mrps10, Ranbp10, Aph1a, Kat6a, Egfr	n.s		Klf1	48	0.718136	0.472673	0.661743	Septin9, Evl, Sh3bp2, Slc6a6, Micall2, Ywhaz, Ctsb, Ralgds, Arhgap45, Rab3il1, Actb, Adap1, Nadk, Chid1, Nol4l, Kcnn4, Agrn, Rnf38	n.s		Trp73	40	0.739172	0.459802	0.649808	Megf6, Cdkn1a, Frmd6, Vav3, Carmil1, Rbm47, Pmaip1, Rin3	n.s		Crem	47	-0.698096	0.485117	0.687172	Litaf, Gadd45a, Lpcat1, Tgif1, Cmip, Trim69, Fscn1, Lims1, Nav2, Hdac4, Arid5b	n.s
Gata3	63	0.871438	0.383515	0.536921	Cdx2, Nrcam, Cd8a, Galnt10, Il12rb2, Fn1, Nfkb1, Slit2, Apba1, Rbms1, Bpifb1, Ifng, Tlr5, Fndc3b	n.s		Prdm1	40	-0.720435	0.471258	0.661743	Tead1, Nfix, Evi5l, Lgr4, Zhx1, Tnik, Myc, Ciita, Fxr2, Acss2, Slc37a1	n.s		Hnf4a	64	0.684939	0.493382	0.680866	C1qtnf5, Cdkn1a, Gfer, Abcc6, Selenop, Vegfd, Pck2, Pros1, Tcf7l2, C3, Gpr39, F10, Myc, Ear1, Hnf1a	n.s		Nfyb	74	-0.651325	0.514837	0.720771	Fzd2, Rhof, Pdia4, Bfsp1, Eif2ak3, Ier5, Dlg3, Fads1, Gcnt2, Actb, Dpf1, Elmo1, Nucb2, Cd74, Kcnab2, Pask, Prdm11, Mphosph9, Ssbp3, Uvrag, Otulinl	n.s
Gata2	36	0.780078	0.435345	0.604228	Il1rl1, Pnpla8, Psd4, Dpysl2, Lyl1, Wt1, Elmo1, Ctsh, Myc, Tnfaip8l1, Efcab2	n.s		Gata3	63	0.704495	0.481125	0.667768	Nrcam, Fn1, Slit2, Tlr5, Galnt10, Myc, Rbms1, Fndc3b, Cd8a, Slc24a3, Tcf7l2, Apba1, Ust	n.s		Nfe2	45	-0.685377	0.493106	0.680866	Ptpre, Inpp5d, Sh3tc1, Stk10, Scarb1, Prr5, Tbxas1, Prkcb, Slc25a37	n.s		Trp73	40	0.639571	0.522452	0.725127	Cdkn1a, Frmd6, Carmil1, Vav3, Megf6, Rin3, Rbm47, Ccdc88c, Pmaip1, Adgrv1, Sash1, Tcf4, Kcnj15, Spidr	n.s
Trp73	40	0.722502	0.469986	0.646733	Rin3, Rbm47, Vav3, Ubash3b, Carmil1, Pmaip1, Cdkn1a, Cdk1, Kcnj15, Frmd6, Ccdc88c, Megf6, Plac8, Pou2af1, Spidr, Myo5a	n.s		Zkscan1	42	0.648855	0.516432	0.704623	Septin9, Ptprf, Rhod, Arhgap22, Arhgef19, Gas2l1, Gabbr2, Ralgds, Rab11fip5, Ephb4, Ltbp3, Actb, Med15, Prr5	n.s		Rfx1	35	-0.682708	0.494791	0.680866	Cep112, Syngap1, Dse, Col1a2, Cfap20, Armc9, Baiap3, Stk32c, Mzf1	n.s		Meis1	48	0.617307	0.537032	0.738993	Glis3, Dock5, Dpysl3, Pld1, Ryr3, Daam1, Usp6nl, Dse	n.s
Max	52	-0.707108	0.4795	0.654232	Fhl2, Sh3tc1, Cdk6, Nprl3, Evl, Lmna, Phc2, Stxbp1, Ccdc88c, Ccnd1, Dnm2, Stat3	n.s		Ppara	27	-0.652143	0.514309	0.704623	Apobr, Cpt1a, Hmgcs1, Acox1, Mmp9, Cyp1a1, Fabp3, Lpl, Acox2, Pank1	n.s		Mafk	49	0.658658	0.510115	0.690156	Dlg2, Cdk14, Cep112, Dpp10, Phldb2, Ctif, Daam1, Ablim3, Flnb, Tns3, Adgrl2, Sec14l1, Creb5, Rgs3	n.s		Bcl11a	34	0.594906	0.551906	0.740948	Zmiz1, Ampd3, Ccdc88c, Klhl6, Sp100, Elmo1, Cdyl, Zfp365, Lcp1, Igf1r, Runx3	n.s
Ascl1	49	0.674684	0.499876	0.676254	Pkp1, Ppm1h, Ccdc88b, Lfng, Vav2, Fhl2, Runx1, Hpcal1, Myo7a	n.s		Maff	41	0.624342	0.532403	0.72031	Cdk14, Daam1, Sec14l1, Wwp2, Chn2, Arhgef3, Phldb2, Rgs3, Flnb, Tiam2, Dlg2, Rapgef5, Plxna2, Tec, Prkch, Slc8a1, Arid5b	n.s		Pax5	52	0.663402	0.507073	0.690156	Irf8, Rgs12, Snx8, Macf1, Pik3r5, Arhgap45, Akna, Runx3, Zmiz1, Rac2, Mgat1, Cd22, Zc3h12d, Sp100, Coro1a, Xbp1, Abr, Fcho1, Tcf7, Med15, Wnt10a	n.s		Nanog	44	0.587509	0.556862	0.740948	Fat1, Med12l, Epb41l3, Dlg2, Ldb2, Rnf38, Magi2, Adgrv1, Shroom3, Gcnt2, Runx1t1, Tcf4, Adgrl2, Bcar3, Gpc6	n.s
Nfatc1	32	0.668146	0.504041	0.676254	Gpr183, Pip4k2a, Actb, Fyn, Icam1, Nfkb1, Ifng, Phf19, Macf1, Egr3, Ptk2b	n.s		Tead1	122	0.609407	0.542255	0.727525	Sorcs2, Gulp1, Fhl2, Frmd6, Tacc1, Daam1, Cald1, Itgb1, Stard13, Ctnna1, Afap1, Gmds, Nrp2, Lamc2, Eps8, Msln, Fat1, Asap1, Shroom3, Rbms1, Wwtr1, Ext1, Wwc2, Arhgap24, Lamc1, Flnb, Asap2, Sh3bp4, Tiam2, Bcar3, Prune2, Macf1, Egfr, Dlgap1, Tanc1, Amotl2, Prickle2, Sash1, Capn2, Maml2, Adgrl2, Nav2, Rbms3, Prkch	n.s		Ppara	27	-0.627449	0.530365	0.711573	Mmp12, Acsl1, Ptgs2, Fads2, Ccnd1, Serpine1	n.s		Nr2f6	30	0.607464	0.543543	0.740948	Rxra, Gpt2, Spag9, Lsm4, Agpat3, Sfxn5, Aff1, Mvk, Ccdc12	n.s
Etv1	29	0.6428	0.520354	0.692371	Dusp6, Rap1gap, Iqgap2, Isg20l2, Ankrd44, Cggbp1, Sec14l1, Cttn, Nav1	n.s		Snai2	64	0.589059	0.555822	0.739564	Egfr, Dlgap4, Arhgef16, Adam8, Vasp, Adap1, Med15, Ccdc88c, Lrp1, Arhgef3, C1qtnf1, Hpcal1, Sh3pxd2b, Fgd2, Ttyh3, Nsd2, Sema4b, Piezo1	n.s		Ascl1	49	0.608594	0.542794	0.721747	Pkp1, Fhl2, Runx1, Vav2, Atp11a, Fam13a, Hpcal1, Ccdc88b, Ppm1h, Lfng, Ccdc88c, Cplx2, Myo7a	n.s		Wt1	31	0.592626	0.553432	0.740948	Cdkn1a, Ciao1, Ccn2, Ccn3, Abcb1b, Thbs1	n.s
Zkscan1	42	0.631392	0.527785	0.696503	Arhgap22, Septin9, Gabbr2, Aldh3b1, Ralgds, Gas2l1, Actb, Whrn, Ptprf, Rhod	n.s		Tfap4	39	-0.573113	0.566568	0.741606	Agpat3, Mical2, Svil, Myom1, Hdac5, Arhgef10l	n.s		Hif1a	140	0.602391	0.546914	0.721747	Klk1, Mmp14, Cdkn1a, Pdk3, Pfkp, Tlr4, Lox, Itgb1, Timp1, Vegfd, Slc11a1, Pmaip1, Plaur, Tlr2, Pla2g4a, Hk1, Adam17, Ccn2, Hmox1, Itgb2, Ilk, Sphk1, Socs1, Abcb1b, Ptgs2, Bax, Abca1, Tubb3, Id2, Hsp90b1, Cp, Muc1, Serpine1, Cygb, Eno2, Tert, Ccl2, Tgfb3, Ets1, Birc5, Aph1a, Gck, Muc5ac, Ppia, Eng, Adora2b	n.s		Irf2	64	0.5516	0.581223	0.760787	Mill1, Sema4b, Tgif1, Mdk, Il1r1, Fam13a, Ciita, Dpysl2, Sema4c, Zc3hav1, Tap1, Casp8, Prkd2, St6gal1, Socs1, Ptpn12	n.s
Pdx1	48	0.624358	0.532393	0.696872	Hnf4a, Glis3, Pld1, Carmil1, Runx1, Lhfpl2, Cmip, Bcr	n.s		Mbd2	28	-0.579708	0.562111	0.741606	Ajap1, Ppp1r3g, Sppl2b, Prkcz, Cbfa2t3, Tbx1, Oplah, Slc16a3	n.s		Mef2c	67	-0.59162	0.554105	0.725292	Cdk14, Dpysl3, Ebf1, Macf1, Nr4a1, Fmnl3, Myh9, Lmna, Arhgap24, Lca5, Nucb2, Pip4k2a, Ncald, Fchsd2, Nek6, Entpd1, Tspan12, Lims1, Rgs3, Fli1, Ets1, Ripor2, St6gal1, Arhgef3, Bcl2, Tcf4, Nedd9, Arhgap25	n.s		Nfe2l1	27	-0.553564	0.579877	0.760787	Cald1, Parva, Cpq, Sorbs1, Tbc1d5, Dlgap1	n.s
Hmbox1	26	0.611435	0.540912	0.702313	Pde8a, Pde7a, Cyth1, Spidr, Ncoa4, Ctbs, Rbpj, Stk17b	n.s		Mafg	33	0.550869	0.581724	0.755303	Slc44a1, Slc40a1, Abl1, Arhgef3, Rgs3, Ctif, Med15, Ablim3, Tiam2, Cep112, Plxna2, Tec	n.s		Gata2	36	0.561185	0.574671	0.731881	Pnpla8, Il1rl1, Dpysl2, Elmo1, Tnfaip8l1, Ctsh, Psd4, Apex1, Ms4a2, Myc, Lyl1, Ccm2, Fcer1a, Efcab2, Pecam1, Wt1	n.s		Snapc4	29	-0.513566	0.607556	0.788842	Parp2, Myo9b, Dnmt1, Fbxl19, Dlk2, Brf1, Pask	n.s
Mbd2	28	-0.604322	0.54563	0.702771	Tyk2, Eva1b, Sncb	n.s		Bcl6	42	-0.534122	0.593257	0.764116	Ubald2, Dusp22, St3gal1, Tnk2, Gpcpd1, Jade1, Ank3, Gfod1	n.s		Gata6	51	-0.5573	0.577323	0.731881	Septin9, Arhgap42, Stard13, Phldb2, Zfp36l1, Pcsk5, Rbm47, Pkib, Dpysl2, Krt8, Krt18	n.s		Foxj2	34	-0.492734	0.622201	0.795034	Antxr2, Selenop, Bfsp1, Fam13a	n.s
Elf1	47	0.587279	0.557016	0.706139	Sbno2, Tspan14, Myo9b, Tacc1, Pttg1ip, Asap1, Adcy7, Sec14l1, Brca2, Arhgdia, Fndc3b, Med15, Prkch	n.s		Meis1	48	-0.515905	0.605921	0.774232	Ube2e1, Foxp2, Hdac9, Tnik, Cacna1a, Ubr3, Dyrk1a, Bbs9, Rere, Ghr, Plcl2	n.s		Myod1	44	0.557875	0.576929	0.731881	Fyn, Septin9, Ralgds, Boc, Sh3pxd2a, Ppm1h, Prr5, Itgb5, Kcnj15, Megf10, Igf2r	n.s		Pbx2	42	-0.49862	0.618047	0.795034	Arhgef2, Tacc1, Tle3, Septin9, Hip1, Fyn, Nav2, Cdyl, Pik3r1, Zfpm2, Plcg2, Arhgef1	n.s
Pou4f2	28	-0.591485	0.554195	0.706139	Dock10, Robo1, Stard13, Cubn, Ccnd1, Zmiz1, Spidr, Chn2	n.s		Mafk	49	0.482716	0.629297	0.797771	Cdk14, Daam1, Sec14l1, Tns3, Arhgef3, Phldb2, Rgs3, Ctif, Flnb, Ablim3, Tiam2, Dlg2, Cep112, Dclk2, Adgrl2, Creb5, Slc8a1, Cacna1d, Dpp10	n.s		Tead2	28	0.571812	0.567449	0.731881	Trip6, Atp8b2, Ajuba, Rin3, Rhbdf1, Plekha4, Cybrd1	n.s		E2f7	29	0.472775	0.636374	0.806742	Cd44, Zfp36l1, Dnmt1, Pdgfra, E2f8, Plk2, Slc1a5, Agrn, Smg6, Ets1	n.s
Thap1	53	-0.578344	0.563032	0.708188	Piezo1, Gak, Ywhaz, Metrnl, Mast3, Gnb1, Pidd1, Gale, Hsp90aa1, Col18a1, Arhgdia, Cyfip1	n.s		E2f4	220	0.458728	0.64643	0.813088	Sirpa, E2f8, Anln, Zfp36l1, Ccna2, Rbl1, Plk4, Pgrmc1, Top2a, Prc1, Mybl2, Mcm6, Plcg1, Aurkb, Mcm3, Cdk1, Id3, Myc, Cdkn2c, Mki67, Ifnar2, Cenpe, Mad2l1, Ppia, Ube2c, Tyms, Gadd45a, Prr11, Mcm5, Cdc6, Ptgs2, Fst, Fbxo5, Cenpo, Cdc25c, Nusap1, Plscr1, Cdca7, Ndc80, Nasp, Birc5, Prim2, Smc2, Ddx11, Slc2a13, Cfap20, Ccnb1, Hltf, Eif4h, Hmmr, Ccnd1, Stmn1, Cdk2, Rad54l, Cdca4, Aprt, Sfpq, Ung, Cbx5,…	n.s		Pparg	36	-0.525874	0.598976	0.753399	Cdkn1a, Slc2a4, Cd83, Plin2, Scarb1	n.s		Hmbox1	26	0.445724	0.655797	0.818475	Spidr, Rbpj, Pde8a, Peak1, Stk17b, Pde7a	n.s
Tcf12	73	0.560499	0.575139	0.71781	Sh3rf1, Sbno2, Clip2, Nrp2, Rbpj, Ctnna1, Wipf1, Iqgap2, Bnc2, Arhgap23, Dpysl2, Antxr2, Fndc3b, Spats2l, Lims1, Zdhhc14, Med15, Macf1, Gas7, Lrch1, Abr, Daam1, Ltbp1, Plcb1, Tiam2, Arhgef3	n.s		Nfyb	74	0.41831	0.675721	0.83339	Fzd2, Cd74, Dlg3, Pask, Ier5, Eif2ak3, Bfsp1, Rhof, Cdk1, Pdia4, Ccnb2, Uvrag, Kcnab2, Gcnt2, Uhrf1, Rgs3, Actb, Otulinl, Nucb2, Elmo1, Dpf1, Ccnb1, Dnajb1	n.s		Wt1	31	0.518349	0.604215	0.754097	Cdkn1a, Ciao1, Ccn3, Thbs1, Ccn2, Abcb1b	n.s		Maff	41	0.447139	0.654775	0.818475	Cdk14, Dlg2, Daam1, Tec, Fmn1, Chn2, Phldb2, Wwp2, Arid5b, Arhgef3, Flnb, Sec14l1, Rgs3, Plxna2, Tiam2, Rapgef5	n.s
Sp4	57	0.513049	0.607917	0.752882	Apoe, Septin9, Cfl1, Snx8, Man2a1, Erbb2, Rabep2, Asah1, Myadm, Hyou1, Nectin2, Cdc42ep4, Ccnd1, Slc1a5, Sap130, Ddx54, Hnrnpa3, Mad2l2, Nmt2	n.s		Hmbox1	26	0.41823	0.675779	0.83339	Pde8a, Pde7a, Stk17b	n.s		Max	52	-0.489086	0.624781	0.773767	Fhl2, Evl, Stxbp1, Nprl3, Sh3tc1, Lmna, Tspan18, Cdk6, Stat3, Ccdc88c, Ccnd1, Nrxn2, Creb5, Rgs3, Arhgef3, Phc2	n.s		Bcl6	42	-0.408274	0.683072	0.845959	Prdm1, Rnf213, Sla, Ncoa7, Hdac7, Plcg2, Arid5b, Hdac4, Tns3, Osbpl10, Tpm4, Gmds, Tle3, Litaf, Sema4b	n.s
Mxi1	73	0.476089	0.634011	0.779205	Cdkn2c, Lmna, Wdr81, Ssbp3, Cdk6, Acly, Ampd2, Vav2, Ttyh3, Arhgap45, Septin9, Arap1, Tle3	n.s		Hif1a	140	0.410525	0.681421	0.83339	Mmp14, Cdkn1a, Klk1, Pdk3, Lox, Itgb1, Timp1, Serpine1, Tlr2, Vegfd, Sphk1, Pmaip1, Itgb2, Hk1, Ilk, Plaur, Ppia, Slc11a1, Hmox1, Ptgs2, Socs1, Pla2g4a, Tlr4, Id2, Pfkp, Cp, Abca1, Bax, Ets1, Birc5, Ccl2, Ccn2, Cxcr4, Abcb1b, Slc2a1, Twist1, Hsp90b1, Eno2, Pfkl, Hmgcr, Eng, Adora2b, Lgals1	n.s		Cebpg	42	-0.457988	0.646961	0.789096	Fyn, Vav3, Chn2, Edem1, Slc9a1, Dpysl2, Hk1, Cpq	n.s		Mbd2	28	-0.395177	0.692712	0.851349	Eva1b, Tyk2	n.s
Cebpg	42	-0.465618	0.641489	0.782422	Vav3, Edem1, Arhgap25, Slc9a1, Fyn, Dpysl2, Hk1, Aig1, Mthfd1l, Trib3, Chn2, Cpq	n.s		Mef2c	67	-0.407996	0.683276	0.83339	Gtdc1, Hbs1l, Reep1, Oxr1, Ndufv2, Ank3, Arhgef7, Asb2, Hdac5, Clic5, Il15, Rasgrp3, Plcl2	n.s		Pbx2	42	-0.458473	0.646613	0.789096	Arhgef2, Tle3, Fyn, Tacc1, Septin9, Arhgef1, Hip1, Prkcb, Zfpm2	n.s		Tead2	28	-0.3649	0.715186	0.87231	Rin3, Atp8b2, Rhbdf1, Plekha4, Trip6, Cybrd1, Ajuba	n.s
E2f6	67	0.421413	0.673454	0.815233	Bahd1, Nol4l, Tcf3, Abr, Fzd5, Trib3, Macf1, Icam5, Apaf1, Osbpl3, St6gal1, Rnh1, Mex3b, Ptprf, E2f1, Rbbp4, Rbbp8, Pip4k2a, Myh9, Rap1gap, Tgif1, Brca1, Tacc3, Piezo1	n.s		Trp53	215	0.357391	0.720799	0.866253	Btg1, Litaf, Cd82, Cdkn1a, Plagl1, Casp3, Mmp2, Tgfb1, Peg3, Antxr1, Pdgfrb, Col18a1, Pidd1, Vcan, Ccna2, Serpine1, Ninj1, Vegfa, Gpnmb, Irf5, Hic1, Thbs1, Pmaip1, Syk, Casp6, Mki67, Ptpn13, Fbln2, Fgf2, Hras, Pttg1, Plk2, Btg3, Bid, Jak2, Ogg1, Tap1, Hgf, Plk3, Ada, Rad51, Lif, Chuk, Cdc25c, Bax, Zmat3, Fbln1, Apaf1, Mcm7, Acta2, Prdm1	n.s		E2f7	29	0.433937	0.664334	0.804194	Cd44, Zfp36l1, E2f8, Pdgfra, Dnmt1, Plk2, Slc1a5, Ets1, Agrn, Zfp367, Uhrf1, Lgals1	n.s		Elf1	47	0.336525	0.736475	0.884316	Tacc1, Tspan14, Pttg1ip, Adcy7, Myo9b, Fndc3b, Ankmy1, Rnf38, Igf2r, Sbno2, Asap1	n.s
Mafg	33	0.40909	0.682473	0.819987	Cep112, Slc44a1, Abl1, Tec, Slc40a1, Med15, Nabp1, Tiam2, Arhgef3, Ctif, Tcf4	n.s		Pou4f2	28	0.356216	0.721679	0.866253	Stard13, Chn2, Robo1, Dock10, Ccnd1, Nlgn1, Sorbs2, Spidr, Zmiz1, Cubn, Inpp4b	n.s		Nr2f6	30	0.417468	0.676336	0.812613	Arhgef16, Arid5b, Slc1a7, Rbpj, Trnp1, Plcb1, Osbpl10, Ptprf, Rab31	n.s		Max	52	-0.329858	0.741507	0.884316	Fhl2, Stxbp1, Evl, Nrxn2, Stat3, Lmna, Ccdc88c, Nprl3, Cdk6, Tspan18, Sh3tc1	n.s
Myod1	44	-0.376918	0.706235	0.84225	Ppm1h, Septin9, Ralgds, Fyn, Itgb5, Kcnj15, Prr5, Zdhhc14, Med15, Kif1a, Prkch, Mthfd1l	n.s		Prdm14	185	0.34997	0.726361	0.866253	Ephb3, Arhgef2, Septin9, Megf6, Runx1, Pdgfrb, Adamts2, Gmds, Nrp2, Tns3, Tbc1d16, Nectin1, Fosl2, Ampd3, Sdk2, Lrrk1, Gli2, Eva1b, Kcnab2, Tspan18, Sema4a, Itga11, Cplx2, Wnt5b, Pth1r, Mnt, Epb41l1, Pear1, Phc2, Runx3, Plekhg5, Cacna1g, Nadk, Trim2, Phldb1, Igdcc4, Efnb1, Sh3bp4, Tmco4, Bcar3, Rasgrf1, Igf2r, Dlgap4, Macf1, Rspo1, Cd9, Nol4l, Cacna1c	n.s		Sox13	40	0.39881	0.690033	0.822928	Map4k4, Nid1, Bmf, Rgs12, Scarb1, Limd1, Cbx2, Eps8, Tgif1	n.s		Zbtb7a	86	0.331489	0.740275	0.884316	Lmna, Metrnl, Stat6, Arhgap23, Fmnl1, Mxra8, Ppp1r9b, Ptbp1, Septin9, Pfkp, Bcr, Krt8, Trim8, Lama5, Piezo1	n.s
Tead2	28	0.34224	0.73217	0.858098	Rin3, Atp6v1a, Trip6, Atp8b2, Ajuba, Map1s	n.s		Mef2a	99	0.324146	0.745828	0.877946	Msn, Lhfpl2, Lmna, Daam1, Itgb1, Stard13, Afap1, St6gal1, Golim4, Uvrag, Asap1, Picalm, Klf6, Ncoa7, Fchsd2, Rin2, Arhgef3, Wwtr1, Myh9, Rgs3, Blk, Arhgap42, Nek6, Ltbp1, Arhgap24, Rbpj	n.s		Bach2	48	-0.319667	0.74922	0.880471	Swap70, Daam1, Plxnd1, Purb, Osbpl10, Tnfsf9, Mgat5, Slc7a7, Coq8b, Rgs3, Ets1, Ripor2, Arhgef3, Tcf4, Kctd20, Rp1, Slc6a6	n.s		Atf3	47	0.307829	0.758212	0.8955	Klf6, Anxa1, Stat3, Sytl2, Zfp36l1, Runx1, Glis3	n.s
Mafb	53	0.331146	0.740534	0.858098	Pcsk2, Tbxas1, Mtss1, Tns3, Sec14l1, Dse, Mmp9, Elmo1, Prex1, Slc39a11, Zmiz1, Arhgap24, Prdm1, Appl2, St18, Daam1, Adamts2, Snx29, Wdfy3, Flnb	n.s		Atf7	25	0.320377	0.748682	0.877946	Zfp36l1, Igf1, Cmip, Snd1	n.s		Nfyb	74	-0.324739	0.745379	0.880471	Fzd2, Pdia4, Actb, Bfsp1, Rhof, Eif2ak3, Elmo1, Dlg3, Nucb2, Kcnab2, Pask, Cd74, Ier5, Ccnb2, Ccnb1, Gcnt2, Prdm11, Cdk1, Fads1, Otulinl, Rgs3	n.s		Cebpg	42	0.301674	0.7629	0.8955	Slc9a1, Vav3, Fyn, Edem1, Cpq, Aig1, Hk1, Dpysl2, Chn2, Pik3r1, Mthfd1l, Tcf4	n.s
Snapc4	29	0.330137	0.741296	0.858098	Dnmt1, Myo9b, Parp2, Pask, Fbxl19	n.s		Clock	50	-0.315311	0.752525	0.877946	Col6a1, Rgs12, Sec14l1, Tns3, Fam91a1, Itgb2, Gas7, Cmip, Smoc2, Sptbn4, Gli3, Tiam1, Dlgap1	n.s		Ar	114	-0.2959	0.767306	0.895191	Cdh2, Cdkn1a, Snai2, Prkcd, Atp2b4, Sox4, Pmaip1, Egfr, Il1r1, Fam13a, Krt8, Qsox1, Btd, Krt18, Erbb3, Klf5, Ptpn9, Rbmxl1, Tnfrsf1a, Mmp13, Stxbp2, Hsd17b11, Stk39, Gtf2f1, Appbp2, Eef1akmt3, Rnase4, Eya2	n.s		Foxo3	37	-0.295553	0.767571	0.8955	Cdkn1a, Cdkn2b, Gadd45a, Abcb1b, Bcl2l11	n.s
Hnf4a	64	-0.316659	0.751502	0.858098	Selenop, Vegfd, Cdkn1a, Dsc2, Pck2, C1qtnf5, Cldn4, Mme, Gfer, Myc, Gpr39, Pros1, Tcf7l2, C3, F10, Pcsk9, Tgfa, Acat2, Npc1l1	n.s		Pparg	36	-0.303112	0.761804	0.882378	Cdkn1a, Slc2a4, Plin2, Serpine1, Cd83	n.s		Atf3	47	0.272916	0.784918	0.896254	Rad9a, Creb5, Vmp1, Spred2, Klf6, Stat3, Anxa1, Ddit3, Zfp36l1, Runx1, Sytl2, Glis3	n.s		Gata6	51	0.27243	0.785292	0.907254	Krt8, Stard13, Krt18, Zfp36l1, Septin9, Plcb4, Rbm47, Pcsk5, Arhgap42, Dpysl2, Phldb2	n.s
Nfe2	45	-0.321629	0.747734	0.858098	Inpp5d, Ptpre, Stk10, Tbxas1, Sh3tc1, Prkcb	n.s		E2f6	67	0.276609	0.782081	0.893014	Apaf1, Fzd5, Tcf3, Rbbp4, Ltbp3, Abr, Myh9, Rap1gap, Pip4k2a, Rbbp8, E2f1, Tacc3, St6gal1, Osbpl3, Ptprf, Tgif1, Mex3b, Piezo1	n.s		Foxp2	34	-0.282426	0.777617	0.896254	Nectin2, Plekha5, Runx1, Fyn, Cdkn1a	n.s		Pax5	52	0.267718	0.788917	0.907254	Irf8, Macf1, Zmiz1, Snx8, Pik3r5, Rgs12, Akna, Arhgap45, Sp100	n.s
Zfp263	293	-0.341525	0.732709	0.858098	Kif1a, Megf6, Med15, Zmiz1, Sdk2, Fbln2, Snd1, Plxnd1, Gli2, Src, Cdc42ep4, Prr5, Pfkl, Col16a1, Scarb1, Hk1, Lama5, Ror2, Micall2, Dnm1, Nadk, Lmna, Col18a1, Ssbp3, Ptprf, Spsb1, Arhgef1, Rgs12, Sec14l1, Rps6ka1, Dcakd, Prkar1b, Arhgap23, Slc38a10, Myo7a, Bcr, Ncs1, Asap1, Tns3, Sardh, Slc6a6, Hpcal1, Slc9a1, Psd4, Pfkp, Lhfpl2, Ctnna1, Sh3tc1, Itgb2, Runx1, Ralgds, Rap1gap, Lhx3, Plcg2, Vav2, T…	n.s		Bcl11a	34	-0.283745	0.776606	0.893014	Tle4, Zmynd8, Obscn, Nfic, Pik3ap1, Trak1, Ppp2r5c, Sorl1, Tbc1d4	n.s		Zbtb7a	86	-0.279766	0.779657	0.896254	Arhgap45, Lmna, Acap3, Fmnl1, Src, Krt8, Msln, Trim8, Metrnl, Bcr, Mxra8, Actb, Stat6, Ptbp1, Arhgap23, Septin9, Lama5, Ppp1r9b, Pfkp, Piezo1	n.s		Ascl1	49	0.252148	0.800926	0.91075	Pkp1, Fhl2, Runx1, Vav2, Ccdc88c, Fam13a, Hpcal1, Atp11a, Ptprd, Ppm1h, Ccdc88b, Lfng, Myo7a	n.s
Snai2	64	0.277382	0.781487	0.886052	Lrp1, Adam8, Hpcal1, Sh3pxd2b, Ttyh3, Nsd2, Piezo1, Fgd2, Sema4b	n.s		Ar	114	-0.267781	0.788868	0.894421	Cdkn1a, Sox4, Cdh2, Snai2, Atp2b4, Qsox1, Pmaip1, Prkcd, Erbb3, Tnfrsf1a, Myc, Rbmxl1, Il1r1, Cdc6, Ptpn9, Btd, Klf5, Mmp13, Stxbp2, Krt18, Appbp2, Atf6, Ndrg1, Rnase4, Egfr, Sord, Stk39, Etl4, Hsd17b11, Nme7, Grb10, Rbpms, Eya2	n.s		Irf2	64	0.23221	0.816375	0.925608	Mill1, Mdk, Sema4b, Ciita, Dpysl2, Il1r1, Sema4c, Fam13a, Tgif1, Socs1, Ptpn12, Fam111a, Casp8, Zc3hav1, Prkd2	n.s		Ctcf	97	-0.234517	0.814584	0.91075	Zfp462, Col27a1, Asap2, Nes, Grin3a, Hmcn1, Hebp2, Rarres1, App, Prss35, Dip2b, Arl2, Six5, Celsr3, Myd88, Znhit2, Ncbp3, Galnt6, Gas7, Lpin3, Igf2, Npc1, Hs1bp3, Akt1, Nf1, Nfe2l2	n.s
Bcl11a	34	0.225786	0.821368	0.897242	Runx3, Klhl6, Lcp1, Prkcb, Ampd3, Elmo1, Ccdc88c, Etv6, Sp100, Zmiz1	n.s		Tead2	28	0.24095	0.809594	0.909437	Atp8b2, Ajuba, Trip6, Cfi, Cybrd1, Rin3, Vps37b, Map1s, Plekha4, Dlgap4, Traf4	n.s		Clock	50	-0.167745	0.866784	0.949335	Col6a1, Smoc2, Rgs12, Cmip, Coro2b, Gli3, Itgb2, Fam91a1, Tns3, Gas7, Sptbn4, Sec14l1, Creb5, Dlgap1, Tiam1	n.s		Gfi1b	28	-0.243089	0.807937	0.91075	Macf1, Ltbp4, Stat6, Kcnn3, Hk1, Myh9, Trim2, Nav2	n.s
Sox6	28	0.220506	0.825477	0.897242	Septin9, Tgif1, Lyn, Epb41l2, Atp2b4, Stxbp5, Scarb1, Aplf	n.s		Wt1	31	0.234442	0.814642	0.909437	Cdkn1a, Thbs1, Ciao1, Ets1, Ccn2, Abcb1b, Ccn3	n.s		E2f6	67	0.186109	0.852359	0.949335	Tcf3, Kazald1, Abr, Agrn, Bahd1, Fzd5, St6gal1, Apaf1, Zfp451, Brca1, Fam178b, Icam5, Rbbp8, Ltbp3, Pip4k2a, Tgif1, E2f1, Myh9, Tacc3, Rbbp4, Macf1, Rap1gap, Osbpl3, Ptprf, Mex3b, Piezo1	n.s		Snai2	64	0.239966	0.810356	0.91075	Arhgef3, Adam8, Clstn1, C1qtnf1, Ttyh3, Hpcal1, Fgd2, Egfr, Ccdc88c, Sh3pxd2b, Nsd2, Lrp1, Sema4b, Piezo1	n.s
Foxo1	41	0.216764	0.828393	0.897242	Selenop, Txnip, Cdkn1a, Bcl2l11, Pck2, Timp3, Abcb1b	n.s		Bach2	48	0.228756	0.819059	0.909437	Slc6a6, Daam1, Coq8b, Purb, Plxnd1, Tnfsf9, Arhgef3, Slc7a7, Rgs3, Swap70, Ets1, Osbpl10, Kctd20, Ripor2, Mgat5	n.s		Nanog	44	0.178612	0.858242	0.949335	Fat1, Dlg2, Epb41l3, Med12l, Ldb2, Shroom3, Magi2, Adgrl2, Gpc6, Ccnd1, Gcnt2, Rnf38, Runx1t1, Adgrv1, Cachd1, Tcf4, Bcar3, Cpne4	n.s		E2f6	67	0.217569	0.827765	0.917802	Fzd5, Tacc3, Icam5, Pip4k2a, Myh9, Fam178b, Rap1gap, E2f1, Rbbp4, Ptprf, Mex3b, Tgif1, Macf1, Osbpl3, Piezo1	n.s
Pbx2	42	-0.214231	0.830367	0.897242	Arhgef2, Tle3, Septin9, Plcg2, Tacc1, Prkcb, Fyn	n.s		Pbx2	42	0.187672	0.851134	0.932194	Arhgef2, Septin9, Tacc1, Fyn, Tle3	n.s		Pou4f2	28	0.173048	0.862614	0.949335	Robo1, Nlgn1, Stard13, Chn2, Fam13a, Dock10, Zmiz1, Ccnd1	n.s		Ppara	27	-0.211762	0.832292	0.917802	Fads2, Acsl1, Ptgs2, Mmp12, Serpine1, Myc, Pck1, Angptl4	n.s
Ctcf	97	-0.228376	0.819354	0.897242	Rarres1, Zfp462, Col27a1, Mcm10, Nes, Myd88, Cd80, Galnt6, Prss35, Wt1, Hs1bp3, Lrrc59, Ncbp3, Ccnd1, Gas7, Ahcyl1, Hebp2, Lpin3, Hspa5, Elp5, App, Nfe2l2, Rad21, Arl2, Aldh1a3, Bcl6, Six5, Abca2, Stab2, Cep135, Etnk2, Pprc1, Irak2	n.s		Atf3	47	-0.194767	0.845576	0.932194	Spred2, Ddit3, Ccl5, Med15, Snd1, Rad9a, Klf6, Stat3, Anxa1, Vmp1, Zfp36l1, Runx1, Glis3, Sytl2	n.s		Trp53	215	0.188805	0.850246	0.949335	Plagl1, Cdkn1a, Btg3, Litaf, Mmp2, Col18a1, Pdgfrb, Btg1, Fgf2, Casp3, Hic1, Cd82, Vcan, Peg3, Tgfb1, Fbln2, Antxr1, Pmaip1, Pidd1, Thbs1, Egfr, Krt8, E2f3, Syk, Irf5, Ccna2, Casp6, Vegfa, Plk3, Plk2, Cdc25c, Ada, Zmat3, Bcl2l14, Gdf15, Ninj1, Steap3, Bax, Ptpn13, Mki67, Nme1, Pycard, Acta2, Serpine1, Ogg1, Hsp90ab1, Lif, Gpnmb, Chuk, Cav1, Apaf1, Hras, Pttg1, Prdm1, Tap1, Rhoa, Klk1b3	n.s		Pparg	36	0.199751	0.841675	0.921835	Cdkn1a, Slc2a4, Cd83, Plin2, Scarb1, Bcl2, Gk, Serpine1, Sat1, Fabp4, Pck1, Angptl4, Pten, Retn	n.s
Pknox1	34	-0.234223	0.814811	0.897242	Septin9, Ptpn6, Prkcb, Tusc3, Lims1, Dnm2, Hip1, Marchf8, Spred2, Tcf4, Sil1	n.s		Gata2	36	0.155822	0.876173	0.934198	Hmgb1, Cybb, Amotl1, Gpr146, Gulp1	n.s		Maff	41	0.140234	0.888475	0.96003	Dlg2, Cdk14, Phldb2, Daam1, Chn2, Tec, Flnb, Wwp2, Sec14l1, Rgs3, Arid5b, Rapgef5, Arhgef3	n.s		Mef2b	35	-0.156941	0.875291	0.952175	Macf1, Gpatch2l, Ltbp1, Klf6	n.s
Maff	41	-0.247945	0.804177	0.897242	Tec, Cdk14, Sec14l1, Wwp2, Prkch, Chn2, Daam1, Cyth1, Dlg2, Rapgef5, Tiam2, Arhgef3, Flnb, Ctnnd2, Slc8a1, Fmn1, Rgs3, Phldb2, Tjp2, Arid5b, Prkag2, Smox, Tbc1d14	n.s		Elk1	31	-0.161245	0.871901	0.934198	Erbb2, Ly96, Junb, Tagln, Mmp13, Acta2, Egr1, Fut4, Ier2, Ptprz1	n.s		Meis1	48	0.147061	0.883084	0.96003	Glis3, Dock5, Dpysl3, Pld1, Daam1, Dse, Fbn1, Zfpm2, Gas7, Usp6nl, Ryr3, Ets1, Ripor2, Rapgef5, Cachd1, Tcf4, Bcar3	n.s		Maz	69	0.140568	0.888212	0.959745	Epb41l1, Lasp1, Clip2, Serpinh1, Ppp1r9b, Sox12, Stat6, Arap1, Syngap1, Actn1, Fbxl19, Palm, Col1a1, Stk10, Tacc3, Trim47, Slc4a2, Mfsd12, Csk	n.s
Elk1	31	0.158232	0.874274	0.938388	Ly96, Erbb2, Junb, Fut4, Tlr9, Fosl1, Tagln, Ier2, Egr1, Acta2	n.s		Cebpg	42	-0.161822	0.871446	0.934198	Edem1, Fyn, Slc9a1, Chn2, Vav3, Aig1, Hk1, Cpq	n.s		Elk1	31	0.131558	0.895334	0.960992	Erbb2, Ly96, Tagln, Fut4, Mmp13, Tlr9, Acta2, Junb, Ptprz1, Mylk, Egr1	n.s		Mef2c	67	0.118212	0.9059	0.972333	Dpysl3, Cdk14, Lca5, Macf1, Lmna, Ebf1, Gpr55, Kcnn3, Lims1, Myh9, Pip4k2a, Nr4a1, Arhgap24, Fmnl3, Fli1, Fchsd2, Nucb2, Arhgef3, Tcf4, St6gal1, Bcl2, Jun	n.s
Ar	114	-0.122837	0.902236	0.949412	Prkcd, Stxbp2, Erbb3, Cdh2, Rbmxl1, Pmaip1, Krt8, Cdkn1a, Hsd17b11, Il1r1, Tnfrsf1a, Cdc6, Ndrg1, Btd, Etl4, Atp2b4, Ptpn9, Sox4, Appbp2, Myc, Gtf2f1, Hnrnpa1, Snai2, Egfr, Stk39, Krt18, Klf5, Qsox1, Eef1akmt3, Sord, Nme7, Atf6, Igf1r, Serpini1, Ap2m1, Mmp13, Atm	n.s		Zbtb7a	86	-0.168229	0.866403	0.934198	Actb, Pfkp, Ltbp3, Abr, Stat6, Mnt, Src, Plxnb2, Arhgap45, Msln, Metrnl, Mxra8, Ptbp1, Ppp1r9b, Fmnl1, Bcr, Trim8, Lmna, Septin9, Arhgap23, Lama5, Piezo1	n.s		Ctcf	97	0.0803881	0.935929	0.965926	Prss35, Col27a1, Hmcn1, Nes, Zfp462, Rarres1, Asap2, Arl2, App, Grin3a, Gas7, Six5, Myd88, Ccnd1, Hs1bp3, Mcm10, Igf2, Galnt6, Znhit2, Celsr3, Hebp2, Npc1, Lpin3, Ncbp3, Lrrc59, Stab2, Nf1, Wt1, Bcl6, Ahcyl1	n.s		Clock	50	-0.101669	0.919019	0.979881	Smoc2, Col6a1, Cmip, Gli3, Rgs12, Fam91a1, Tns3, Coro2b, Itgb2, Dlgap1, Creb5, Gas7, Celsr1, Sec14l1, Tiam1	n.s
Ctcfl	48	-0.127287	0.898713	0.949412	Piezo1, Col27a1, Actb, Cdh24, Csk, Gnai2, Ror2, Cbx4, Zmiz1, Anks6, Kcnip3, Atg16l2, Crip2, Nelfa, Pim1, Nfe2l2, Cabin1	n.s		Max	52	-0.102678	0.918219	0.972587	Fhl2, Evl, Lmna, Stxbp1, Nprl3, Stat3, Tspan18, Arhgef3, Rgs3, Ccdc88c, Sh3tc1, Phc2, Ccnd1, Gramd4, Nol4l, Cdk6	n.s		Onecut1	50	0.100464	0.919976	0.965926	Hmcn1, Robo1, Bnc2, Macf1, Plekha5, Iqgap2, Wwc2, Diaph3, Tenm4, Aldh1a7, Arid5b, Rapgef5, Mylk	n.s		Bach2	48	0.0554959	0.955743	0.980094	Daam1, Purb, Mgat5, Swap70, Plxnd1, Osbpl10, Coq8b, Slc6a6, Arhgef3, Tnfsf9, Slc7a7, Tcf4	n.s
Myc	332	-0.131735	0.895194	0.949412	Pkp1, Mycl, Sla, Hmox1, Nras, Brca1, Ccna2, Tcirg1, Arsb, Ccnb1, Csde1, Stat6, Ccne1, Eif4a1, Ampd2, Mybl2, Bcl3, Ptger2, Tyms, Cdc25c, Pmaip1, Bax, Casp8, Stmn1, Acp5, Cstb, Icam1, Rad51, Rbbp4, Entpd7, Tgfb1, Fah, Foxm1, Rpl3, Nme1, Ddx11, Arf4, E2f1, Sec23b, Ube2c, Tnfrsf8, Cdk6, Slc4a2, Tert, Pcna, Itgb1, Ampd3, Hsd11b2, Brca2, Mgst1, Hif1a, Casp9, Lmna, Wt1, Pla2g4a, Cxcr4, Rhog, Scarb1, Fas…	n.s		Sox13	40	0.0768973	0.938705	0.987788	Tgif1, Bmf, Rgs12, Map4k4, Nid1, Mtss1, Cbx2, Eps8	n.s		Pknox1	34	-0.0993988	0.920822	0.965926	Septin9, Tusc3, Fam13a, Ptpn6, Hip1, Prkcb, Sil1, Spred2, Lims1	n.s		Gata2	36	0.0617338	0.950775	0.980094	Pnpla8, Apex1, Dpysl2, Ctsh, Ccm2, Il1rl1, Elmo1, Ms4a2, Tnfaip8l1, Psd4, Myc, Pecam1, Lyl1	n.s
Wt1	31	0.0822522	0.934446	0.970881	Ciao1, Cdkn1a, Thbs1, Abcb1b, Ccn2	n.s		Myod1	44	0.0558683	0.955447	0.992432	Septin9, Fyn, Boc, Ralgds, Kcnj15, Ppm1h, Med15, Prr5, Megf10, Tbc1d1, Actc1, Igf2r, Mthfd1l, Itgb5, Synj2, Kif1a, Prkch	n.s		Snai2	64	-0.0954738	0.923939	0.965926	Clstn1, Ccdc88c, C1qtnf1, Hpcal1, Egfr, Nsd2, Fgd2, Lrp1, Sema4b, Sh3pxd2b, Ttyh3, Piezo1	n.s		Hif1a	140	0.0607974	0.951521	0.980094	Cdkn1a, Klk1, Pdk3, Mmp14, Pfkp, Tlr4, Ccn2, Itgb1, Timp1, Vegfd, Lox, Abcb1b, Cp, Hk1, Pla2g4a, Pmaip1, Abca1, Cygb, Hmox1, Slc11a1, Ptgs2, Aurka, Adam17, Slc2a1, Id2, Plaur, Bax, Muc5ac, Tlr2, Ilk	n.s
Six2	39	-0.0819346	0.934699	0.970881	Dclk1, Galnt10, Mtss1, Frmd4b	n.s		Foxp2	34	-0.0630424	0.949733	0.992432	Slc1a5, Nectin2, Plekha5, Runx1, Fyn, Tgif1, Cdkn1a	n.s		Tfap4	39	-0.0842102	0.932889	0.965926	Tbc1d2b, Tpm4, Egfr, Krt8, Penk, Plekhg5, Rgs3, Synj2, Med15, Srgap3, Jup, Plxna2, Tiam2, Mdm2, Abtb2	n.s		Hoxb13	42	-0.0810929	0.935368	0.980094	Bnc2, Stard13, Col14a1, Dlg2	n.s
Atf3	47	0.0585713	0.953294	0.978468	Rad9a, Stat3, Med15, Snd1, Klf6, Vmp1, Anxa1, Zfp36l1, Ddit3, Runx1, Sytl2, Glis3	n.s		Nanog	44	0.0299763	0.976086	0.997964	Epb41l3, Fat1, Shroom3, Gcnt2, Ldb2, Gpc6, Ccnd1, Tiam2, Bcar3, Med12l, Dlg2, Runx1t1, Rnf38, Adgrl2, Cachd1, Tcf4, Magi2	n.s		Zkscan1	42	0.0830448	0.933816	0.965926	Ptprf, Septin9, Ralgds, Gas2l1, Actb, Rhod, Gabbr2, Arhgap22, Prr5, Whrn, Ltbp3, Ephb4, Arhgef19	n.s		Pknox1	34	-0.0573614	0.954257	0.980094	Septin9, Hip1, Tusc3, Fam13a, Lims1, Sil1, Ptpn6, Hdac4, Tcf4, Spred2	n.s
Trp53	215	0.0512603	0.959118	0.978468	Litaf, Cd82, Syk, Ccna2, Btg1, Pttg1, Casp6, Casp3, Btg3, Vegfa, Irf5, Klk1b3, Cdc25c, Pmaip1, Bax, Lig1, Krt8, Vcan, Gdf15, Ninj1, Plk3, Mki67, Rad51, Tgfb1, Cdkn1a, Pidd1, Fgf2, Nme1, Dusp5, Thbs1, Pcna, Tap1, Nlrc4, Col18a1, Ndrg1, Serpine1, Pycard, Hras, Bcl2l14, Bid, Jak2	n.s		Hnf4a	64	0.0131664	0.989495	0.997964	Cdkn1a, C1qtnf5, Vegfd, Selenop, Pck2, Gfer, Myc, Pros1, C3	n.s		Bcl11a	34	-0.0539533	0.956972	0.978632	Elmo1, Ampd3, Runx3, Lcp1, Ccdc88c, Prkcb, Klhl6, Zmiz1, Sp100	n.s		Prdm1	40	0.0906161	0.927798	0.980094	Zfp36l1, Dlg2, Myo1e, Aoah, Il18, Ifit2, Lmo7, Erg, Plxna2, Crybg1, Dmd, Fstl5, Mbnl3, Mecom, Prkch, Kcnk1	n.s
Meis2	58	-0.0498576	0.960236	0.978468	Man1c1, Coro1c, Ssbp3, Atp2b4, Stxbp5, Ror2, Hk1, Ncald, Arhgap24, Dnm2, Matn2, Ncoa7, Etv1, Spidr, Marchf8, Spred2, Sdccag8, Tiam2, Sbf2	n.s		Sox11	29	0.00255231	0.997964	0.997964	Cdh11, Map4k4, Runx1	n.s		Prdm1	40	-0.0496562	0.960396	0.978632	Dlg2, Zfp36l1, Aoah, Myo1e	n.s		Ar	114	0.0386525	0.969167	0.981358	Cdkn1a, Krt8, Klf5, Krt18, Atp2b4, Cdh2, Sox4, Snai2, Egfr, Il1r1, Fam13a, Pmaip1, Atf6, Ptpn9, Btd, Prkcd, Hsd17b11, Tnfrsf1a, Erbb3, Qsox1, Pgc, Appbp2, Smarca2, Stk39, Trps1, Rbmxl1, Sms, Ndrg1, Rnase4, Igf1r	n.s
Bach2	48	0.0267727	0.978641	0.985306	Slc7a7, Slc6a6, Ap1b1, Swap70, Purb, Tnfsf9, Mgat5, Plxnd1, Coq8b, Ripor2	n.s		Elf1	47	-0.00739611	0.994099	0.997964	Tacc1, Sec14l1, Tspan14, Adcy7, Myo9b, Sbno2, Asap1, Pttg1ip, Fndc3b, Arhgdia, Ankmy1, Med15	n.s		Elf1	47	0.0367389	0.970693	0.978749	Tacc1, Tspan14, Pttg1ip, Fndc3b, Myo9b, Adcy7, Asap1, Sbno2, Rnf38, Igf2r, Arhgdia, Sec14l1, Ankmy1	n.s		Trp53	215	-0.0403553	0.96781	0.981358	Cdkn1a, Btg3, Litaf, Krt8, Ada, Plagl1, Mmp2, E2f3, Col18a1, Btg1, Fbln2, Peg3, Tgfb1, Casp3, Cd82, Pdgfrb, Fgf2, Thbs1, Vcan, Egfr, Antxr1, Hic1, Pmaip1, Pycard, Bcl2l14, Tyrp1, Irf5, Cdc25c, Ninj1, Gpnmb, Abcc1, Ogg1, Tap1, Plk2, Vegfa, Gdf15, Casp6, Bax, Syk, Pidd1, Klk1b3, Bid, Chuk, Ptpn13, Hras, Epha2, Acta2, Zmat3, Rhoa, Ppm1d, Ndrg1, Bdkrb2, Lif, Jak2, Chmp4c, Nos2, Htt, Mad1l1, Ddr1, Ser…	n.s
Zbtb7a	86	-0.0260893	0.979186	0.985306	Src, Cdc42ep4, Msln, Lama5, Mxra8, Plxnb2, Lmna, Arhgap23, Bcr, Krt8, Comt, Adam8, Fmnl1, Metrnl, Actb, Pfkp, Ptbp1, Stat6, Arhgap45, Ppp1r9b, Trim8, Septin9, Piezo1	n.s		Ctcf	97	-0.0120746	0.990366	0.997964	Prss35, Col27a1, Nes, Rarres1, App, Myd88, Gas7, Lrrc59, Mcm10, Hmcn1, Six5, Hebp2, Asap2, Galnt6, Ccnd1, Ahcyl1, Igf2, Zfp462, Stab2, Arl2	n.s		Mef2a	99	-0.0342599	0.97267	0.978749	Afap1, Msn, Arhgap42, Stard13, Itgb1, Lhfpl2, Daam1, Macf1, Myh9, Lmna, Asap1, Golim4, Arhgap24, Rin2, Ipcef1, Picalm, Klf6, Fchsd2, Nek6, Peak1, Rbpj, Blk, Lrch1, Sash1, Ncoa7, Ust, Rgs3, Ltbp1, Ripor2, St6gal1, Nin, Arhgef3, Mylk, Tcf4, Zeb1, Nedd9, Utrn	n.s		Tfap4	39	0.0256279	0.979554	0.985676	Krt8, Tbc1d2b, Egfr, Tpm4, Penk, Jup, Plekhg5, Rgs3, Plxna2, Tiam2, Etl4, Abtb2, Mdm2, Synj2	n.s
Pou5f1	54	-0.00182494	0.998544	0.998544	Dnmbp, Rabgap1l, Ank2, Tacc2, Angpt1, Syne1, Ank3, Patj, Snrpn, Cdx2	n.s		Pknox1	34	-0.0381326	0.969582	0.997964	Septin9, Tusc3, Hip1, Sil1, Ptpn6, Lims1	n.s		Mbd2	28	-0.0217026	0.982685	0.982685	Eva1b, Tyk2	n.s		Elk1	31	-0.00419824	0.99665	0.99665	Erbb2, Ly96, Tlr9, Tagln, Acta2, Junb, Mmp13, Fut4, Ptprz1, Fosl1, Mylk	n.s
