# Supplementary material for: Retrospective transcriptomic analysis indicates temporal dysregulation of mitochondrial genes and metabolic pathways after volumetric muscle loss injury
Source: Physiol Rep. 2025 Nov 2;13(21):e70612. doi: 10.14814/phy2.70612 (PMC12580409; doi:10.14814/phy2.70612)
Supplement: Supplementary file 8 — Table S7. [file PHY2-13-e70612-s011.xlsx]

## Sheet: Sheet1
		Early				Late
Cell Type	Total number of genes	# of significant DEGs	# of significant mitochondrial DEGs	Portion of DEGs identified as mitochondrial (%)		# of significant DEGs	# of significant mitochondrial DEGs	Portion of DEGs identified as mitochondrial (%)
B Cells	31053	151	4	2.64901		30	1	3.33333
Dendritic	31053	398	8	2.01005		105	3	2.85714
Endothelial	31053	559	18	3.22004		300	13	4.33333
Erythroblasts	31053	334	26	7.78443		86	12	13.9535
FAPs	31053	388	20	5.15464		273	14	5.12821
Lymph	31053	41	0	0		123	1	0.813008
Macrophage	31053	1915	154	8.04178		200	6	3
Monocyte	31053	511	8	1.56556		269	12	4.46097
Myonuclei	31053	20	1	5		3	0	0
Neural	31053	65	1	1.53846		29	1	3.44828
Neutrophil	31053	188	4	2.12766		36	1	2.77778
Pericyte	31053	286	3	1.04895		70	2	2.85714
Satellite	31053	445	27	6.06742		365	21	5.75342
Smooth muscle	31053	197	1	0.507614		331	19	5.74018
T/NK Cells	31053	186	1	0.537634		71	1	1.40845
Tenocyte	31053	667	16	2.3988		413	17	4.11622
Table S7
Mouse proportions of differentially expressed genes (DEGs) by cell type (FDR << 0.05 and |log2FC| > 1). The symbol “#” denotes “number.” Proportions were calculated by dividing the number of mitochondrial DEGs by the total number of DEGs for each cell type.
