# Supplementary material for: Retrospective transcriptomic analysis indicates temporal dysregulation of mitochondrial genes and metabolic pathways after volumetric muscle loss injury
Source: Physiol Rep. 2025 Nov 2;13(21):e70612. doi: 10.14814/phy2.70612 (PMC12580409; doi:10.14814/phy2.70612)
Supplement: Supplementary file 9 — Table S8. [file PHY2-13-e70612-s007.xlsx]

## Sheet: Summary
Sample information				Differential Gene Expression Analysis
Cell Type	VML n =	Uninjured n =	Total Genes (after QC)	Total DEGs*	Pos DEGs	Neg DEGs	Total MitoDEGs	Pos MitoDEGs	Neg MitoDEGs	% All MitoDEGs	%Pos Mito DEGs	% Neg MitoDEGs	% Positive MitoDEGs = (Positive MitoDEGs / Positive DEGs)
B Cells Early	3	2	31053	151	36	115	4	4	0	2.64901	11.1111	0
B Cells Late	2	2	31053	30	22	8	1	1	0	3.33333	4.54545	0	Mito sig DEG = Chchd10
Dendritic Early	3	2	31053	398	144	254	8	5	3	2.01005	3.47222	1.1811
Dendritic Late	2	2	31053	105	50	55	3	2	1	2.85714	4	1.81818	Pos Mito DEGs = Gpx1, mt-ND1. Neg Mito DEG = Hebp1
Endothelial Early	3	2	31053	559	362	197	18	15	3	3.22004	4.14365	1.52284
Endothelial Late	2	2	31053	300	87	213	13	3	10	4.33333	3.44828	4.69484
Erythroblast Early	3	2	31053	334	123	211	26	23	3	7.78443	18.6992	1.4218
Erythroblast Late	2	2	31053	86	65	21	12	12	0	13.9535	18.4615	0
FAPs Early	3	2	31053	388	114	274	20	10	10	5.15464	8.77193	3.64964
FAPs Late	2	2	31053	273	138	135	14	8	6	5.12821	5.7971	4.44444
Lymph Early	3	2	31053	41	5	36	0	0	0	0	0	0
Lymph Late	2	2	31053	123	22	101	1	0	1	0.813008	0	0.990099	Mito DEG = Slc25a33
Macrophage Early	3	2	31053	1915	925	990	154	139	15	8.04178	15.027	1.51515
Macrophage Late	2	2	31053	200	90	110	6	5	1	3	5.55556	0.909091	Neg Mito DEG = Mrm2
Monocyte Early	3	2	31053	511	168	343	8	6	2	1.56556	3.57143	0.58309	2 Neg Mito DEG = Txnrd1 and Cbr2
Monocyte Late	2	2	31053	269	122	147	12	11	1	4.46097	9.01639	0.680272	Neg Mito DEG = Bcl2a1d
Myonuclei Early	3	2	31053	20	15	5	1	1	0	5	6.66667	0	Pos Mito DEGs = Gpx1
Myonuclei Late	2	2	31053	3	1	2	0	0	0	0	0	0
Neural Early	3	2	31053	65	15	50	1	1	0	1.53846	6.66667	0	Mito DEG = Uqcrh
Neural Late	2	2	31053	29	18	11	1	1	0	3.44828	5.55556	0	Mito DEG = mt-Nd1
Neutrophil Early	3	2	31053	188	40	148	4	2	2	2.12766	5	1.35135	Pos Mito DEGs = Acod1 and Prdx5. Neg Mito DEGs = Hadh and Polb
Neutrophil Late	2	2	31053	36	11	25	1	0	1	2.77778	0	4	Mito DEG= Hadh
Pericyte Early	3	2	31053	286	121	165	3	1	2	1.04895	0.826446	1.21212	Pos Mito DEG = Uqcrh. Neg Mito DEG = Pde12 and Ndufa4
Pericyte Late	2	2	31053	70	43	27	2	0	2	2.85714	0	7.40741	Neg Mito DEGs = Fam162a and Cox4i2
Satellite Early	3	2	31053	445	338	107	27	26	1	6.06742	7.69231	0.934579	Neg Mito DEG = Txnrd1
Satellite Late	2	2	31053	365	143	222	21	1	20	5.75342	0.699301	9.00901	Pos Mito DEG = Pink1
Smooth Muscle Early	3	2	31053	197	83	114	1	0	1	0.507614	0	0.877193	Mito DEG = Slc25a25
Smooth Muscle Late	2	2	31053	331	82	249	19	4	15	5.74018	4.87805	6.0241
T/NK Early	3	2	31053	186	113	73	1	1	0	0.537634	0.884956	0	Mito DEG = Acot7
T/NK Late	2	2	31053	71	59	12	1	1	0	1.40845	1.69492	0	Mito DEGO = Acod1
Tenocyte Early	3	2	31053	677	322	355	16	11	5	2.36337	3.41615	1.40845
Tenocyte Late	2	2	31053	413	198	215	17	7	10	4.11622	3.53535	4.65116
Table S8
Mouse differential gene expression analysis comparing early versus late stages within each cell type. DEGs are defined as genes with FDR << 0.05 and |log2FC| > 1. Mito indicates mitochondrial genes (MitoCarta 3.0). Excluding the summary tab, each tab presents results for an individual cell type.

## Sheet: B Cells
Early	baseMean	log2FoldChange	lfcSE	stat	pvalue	padj	Gene_Status		Late	baseMean	log2FoldChange	lfcSE	stat	pvalue	padj	Gene_Status
Aqp1	128.587	-8.46609602267076	0.954783044129489	-8.86703641704238	7.51183500491834e-19	5.55951e-15	Significant		Hspa1b	103.521	4.72825697616399	0.641212288363301	7.37393381563678	1.65665455773398e-13	4.00248e-10	Significant
Ifitm3	118.936	-5.08896844588236	0.734606429939603	-6.92747604496296	4.28415057071553e-12	1.58535e-08	Significant		Rps15	299.237	2.30499942916016	0.42412888716518	5.43466738275355	5.48987420156915e-08	3.48822e-05	Significant
Cldn5	33.3512	-8.05091828695912	1.17493786661224	-6.85220769177585	7.27188728601715e-12	1.79397e-08	Significant		Hspa1a	79.9486	3.79500045257535	0.68413994584035	5.5471113412532	2.90427809711833e-08	3.48822e-05	Significant
Col4a2	40.5894	-9.01418966555168	1.34943102749349	-6.67999288729497	2.38953847028147e-11	4.42124e-08	Significant		Rps6	109.373	-3.05093976733003	0.562320412720365	-5.42562513882494	5.77520511160828e-08	3.48822e-05	Significant
Cdh5	35.345	-7.34919833021653	1.11374848893191	-6.59861575863007	4.15014370338727e-11	6.14304e-08	Significant		Vpreb3	183.191	3.46840838178126	0.651534581523591	5.32344480268492	1.01820359204505e-07	4.91996e-05	Significant
Vpreb3	458.038	3.85363068410623	0.619984536612187	6.21568838662302	5.11001244888328e-10	5.40274e-07	Significant		Igfbp7	89.4764	-3.73888020447526	0.720780773669452	-5.18726406288675	2.13406032432051e-07	8.59315e-05	Significant
Kdr	23.1917	-9.09220080402274	1.46214455399223	-6.21840075880147	5.0224744384436e-10	5.40274e-07	Significant		Rpl23a	171.908	2.19158099073534	0.450670045208915	4.86293911484487	1.15655430764226e-06	0.000399176	Significant
Fabp4	604.724	-9.0457030460505	1.52360757323536	-5.93702945886656	2.90232533522443e-09	2.68501e-06	Significant		Chchd10	98.9904	2.62293619415992	0.599739703632534	4.37345764883196	1.22293978330182e-05	0.00369328	Mito Significant
Vpreb1	119.385	7.6316586808447	1.33373860270226	5.72200479567913	1.05274335666505e-08	7.08305e-06	Significant		Iglc1	120.677	2.30476647140975	0.538417373971745	4.28063168617344	1.86363571370418e-05	0.00500283	Significant
Jam2	27.6193	-8.44599756998073	1.47459330856252	-5.72767930041278	1.01813804899497e-08	7.08305e-06	Significant		Sox4	47.4632	3.7512914384566	0.887711281031331	4.22580124711089	2.38092071324583e-05	0.0057523	Significant
Tspan7	18.1562	-8.72692347922879	1.52305453350069	-5.72988247451011	1.00500240185276e-08	7.08305e-06	Significant		Iglc3	118.938	2.23574398770659	0.531909580973801	4.2032406778864	2.6312055828443e-05	0.00577908	Significant
Slc9a3r2	26.7102	-7.76673377892908	1.36500774676909	-5.68988256463202	1.27126770227407e-08	7.23742e-06	Significant		Atp1b1	36.032	3.761700041961	0.919871276790608	4.08937656482265	4.32534168022401e-05	0.00870835	Significant
Epas1	25.5056	-8.32440558120966	1.46041976975444	-5.70000882870091	1.19801223445685e-08	7.23742e-06	Significant		Rpl17	662.308	1.48195636523419	0.365779316961398	4.05150399849038	5.08894563081902e-05	0.00945761	Significant
Rps6	165.284	-2.56509289714856	0.453595566197293	-5.65502198060037	1.55826329410919e-08	8.23765e-06	Significant		Myb	16.6868	5.78705094537576	1.4521300576755	3.98521531510711	6.7418963730354e-05	0.0115923	Significant
Cd36	45.1332	-5.26316588048405	0.94625385033136	-5.56210775643448	2.66535620636323e-08	1.31509e-05	Significant		Isg15	19.5498	-4.71482521980167	1.18771188029665	-3.96967084190829	7.19719874237626e-05	0.0115923	Significant
Iigp1	28.9093	-6.45589890001766	1.16887843194182	-5.52315683444745	3.32962270298841e-08	1.54016e-05	Significant		Dnajc7	89.6178	2.63752974339867	0.670845799692431	3.93164829325595	8.43654299758434e-05	0.0119898	Significant
Iglc1	297.433	2.73604526637389	0.498990729586133	5.48315851206933	4.17798344436741e-08	1.8189e-05	Significant		Aqp1	107.557	-2.61666192103227	0.664065697802322	-3.94036603560751	8.13573742930019e-05	0.0119898	Significant
Flt1	16.0921	-7.63126450282121	1.40114803086011	-5.44643701789072	5.13887875297136e-08	2.11294e-05	Significant		Col4a2	32.1599	-3.35966067672303	0.875105792636729	-3.83914802643488	0.000123461981935987	0.0165713	Significant
Fermt2	21.4516	-8.06567295177081	1.49834070442121	-5.38307003738944	7.32260294336124e-08	2.85235e-05	Significant		Hsp90aa1	138.301	1.78309935505656	0.471539846249718	3.78143940377049	0.000155924178636239	0.0171233	Significant
Podxl	15.0609	-8.44797418996912	1.57206651968683	-5.37380198876828	7.70935167959901e-08	2.85285e-05	Significant		Ly6d	391.14	1.62455993978905	0.426943774186715	3.80509106353329	0.000141752029691821	0.0171233	Significant
Rps15	532.825	2.20646690299563	0.417149524359899	5.2893909117633	1.22724350391428e-07	4.14689e-05	Significant		Ifitm3	96.7348	-2.55520719317708	0.673304283327174	-3.7950258990636	0.000147628044794623	0.0171233	Significant
Palmd	13.9059	-8.32956329300393	1.57500926251051	-5.28858051268024	1.23269228345912e-07	4.14689e-05	Significant		Col4a1	45.7172	-3.03748431043025	0.803232811590982	-3.78157399274295	0.000155839886129968	0.0171233	Significant
Plpp3	23.2589	-5.64202880127659	1.06978011112068	-5.27400794109558	1.33476127598938e-07	4.29503e-05	Significant		Rpl5	250.721	1.71536221644402	0.46557364878781	3.6844057237995	0.000229236851288101	0.0240798	Significant
Itga1	11.4224	-8.06462141760892	1.53405302220768	-5.25706823744789	1.46370013472029e-07	4.33314e-05	Significant		Rpl13a-ps1	21.6352	3.50538997885869	0.960565000564689	3.64930012731878	0.000262955743175195	0.0264709	Significant
Igll1	65.1664	7.94011297311358	1.50904298597616	5.26168773646785	1.42739040066302e-07	4.33314e-05	Significant		Ighm	549.854	1.69325833455655	0.475065729876063	3.56426117076113	0.000364882509082618	0.033906	Significant
Ltbp4	22.0794	-7.43285201472649	1.41654851004113	-5.2471567066282	1.5446450781498e-07	4.39689e-05	Significant		Ifit1	15.2699	-5.15684060619904	1.44486525057621	-3.56908064896883	0.000358236143030332	0.033906	Significant
Ifit1	20.7155	-6.24784966153846	1.20738004993691	-5.17471666180417	2.28257099437041e-07	6.25678e-05	Significant		Cd24a	85.1287	1.95145610975666	0.551130705436314	3.54082269506604	0.000398881530421725	0.0356925	Significant
Mgll	23.7016	-6.07364862477591	1.18635942003337	-5.11956875986626	3.06235102483407e-07	8.09445e-05	Significant		Ddx3y	10.3603	6.2998511607442	1.78566612660645	3.52801179732108	0.000418693495870651	0.0361273	Significant
Sox4	121.423	4.15582212164916	0.814649963546748	5.10135924336868	3.37222772323438e-07	8.60616e-05	Significant		Ly6e	232.399	1.44887168455267	0.412808307850648	3.5097929402062	0.000448455768333881	0.037361	Significant
Afdn	13.9555	-7.41305887564008	1.45905414788234	-5.08072910549574	3.75988969833007e-07	8.97643e-05	Significant		Akap12	20.6178	3.38747403476059	0.978541371196994	3.46175862816805	0.000536658218300374	0.0432189	Significant
Cyr61	10.8335	-7.97501520830096	1.5679809410419	-5.08616846005902	3.65369549064059e-07	8.97643e-05	Significant		Cxcl12	33.9655	-2.95378321641786	0.902332050032759	-3.27349916952482	0.00106224702790907	0.0827867	N.S.
Lims2	12.3582	-8.15323470213472	1.61084220380069	-5.06147323611068	4.16029147651552e-07	9.62197e-05	Significant		Rps25	350.682	1.29938690871234	0.401931573778991	3.23285602197261	0.00122559314783303	0.0925323	N.S.
Dnajc7	217.663	3.00770543299871	0.596238824115644	5.04446425047851	4.54793850748806e-07	0.000101998	Significant		Sparc	78.8872	-2.10662956443793	0.655361438606935	-3.21445455948077	0.00130692598682795	0.0956828	N.S.
Hspg2	13.4632	-6.65590504615275	1.32390800809371	-5.02746792485725	4.96998583539932e-07	0.000108185	Significant		Rbp7	11.0161	-6.00580768800533	1.88053150771971	-3.19367565145869	0.00140473849349239	0.0960502	N.S.
Fabp5	37.0297	-5.19181176631223	1.03822412768224	-5.00066568275827	5.71327067234261e-07	0.000120811	Significant		Pafah1b3	45.3672	2.47175472388193	0.773179972902321	3.1968685306263	0.00138928231168072	0.0960502	N.S.
Ier3	24.7723	-4.46333729503	0.894992612735554	-4.98701020714323	6.13208268332387e-07	0.000126065	Significant		Irf2bp2	37.794	2.13916274638954	0.670945416273115	3.18828133333394	0.00143121213003644	0.0960502	N.S.
Igfbp7	116.425	-7.93182563332406	1.60409889698337	-4.94472357548557	7.62519845805756e-07	0.000152525	Significant		Cdkn1a	41.5802	-2.42975745921116	0.805207886760376	-3.01755298123929	0.00254824492362731	0.166394	N.S.
Tie1	11.9656	-8.10440809387999	1.64888379857417	-4.91508746758751	8.87428299984852e-07	0.000172838	Significant		Hba-a1	86.4713	8.157739243379	2.78738275650243	2.92666632321972	0.00342616252933457	0.216015	N.S.
S100a8	76.7744	6.9961864126452	1.4259224918783	4.90642826134924	9.2749890729844e-07	0.000176011	Significant		Cbfa2t3	13.129	3.47046327293575	1.18803168587533	2.92118746847963	0.00348699935023322	0.216015	N.S.
Plcb4	14.3253	-7.45210179870673	1.52057853619625	-4.90083321664416	9.54310473911024e-07	0.000176571	Significant		Rps14	662.614	1.15440567252356	0.396800540402506	2.90928452706378	0.00362257005062886	0.218803	N.S.
Cdkn1a	53.4486	-4.07766750614418	0.836205144248985	-4.87639610230624	1.08041552530632e-06	0.000195028	Significant		Hbb-bs	258.535	7.73982301984562	2.6810452599174	2.88686772116785	0.00389097776988435	0.229283	N.S.
Chchd10	227.522	2.92318353476982	0.601979745269843	4.85594998459537	1.1981094254897e-06	0.000211124	Mito Significant		Cd69	36.3705	1.94724055500075	0.684710290382326	2.84388971854571	0.00445664702721729	0.255549	N.S.
App	15.9721	-6.55212739908841	1.35523353336744	-4.83468512087941	1.33356553691448e-06	0.000229528	Significant		Cav1	52.9756	-2.45571266704572	0.865479913357094	-2.83739995480692	0.00454825981935265	0.255549	N.S.
Tcf15	10.4904	-6.99531795969915	1.47528712430171	-4.74166543208341	2.1196846741801e-06	0.000356541	Significant		Rhoc	10.068	-3.84158351507665	1.36488644808196	-2.81458103747395	0.00488408618171066	0.268181	N.S.
Hba-a1	1695.98	11.4414387614789	2.42669714655139	4.71481939051954	2.41925243898769e-06	0.000397886	Significant		Rpl13a	22.7703	2.28080042288221	0.827808453227384	2.75522726784202	0.00586513796991102	0.309078	N.S.
Hbb-bs	3804.51	10.6175766879636	2.28402698105496	4.64862139371906	3.34160934408367e-06	0.000537636	Significant		Rpl18	381.609	-1.11456594712585	0.404688356991265	-2.75413395980134	0.00588476758917182	0.309078	N.S.
Gm10036	18.4135	-3.5952894915906	0.77437199392001	-4.64284545388915	3.43643398286743e-06	0.000541129	Significant		Hba-a2	64.4351	7.11302980464928	2.5903432104978	2.74597967397622	0.00603305013062169	0.310124	N.S.
Anxa3	15.0061	-6.14509130750319	1.32687806321874	-4.63124041149374	3.6348151692714e-06	0.000560443	Significant		Cxcr4	59.3215	1.60266231641862	0.592501456478681	2.70490865278791	0.00683231747222435	0.311451	N.S.
Gng11	69.6627	-8.05974852336381	1.74195575565555	-4.62683882595553	3.7128922556426e-06	0.000560798	Significant		Rpl12	596.394	1.22730568029696	0.450863657383937	2.7221215553682	0.00648642788199164	0.311451	N.S.
Adamts1	16.8618	-6.82786115605533	1.48552589273013	-4.59625859735568	4.30144799129996e-06	0.0006367	Significant		S100a6	36.771	-2.44549955925289	0.903779035128047	-2.70586002131197	0.00681277562496006	0.311451	N.S.
Myct1	8.69689	-7.63859264345225	1.66444587507617	-4.58927067430334	4.44797356363325e-06	0.000645479	Significant		Bcl7a	12.4759	3.43517338323374	1.26240361371996	2.72113715922535	0.00650577617360852	0.311451	N.S.
Slfn5	26.4396	-4.75722425286225	1.03930075020876	-4.57733168373706	4.70944439596241e-06	0.000670281	Significant		Ifitm2	19.9859	-2.95886679110307	1.09261059673547	-2.7080707435418	0.00676755950375723	0.311451	N.S.
Sparcl1	51.3029	-8.36095363781878	1.86892135657407	-4.47367868552013	7.68852506904718e-06	0.00107364	Significant		mt-Nd1	507.357	1.10742828673015	0.405644546870536	2.73004603481973	0.00633254820804256	0.311451	N.S.
Id1	20.7426	-5.03157684619375	1.12649245801379	-4.46658724645644	7.94772583075143e-06	0.001082	Significant		Uqcrh	97.2698	1.39185706778285	0.519426693163691	2.67960250426372	0.00737096314724539	0.329782	N.S.
Adgrl4	14.6135	-6.08907045731028	1.36401027464559	-4.4640942744309	8.0408157257861e-06	0.001082	Significant		Gm10073	18.2055	2.74745413494989	1.03011557086218	2.6671319341871	0.0076501633470098	0.336051	N.S.
Hba-a2	1200.95	10.329669025379	2.32299657541205	4.44670006607597	8.71994544731476e-06	0.00115243	Significant		Irf4	33.9959	1.8154591559037	0.68998954498579	2.63114009349387	0.00850989487037842	0.359318	N.S.
Pafah1b3	109.369	2.82130834407936	0.63586732251566	4.43694501066278	9.1244590610694e-06	0.00118474	Significant		Ly6a	66.3099	-1.66555909867424	0.633257308737687	-2.63014587544881	0.00853482368078721	0.359318	N.S.
Emcn	11.3059	-6.26271248207432	1.41293302245959	-4.43241992544868	9.31813130067394e-06	0.00118903	Significant		Klf2	156.154	1.34789346653138	0.51318385178865	2.62653133342648	0.00862600503185017	0.359318	N.S.
Cav2	23.2265	-4.58716576365926	1.0369573499901	-4.4236783351823	9.70344624077632e-06	0.00121721	Significant		Btg2	194.526	1.12225685056196	0.428779664452189	2.61732760110198	0.00886212421337178	0.359825	N.S.
Shank3	8.30427	-7.5629416521093	1.71180016379356	-4.41812181823191	9.9562303450661e-06	0.0012281	Significant		Lsp1	72.3324	1.38483776390874	0.529677676209176	2.61449146548864	0.00893603930082332	0.359825	N.S.
Ptprb	37.5679	-8.18380592828832	1.87287115887556	-4.3696577255222	1.24441431341692e-05	0.00150982	Significant		Sde2	17.6646	2.43337996469068	0.934442362079485	2.60409851205322	0.00921162755529554	0.364841	N.S.
Iglc3	249.788	2.42493741683466	0.557351110655042	4.35082548590364	1.35625966196922e-05	0.00159328	Significant		Egfl7	15.9162	-3.22501300062721	1.2455332341908	-2.58926290531495	0.00961816310991781	0.374798	N.S.
Dntt	32.5416	6.98339523069892	1.60466938533896	4.35192152009791	1.34949570739026e-05	0.00159328	Significant		Ptma	501.424	0.951694536481708	0.371528037373829	2.56156855135033	0.0104200675096032	0.394871	N.S.
Myb	35.2058	5.88431040543499	1.35988422054489	4.32706719920406	1.51107871374455e-05	0.00174742	Significant		Jund	559.478	0.964330196607818	0.376657027796606	2.56023417974974	0.0104601651266197	0.394871	N.S.
Cd34	8.10795	-7.52482939340274	1.74068915874951	-4.32290242952309	1.53989846794006e-05	0.00175335	Significant		Zfp36l1	116.628	1.22642868650013	0.486098225748824	2.52300588962414	0.0116356452217142	0.426072	N.S.
S100a9	101.758	8.6009990683338	1.99364284457412	4.3142125941676	1.60172756909486e-05	0.00179612	Significant		Anxa3	11.4818	-3.11492840958	1.23466532423057	-2.52289292365214	0.0116393836244214	0.426072	N.S.
Car8	8.87034	-7.65864667309944	1.79020248768587	-4.27808961599618	1.88504133922688e-05	0.00205165	Significant		Hsp90ab1	312.636	1.02380242690302	0.407058578098023	2.51512308544564	0.0118990833469098	0.429077	N.S.
Ushbp1	8.87034	-7.65864667309944	1.79020248768587	-4.27808961599618	1.88504133922688e-05	0.00205165	Significant		Gm2000	70.9045	1.53567905416249	0.611939852184828	2.50952613836084	0.0120893268158531	0.429527	N.S.
Ucp2	167.333	1.72404144856721	0.40391864301601	4.26828887048642	1.96978140249579e-05	0.0021128	Mito Significant		Plpp3	19.4062	-2.42080183900954	0.973294113838652	-2.4872253973282	0.0128743801928201	0.43894	N.S.
Fosb	52.1437	-2.595682392317	0.60861283202236	-4.2649156503845	1.99977736089186e-05	0.00211434	Significant		Zfp36	79.8036	1.25931888985121	0.50645493225667	2.48653692489462	0.0128993182509114	0.43894	N.S.
Lef1	23.3345	6.45711891969875	1.55207375382963	4.16031706210241	3.17806090307815e-05	0.00331279	Significant		Rps11	230.851	-1.22764513212416	0.492731540765812	-2.49150912932453	0.0127201698079741	0.43894	N.S.
Akap12	47.9085	3.70909981728187	0.89603360159148	4.13946509449422	3.48116560763563e-05	0.00357835	Significant		Cldn5	30.1205	-1.95645416952898	0.7917158849795	-2.47115689687045	0.0134676716540234	0.439701	N.S.
Rpl23a	327.312	2.2165459760439	0.539164438462571	4.11107598706693	3.93819556412457e-05	0.00399268	Significant		S100a16	13.1821	-2.80110493745853	1.13339003902355	-2.47143952303636	0.0134570310601343	0.439701	N.S.
Sult1a1	7.71533	-7.44890075047799	1.81338349888256	-4.107736038774	3.99556363734577e-05	0.0039961	Significant		Gpx1	61.633	1.38607011395884	0.558728943880841	2.4807558819692	0.0131104126659938	0.439701	N.S.
Ecscr	10.4711	-6.81224295406322	1.67657713146231	-4.06318494164452	4.84076454511945e-05	0.00477687	Significant		Ptprb	33.4719	-2.02986688359109	0.835421743288701	-2.42975108069412	0.0151091956623359	0.474076	N.S.
Rgcc	69.94	-3.21408838678548	0.797031420218214	-4.0325742564898	5.5169174227599e-05	0.00537246	Significant		Iglc2	191.788	1.12009145174377	0.460977441460834	2.42981836203137	0.0151063913323579	0.474076	N.S.
Ly6e	375.428	1.21442602869251	0.302078903677592	4.02022787393542	5.81418749713596e-05	0.00558842	Significant		Gng11	64.0208	-1.78533167563457	0.733701159940567	-2.43332268382837	0.01496096119119	0.474076	N.S.
Ly6d	697.485	1.5702945447342	0.392139664092432	4.00442670946967	6.216806080573e-05	0.00589879	Significant		Rpl26	588.497	0.990916856874082	0.417133083063449	2.37554127713086	0.0175232323542885	0.511607	N.S.
Cxcl9	6.07879	-6.22712800421213	1.5593294974373	-3.9934651492492	6.51146530588892e-05	0.00610017	Significant		Cd200	19.5787	-2.07320180375772	0.86904974107199	-2.38559625045211	0.0170514597319441	0.511607	N.S.
Atp1b1	75.9066	3.9393129498443	0.995154394696386	3.95849425057923	7.54237563190021e-05	0.00697764	Significant		Sparcl1	47.2693	-1.78652368658541	0.751223806820186	-2.37815105214448	0.0173996966254521	0.511607	N.S.
Cavin3	15.7599	-5.76989939627707	1.47514468929933	-3.91141251304486	9.17578948141445e-05	0.00838395	Significant		Mtpn	33.8667	1.65619092537479	0.697509848283508	2.37443375093625	0.0175758899339965	0.511607	N.S.
Ppic	8.26886	-5.47879516658612	1.40399748692346	-3.90228274453086	9.52897546772277e-05	0.00860048	Significant		Cavin3	12.182	-2.9952396719263	1.25645179208079	-2.38388746054946	0.017130840259924	0.511607	N.S.
Afap1l1	7.76494	-6.52118983567149	1.67658112006148	-3.88957608888758	0.000100419480541913	0.00874358	Significant		mt-Nd4	386.248	1.00318821385839	0.421677418087295	2.37904182398193	0.0173577064105025	0.511607	N.S.
Tshz2	7.76494	-6.52118983567149	1.67658112006148	-3.88957608888758	0.000100419480541913	0.00874358	Significant		Rps27rt	65.336	1.40639057283503	0.596777897309785	2.35663984737856	0.0184411224561305	0.530402	N.S.
Tjp1	7.01463	-6.31281718554114	1.62166537462693	-3.89279889939898	9.90942932557568e-05	0.00874358	Significant		Hspe1	87.8198	1.19316279969861	0.509966637679908	2.33968795513154	0.0192998576340006	0.548054	N.S.
Anxa2	16.535	-3.7396835785211	0.963327553516088	-3.8820477675236	0.000103580523874624	0.00891395	Significant		Tspan7	15.5516	-2.45273237085024	1.05012031130475	-2.33566796532369	0.0195085533270957	0.548054	N.S.
Eng	22.4382	-3.91994296960625	1.01883449326082	-3.84747767722345	0.000119340147020262	0.0101521	Significant		Cdh5	31.817	-1.93584487951653	0.834819146479934	-2.31887934971202	0.0204015791211893	0.566554	N.S.
Efna1	6.80624	-6.325233894755	1.66469244899289	-3.7996411280544	0.00014490577391163	0.0121869	Significant		Rgs2	50.2519	1.35563573637202	0.599068825933808	2.26290482443132	0.0236415569424029	0.62767	N.S.
Cdh13	6.81831	-6.26137370936385	1.65409220494782	-3.78538372324979	0.000153471581631847	0.0127623	Significant		Gm26669	20.8964	1.95215781615235	0.862169894554197	2.26423797500115	0.0235594821050791	0.62767	N.S.
Xdh	5.60161	-6.98317803308365	1.85098473223361	-3.77268267613258	0.000161501638992619	0.0131349	Significant		C1qtnf9	21.012	-2.35376696592272	1.03761150613124	-2.26844724833363	0.023301960764961	0.62767	N.S.
Fgd5	5.60161	-6.98317803308365	1.85098473223361	-3.77268267613258	0.000161501638992619	0.0131349	Significant		Lmo4	42.521	1.49795221662632	0.661601683102351	2.26412999677116	0.0235661205233379	0.62767	N.S.
Crip1	284.172	1.20852432789261	0.321871460912017	3.75467997214875	0.000173563097421051	0.0136653	Significant		Ppia	226.749	-1.05521452504596	0.467931768438232	-2.25506066529281	0.0241295211805877	0.633662	N.S.
Ctla2a	8.78832	-4.64490100345451	1.23631191418149	-3.75706239677364	0.000171919641049123	0.0136653	Significant		Timp4	60.6538	-3.90733500289532	1.73873429734945	-2.24722949840681	0.0246253638893839	0.63973	N.S.
Arhgap29	6.05593	-6.11309143255493	1.62779061894832	-3.75545316541046	0.00017302811664311	0.0136653	Significant		Hist1h1e	11.5828	2.63919885271814	1.17967300691402	2.23722916202193	0.0252713663128233	0.649528	N.S.
Cxcl12	41.857	-7.89246062204481	2.10413963999933	-3.75092055299491	0.000176186523666531	0.0137259	Significant		Got1	22.673	-1.71013148768261	0.76663780433975	-2.23069026599259	0.0257016528628596	0.650647	N.S.
Egfl7	21.5767	-4.70440209418621	1.258779213578	-3.73727341811933	0.000186026599612364	0.0143415	Significant		Cecr2	13.3004	2.39322045123243	1.07396115986754	2.22840503052048	0.0258535179440228	0.650647	N.S.
Uqcrh	198.273	1.56797674929159	0.420435119738774	3.72941430360482	0.000191925364416005	0.0146155	Mito Significant		Rps12	714.927	0.804250491060861	0.369203479571795	2.17833941325157	0.0293807769216134	0.703673	N.S.
Rpl18	566.902	-1.28202071503312	0.343952853259677	-3.72731524941071	0.000193530328214496	0.0146155	Significant		Rpl15	202.953	-1.06644135250635	0.489498465101133	-2.17864085086767	0.0293583589684848	0.703673	N.S.
Spry1	7.05215	-5.75642614802397	1.5569185027782	-3.6973201472987	0.000217887485962946	0.0162887	Significant		B2m	346.667	0.842464304265377	0.386832076345347	2.17785534287819	0.0294168081092062	0.703673	N.S.
Cavin2	34.5455	-9.74193171277276	2.65464577201866	-3.66976709866821	0.000242771555554712	0.0179675	Significant		Rps17	169.183	0.980418438616097	0.448649737234149	2.18526471153246	0.0288694432038943	0.703673	N.S.
Tm4sf1	37.1295	-8.1526537270138	2.23374862744083	-3.64976328440061	0.000262482083316424	0.019234	Significant		Hmgb2	56.5894	1.29040205948175	0.589964022378745	2.18725551141039	0.028723876501147	0.703673	N.S.
Myo10	8.88407	-4.48272425674452	1.23203007465143	-3.63848606375358	0.000274245465406385	0.0197057	Significant		Rack1	380.086	0.850894295723036	0.392796731967031	2.1662458632534	0.0302924041701394	0.710548	N.S.
Vpreb2	17.131	6.05812506259273	1.66484150787691	3.63885993587364	0.000273847682175137	0.0197057	Significant		Egr3	35.7975	1.44662126956265	0.667294703514405	2.16788963248743	0.0301670848615739	0.710548	N.S.
Gpx1	141.796	1.76808766630338	0.486750451127151	3.63243148970705	0.000280763131523939	0.0199801	Mito Significant		Tubb2b	11.1333	2.8192923646736	1.30521874320838	2.16001523066046	0.0307714905252786	0.712401	N.S.
Cplx2	17.169	6.07546172964765	1.67520855820815	3.62668976342035	0.000287077863986766	0.020044	Significant		Srsf7	28.5759	-1.51237466214625	0.701595259705047	-2.15562269161006	0.0311131392069216	0.712401	N.S.
Nrp1	19.3112	-8.89369694697407	2.45068954335205	-3.62905900141447	0.000284456227108393	0.020044	Significant		Rfk	10.5963	2.52967568201932	1.17451843592947	2.15379819050472	0.0312560016844486	0.712401	N.S.
Tns2	6.16769	-7.11717263252981	1.9670449794661	-3.61820533176703	0.000296653003269124	0.020519	Significant		Slc9a3r2	23.4674	-2.05228183061825	0.9588134531897	-2.14043912691347	0.0323192953260192	0.712626	N.S.
Egr1	65.1775	-2.21654317243724	0.617799016915054	-3.58780624725729	0.000333471941577271	0.0228521	Significant		Dnaja1	53.7774	1.33369642177263	0.623550225424479	2.13887569500071	0.0324457369487963	0.712626	N.S.
Dcn	10.096	-4.28276879335312	1.19488118188052	-3.58426332115536	0.000338030928170469	0.022952	Significant		Ltbp4	18.7294	-2.34977436788882	1.09320542446598	-2.14943533511707	0.0315999069423258	0.712626	N.S.
Lsp1	145.087	1.53352018828453	0.429320850799992	3.57196764477426	0.000354309192758083	0.0238386	Significant		Esam	18.8913	-2.15927770813534	1.00877716349502	-2.14049027503188	0.0323151658943562	0.712626	N.S.
Rhoc	14.028	-5.44810311645361	1.53117654418594	-3.55811557925225	0.000373524958031914	0.024905	Significant		Sdc4	60.707	1.22370561670731	0.575131919306189	2.12769553493663	0.0333623353675596	0.726157	N.S.
Dach1	5.65122	-6.05223129415279	1.70243998592521	-3.55503356605174	0.000377930838908898	0.0249738	Significant		Crip1	139.155	0.944614094445181	0.446979780245385	2.11332623128188	0.0345728550614132	0.726175	N.S.
Sox18	8.33448	-6.4052954110625	1.81764149557789	-3.52395971738422	0.000425148878385385	0.0278454	Significant		Tpt1	1451.02	0.8545561534247	0.404205143507041	2.11416447106595	0.0345012222490554	0.726175	N.S.
Fos	130.826	-1.91020880015877	0.547795274139115	-3.48708521292147	0.000488315742612828	0.0308891	Significant		Rpl3	403.809	-0.852374737589154	0.403385579806364	-2.11305207786138	0.0345963107332548	0.726175	N.S.
Cd200	26.5429	-2.87399823770163	0.823776635265478	-3.48880766298431	0.000485180119664323	0.0308891	Significant		Hbb-bt	16.6351	2.52255491624973	1.18921554603854	2.12119234789079	0.0339056189628662	0.726175	N.S.
Adgrf5	20.2699	-8.96561905135044	2.5668639786905	-3.49282982105047	0.000477930983496274	0.0308891	Significant		Tcim	21.4595	-1.97879065509924	0.937855082126529	-2.1099108943489	0.0348660316974831	0.726175	N.S.
Igkv5-39	16.6502	-4.4655267235968	1.28022383965017	-3.48808277528797	0.000486497441297785	0.0308891	Significant		Rabgap1l	28.3346	1.58105867639257	0.754813287999488	2.09463545691268	0.036203410770094	0.730956	N.S.
Tcim	23.9312	-9.20832348866921	2.65749989204403	-3.46503249773853	0.000530167410028351	0.0332523	Significant		Sec63	22.0899	1.80400155665426	0.863476069423532	2.08923167709631	0.0366868732372365	0.730956	N.S.
Ctnnbip1	12.1109	-3.7835991216114	1.09277708908233	-3.46237046824317	0.000535439579761402	0.0333007	Significant		Pim3	34.035	-1.52315808248085	0.731087241957626	-2.08341494019551	0.0372134176134666	0.730956	N.S.
Laptm4a	56.2159	-1.81779133613963	0.525768766822121	-3.4573969601253	0.0005454207767855	0.0335402	Significant		Ccdc85b	21.3803	-1.83029921800111	0.877336402091084	-2.08620001818993	0.0369605086050791	0.730956	N.S.
Bvht	4.4466	-6.66009953316853	1.92716279316421	-3.45590915141803	0.000548440134505761	0.0335402	Significant		Fam129c	14.0738	2.37146605657216	1.13053913540211	2.09764172005304	0.0359368067360333	0.730956	N.S.
Esam	21.4249	-9.046893153157	2.61945376387199	-3.45373271249659	0.000552885056268665	0.0335402	Significant		Herpud1	27.6613	1.67042947859164	0.79842994640306	2.09214281868679	0.0364257418093209	0.730956	N.S.
Hbb-bt	842.964	7.45020851073595	2.16127106578216	3.44714211405024	0.000566550477542699	0.0340898	Significant		Itgb1	25.4463	-1.90312452563791	0.907043848984603	-2.09816154728173	0.0358908771466964	0.730956	N.S.
Rpl13a	46.5758	2.46079452460957	0.71439267432257	3.44459652661338	0.000571912389496497	0.0341349	Significant		Ighg1	115.638	-9.91518923473608	4.77583931064764	-2.07611449837317	0.0378833625583285	0.738115	N.S.
Ptprm	8.13817	-6.35494293639235	1.85252015872904	-3.4304311920429	0.000602622788998325	0.0354772	Significant		Ubb	524.758	-0.758910618121081	0.368882313938747	-2.05732448926	0.0396550232239104	0.753668	N.S.
Smarca4	73.8259	2.00331016495223	0.584086731793368	3.42981625143462	0.000603990119274326	0.0354772	Significant		Jam2	24.5437	-2.01788125776336	0.977729025582734	-2.06384509916813	0.0390324054872682	0.753668	N.S.
Dhrs3	8.41768	-4.683953140336	1.36776144102305	-3.42453954311838	0.000615842214939448	0.0358886	Significant		Podxl	13.0953	-2.2238954402988	1.08105895975615	-2.05714537604909	0.0396722440408072	0.753668	N.S.
Cracr2b	6.2173	-6.18332822900961	1.81323606309202	-3.41010657954016	0.000649374975238837	0.0375471	Significant		Hnrnpa2b1	43.4761	1.29191884659681	0.628830653159314	2.05447816531537	0.039929434557872	0.753668	N.S.
Crip2	29.3532	-3.53105146131848	1.03797850010374	-3.40185414338118	0.000669303484728635	0.0383993	Significant		Palmd	11.9592	-2.26669392789825	1.10847434578614	-2.04487721029818	0.0408669652389104	0.759497	N.S.
Meox2	3.88052	-6.55026732796756	1.93502441555235	-3.38510836107347	0.000711501606355785	0.0401971	Significant		Ucp2	67.9241	1.21287435052668	0.593015248144213	2.04526671838922	0.0408285699934507	0.759497	N.S.
Plpp1	3.88052	-6.55026732796756	1.93502441555235	-3.38510836107347	0.000711501606355785	0.0401971	Significant		Epas1	22.776	-1.97938652971212	0.970978278220022	-2.03854872360347	0.0414950872501274	0.765283	N.S.
Fstl1	4.33484	-5.73903354801387	1.69886275873475	-3.37816196070371	0.000729720885356809	0.0407345	Significant		Gm26917	25.6847	-1.47644121836164	0.727771537757897	-2.02871525164371	0.0424873015396251	0.773755	N.S.
Col4a1	57.1557	-9.08202348597571	2.68914004859549	-3.37729657877772	0.000732020754908653	0.0407345	Significant		Igkc	10.8931	2.58622967271543	1.27547501012122	2.02766001073564	0.0425949596570728	0.773755	N.S.
Ackr3	8.62654	-5.63988276405809	1.67476362553821	-3.36756941580078	0.000758339329281152	0.0418841	Significant		Wdr89	16.2457	1.87411663159412	0.925994369160723	2.0238963583469	0.0429808167200198	0.774938	N.S.
Cavin1	18.7222	-8.85031998097514	2.63099305879626	-3.36387051702234	0.000768575929103525	0.0419473	Significant		Dusp2	114.203	0.954375641103768	0.474128064530893	2.01290687579955	0.0441244270963716	0.789664	N.S.
Pxdn	5.01268	-6.80502051022754	2.02709076579536	-3.35703789147177	0.000787823150979522	0.0419473	Significant		Myl4	13.2048	2.38997016420223	1.19195679121646	2.00508120916289	0.0449543659834513	0.798058	N.S.
Gpihbp1	5.01268	-6.80502051022754	2.02709076579536	-3.35703789147177	0.000787823150979522	0.0419473	Significant		Tm4sf1	33.6746	-1.84707061202562	0.922481541006655	-2.0022846310941	0.04525412798692	0.798058	N.S.
Dll4	6.90545	-5.28879604338522	1.57469083565164	-3.35862502254076	0.00078331279092407	0.0419473	Significant		Bst2	29.5204	-1.41038880020591	0.707609823232289	-1.99317300848567	0.0462425056375149	0.809579	N.S.
Gas6	6.90545	-5.28879604338522	1.57469083565164	-3.35862502254076	0.00078331279092407	0.0419473	Significant		Crip2	23.2533	-1.87557024486167	0.947659610624921	-1.97916026369938	0.0477979652064053	0.828058	N.S.
Pea15a	6.14259	-4.25907074421047	1.2719354149409	-3.34849607470704	0.000812514317763105	0.042348	Significant		Wasl	13.0422	-2.04498887995816	1.03412065156487	-1.97751478694832	0.0479834707439348	0.828058	N.S.
Ebf1	998.55	1.1110254851752	0.33172142197909	3.34927264735176	0.000810240214363789	0.042348	Significant		Fermt2	18.9252	-2.08514541647644	1.05869578489218	-1.96954162492373	0.048890927541715	0.837734	N.S.
Nfib	22.3836	-9.11141896996891	2.71863597149769	-3.35146708330702	0.000803845946733615	0.042348	Significant		Arhgdib	140.749	0.940438222949154	0.479087933841824	1.9629762231909	0.0496489368721229	0.844731	N.S.
Gsn	34.2498	-2.11623028721716	0.634101532905297	-3.33736819326254	0.000845758261247122	0.0437724	Significant		Iigp1	25.9585	-1.92150813113547	0.980427671839518	-1.95986729702381	0.0500113028881921	0.844946	N.S.
Ezh2	24.5651	2.91086897276292	0.873275135279345	3.3332782019859	0.000858290737858606	0.0441126	Significant		Apold1	15.2509	-2.3848152311978	1.22978916454319	-1.93920657292801	0.0524761895804061	0.874362	N.S.
Emp1	8.64373	-3.68882593092911	1.10912242921618	-3.32589607220911	0.000881347838162939	0.0446771	Significant		Cox4i1	125.526	0.929882925954814	0.479148126016048	1.94070032932503	0.0522946364198952	0.874362	N.S.
Dapk2	4.25029	-6.58056130834795	1.97781749274013	-3.32718328789327	0.000877286498030117	0.0446771	Significant		Rpl41	1051.8	-0.686425838143992	0.355428753398882	-1.93126141759737	0.0534507321377533	0.8845	N.S.
Jup	6.7829	-4.78388786679881	1.44565438412864	-3.30915045761941	0.000935795338083893	0.0462463	Significant		Lgals1	20.9279	1.65611473114808	0.859407553931323	1.92704232534641	0.053974355405915	0.887089	N.S.
Adam15	8.40478	-5.90820753183763	1.7856575041617	-3.30870142682335	0.000937297348906646	0.0462463	Significant		Slamf6	12.0977	2.08488743465021	1.08858194937058	1.91523241392685	0.0554628704637997	0.905394	N.S.
Rpl5	451.657	1.69125127052549	0.510700002823821	3.31163356407681	0.000927529515667959	0.0462463	Significant		Cd52	97.9709	-1.1802425885455	0.617452282665751	-1.91147173907916	0.0559439852258037	0.907119	N.S.
Lamb2	8.40478	-5.90820753183763	1.7856575041617	-3.30870142682335	0.000937297348906646	0.0462463	Significant		mt-Nd2	403.646	0.797454166540267	0.418050900906741	1.90755279993563	0.0564490405906077	0.909206	N.S.
Itgb1	33.9083	-2.69036309159552	0.815669578069537	-3.29834918934069	0.000972551071875229	0.0476679	Significant		Tcf3	29.6961	1.48115606371379	0.785599971138475	1.88538202409469	0.059378279178273	0.943802	N.S.
Igfbp6	4.13852	-5.65402732412393	1.72299426531196	-3.28151256098362	0.0010325192551641	0.0502742	N.S.		Smarca4	29.9883	1.47692623824329	0.783149938783802	1.88587927432758	0.0593112250225575	0.943802	N.S.
Id4	3.68421	-6.45931340258053	1.97213421163405	-3.27529098398863	0.00105553190293567	0.0510588	N.S.		Gpr183	44.3006	1.19640412692156	0.636321905927052	1.88018692391004	0.0600826070746147	0.94585	N.S.
Ccnd1	11.245	-4.67969894179422	1.4297164853171	-3.27316568694127	0.00106350116372216	0.0511102	N.S.		Rnase6	12.8067	2.05634276644743	1.09624353154559	1.87580834666199	0.0606816014620718	0.94585	N.S.
Uchl1	13.2433	5.70558435371518	1.74913691219732	3.26194268380492	0.00110651513850137	0.0528156	N.S.		Foxo1	17.1107	1.72891575609924	0.920672906759526	1.87788273490579	0.0603972087492568	0.94585	N.S.
Cecr2	29.8405	2.66386627474175	0.817081768991556	3.26021993861091	0.00111325849987104	0.0528156	N.S.		Cd55	48.5305	1.32664532798546	0.711237776678596	1.86526274543621	0.0621445843706904	0.956454	N.S.
S100a16	16.0196	-8.6227232901928	2.64655999565824	-3.25808721674122	0.00112165927320781	0.0528752	N.S.		Ikzf1	27.2409	1.38051144371133	0.740142170322547	1.86519765940334	0.0621537035222691	0.956454	N.S.
Efna2	4.49621	-5.72779169137439	1.76345122734025	-3.24805790065054	0.00116195623049151	0.0544281	N.S.		Ebf1	472.688	0.761912517403625	0.409999442434407	1.85832574034663	0.0631227706368268	0.965219	N.S.
Arap3	4.50829	-5.65722530083765	1.7521176454549	-3.228793063932	0.00124313813178208	0.0578646	N.S.		Rgcc	59.0527	-1.44284682507464	0.784144063153044	-1.84002773581293	0.0657641654269888	0.99352	N.S.
Retnlg	14.1827	5.79852467877945	1.81111155223264	3.2016386133871	0.00136648313036806	0.0632084	N.S.		Pou2af1	29.4879	1.45944223186822	0.793256708751622	1.83981076461995	0.0657960244876865	0.99352	N.S.
Hist1h1e	24.7495	2.67977534296386	0.839003775447292	3.19399676304819	0.00140317690663417	0.0645026	N.S.		Sox17	10.6922	-2.16034204614124	1.25765282043925	-1.71775708767282	0.0858409317236171	0.999996	N.S.
Arhgef15	4.05398	-6.49874747680861	2.04089966305435	-3.18425623486203	0.00145126485590505	0.0652725	N.S.		Arfgef1	17.2045	-0.84763995589616	0.837805557997334	-1.01173828199748	0.311663206384155	0.999996	N.S.
Lamb1	4.05398	-6.49874747680861	2.04089966305435	-3.18425623486203	0.00145126485590505	0.0652725	N.S.		Tram1	26.3157	0.778885199516114	0.731683266698632	1.06451142860005	0.287097079908577	0.999996	N.S.
Map1b	4.05398	-6.49874747680861	2.04089966305435	-3.18425623486203	0.00145126485590505	0.0652725	N.S.		Rpl7	564.056	0.047146455758524	0.386890372156699	0.12185998709585	0.903009905061507	0.999996	N.S.
Pls3	7.61045	-4.31991905341082	1.35698367889805	-3.18347163682828	0.00145520369340283	0.0652725	N.S.		Eloc	28.2457	-0.753714478389869	0.696676784582176	-1.08187109872177	0.279309808615561	0.999996	N.S.
Cav1	63.0585	-9.17674009066899	2.88989297977329	-3.17546018309263	0.00149599050503406	0.0666977	N.S.		Smap1	10.7202	0.0900281775215252	1.02810902627577	0.0875667611319819	0.930221021436643	0.999996	N.S.
Srp14	94.184	1.3040257698771	0.410909244660326	3.17351285429233	0.00150606232698937	0.0667447	N.S.		Phf3	11.8371	0.700959345612354	1.03752426516513	0.675607664463432	0.49928977401565	0.999996	N.S.
Serpinh1	10.0555	-3.84614238020357	1.21284992902349	-3.17116098881273	0.00151830973198771	0.066887	N.S.		Fam168b	14.3229	-0.279794002316832	0.948288145441228	-0.295051671437532	0.767954407623037	0.999996	N.S.
Bcl7a	29.1911	3.72194579710433	1.17774604590962	3.16022780125722	0.0015764582998732	0.0686316	N.S.		Neurl3	13.8736	-0.996433016225307	0.973600837429074	-1.02345127275827	0.306094527553214	0.999996	N.S.
Timp4	79.1756	-10.9448519605305	3.46144134076943	-3.1619348366879	0.00156724631200238	0.0686316	N.S.		Txndc9	9.77325	0.413594356125239	1.08443574878631	0.381391296430545	0.70291291831054	0.999996	N.S.
Nrp2	4.81637	-6.75209069565469	2.14049645175856	-3.15445077711173	0.00160800501291359	0.0695956	N.S.		Aff3	13.1978	0.752538357163175	1.07488625210146	0.700109761095111	0.483858760412173	0.999996	N.S.
Xrcc6	31.6273	2.6693095976968	0.847164361281995	3.15087569743537	0.00162781751993653	0.0700435	N.S.		Tex30	18.6754	0.343500363055424	0.841420383468101	0.40823869947102	0.683098438967979	0.999996	N.S.
Ifit3	4.74213	-5.19226361874448	1.65991311801778	-3.12803336655651	0.00175980202161285	0.0752849	N.S.		Nab1	12.2256	0.00411874053015699	0.993830677447133	0.0041443081036066	0.996693330014427	0.999996	N.S.
Gm37065	10.3705	5.3566311445802	1.71505854046177	3.12329347261695	0.00178839327911446	0.0754336	N.S.		Stk17b	203.433	0.685242029285313	0.501338626690691	1.36682472246066	0.171680251714448	0.999996	N.S.
Fnbp1l	6.82043	-4.57911614137033	1.46558352138994	-3.12443206036294	0.00178148656649131	0.0754336	N.S.		Pgap1	11.7964	0.081879468837212	1.05424961180106	0.0776661123899596	0.938093651047716	0.999996	N.S.
Irf2bp2	57.8357	1.81175659606649	0.580245592769295	3.12239613474643	0.00179385389490443	0.0754336	N.S.		Ankrd44	9.71991	-0.407074854522155	1.09525857881818	-0.371670089963048	0.710138496951564	0.999996	N.S.
Myl4	35.7008	3.0192684459211	0.973537318519028	3.10133817008072	0.00192648141960699	0.080553	N.S.		Sf3b1	76.3121	0.625025734845817	0.534288557914075	1.16982803690573	0.242070178410668	0.999996	N.S.
Cdkn1c	8.75685	-4.18093652612292	1.35412100298498	-3.08756493467466	0.00201803677344118	0.0834385	N.S.		Hspd1	25.075	1.67528300152927	1.95817142643247	0.855534392400677	0.392255373036758	0.999996	N.S.
Fam129c	33.38	2.63969591626666	0.854519521731282	3.08909960408928	0.00200764118368912	0.0834385	N.S.		Clk1	66.9099	-0.442192886427127	0.521277903452668	-0.848286266304932	0.39627856419551	0.999996	N.S.
Ccdc85b	30.1206	-2.26148814968059	0.740746259507703	-3.05298625629722	0.00226576315160851	0.0931606	N.S.		Klf7	19.1309	-0.284267000010505	0.897380604692061	-0.31677417421792	0.75141496176583	0.999996	N.S.
Timp3	16.782	-8.69256427319394	2.85159359044798	-3.04831807109945	0.00230126208121804	0.0940975	N.S.		Acadl	12.27	0.00458963116040391	0.966089253429275	0.00475073203030915	0.996209478518844	0.999996	N.S.
Hmgb1	190.186	1.16665743628749	0.383147996374299	3.04492636612348	0.00232737283266299	0.0941251	N.S.		Aamp	13.0103	-0.312679150331544	1.0249877446136	-0.305056476991749	0.760323138525296	0.999996	N.S.
Bst1	9.0756	5.15649758195445	1.69286517621758	3.04601787218269	0.00231894050735604	0.0941251	N.S.		Tuba4a	20.502	-0.082405544931112	0.794203316721339	-0.103758751941885	0.917360800906145	0.999996	N.S.
Lama4	3.29159	-6.25861567033039	2.06572634741205	-3.0297409326125	0.00244763592192842	0.0979187	N.S.		Ap1s3	15.8289	0.00621781811853	0.976263450495789	0.00636899610998683	0.994918310691753	0.999996	N.S.
Dysf	3.29159	-6.25861567033039	2.06572634741205	-3.0297409326125	0.00244763592192842	0.0979187	N.S.		Cul3	20.7674	0.416108171331631	0.784078282645634	0.53069722825073	0.595628607078093	0.999996	N.S.
Rpl17	1086.37	1.27499478246934	0.421288329645273	3.02641847103359	0.00247469547999784	0.0984689	N.S.		Dock10	12.3344	-0.68594588853883	0.962667687568237	-0.712546912498512	0.476126172209584	0.999996	N.S.
Prex2	3.85766	-6.41626676252972	2.12404126951705	-3.02078253121164	0.00252122368201431	0.0992531	N.S.		Trip12	11.0286	-0.208956952941339	1.03347259023092	-0.202189158103023	0.839768848677516	0.999996	N.S.
Sox7	3.85766	-6.41626676252972	2.12404126951705	-3.02078253121164	0.00252122368201431	0.0992531	N.S.		Sp110	17.1022	-0.699043208377674	0.844020429293128	-0.828230199312979	0.4075401441972	0.999996	N.S.
Lysmd2	5.38197	-4.75500978356628	1.58201038443879	-3.00567545595038	0.00264991664890665	0.103767	N.S.		A630001G21Rik	20.9111	0.401481249594137	0.792284684610483	0.506738622357089	0.612338227209699	0.999996	N.S.
Mustn1	6.59053	-5.97721336311835	1.99201322970801	-3.0005891898592	0.00269457827603807	0.104961	N.S.		Ncl	122.389	0.0677679804759915	0.474676063926694	0.142766795349633	0.886474361868607	0.999996	N.S.
Ccm2l	4.10358	-5.5575152555436	1.86446905635035	-2.98074952577775	0.00287543873229361	0.110839	N.S.		Ilkap	10.698	-0.228865395042618	1.02726255190408	-0.222791529408334	0.823697760886262	0.999996	N.S.
Lmcd1	4.10358	-5.5575152555436	1.86446905635035	-2.98074952577775	0.00287543873229361	0.110839	N.S.		Hes6	13.4227	1.31858843915152	0.970930511472141	1.35806674480984	0.174442506263408	0.999996	N.S.
Cald1	10.9327	-4.91195124769809	1.64888692822734	-2.97894971669085	0.00289238239197414	0.110915	N.S.		Cops9	17.8502	0.340455357748553	0.901236652516671	0.377764660145416	0.705605428819138	0.999996	N.S.
Timeless	7.20181	-3.94915465794495	1.32823462528001	-2.97323573921469	0.00294678031722467	0.112418	N.S.		Hdlbp	10.2948	0.0322590275582808	1.07262230681348	0.0300749176605465	0.976007304487281	0.999996	N.S.
Ifitm2	29.4095	-2.97597846440537	1.00176918240526	-2.97072271404876	0.00297099896724725	0.112761	N.S.		St8sia4	16.5269	0.461091134700039	0.949244543719186	0.48574536219451	0.627147717193277	0.999996	N.S.
Rpl27	685.378	0.911250859863624	0.306921812968565	2.96899999074668	0.0029877060545867	0.112816	N.S.		D1Ertd622e	10.3518	0.286858142841406	1.05182650020618	0.272723821642804	0.785065521591283	0.999996	N.S.
Cd24a	148.795	1.88335043499028	0.635684843316642	2.96271093261249	0.00304942795291848	0.114537	N.S.		Tsn	23.0092	-0.319899968526651	0.745755681610881	-0.42896081976291	0.667951737943176	0.999996	N.S.
Art3	4.86597	-5.81081985927841	1.96230589194332	-2.96122020686786	0.00306422766469827	0.114537	N.S.		Dbi	29.9106	-0.383307467366165	0.688081235583275	-0.557067171060465	0.577481536403869	0.999996	N.S.
Stambpl1	23.9909	2.83339576877627	0.957967212322458	2.9577168532805	0.00309926665959776	0.114733	N.S.		Ddx18	15.0088	-0.469594021333145	0.911141923309571	-0.51539064257676	0.606280070025869	0.999996	N.S.
Fzd4	4.11566	-5.47888492210396	1.85247891449374	-2.95759637491003	0.00310047810302924	0.114733	N.S.		Actr3	71.6245	0.00462841630816522	0.517038581799034	0.00895178130046052	0.992857607300685	0.999996	N.S.
Iglc2	344.491	1.10644262668606	0.374319885955667	2.95587455595962	0.00311783871287165	0.114802	N.S.		Mapkapk2	12.8871	-0.200475786836634	0.959134763141478	-0.209017329514791	0.834434710402537	0.999996	N.S.
Ptms	28.5617	-2.58770928940651	0.884299237296967	-2.92628239431298	0.00343039395936383	0.125685	N.S.		Snrpe	70.5927	0.344836976244769	0.531833645404785	0.648392555123716	0.516731084321639	0.999996	N.S.
Maf	10.7101	4.10724033489407	1.40459849502945	2.92413835656855	0.00345411181937235	0.12593	N.S.		Timm17a	10.2775	0.0318865734116331	1.11477523554653	0.0286035896698049	0.977180749114712	0.999996	N.S.
Pim1	155.33	1.38824742576175	0.47566824095463	2.9185203178073	0.00351696954910339	0.126386	N.S.		Ptprc	60.3731	0.276601604887609	0.587511145634905	0.470802310633093	0.637781914334317	0.999996	N.S.
Lmo4	81.308	1.55592300832468	0.532863610404966	2.91992730962094	0.00350113039995914	0.126386	N.S.		Nek7	22.6344	-0.0427892086790633	0.7628442822073	-0.0560916686106006	0.955268780976407	0.999996	N.S.
Ehd2	20.2819	-2.78976497328913	0.955908881250695	-2.91844236203669	0.00351784903619309	0.126386	N.S.		Smg7	11.0741	-0.0412909083951786	1.01239987970585	-0.0407851771052914	0.967467156482976	0.999996	N.S.
Rasgrf2	5.11189	-5.2542781107285	1.80347247587197	-2.91342295545047	0.00357490039443861	0.127816	N.S.		Dhx9	19.0565	0.487963311030345	0.828560474552977	0.588929023308299	0.555908887311259	0.999996	N.S.
Rflnb	18.1382	-2.76487398554604	0.950734367614035	-2.90814561851253	0.0036357899475187	0.129063	N.S.		Ier5	66.5963	0.934339139159711	0.557368992495216	1.67633856877629	0.0936718943165262	0.999996	N.S.
Pfkp	15.831	-2.13673008305965	0.735309897523459	-2.90589055071366	0.00366209519574104	0.129063	N.S.		Cep350	10.0548	0.284208390990755	1.05848946428084	0.26850375046846	0.788311588374605	0.999996	N.S.
C1qtnf9	24.6708	-9.25554992875009	3.18382217127537	-2.90705618305387	0.00364847662505638	0.129063	N.S.		Tor1aip1	17.0264	0.133860414978652	0.846707751852973	0.158095180640198	0.874381798147363	0.999996	N.S.
Plxna2	3.09528	-6.14757549113128	2.12654570490493	-2.89087390736619	0.00384172225868891	0.134752	N.S.		Ralgps2	37.0823	0.772095270592754	0.681089855398459	1.13361734060927	0.256955095993114	0.999996	N.S.
Hspa1b	335.077	5.4929450572531	1.9029124842633	2.88659888601218	0.0038943035107764	0.135952	N.S.		Cacybp	27.716	0.572215072374471	0.701678458088727	0.815494712397335	0.414789190009099	0.999996	N.S.
Cd300lg	15.2343	-8.55235296943465	2.97180380437626	-2.8778322972871	0.00400417943050517	0.139131	N.S.		Prdx6	21.0178	-0.599231672178173	0.778389491774806	-0.769835254085799	0.441397624431693	0.999996	N.S.
Pim3	49.4676	-1.78307411348041	0.620527309815123	-2.87348209382057	0.00405974090870956	0.140403	N.S.		Prrc2c	69.0008	0.320313170773528	0.517656271162896	0.618775795092671	0.536064069925515	0.999996	N.S.
Cib1	29.7398	1.96648433900676	0.686638476099992	2.8639297205949	0.00418420836050486	0.144034	N.S.		Fmo1	11.0684	-1.40698989114933	1.21024078148134	-1.16257021964436	0.245003919306916	0.999996	N.S.
Sparc	94.421	-4.62748534200255	1.61757553872598	-2.86075378318789	0.00422635140412352	0.144811	N.S.		Tiprl	10.7731	-0.553859503638979	1.02958792488797	-0.537942889820941	0.590616476913466	0.999996	N.S.
B4galt4	4.92766	-5.09924673019954	1.78606754906157	-2.85501336882739	0.00430350173722195	0.146775	N.S.		Rcsd1	19.7667	-0.58981218407581	0.842741284619752	-0.699873371389342	0.484006388514399	0.999996	N.S.
Prkch	6.42781	-4.49421045911802	1.57810072739436	-2.84786033052435	0.0044014236427249	0.149426	N.S.		Atf6	9.69815	0.814341265691663	1.10389854444834	0.737695750924846	0.460699354761479	0.999996	N.S.
Pkp4	3.34119	-5.32864403834747	1.87407699907701	-2.84334317158358	0.00446429737974392	0.150869	N.S.		Fcrla	65.2368	0.849991171356825	0.604069201073405	1.40710893693376	0.159395088471521	0.999996	N.S.
Fmo2	3.66135	-6.33791238797156	2.25020900265016	-2.81658831713283	0.00485366962911036	0.15157	N.S.		Fcgr2b	11.4124	-0.215165315835754	1.06337214914115	-0.202342440517682	0.839649023360945	0.999996	N.S.
Ptma	859.508	0.86502068774267	0.306645208091313	2.82091702370605	0.00478865873712608	0.15157	N.S.		Ndufs2	16.9764	0.596845703314422	0.858857789083232	0.694929604063452	0.48709941904301	0.999996	N.S.
F11r	7.81666	-4.67445033009283	1.65293711427558	-2.82796622431789	0.00468447486376185	0.15157	N.S.		Ufc1	13.7735	0.26097698136735	0.924143994641939	0.282398611991702	0.777637879173708	0.999996	N.S.
Tspan15	3.78343	-4.92178663463193	1.73333802293443	-2.83948460687412	0.00451864751743316	0.15157	N.S.		Ly9	9.6874	0.0439506430723828	1.09854979092644	0.0400078753238101	0.968086847720917	0.999996	N.S.
Ptprr	3.66135	-6.33791238797156	2.25020900265016	-2.81658831713283	0.00485366962911036	0.15157	N.S.		Mndal	36.9815	-0.0810161098748929	0.678639462140956	-0.119380192863093	0.904974152870985	0.999996	N.S.
Clec14a	3.66135	-6.33791238797156	2.25020900265016	-2.81658831713283	0.00485366962911036	0.15157	N.S.		Ifi203	18.0864	0.388162334084073	0.827237170929199	0.469227384509411	0.638907113385002	0.999996	N.S.
Fbln5	3.66135	-6.33791238797156	2.25020900265016	-2.81658831713283	0.00485366962911036	0.15157	N.S.		Fh1	10.5929	-0.177278475191065	1.0307004518089	-0.171998057127013	0.863439056425334	0.999996	N.S.
Zfp366	3.66135	-6.33791238797156	2.25020900265016	-2.81658831713283	0.00485366962911036	0.15157	N.S.		Adss	9.97472	0.743411875901591	1.19056098222126	0.624421501294781	0.532350808114433	0.999996	N.S.
Plau	3.66135	-6.33791238797156	2.25020900265016	-2.81658831713283	0.00485366962911036	0.15157	N.S.		Hnrnpu	51.3647	0.934982707940241	0.574351972584233	1.62789152396115	0.103547888991422	0.999996	N.S.
Card10	3.66135	-6.33791238797156	2.25020900265016	-2.81658831713283	0.00485366962911036	0.15157	N.S.		Psen2	11.5861	-0.649670433136972	0.99100196914256	-0.655569265618195	0.512101305994335	0.999996	N.S.
Adh1	3.66135	-6.33791238797156	2.25020900265016	-2.81658831713283	0.00485366962911036	0.15157	N.S.		H3f3a	711.403	0.425411567913135	0.38571618610467	1.10291344578859	0.270064754579723	0.999996	N.S.
Hrct1	3.66135	-6.33791238797156	2.25020900265016	-2.81658831713283	0.00485366962911036	0.15157	N.S.		Wdr26	31.9581	-0.0407967568123936	0.673697816319544	-0.0605564628890575	0.951712447434208	0.999996	N.S.
Sdc3	3.66135	-6.33791238797156	2.25020900265016	-2.81658831713283	0.00485366962911036	0.15157	N.S.		Lbr	25.6754	0.577029837673011	0.726331456627086	0.794444233976321	0.426936861554126	0.999996	N.S.
Apold1	20.6688	-3.36706703613629	1.19254712090871	-2.82342473274399	0.00475135807340001	0.15157	N.S.		Degs1	14.5683	0.152328687290757	0.918788301770941	0.165793019999435	0.868319839335987	0.999996	N.S.
Rps17	326.729	1.13705674336539	0.401141724555908	2.83455116673337	0.00458901085620905	0.15157	N.S.		Mia3	12.7937	-0.132387384637566	0.974047201826648	-0.135914752785386	0.891888672666062	0.999996	N.S.
Thrsp	3.90727	-5.4700985173151	1.93800356350034	-2.82254306459335	0.00476444227562913	0.15157	N.S.		Marc2	25.2717	-0.190908994920509	0.737793669141052	-0.258756618422556	0.795823031587018	0.999996	N.S.
Pde8a	5.40695	-3.81124553373083	1.35175379575142	-2.81948202824332	0.00481012244551866	0.15157	N.S.		Atf3	11.6122	-0.460224252495801	0.99256588754001	-0.463671236613247	0.642883307880562	0.999996	N.S.
Aplp2	23.2189	-2.20095591475767	0.778900658605099	-2.82572095740588	0.00471743396568208	0.15157	N.S.		Ppp2r5a	31.7509	0.247643063167243	0.668571741169951	0.37040611787433	0.711079916077671	0.999996	N.S.
Rpl3	660.566	-0.757122920585147	0.270032486414742	-2.80382160916107	0.00505008381866788	0.156384	N.S.		Cr1l	13.6608	0.14314525357527	1.02415007838073	0.139769801904029	0.888841873634508	0.999996	N.S.
Cxcl10	4.86944	-5.53290828879047	1.97321022565319	-2.80401359006687	0.00504707776656746	0.156384	N.S.		Tcea1	12.684	0.910155466590626	0.998506672919471	0.911516659102017	0.362023212057967	0.999996	N.S.
Rgs5	12.728	-8.28949896624738	2.96162696961431	-2.7989679494737	0.00512662257936882	0.156491	N.S.		Rb1cc1	18.5769	-0.385255727721093	0.825177408270783	-0.466876242441518	0.64058842365807	0.999996	N.S.
Ptprg	3.91935	-5.3859009149258	1.9256563439779	-2.79691697418862	0.00515927893649945	0.156491	N.S.		Pcmtd1	13.0831	0.607502660203839	1.04589690085965	0.58084373297647	0.561345777386096	0.999996	N.S.
Snhg9	11.8166	-2.76763145484992	0.989255609673087	-2.79769093830513	0.00514693358472981	0.156491	N.S.		Lmbrd1	28.0259	-0.52054039789448	0.690028625317216	-0.754375077780549	0.450624032160735	0.999996	N.S.
Wwtr1	12.728	-8.28949896624738	2.96162696961431	-2.7989679494737	0.00512662257936882	0.156491	N.S.		Imp4	11.4994	-0.15716967052341	0.997229731927057	-0.157606282175014	0.874767052988829	0.999996	N.S.
Hmgb2	100.178	1.25101249058325	0.447037782725095	2.79844912203441	0.00513486583470443	0.156491	N.S.		Ptpn18	62.9604	-0.518411586126825	0.532196584054694	-0.974097921067355	0.330007921669079	0.999996	N.S.
Mgst1	18.2012	2.98210064476088	1.07055700044104	2.78555989408536	0.00534353671951161	0.16105	N.S.		Arid5a	11.5957	0.0275390979986105	1.02781877759621	0.0267937292048867	0.978624254793581	0.999996	N.S.
Camp	7.32784	4.79845231212731	1.72297565942552	2.78497974470934	0.00535310669241391	0.16105	N.S.		Cox5b	45.7025	0.113915141805764	0.596797927987579	0.190877240793863	0.848621771540801	0.999996	N.S.
Hnrnpa2b1	86.1531	1.42242067905902	0.511327202228607	2.78182086315658	0.00540548676011946	0.161968	N.S.		Mrpl30	22.991	0.373832457865469	0.809487454608463	0.461813775787652	0.644214871131137	0.999996	N.S.
Ece1	14.3573	-2.73875203324722	0.98586273893819	-2.77802570791645	0.00546902910573795	0.162862	N.S.		Eif5b	38.1872	0.0229055097096892	0.625644333650399	0.0366110719424952	0.970795115316417	0.999996	N.S.
Apbb2	6.25518	-3.71949813322416	1.3391950016629	-2.777413392826	0.00547934404033268	0.162862	N.S.		Pdcl3	12.3604	-1.18162681303545	1.0107847304031	-1.16901925552854	0.242395873445454	0.999996	N.S.
Pltp	10.8174	-2.99523855849192	1.0813204538171	-2.76998233772294	0.0056059332478417	0.165958	N.S.		Rpl31	71.2757	-0.749199182520537	0.542513396180716	-1.38097821693415	0.167285658438256	0.999996	N.S.
Rbm38	60.187	1.45163678606085	0.5245745393067	2.76726504488646	0.00565287762841475	0.16602	N.S.		Map4k4	13.5825	0.0602723569030471	0.961334322246801	0.0626965619641879	0.950008135164513	0.999996	N.S.
Cbfa2t3	18.6058	3.02183889718623	1.09171256726881	2.76798031623479	0.00564048622304187	0.16602	N.S.		Col3a1	10.5362	1.00993126445503	1.16433252789787	0.867390749855968	0.385727948413341	0.999996	N.S.
Sec63	44.1828	1.92444626497668	0.700293916519833	2.74805509455283	0.00599499344910881	0.174474	N.S.		Cavin2	36.732	-1.01579737471699	0.821438104984398	-1.23660853879707	0.216232448331326	0.999996	N.S.
Ube2i	24.5005	2.8901153735311	1.05117232803298	2.74942109533959	0.0059700634661037	0.174474	N.S.		Coq10b	15.1806	0.339873891613245	0.926031511303599	0.367021950618933	0.713602644647069	0.999996	N.S.
BC035044	16.0638	3.53128210118086	1.28543238935298	2.7471550665985	0.00601147048837569	0.174474	N.S.		Mob4	26.0947	0.46870492544252	0.722892830261554	0.648374013161723	0.516743073981321	0.999996	N.S.
Cd69	52.4437	1.50074161822894	0.54759987595754	2.74058063947646	0.00613307301305699	0.177308	N.S.		Bzw1	35.973	-0.0959638498546291	0.646925674909637	-0.148338292289966	0.88207579675061	0.999996	N.S.
Rpl28	1223.96	0.888728199448076	0.324497606391421	2.7387819877354	0.0061667251077893	0.177587	N.S.		Ndufb3	22.6517	0.0674919568829642	0.757772100267445	0.0890662995630795	0.929029219972575	0.999996	N.S.
Tgm2	4.15319	-4.94582700286031	1.8074694825468	-2.73632669907734	0.00621293103109848	0.178224	N.S.		Casp8	13.6421	-0.317651255178525	0.925239287571057	-0.34331794968675	0.731359278636789	0.999996	N.S.
Sde2	26.5128	1.99279502266891	0.730399249443084	2.72836400665579	0.00636493287179089	0.181605	N.S.		Nop58	13.6962	-0.727506650771747	0.933088678006895	-0.779675788506751	0.435581733446057	0.999996	N.S.
Cd9	28.4041	-1.91757109610561	0.703027347959212	-2.72759104133296	0.00637986495762087	0.181605	N.S.		Fam117b	16.8323	-0.616380112783873	0.858176664103437	-0.718243851838857	0.472606943730422	0.999996	N.S.
Isg15	32.3581	-2.66867116275884	0.980436267721956	-2.7219221183642	0.00649034362710803	0.184042	N.S.		Eef1b2	197.796	-0.0510245619258942	0.454270291720887	-0.112322031301234	0.910568073885424	0.999996	N.S.
Snrk	12.7165	-2.82614654891295	1.0420872711122	-2.71200563259606	0.00668774564039	0.188916	N.S.		Rpl37a	917.724	-0.51043852348319	0.35315050956912	-1.44538521013598	0.148349715339844	0.999996	N.S.
Robo4	3.6488	-4.32372887478759	1.59585160078889	-2.70935522616903	0.00674141190508366	0.189708	N.S.		Arpc2	111.392	0.0463876964385821	0.461340737345993	0.100549751373447	0.919907887048329	0.999996	N.S.
AL611986.1	6.76826	4.69593658438816	1.73495973386606	2.70665450772397	0.00679649475972865	0.190489	N.S.		Ctdsp1	11.0064	-0.746356338160265	1.0171117478828	-0.73379974197906	0.463070797845328	0.999996	N.S.
Malat1	8007.14	1.1816985088199	0.436780218612254	2.70547625204826	0.00682065249127853	0.190489	N.S.		Mff	14.1688	-0.0476341813448192	0.919154506321636	-0.0518239110151854	0.958669002913538	0.999996	N.S.
Rps8	2053.31	1.18229212650051	0.437447219920133	2.70270805862332	0.00687771250941906	0.191361	N.S.		Sp140	14.2776	-0.115155211385016	0.991472238041711	-0.116145674045763	0.907537091077872	0.999996	N.S.
Fmo1	11.3767	-8.12573166449424	3.01818095106097	-2.69226126473226	0.00709693252076098	0.196721	N.S.		Sp100	29.3167	-0.167986772210397	0.698846494818328	-0.240377212243251	0.810037842381985	0.999996	N.S.
Npdc1	2.5292	-5.99938701637789	2.23055652286048	-2.68963684842393	0.00715298121301603	0.1968	N.S.		Cab39	13.0821	0.588553652057993	0.969784987791626	0.606890867013971	0.543923339524542	0.999996	N.S.
Rasip1	2.5292	-5.99938701637789	2.23055652286048	-2.68963684842393	0.00715298121301603	0.1968	N.S.		Inpp5d	21.4369	-0.442035593147711	0.865469108618275	-0.510746817819325	0.609528353036273	0.999996	N.S.
Cox4i1	232.636	0.985983152461236	0.366767976994412	2.68830218096237	0.00718163736163632	0.196857	N.S.		Fam174a	10.5935	-1.1414773081427	1.07494808631755	-1.06189063701956	0.288285336125727	0.999996	N.S.
Tuba1b	78.1723	-1.22834315026684	0.458531009827463	-2.67886603946165	0.00738719413256037	0.201744	N.S.		Zcchc2	11.079	-0.642358173173059	1.05320126932611	-0.609910177552358	0.541921310222581	0.999996	N.S.
Rabgap1l	51.8962	1.54089330694739	0.577032292126771	2.67037621285996	0.00757663025800477	0.206157	N.S.		R3hdm1	9.99586	-0.290264952972001	1.10681086392285	-0.262253436818664	0.793126057966327	0.999996	N.S.
Luzp1	11.0486	-2.89108885183701	1.08684589122815	-2.66007248605415	0.00781238361577895	0.211793	N.S.		Ubxn4	16.5973	0.557711002999245	0.890504072278742	0.62628686421624	0.531126800674747	0.999996	N.S.
Scand1	93.1244	1.24090553707746	0.467410020614409	2.65485437271176	0.00793426529998869	0.214312	N.S.		Fcmr	122.282	0.342916645726378	0.514895963413177	0.665992103440138	0.505416147737103	0.999996	N.S.
Socs3	17.298	-2.40161168420329	0.905593268743088	-2.65197607700485	0.00800222114690942	0.215362	N.S.		Nucks1	30.9413	1.06540759305313	0.789917950995584	1.34875728765289	0.177414938016779	0.999996	N.S.
Top1	109.423	1.40289614168895	0.529756414532297	2.64819094815022	0.00809238026966445	0.216216	N.S.		Elk4	11.8936	-0.494140531143866	0.989841048576662	-0.499212001618253	0.617630040530388	0.999996	N.S.
Plxnd1	11.4381	-2.75387430254524	1.03949592634713	-2.649240110274	0.00806729930714099	0.216216	N.S.		Nuak2	10.45	-0.58773454582923	1.03311707928194	-0.568894424083795	0.569427789607287	0.999996	N.S.
S100a6	54.6007	-2.39005898254241	0.908053994382013	-2.63206703271978	0.00848671166277813	0.225936	N.S.		Ppp1r15b	10.8438	1.05771142249647	1.07067792591638	0.987889445456894	0.323206795072458	0.999996	N.S.
Enah	3.71096	-5.3876963765223	2.04982971545724	-2.62836290053514	0.00857969319799929	0.22678	N.S.		Adipor1	14.8943	0.666042273188551	0.904573199006526	0.736305557051714	0.461544765104096	0.999996	N.S.
Slc26a10	3.71096	-5.3876963765223	2.04982971545724	-2.62836290053514	0.00857969319799929	0.22678	N.S.		Arl8a	12.6084	-0.0387045423676942	0.95976398725426	-0.0403271459251374	0.967832312058925	0.999996	N.S.
Zfp91	38.1316	1.80179919175841	0.686407422757302	2.62497043595562	0.00866564911175823	0.227427	N.S.		Csrp1	17.2731	-1.41678752712578	0.919357337781947	-1.54106294571373	0.123301467009323	0.999996	N.S.
Bst2	44.7218	-1.47916280796903	0.563250843018945	-2.62611734416753	0.00863650381071838	0.227427	N.S.		Kif21b	12.2961	0.352843201226722	0.971173899139381	0.363316190374761	0.716368700313388	0.999996	N.S.
Ighm	819.62	1.32942284999828	0.507369349364885	2.62022696416806	0.00878712633455944	0.2298	N.S.		Dennd1b	10.7436	0.828076273393458	1.06015703275655	0.781088317869616	0.434750552271469	0.999996	N.S.
Ccnd3	26.3005	2.15313495825807	0.822767398697023	2.6169424817608	0.00887212900393189	0.231206	N.S.		Tpr	44.9896	0.62940526451314	0.624704345955345	1.00752502938107	0.31368253596157	0.999996	N.S.
Klhl6	37.6799	1.9367356217674	0.741307469337081	2.61259423636907	0.00898579157365365	0.233347	N.S.		Ivns1abp	19.5692	-0.657040167775053	0.791789481383365	-0.829816741979337	0.406642403598336	0.999996	N.S.
Rpl38	634.287	1.30260768941832	0.499954573581236	2.60545209155219	0.00917531041748995	0.237435	N.S.		Arpc5	65.2291	0.624208238163082	0.551134093158091	1.13258868560692	0.257387022238612	0.999996	N.S.
Coq7	23.3542	2.12809713099867	0.817835068178721	2.60211039340467	0.00926520227291201	0.238926	N.S.		Ncf2	12.3488	-0.333719175477989	0.994553621940333	-0.335546689606255	0.737212730766645	0.999996	N.S.
Nid2	3.72304	-5.29555368255085	2.03709800068785	-2.5995576456129	0.00933439993224439	0.239875	N.S.		Glul	13.2345	0.634360561621111	0.987279658864765	0.64253381088651	0.520526643474426	0.999996	N.S.
Ly6c2	10.8181	-3.49119520622566	1.3449341122798	-2.59581132960315	0.00943678674256045	0.241667	N.S.		Acbd6	11.2244	-0.451757007010076	1.00859974691917	-0.447905136195003	0.654221661433061	0.999996	N.S.
Sox17	12.3354	-8.2461441538485	3.21542522564872	-2.5645578967506	0.0103307342480325	0.243496	N.S.		4930523C07Rik	55.8663	0.790332058504769	0.568089234310357	1.39121111750024	0.164161416954249	0.999996	N.S.
Sema4c	2.70265	-5.9024570632092	2.30112422211121	-2.56503191200772	0.010316631611641	0.243496	N.S.		Mrps14	24.8255	0.0778383336236877	0.725462964885884	0.107294703370463	0.914555186385302	0.999996	N.S.
Agap1	2.70265	-5.9024570632092	2.30112422211121	-2.56503191200772	0.010316631611641	0.243496	N.S.		Rc3h1	11.6011	1.46702709897966	1.15344643179297	1.27186409229187	0.203421411907089	0.999996	N.S.
Samd5	2.70265	-5.9024570632092	2.30112422211121	-2.56503191200772	0.010316631611641	0.243496	N.S.		Sell	23.5817	0.5945434070589	0.777687326817304	0.764501858982422	0.444568229294096	0.999996	N.S.
Kitl	12.3354	-8.2461441538485	3.21542522564872	-2.5645578967506	0.0103307342480325	0.243496	N.S.		Mpc2	25.6201	0.316751106523782	0.747633031226285	0.423671899573831	0.671805111358349	0.999996	N.S.
Grb10	2.70265	-5.9024570632092	2.30112422211121	-2.56503191200772	0.010316631611641	0.243496	N.S.		Pfdn2	22.7876	0.0919090727872542	0.760442301397253	0.120862651404819	0.903799825110111	0.999996	N.S.
Clint1	56.9947	1.41092138446906	0.549641393165988	2.5669853144466	0.0102586957013163	0.243496	N.S.		Arhgap30	35.2199	0.788081404177116	0.71304320531232	1.10523653869183	0.269057108145797	0.999996	N.S.
Pmp22	2.70265	-5.9024570632092	2.30112422211121	-2.56503191200772	0.010316631611641	0.243496	N.S.		Usf1	12.615	-0.221747859054264	0.97670373017676	-0.22703697365232	0.820394991945893	0.999996	N.S.
Stab1	2.70265	-5.9024570632092	2.30112422211121	-2.56503191200772	0.010316631611641	0.243496	N.S.		Cd48	20.4102	-0.0570998656719584	0.826289647029424	-0.0691039345309927	0.944906889214828	0.999996	N.S.
Pcdh17	10.0254	-7.94117503697667	3.09334460319326	-2.56718085297674	0.010252912205444	0.243496	N.S.		Copa	9.8291	0.250963268822708	1.0735819356353	0.233762566686816	0.815169311904768	0.999996	N.S.
Pdgfb	2.70265	-5.9024570632092	2.30112422211121	-2.56503191200772	0.010316631611641	0.243496	N.S.		Tagln2	63.8463	-0.022080353306107	0.628233063807698	-0.0351467545695203	0.971962719667819	0.999996	N.S.
Emp2	2.70265	-5.9024570632092	2.30112422211121	-2.56503191200772	0.010316631611641	0.243496	N.S.		Ifi209	32.315	0.387054527129728	0.689691745401233	0.561199303472244	0.574661677735724	0.999996	N.S.
Ablim3	2.70265	-5.9024570632092	2.30112422211121	-2.56503191200772	0.010316631611641	0.243496	N.S.		Parp1	11.2914	1.62891488898317	1.13677777748576	1.43292288188979	0.151879877291285	0.999996	N.S.
Nckap1	2.70265	-5.9024570632092	2.30112422211121	-2.56503191200772	0.010316631611641	0.243496	N.S.		Acbd3	11.6605	0.21999882048178	0.990159103925054	0.22218532315634	0.824169619012725	0.999996	N.S.
4930402H24Rik	8.83952	-3.19685653889012	1.24229721511666	-2.57334275565442	0.0100721403931473	0.243496	N.S.		Cnih4	12.5179	0.121419607572711	0.978496526470354	0.124087929070835	0.901245655495934	0.999996	N.S.
Eif2s2	117.625	1.18239612273163	0.459838144391096	2.57133110237587	0.0101308417678604	0.243496	N.S.		Srp9	43.9947	0.19868377322167	0.598630003950338	0.331897452367177	0.739966694176698	0.999996	N.S.
Ptgfrn	2.70265	-5.9024570632092	2.30112422211121	-2.56503191200772	0.010316631611641	0.243496	N.S.		Eprs	15.9897	0.0556567627239418	0.882241699969677	0.0630856178367615	0.949698326789547	0.999996	N.S.
Il12a	14.8635	2.63871818954621	1.02828349777147	2.5661388082809	0.0102837665532066	0.243496	N.S.		Lpgat1	11.277	1.19180823950357	1.05621432307242	1.12837727482877	0.25916062096596	0.999996	N.S.
Npr2	2.70265	-5.9024570632092	2.30112422211121	-2.56503191200772	0.010316631611641	0.243496	N.S.		Tab2	12.2171	0.752776446115203	0.994097582728223	0.757246028150744	0.448902479112372	0.999996	N.S.
Slc10a6	2.70265	-5.9024570632092	2.30112422211121	-2.56503191200772	0.010316631611641	0.243496	N.S.		Vta1	10.0248	-0.245131244929287	1.06207706676938	-0.230803632428413	0.817467359150535	0.999996	N.S.
Vps37b	160.113	-1.18460690438728	0.458955239451178	-2.58109463093578	0.00984875807329931	0.243496	N.S.		Abracl	48.3748	0.143233458359978	0.583468430193749	0.245486218187358	0.806079978054136	0.999996	N.S.
Abcb1b	5.59642	-4.0792465837041	1.57767686355655	-2.58560335004741	0.00972087250950377	0.243496	N.S.		Rwdd1	15.8248	-0.16654373045615	0.89884988123994	-0.185285367370141	0.853005214465728	0.999996	N.S.
Cxcl1	10.4572	-3.88388895196715	1.50980677244898	-2.5724410718249	0.0100984145643968	0.243496	N.S.		Marcks	51.3606	0.635425406441644	0.686263793852228	0.925920050181854	0.354487530636493	0.999996	N.S.
Pdgfd	2.70265	-5.9024570632092	2.30112422211121	-2.56503191200772	0.010316631611641	0.243496	N.S.		Cdc40	13.4803	0.155150065862784	0.935220169957689	0.165896834613611	0.86823813859026	0.999996	N.S.
Ryk	2.70265	-5.9024570632092	2.30112422211121	-2.56503191200772	0.010316631611641	0.243496	N.S.		Man1a	28.6308	0.0852884531172534	0.701055742999032	0.121657163455219	0.903170539771706	0.999996	N.S.
1190002N15Rik	6.9084	-3.59192632958234	1.40178047831576	-2.56240287630346	0.0103950657459545	0.244235	N.S.		Serinc1	12.5408	-0.509093200394108	0.955719737545943	-0.532680429621906	0.594254815602863	0.999996	N.S.
Zeb2	12.3992	3.11201725404626	1.22497004697483	2.54048436672526	0.0110699042467482	0.258261	N.S.		Anapc16	15.8866	0.427726019511803	0.873166208788417	0.489856358625358	0.624235546602119	0.999996	N.S.
Npr1	3.69841	-4.00480738758908	1.57692052549762	-2.53963806218155	0.0110967238369738	0.258261	N.S.		Chst3	14.7498	1.46526227433837	0.965103928326522	1.51824299055452	0.128953153507431	0.999996	N.S.
Bach2	92.7144	1.42180272480748	0.559594073970477	2.54077516353845	0.0110607021289625	0.258261	N.S.		Eif4ebp2	16.8306	0.0306557034608528	0.848662385347071	0.0361223779799264	0.971184778922422	0.999996	N.S.
Tubb2b	21.3135	2.78553905125896	1.09738015947836	2.53835375753746	0.011137534019598	0.258398	N.S.		Srgn	307.59	0.411712697561895	0.392077387995316	1.05008018867646	0.293681246414685	0.999996	N.S.
Hsp90aa1	208.323	1.38363751339371	0.545885156565744	2.5346677716947	0.0112554015760788	0.260316	N.S.		Ddx21	29.327	-0.19232828569304	0.678281915965518	-0.283552135426263	0.776753622426272	0.999996	N.S.
Clic5	6.15809	-3.37713800172701	1.33479235260078	-2.53008491931109	0.0114034923289682	0.261292	N.S.		Ddx50	12.349	-0.402860166559736	0.965135987132599	-0.417412853660784	0.676376454756411	0.999996	N.S.
Foxo1	33.0383	1.75874752526425	0.69473689112586	2.53153035016479	0.0113565988698823	0.261292	N.S.		Ccar1	17.1731	0.556340131581829	0.858987243785508	0.647669840974669	0.517198514597023	0.999996	N.S.
Elof1	43.733	1.648579416643	0.651368139016544	2.53094881050228	0.0113754448756139	0.261292	N.S.		Hnrnph3	10.3028	0.856348188475184	1.06354147050821	0.805185516711424	0.420712632953238	0.999996	N.S.
Ckb	2.96065	-4.99833302192873	1.97915748157973	-2.52548524735846	0.0115538632351868	0.26392	N.S.		Reep3	19.0253	-1.52424294559398	0.870749319325804	-1.75049570727676	0.0800328142318576	0.999996	N.S.
Ngp	5.88999	4.47858873514986	1.77599306600662	2.52173773697221	0.011677673628434	0.265928	N.S.		Arid5b	12.1952	1.65195173098634	1.13701789709892	1.45288102781958	0.14625678942308	0.999996	N.S.
Uaca	4.96519	-4.78994208579361	1.90395173898568	-2.51578965354732	0.0118766041413388	0.269628	N.S.		Tfam	13.6653	-0.225854616294795	0.936102040365771	-0.241271364184342	0.809344803458478	0.999996	N.S.
Ralb	7.81914	-3.09385350304581	1.23331141571143	-2.50857444732329	0.0121219421517133	0.27352	N.S.		Ube2d1	9.96511	0.0463639985183598	1.0603963566493	0.0437232721780215	0.965124988437761	0.999996	N.S.
Jag2	3.77265	-4.66631394907551	1.85977922999253	-2.50906875064641	0.0121049921974301	0.27352	N.S.		Mif	42.1943	0.460388712214091	0.666237613946893	0.691027799356266	0.489548071286907	0.999996	N.S.
Itga6	10.0755	-2.38541971772623	0.953220160236407	-2.50248559276655	0.0123324644792328	0.276865	N.S.		Rrp1	24.4878	-0.165025504210859	0.728045896377699	-0.226669094670986	0.820681060511356	0.999996	N.S.
Mcf2l	4.03065	-4.28942235697262	1.71431157961056	-2.50212528923537	0.0123450228725741	0.276865	N.S.		Rnf126	9.97266	-0.672907581761565	1.0533356106094	-0.63883493065639	0.522930321832267	0.999996	N.S.
Serinc5	16.1359	2.52244310850112	1.00882906629271	2.50036720072975	0.0124064637492001	0.277403	N.S.		R3hdm4	10.1675	-0.471922719831963	1.06807331932058	-0.441844872721062	0.658601464720452	0.999996	N.S.
Gbp2	7.0313	-2.99622396482843	1.20228535808405	-2.49210717296198	0.012698771357374	0.283083	N.S.		Tmem259	14.834	-0.642739258291197	0.912590613747224	-0.704301850806924	0.481244813968481	0.999996	N.S.
B2m	571.722	0.688749922221741	0.277269038468475	2.48404916043322	0.0129897874098892	0.288701	N.S.		Polr2e	24.7555	-0.534768558359148	0.79192389471789	-0.67527771535376	0.499499339373357	0.999996	N.S.
Dst	5.05103	-4.29098190779746	1.73307170678661	-2.47594019970104	0.0132885833733865	0.294458	N.S.		Mbd3	13.5883	0.335387975497574	0.952983042159675	0.351934883056795	0.724887097749493	0.999996	N.S.
Itpkb	13.4312	-1.87649054407001	0.758593559965408	-2.47364417930938	0.0133742826359888	0.294592	N.S.		Uqcr11	23.2803	-0.210489279703607	0.740595975295813	-0.284216072899306	0.776244798764444	0.999996	N.S.
Eef2k	6.26104	4.64160443430516	1.87638007655437	2.47370161957199	0.0133721327273709	0.294592	N.S.		Rexo1	10.0203	1.4297945845305	1.18265544433068	1.20896968883417	0.226674490677343	0.999996	N.S.
Il2ra	6.36412	4.66398176378336	1.88812592035043	2.47016457616224	0.0135050904434328	0.296591	N.S.		Abhd17a	29.8471	0.415938240530362	0.689475970740232	0.603267203183026	0.546330947234878	0.999996	N.S.
Gpr132	36.9575	-1.49438258133806	0.606801934341874	-2.46271888200032	0.0137887980539578	0.301926	N.S.		Mknk2	28.8979	-0.187071059250297	0.683404915923784	-0.273733850739756	0.784289161825968	0.999996	N.S.
Cd59a	3.19449	-4.59865389288566	1.8734914573247	-2.45459026509382	0.0141045249056693	0.307928	N.S.		Plekhj1	19.6129	0.367310742120629	0.82348928180109	0.446041922145322	0.655566963864538	0.999996	N.S.
Dnase1l3	6.26868	4.4878417781868	1.83120709516652	2.45075600134604	0.014255655100626	0.310312	N.S.		Timm13	33.6356	-0.468409130346456	0.655492575695143	-0.714591053681597	0.474861774415147	0.999996	N.S.
Sec61g	89.4847	1.69082683646919	0.690436578812727	2.44892418558809	0.0143283603855063	0.31098	N.S.		S1pr4	22.805	0.192472839007605	0.762992086496146	0.252260596687823	0.800839642698448	0.999996	N.S.
Cxcr4	99.5875	1.4769555321489	0.603395975122944	2.44773845541141	0.0143755965529762	0.311093	N.S.		Gna11	13.5642	-0.563177774719379	0.99203630600607	-0.567698753875983	0.570239537853932	0.999996	N.S.
Sept4	3.7601	-3.70086412957316	1.51629931122056	-2.44072136825948	0.0146579592479837	0.316279	N.S.		Rtcb	18.9051	0.405955109071082	0.82778983973814	0.490408422021102	0.623844918233261	0.999996	N.S.
Nol7	55.1561	1.4073406016081	0.578640352120006	2.43215081086538	0.0150094563249829	0.322921	N.S.		Hsp90b1	85.2741	0.610374081481996	0.529095943023227	1.15361701319112	0.248657220172849	0.999996	N.S.
Arntl	15.5864	2.70658442959789	1.11456086129403	2.42838639287537	0.0151661757883637	0.325347	N.S.		Slc25a3	95.2123	-0.565595640207844	0.473228635639571	-1.19518473230902	0.232014862344727	0.999996	N.S.
Rps26	1302.82	0.783207610841549	0.322835298704727	2.4260284237316	0.0152650746644385	0.326523	N.S.		Tmpo	9.99785	0.425993505151358	1.10418288268908	0.385799772691558	0.699644963659032	0.999996	N.S.
Kank3	9.82904	-7.91422656380453	3.2695169861664	-2.42061032173569	0.0154944769261446	0.329833	N.S.		Snrpf	55.3172	-0.141602402317289	0.550281276199036	-0.257327313215854	0.796926109303086	0.999996	N.S.
Ier5l	31.6162	-1.58242733545496	0.653822390501671	-2.42027094581569	0.0155089465369175	0.329833	N.S.		Metap2	12.0704	0.152071208195843	0.975606153836442	0.15587356393545	0.876132683501106	0.999996	N.S.
Dlc1	8.67403	-7.72984451694485	3.19882769198681	-2.41646167322748	0.0156721760560863	0.332349	N.S.		Mrpl42	13.8419	-0.541328770328688	0.983976633898945	-0.5501439278936	0.582220659110869	0.999996	N.S.
Sgk1	43.3017	-2.24334888319783	0.934784410197377	-2.39985697100377	0.0164014790831898	0.344325	N.S.		Tbc1d15	12.6004	-0.659492745844934	0.981188638669007	-0.672136549338304	0.501496770356091	0.999996	N.S.
Tmem88	5.39617	-3.68992070013723	1.53786649669621	-2.39937647907947	0.016423019669716	0.344325	N.S.		Rab21	28.1216	0.281341775816019	0.735964413831701	0.382276330931886	0.702256409103778	0.999996	N.S.
Cd1d1	10.5973	2.85684061983576	1.19015005863635	2.40040371304865	0.0163769986785501	0.344325	N.S.		Cnot2	17.7141	0.335725512236751	0.834038812171406	0.402529843140867	0.68729412985785	0.999996	N.S.
Cmtm7	96.6469	1.14823277773079	0.477992330072238	2.40219916825288	0.0162968327296379	0.344325	N.S.		Cct2	46.3064	0.26267498835498	0.587084287970732	0.447422957379631	0.654569703070948	0.999996	N.S.
Neurl3	17.6019	-1.76446899189648	0.747880318472485	-2.35929325630649	0.0183097800979406	0.344413	N.S.		Yeats4	29.1147	-0.309376516779824	0.704694764321573	-0.43902201696882	0.660645583170346	0.999996	N.S.
Sox13	3.46504	-6.30134819060881	2.65908015880263	-2.36974736160126	0.0178002436236099	0.344413	N.S.		Cpsf6	17.7653	0.945714448897914	0.858388433498019	1.10173251641338	0.270577976167088	0.999996	N.S.
Fam71a	2.50634	-5.77352111087214	2.45059948509268	-2.355962753601	0.0184747700183265	0.344413	N.S.		Mdm2	10.7156	1.24513827435694	1.08152717230904	1.15127784695284	0.249617947873731	0.999996	N.S.
Bok	3.46504	-6.30134819060881	2.65908015880263	-2.36974736160126	0.0178002436236099	0.344413	N.S.		Rap1b	76.0703	0.580762257713834	0.512709667555928	1.13273124043537	0.25732713424536	0.999996	N.S.
Lyz1	2.50634	-5.77352111087214	2.45059948509268	-2.355962753601	0.0184747700183265	0.344413	N.S.		Dyrk2	10.5169	0.804387663669638	1.05350753597415	0.76353289957802	0.445145649389474	0.999996	N.S.
Csrp2	21.2322	1.80227053533639	0.761783987376588	2.36585510486116	0.0179884830359076	0.344413	N.S.		Lemd3	10.3749	-0.0257023976357619	1.03976049085331	-0.0247195367220277	0.980278671790744	0.999996	N.S.
Sptbn1	79.1968	-1.36602805875732	0.572751704748324	-2.38502661350886	0.0170778858439703	0.344413	N.S.		Rassf3	18.3475	-0.22436439041969	0.828005802249509	-0.270969587181807	0.78641442337852	0.999996	N.S.
Btnl9	3.46504	-6.30134819060881	2.65908015880263	-2.36974736160126	0.0178002436236099	0.344413	N.S.		Usp15	12.4347	-0.222941386593513	0.998631735584951	-0.22324684731046	0.823343392957231	0.999996	N.S.
Arl5c	76.3095	1.28750304424506	0.544320152680004	2.36534149600365	0.0180134522351881	0.344413	N.S.		Myl6	123.856	-0.167292920162728	0.476317648069779	-0.351221334839603	0.725422305536518	0.999996	N.S.
Trim47	3.46504	-6.30134819060881	2.65908015880263	-2.36974736160126	0.0178002436236099	0.344413	N.S.		Esyt1	16.0833	0.115589902403587	0.867021634981303	0.133318359934674	0.893941608082848	0.999996	N.S.
Gm29007	3.46504	-6.30134819060881	2.65908015880263	-2.36974736160126	0.0178002436236099	0.344413	N.S.		Pa2g4	21.5991	-0.42174756216991	0.780731761499651	-0.540195215524223	0.589062411874157	0.999996	N.S.
Kif26a	3.46504	-6.30134819060881	2.65908015880263	-2.36974736160126	0.0178002436236099	0.344413	N.S.		Rps26	620.711	0.373162434115917	0.37941930357391	0.983509353901985	0.325356813898732	0.999996	N.S.
Scamp1	3.46504	-6.30134819060881	2.65908015880263	-2.36974736160126	0.0178002436236099	0.344413	N.S.		Ppil4	17.4756	-0.53428667536168	0.850125027795217	-0.628480115151229	0.529689468997735	0.999996	N.S.
Apol10b	3.46504	-6.30134819060881	2.65908015880263	-2.36974736160126	0.0178002436236099	0.344413	N.S.		Sf3b5	21.0543	-0.692464788994979	0.776697237297279	-0.891550472619925	0.372633926837559	0.999996	N.S.
Arhgap31	10.5157	-2.29324449715924	0.97232592907893	-2.35851418601127	0.0183482584831114	0.344413	N.S.		Cited2	16.6533	0.47793729530974	0.86691481954749	0.551308253744251	0.581422381417188	0.999996	N.S.
Dll1	2.50634	-5.77352111087214	2.45059948509268	-2.355962753601	0.0184747700183265	0.344413	N.S.		Ifngr1	21.5105	-0.699139843017095	0.772504819592258	-0.905029749052068	0.365449627115119	0.999996	N.S.
Satb1	75.6543	-1.08477700858546	0.455683026947921	-2.38055170904893	0.0172867346841239	0.344413	N.S.		Bclaf1	14.6694	0.23545232323618	0.986686989992506	0.238629196112101	0.811393123825934	0.999996	N.S.
Stap2	3.46504	-6.30134819060881	2.65908015880263	-2.36974736160126	0.0178002436236099	0.344413	N.S.		Sgk1	33.181	-1.32825795929597	0.901773828728123	-1.47293913061257	0.140767449528206	0.999996	N.S.
Sema6b	2.50634	-5.77352111087214	2.45059948509268	-2.355962753601	0.0184747700183265	0.344413	N.S.		Stx7	14.4306	1.31937120430588	0.943573723374666	1.39827039649555	0.162031884093366	0.999996	N.S.
Dynlt1c	5.14459	4.25991224183263	1.79227924011617	2.37681280153449	0.017462948031881	0.344413	N.S.		Epb41l2	10.3972	0.291390681341557	1.05094563399038	0.277265228492517	0.78157645690734	0.999996	N.S.
Dpysl3	3.77611	-4.31034131405255	1.82803852210963	-2.35790507799488	0.0183783916966255	0.344413	N.S.		Cd164	16.0438	0.781741619464121	0.883131714803081	0.885192555493755	0.376052786784472	0.999996	N.S.
Ctif	2.50634	-5.77352111087214	2.45059948509268	-2.355962753601	0.0184747700183265	0.344413	N.S.		Snx3	40.0465	0.1576341371425	0.609516860745704	0.25862145462169	0.795927327900967	0.999996	N.S.
Rps14	1079.11	0.967717851255617	0.408765954247027	2.36741304211163	0.0179129289594993	0.344413	N.S.		Nus1	11.6916	0.516375405331932	1.0779124902102	0.479051323759348	0.631902117067455	0.999996	N.S.
Marveld1	2.50634	-5.77352111087214	2.45059948509268	-2.355962753601	0.0184747700183265	0.344413	N.S.		Lims1	10.9603	0.250524887913105	1.03308075263186	0.242502715566883	0.808390652927686	0.999996	N.S.
Slpi	5.40675	4.37205475080057	1.8333204484986	2.38477389720988	0.0170896211458943	0.344413	N.S.		Ranbp2	13.7699	1.01009313370721	0.952682060148874	1.06026257443051	0.289025160533194	0.999996	N.S.
Etl4	3.46504	-6.30134819060881	2.65908015880263	-2.36974736160126	0.0178002436236099	0.344413	N.S.		Psap	38.3428	0.527117294929582	0.622887584691074	0.846247875033518	0.397414479496236	0.999996	N.S.
Pld1	2.50634	-5.77352111087214	2.45059948509268	-2.355962753601	0.0184747700183265	0.344413	N.S.		Sar1a	21.7229	0.0315508332489528	0.763503889712305	0.0413237360988972	0.96703781055908	0.999996	N.S.
Zfp979	2.50634	-5.77352111087214	2.45059948509268	-2.355962753601	0.0184747700183265	0.344413	N.S.		Jmjd1c	21.2565	0.671362744763047	0.779710803948135	0.861040710688555	0.38921562154297	0.999996	N.S.
Prdm16	3.46504	-6.30134819060881	2.65908015880263	-2.36974736160126	0.0178002436236099	0.344413	N.S.		Snrpd3	15.4765	0.0619288650561736	0.886489351293298	0.0698585549457821	0.9443062408601	0.999996	N.S.
Ldb2	2.50634	-5.77352111087214	2.45059948509268	-2.355962753601	0.0184747700183265	0.344413	N.S.		Pttg1ip	13.11	-0.515428416280004	1.01119655684582	-0.509721292849092	0.610246733373132	0.999996	N.S.
Pcolce	2.39457	-4.8644195181635	2.03662669024443	-2.38846890373399	0.0169187400338968	0.344413	N.S.		Cstb	19.862	0.555193597131216	0.80154059388287	0.692658115344744	0.488524130085168	0.999996	N.S.
Tsc22d4	63.4388	1.34005003125383	0.563378138534224	2.37859785390381	0.0173786236555595	0.344413	N.S.		Bsg	34.6452	-0.975369465269975	0.645697868254218	-1.51056633949729	0.130898975430489	0.999996	N.S.
Wbp1	7.63704	3.54624737899177	1.49766239090375	2.36785499891723	0.0178915464043488	0.344413	N.S.		Ptbp1	23.3488	-0.150150843971988	0.756559932415878	-0.198465233933973	0.842681083004223	0.999996	N.S.
Magi1	2.50634	-5.77352111087214	2.45059948509268	-2.355962753601	0.0184747700183265	0.344413	N.S.		Cnn2	20.0751	0.857944768379901	0.812936397753436	1.05536518078271	0.291258341075309	0.999996	N.S.
Col1a2	13.0765	-2.95937165356524	1.24234848968551	-2.38207852155427	0.0172152262234906	0.344413	N.S.		Arhgap45	30.8324	-0.250162651015908	0.699134994921497	-0.357817378379117	0.720479984428161	0.999996	N.S.
Hotairm1	2.50634	-5.77352111087214	2.45059948509268	-2.355962753601	0.0184747700183265	0.344413	N.S.		Gpx4	38.0297	-0.372340262553864	0.622399162552529	-0.59823387458758	0.549683891622828	0.999996	N.S.
Nr2f2	2.50634	-5.77352111087214	2.45059948509268	-2.355962753601	0.0184747700183265	0.344413	N.S.		Stk11	17.2606	-0.11517451177227	0.85657974144915	-0.134458598772625	0.89303994713678	0.999996	N.S.
Htra1	2.50634	-5.77352111087214	2.45059948509268	-2.355962753601	0.0184747700183265	0.344413	N.S.		Atp5d	75.6137	-0.0835083552951499	0.510514094716893	-0.163576982808789	0.870064165668013	0.999996	N.S.
Efnb2	3.26826	-4.04089858931514	1.69066937805755	-2.39011757222326	0.0168429799650951	0.344413	N.S.		Midn	22.3198	0.299417896747496	0.798850049020914	0.374811138979673	0.707800929492534	0.999996	N.S.
Tmem255b	3.46504	-6.30134819060881	2.65908015880263	-2.36974736160126	0.0178002436236099	0.344413	N.S.		Ndufs7	24.5446	-0.317181509220924	0.730026958424745	-0.434479173077854	0.663940515511677	0.999996	N.S.
Mmp15	2.75226	-4.94943015862339	2.07847207000066	-2.3812829770774	0.0172524532096076	0.344413	N.S.		Dazap1	15.1149	0.317239117504348	0.908444600534826	0.349211297329062	0.726930685419256	0.999996	N.S.
Dock6	2.50634	-5.77352111087214	2.45059948509268	-2.355962753601	0.0184747700183265	0.344413	N.S.		Csnk1g2	15.4358	-0.585176338263276	0.88516257132944	-0.6610947606883	0.508551545071159	0.999996	N.S.
Jam3	2.50634	-5.77352111087214	2.45059948509268	-2.355962753601	0.0184747700183265	0.344413	N.S.		Dot1l	12.0076	-0.455336277886974	0.989447487310943	-0.460192464710237	0.645378079184983	0.999996	N.S.
Mcam	2.50634	-5.77352111087214	2.45059948509268	-2.355962753601	0.0184747700183265	0.344413	N.S.		Oaz1	111.119	-0.163020150431711	0.48297278819817	-0.337534855824677	0.73571374103183	0.999996	N.S.
Adam19	8.89017	3.14315946497886	1.33695985550425	2.35097520096697	0.0187242817294797	0.346888	N.S.		Gadd45b	42.1844	0.26573435108173	0.693861200797551	0.382979118556111	0.701735246866694	0.999996	N.S.
Gm42418	2392.49	1.60416475862058	0.682522013791915	2.35034874510238	0.0187558288144228	0.346888	N.S.		Map2k2	11.7656	0.34903460259949	1.00210129984177	0.348302714161335	0.727612855710283	0.999996	N.S.
Gm17300	2.76434	-4.85726539009968	2.06520015528518	-2.35195866011784	0.0186748502938945	0.346888	N.S.		Eef2	167.857	0.366905395226318	0.430541713165566	0.852194767676841	0.394106000227168	0.999996	N.S.
Fbln2	10.6445	-6.56557854304485	2.79437250916466	-2.34957169150206	0.0187950243001052	0.346888	N.S.		Aes	52.2247	-0.0442488080011149	0.573671349607085	-0.0771326788960639	0.938517996430352	0.999996	N.S.
Serpinb6a	14.0302	-2.20987855524262	0.94378780405319	-2.34149937703378	0.0192064580116398	0.353599	N.S.		Tcp11l2	42.0329	-0.343130331177736	0.608696764056794	-0.563713085791467	0.572949410260725	0.999996	N.S.
Fance	6.95022	-2.73398808761654	1.16908765869865	-2.33856551925271	0.0193579310747979	0.355504	N.S.		Timp3	22.9521	-0.025506311149097	0.952722178328396	-0.0267720346280269	0.978641558354278	0.999996	N.S.
Mt1	11.3403	-2.55487536964112	1.09319548359401	-2.33707091547952	0.0194354970192178	0.356045	N.S.		Arl1	14.1138	-1.02901680787902	0.94324185826431	-1.09093632652451	0.275300901256991	0.999996	N.S.
Pecam1	37.9636	-1.69754556904523	0.727795882506428	-2.33244733839262	0.0196771702354291	0.359582	N.S.		Ndufa12	12.0174	0.552527212441764	0.984841919349521	0.561031371214075	0.574776151321967	0.999996	N.S.
Ubqln4	7.47565	-2.69627090262203	1.15725386431125	-2.32988714557176	0.0198121165944172	0.360269	N.S.		Btg1	249.528	0.655535543251412	0.416367540644502	1.57441558061106	0.115391404117007	0.999996	N.S.
Tax1bp1	102.863	1.07020125117073	0.459209985172935	2.33052696092334	0.0197783167604935	0.360269	N.S.		Dcn	15.1765	0.0428222422154966	0.971630318355839	0.0440725669079151	0.964846559965944	0.999996	N.S.
Tcea1	32.1334	1.50773531481617	0.648530558228862	2.32484852978061	0.0200800609879477	0.362973	N.S.		Atp2b1	39.2592	-0.411882842934222	0.612895774838753	-0.672027545046438	0.501566160772394	0.999996	N.S.
Btg1	500.375	0.923128986972517	0.397159597794387	2.32432753003851	0.0201079463945044	0.362973	N.S.		Kitl	12.5082	-1.13506839304592	1.16514268921442	-0.97418831491894	0.329963045473368	0.999996	N.S.
Arhgdib	249.469	0.918715618735829	0.395102356637677	2.32525977965331	0.0200580735506186	0.362973	N.S.		Ccdc59	12.8486	0.266545692823402	0.971668427137826	0.274317540200978	0.783840606204592	0.999996	N.S.
Rpl7a	474.55	0.770827218038365	0.332324974283968	2.31949831546425	0.0203680323627405	0.366773	N.S.		Ppp1r12a	14.2213	0.950536023663502	0.98494833766719	0.965061808129763	0.334513854718244	0.999996	N.S.
Npc2	73.9957	1.09388426697203	0.471856314878313	2.31825713141963	0.020435350726114	0.367092	N.S.		Csrp2	11.5942	1.87236557109807	1.08843973786145	1.72022897177282	0.0853908286723733	0.999996	N.S.
Hsp90ab1	618.828	1.20952396304309	0.522764584488118	2.31370677917562	0.0206838117850365	0.370656	N.S.		Nap1l1	37.3154	0.0830367984575241	0.644543034499596	0.128830495425323	0.897491774739775	0.999996	N.S.
Tmbim1	3.83433	-4.20275104163569	1.81906149500629	-2.3103952522623	0.0208662817070287	0.371229	N.S.		Tmbim4	17.0977	-0.148662858825311	0.858777577363035	-0.173109851426018	0.862565081541154	0.999996	N.S.
Msrb3	3.83433	-4.20275104163569	1.81906149500629	-2.3103952522623	0.0208662817070287	0.371229	N.S.		Llph	17.2404	0.118210347754504	0.844260477298183	0.140016441528571	0.888646999894171	0.999996	N.S.
Plod1	6.29712	-4.63822997244511	2.00647815277452	-2.31162744833849	0.0207982226730337	0.371229	N.S.		Gns	10.8792	-0.139126189111938	1.09745200058325	-0.126772003730458	0.89912085471265	0.999996	N.S.
Hspe1	193.85	1.56179253192308	0.676671274014775	2.30805206589719	0.020996240790874	0.371437	N.S.		Ctdsp2	12.5594	0.0485191900525736	0.972187379221803	0.0499072412269035	0.960196306831802	0.999996	N.S.
Cttn	3.78473	-4.64311506578399	2.01220833983903	-2.30747232970689	0.0210285030688394	0.371437	N.S.		Cdk4	10.2833	0.384663925456889	1.07106432837376	0.359141757657956	0.719489044472177	0.999996	N.S.
Il21r	46.1518	-1.17603352492919	0.509612064746885	-2.30770345971559	0.0210156355261324	0.371437	N.S.		B4galnt1	14.8502	-0.905003171141419	0.928869606930103	-0.974305935288849	0.329904658538259	0.999996	N.S.
Slc1a5	24.8564	1.95857600363008	0.849602349261331	2.30528553191139	0.0211505872944863	0.372704	N.S.		Dctn2	12.3143	0.00504691544178029	0.994972839317935	0.00507241528848165	0.995952815510617	0.999996	N.S.
Gas7	7.84636	3.7248769547239	1.62006614980766	2.29921287792238	0.0214928541024754	0.377835	N.S.		Ddit3	9.77427	1.4479235870828	1.17306813894365	1.23430475947174	0.217089363079068	0.999996	N.S.
Clu	4.08419	-5.12392349536628	2.23262289819744	-2.29502416171723	0.0217317396598616	0.381129	N.S.		R3hdm2	12.5372	0.485460154197834	0.992070571512465	0.489340343457345	0.62460076353974	0.999996	N.S.
Fam53b	16.8085	2.65310132510633	1.15777982716778	2.29154219381804	0.0219320744331119	0.383734	N.S.		Stat6	10.8938	-0.0592048816385976	1.01680306516406	-0.0582264979984543	0.953568214173183	0.999996	N.S.
Fam117b	21.241	-1.45233627700574	0.636030683477428	-2.28343744214548	0.0224046138630147	0.390835	N.S.		Naca	256.143	0.277927338355355	0.4074804359707	0.682063023941939	0.495199100167341	0.999996	N.S.
Tmcc3	5.7413	-3.31937477263351	1.45462751023093	-2.28194142437643	0.0224927987458437	0.390835	N.S.		Ptges3	39.0478	0.483887954004369	0.628500266524702	0.769908908201474	0.441353929279616	0.999996	N.S.
Smco4	18.5219	-1.82342485137584	0.799088404878639	-2.28188125399313	0.022496351876989	0.390835	N.S.		Atp5b	78.5264	0.523525390408793	0.502250794422717	1.04235851136986	0.297245494180635	0.999996	N.S.
Cep85l	8.09745	-2.50148267778636	1.09921042773712	-2.27570864928567	0.0228634533388058	0.394946	N.S.		Baz2a	17.8943	0.34321784523452	0.848292604014277	0.404598417586514	0.685772721905025	0.999996	N.S.
Gdi2	118.131	-0.828500804689611	0.363916458735055	-2.27662361732529	0.0228087113083704	0.394946	N.S.		Cs	13.4679	0.753845180464854	0.964152134963447	0.781873682718582	0.434288812832992	0.999996	N.S.
Lmna	9.69893	-2.24222827393645	0.98550235128696	-2.27521352030093	0.0228931241988147	0.394946	N.S.		Sarnp	20.1617	0.480499284166066	0.815381517849068	0.589293813567908	0.55566419413858	0.999996	N.S.
Ctsl	27.0092	-1.81870229498381	0.803105765240866	-2.26458627704951	0.0235380798222979	0.405129	N.S.		Mtmr3	9.84447	-0.0325286803294631	1.07309287064509	-0.0303130150421263	0.975817416840698	0.999996	N.S.
Ppm1h	3.51465	-5.34661040082196	2.36782881302871	-2.25802235845887	0.0239442655339584	0.410702	N.S.		Uqcr10	43.4593	-0.229776111885618	0.5965268418196	-0.385189895537185	0.70009672907379	0.999996	N.S.
Col5a3	6.42786	3.38700412756052	1.50029198809886	2.25756329729686	0.0239728990496284	0.410702	N.S.		Ewsr1	25.5313	0.0557140008475155	0.725446761931055	0.0767995720309114	0.938782991204447	0.999996	N.S.
Car4	9.63273	-7.88719404004093	3.50049993310856	-2.25316217419174	0.0242489254319338	0.414472	N.S.		Mrps24	25.2205	-0.339117441560522	0.722538845169162	-0.469341467006009	0.638825579675206	0.999996	N.S.
Pgls	109.528	0.9073825182251	0.403134122552179	2.25082042790276	0.0243969131634279	0.41604	N.S.		Nudcd3	13.0489	-0.913455601522028	0.938026315212812	-0.973805944148582	0.330152901149417	0.999996	N.S.
Irf4	45.3417	1.2366878596781	0.549858878071006	2.2491004674083	0.0245061048293804	0.416942	N.S.		H2afv	46.5087	-0.00933912082039737	0.599132662774797	-0.015587734404505	0.98756329102279	0.999996	N.S.
Rsph9	4.6454	4.1306484673007	1.84049527535547	2.24431354027948	0.0248122349670319	0.421182	N.S.		Purb	51.2881	0.818141209032855	0.598411501033775	1.36718831041765	0.171566288412447	0.999996	N.S.
Mzb1	183.878	1.05962094657516	0.473045015310346	2.24000023735581	0.0250909074626319	0.424938	N.S.		Myo1g	12.7329	-0.281955241048042	0.974379457828249	-0.28936903254968	0.772298990222763	0.999996	N.S.
Acvrl1	8.47772	-7.69931231423498	3.44034368926073	-2.23794859166801	0.0252244077541342	0.426223	N.S.		Sec61g	25.115	0.271076288379805	0.758911259846842	0.357191021825808	0.720948806720703	0.999996	N.S.
Fmnl3	9.46937	-2.06343895047778	0.923786081321637	-2.23367616399424	0.025504388456551	0.429973	N.S.		Plek	28.766	0.138779918097815	0.846791673359039	0.163889091572317	0.869818454651007	0.999996	N.S.
Il7r	19.3793	2.91547984985424	1.3066262278886	2.23130363345409	0.0256610231672181	0.43163	N.S.		Actr2	54.3244	0.0526484451392692	0.555282927386052	0.0948137292588975	0.924462781629997	0.999996	N.S.
Slamf7	26.8645	1.76745622034217	0.793598045577977	2.22714285927321	0.0259377275722893	0.433378	N.S.		Mdh1	26.3586	0.00329662949140782	0.722704888792929	0.00456151541594507	0.996360449897367	0.999996	N.S.
Cfd	3.52673	-5.23548938121653	2.35431049892318	-2.2237888263299	0.0261626555283844	0.433378	N.S.		Rel	170.658	0.522639588258354	0.555832382325083	0.940282727091428	0.347072557182135	0.999996	N.S.
Mmrn2	7.3227	-7.48306287693192	3.36790876785786	-2.22187220400613	0.0262919433650114	0.433378	N.S.		Rps27a	869.608	-0.007652837861952	0.378359199443029	-0.0202263824250012	0.983862782056614	0.999996	N.S.
Cdc42ep1	7.3227	-7.48306287693192	3.36790876785786	-2.22187220400613	0.0262919433650114	0.433378	N.S.		Sptbn1	61.6808	-0.546140333491391	0.621904710026139	-0.878173656971398	0.379849485539678	0.999996	N.S.
Malt1	27.6876	-1.51205335478407	0.680020906566569	-2.22353951206947	0.026179442140648	0.433378	N.S.		Npm1	191.854	0.0550132108945061	0.425370311767792	0.12933016097404	0.897096406831957	0.999996	N.S.
Aqp7	7.3227	-7.48306287693192	3.36790876785786	-2.22187220400613	0.0262919433650114	0.433378	N.S.		Dock2	18.7628	-0.203024571971412	0.888030255568315	-0.228623485177858	0.819161569430708	0.999996	N.S.
8430408G22Rik	7.3227	-7.48306287693192	3.36790876785786	-2.22187220400613	0.0262919433650114	0.433378	N.S.		Mat2b	13.9913	9.41690534018958e-05	0.930539524760779	0.000101198338056736	0.999919255408623	0.999996	N.S.
Ndufa3	54.4229	1.3660717215546	0.61477945441664	2.22205168331602	0.0262798130080664	0.433378	N.S.		Cyfip2	19.69	0.677694013391378	0.903761674961202	0.749859207539943	0.453339504990367	0.999996	N.S.
Mpp1	15.6977	1.94576974082203	0.875400594851377	2.22271923536033	0.0262347380196644	0.433378	N.S.		Cnot6	12.3182	0.083865830471686	0.992557021657642	0.0844947228640063	0.932663098383561	0.999996	N.S.
Jund	915.25	0.788274022078141	0.355563682942298	2.21697001098412	0.0266251408931188	0.437895	N.S.		Sqstm1	21.617	0.140227480727654	0.809622415128456	0.173201084984048	0.862493370836866	0.999996	N.S.
Map4k3	3.85931	-3.3068721608499	1.50151640788181	-2.20235499491805	0.0276402422952469	0.45254	N.S.		Canx	26.2662	-0.044819898355616	0.71217554006054	-0.0629337794328151	0.949819236050975	0.999996	N.S.
Gfra1	6.27851	3.37396891967278	1.53256158802455	2.2015225659034	0.0276990509781644	0.45254	N.S.		Hnrnpab	41.7385	0.555734174952471	0.60546360200993	0.917865538254695	0.35868926549613	0.999996	N.S.
Ggta1	13.0196	-1.95289016685712	0.886965365926253	-2.20176597855963	0.0276818434308831	0.45254	N.S.		Ube2b	11.1193	-0.409945237347521	1.00873048443288	-0.406397192980639	0.684450781849752	0.999996	N.S.
Cdc42ep4	3.88394	-3.88679289541503	1.76765112370783	-2.19884616556126	0.0278888626133856	0.454638	N.S.		Hspa4	30.11	-0.122297063954597	0.728848757810452	-0.167794844464017	0.866744678517352	0.999996	N.S.
Pabpc4	11.3297	-1.89094131919283	0.860797244761127	-2.19673254149131	0.0280395533539529	0.45609	N.S.		Uqcrq	23.108	0.748457047781348	0.779314986644195	0.960403765625342	0.336852043648365	0.999996	N.S.
C1galt1	51.0251	1.21521531807198	0.553453257463763	2.19569638751569	0.0281136819128473	0.456292	N.S.		Cdc42se2	12.8369	0.0683594342180974	0.979306159904871	0.0698039459128265	0.944349706457172	0.999996	N.S.
Rnf215	10.2205	-1.95485254236015	0.894231843315037	-2.18606903452828	0.0288105550567285	0.46658	N.S.		Anxa6	13.8672	0.803000356072322	0.944785577997463	0.849928676699676	0.39536474104641	0.999996	N.S.
Rcc1	3.61339	-3.37699807475175	1.54670456230275	-2.18335043230496	0.029010013246306	0.468784	N.S.		Atox1	28.1576	0.0596244313592517	0.727866261189795	0.0819167401189713	0.93471292248812	0.999996	N.S.
Plekhg5	2.55595	-4.81034671657574	2.20811757069928	-2.17848305742723	0.0293700922502156	0.469218	N.S.		Fam114a2	10.0365	0.262499447232802	1.06340621134474	0.246847765634974	0.805026042438118	0.999996	N.S.
Cad	7.11112	-2.48887510050882	1.14281308886926	-2.17784966303754	0.0294172311067365	0.469218	N.S.		Rnf187	23.8718	0.63951150042014	0.757149190934589	0.844630765081791	0.398317026390219	0.999996	N.S.
Camk1	3.57633	-4.61743589263228	2.12009840379601	-2.17793470546689	0.0294108982479067	0.469218	N.S.		Arf1	53.0235	0.238199958087985	0.556990281980026	0.427655500992255	0.668901951929405	0.999996	N.S.
Dmwd	3.57633	-4.61743589263228	2.12009840379601	-2.17793470546689	0.0294108982479067	0.469218	N.S.		Cops3	11.2773	-0.627247908006206	1.03201586881794	-0.607789014644365	0.543327416099003	0.999996	N.S.
Zcchc14	2.55595	-4.81034671657574	2.20811757069928	-2.17848305742723	0.0293700922502156	0.469218	N.S.		Tmem11	13.349	-0.29251696797936	0.932719953628915	-0.313617143968316	0.753811837022979	0.999996	N.S.
Slc12a3	4.32618	4.01795316248411	1.84362519275567	2.17937636037532	0.0293037207862383	0.469218	N.S.		Ncor1	34.0946	0.635287970970932	0.668241183786862	0.950686647851922	0.341763468204704	0.999996	N.S.
H2-DMa	122.583	-0.963472021135045	0.443158756145232	-2.17410128486618	0.0296975295039432	0.470604	N.S.		Ndel1	12.1042	0.109234146478437	0.998013034994642	0.109451623023163	0.912844290399341	0.999996	N.S.
Rfk	14.2792	2.00870916641176	0.923422241690602	2.17528783228592	0.0296085537686216	0.470604	N.S.		Chd3	15.2076	0.0359491092661751	0.899875016633678	0.0399490024744284	0.968133783934989	0.999996	N.S.
Cst3	199.154	-1.16887212603514	0.537481626797255	-2.17472015369197	0.0296510936880406	0.470604	N.S.		Kdm6b	64.0943	0.137279075241392	0.562975806654972	0.243845425715648	0.807350537356722	0.999996	N.S.
Slc6a6	30.0163	-1.4832137487861	0.682477322294201	-2.17327917036153	0.0297593122314275	0.470604	N.S.		Eif4a1	81.9991	-0.265338733807314	0.490773735877057	-0.54065389895637	0.588746159808444	0.999996	N.S.
Mrpl34	41.0687	1.20366328826444	0.554059250783264	2.1724450707444	0.0298221085655542	0.470604	N.S.		Polr2a	19.0499	0.513569705716964	0.819713592428236	0.626523349692931	0.530971726466748	0.999996	N.S.
Ampd2	8.57586	-2.38503606437911	1.0990001278365	-2.17018724927203	0.0299926636260577	0.472289	N.S.		Acap1	12.2891	-0.486733692330668	0.974044916169211	-0.499703539591302	0.617283839782297	0.999996	N.S.
Pdcd4	15.3127	2.36916871937657	1.09343563960444	2.1667198631221	0.0302562210857204	0.474012	N.S.		Eif5a	118.055	0.0208902907294731	0.482264867563377	0.0433170486480186	0.965448801121797	0.999996	N.S.
Irf8	51.9132	1.12643826805796	0.520001294486929	2.1662220459843	0.0302942232572439	0.474012	N.S.		Pfn1	263.499	0.218210934560095	0.412228384406504	0.529344758426226	0.596566311857566	0.999996	N.S.
Efnb1	2.49379	-3.8615875597289	1.78218449580899	-2.16677205351627	0.0302522393689245	0.474012	N.S.		Spag7	13.6018	-0.118693134170649	0.936867386256993	-0.12669149968477	0.899184573892819	0.999996	N.S.
Zfp706	113.345	0.992140599650835	0.458940713298861	2.16180559035466	0.0306331644086208	0.478304	N.S.		C1qbp	16.0683	-0.558618898409512	0.930171935422512	-0.600554453576123	0.548136781830507	0.999996	N.S.
Sdc4	99.2904	1.00716574319866	0.466606686210631	2.15848973656588	0.030889775528215	0.481295	N.S.		Emc6	23.1885	0.0163873282249422	0.802193326019817	0.0204281532810177	0.983701825462944	0.999996	N.S.
Calm3	21.9314	1.626270486242	0.753946379288237	2.15701080463743	0.0310048225927719	0.482073	N.S.		Pafah1b1	42.8298	0.377904395271771	0.632084078365788	0.597870454590184	0.549926375356647	0.999996	N.S.
Srsf7	48.622	-1.07561127864144	0.499031786587644	-2.15539632454361	0.031130833743163	0.482314	N.S.		Rflnb	17.149	-0.623489743039775	0.972446630105623	-0.641155744425845	0.521421499573092	0.999996	N.S.
Bccip	19.1642	1.84453997688246	0.855878231834645	2.15514299613456	0.0311506460184417	0.482314	N.S.		Taok1	14.9019	0.338275512074375	0.901069492477905	0.3754155643913	0.70735143127212	0.999996	N.S.
Bhlhe41	6.62407	3.33106697704907	1.54736204327144	2.15273923225266	0.0313391783351932	0.48422	N.S.		Traf4	21.4711	0.0419093854504935	0.787960732764635	0.053187149699009	0.957582794178211	0.999996	N.S.
Klf7	19.2025	-2.1135170845735	0.983499959719247	-2.14897526297492	0.0316363609090319	0.485948	N.S.		Lgals9	19.5822	0.439703265864868	0.867734821121609	0.506725390248279	0.612347512823931	0.999996	N.S.
Efr3b	2.56803	-4.71012414639498	2.19447956283026	-2.14635133822811	0.0318449585697168	0.485948	N.S.		Wsb1	37.5913	0.180348884177843	0.633004138765696	0.284909486578568	0.775713487836264	0.999996	N.S.
Acat2	5.86468	-3.03486336299352	1.41325176865686	-2.14743291344177	0.0317588327099606	0.485948	N.S.		Crlf3	28.4448	0.109754236644263	0.748551393618991	0.14662217929171	0.88343024634179	0.999996	N.S.
Spry4	2.56803	-4.71012414639498	2.19447956283026	-2.14635133822811	0.0318449585697168	0.485948	N.S.		Ggnbp2	15.1912	0.229478490836404	0.890553268450871	0.257680813676182	0.796653254646847	0.999996	N.S.
Clstn1	2.56803	-4.71012414639498	2.19447956283026	-2.14635133822811	0.0318449585697168	0.485948	N.S.		Appbp2	14.6654	-0.14240270695407	0.911211169983177	-0.156278491358594	0.875813509431591	0.999996	N.S.
Eepd1	2.56803	-4.71012414639498	2.19447956283026	-2.14635133822811	0.0318449585697168	0.485948	N.S.		Med13	31.1206	0.756432267304646	0.686776057924962	1.10142492385385	0.270711762882846	0.999996	N.S.
Wfdc21	4.17372	4.03658057448364	1.88601341790029	2.14027139795092	0.0323328400579629	0.492343	N.S.		Rps6kb1	15.983	-0.0808600744999515	0.913290205525742	-0.0885371090270303	0.929449791393668	0.999996	N.S.
Pmf1	38.6242	1.2834289706296	0.599879963259911	2.13947631065238	0.0323971124774008	0.492343	N.S.		Cltc	25.3848	0.291529337557711	0.724267073799992	0.402516348048451	0.687304059478955	0.999996	N.S.
Gstt2	9.43659	2.77573610624902	1.2984451082594	2.13773850630464	0.032537972408405	0.49246	N.S.		Msi2	16.363	0.70616732054301	0.884535024960463	0.798348624549463	0.424668208047386	0.999996	N.S.
Mrpl57	22.7061	1.54091059240639	0.721778426934732	2.13488036619544	0.0327707834717015	0.49246	N.S.		Scpep1	12.24	-0.0516770207525499	0.972089361297762	-0.0531607718487525	0.957603810924554	0.999996	N.S.
Sec62	95.9136	1.25913055508633	0.589902192959843	2.1344734264652	0.0328040466503053	0.49246	N.S.		Nme1	23.4954	-0.104676078583143	0.766898249932877	-0.136492785832156	0.891431727251091	0.999996	N.S.
Cox6a1	80.5953	0.91531162351254	0.428029675686007	2.13843029001566	0.0324818362790546	0.49246	N.S.		Luc7l3	27.5511	-0.708122659722113	0.726945226279744	-0.974107311146456	0.330003259762921	0.999996	N.S.
Kcna5	3.89602	-3.86074111155749	1.80874859184141	-2.13448188928625	0.032803354606632	0.49246	N.S.		Abi3	10.8946	-1.61783784771554	1.09999093381362	-1.47077380184086	0.141352299662161	0.999996	N.S.
Tgfb1i1	2.80187	-4.34047523746803	2.03179986994089	-2.1362710479917	0.0326573273078558	0.49246	N.S.		Atp5g1	33.2384	-0.290523590558339	0.667814532861567	-0.435036340574161	0.663536049628587	0.999996	N.S.
Trim25	39.6261	-1.13763188213134	0.533824845694707	-2.13109579163714	0.0330812513519809	0.495616	N.S.		Kpnb1	12.8495	-0.0689784845486969	0.962010615264935	-0.0717024151856167	0.942838734072063	0.999996	N.S.
Heg1	13.5057	-1.76182262022647	0.827283921909786	-2.12964687644273	0.0332007778825736	0.496402	N.S.		Rpl23	1153.52	0.18906288145563	0.422632447178054	0.447345873981082	0.65462534962607	0.999996	N.S.
Smim27	7.33926	-2.46474714083484	1.15798631773808	-2.12847691123785	0.0332975622863106	0.496845	N.S.		Arl5c	34.918	0.893942636491978	0.746790945827864	1.19704535986438	0.231288875268808	0.999996	N.S.
Pkig	108.015	0.913207871200288	0.43004738988235	2.12350520590328	0.0337115397214349	0.501306	N.S.		Med1	9.84447	-0.0325286803294631	1.07309287064509	-0.0303130150421263	0.975817416840698	0.999996	N.S.
Fam60a	4.55499	4.0358261595548	1.90076801518991	2.12326077001647	0.0337320061119204	0.501306	N.S.		Mien1	15.1486	0.283471250770065	0.91780531607645	0.30885771285558	0.757429765338511	0.999996	N.S.
Rps25	540.953	0.990709538339085	0.46797084937085	2.11703258797212	0.0342570821510225	0.50809	N.S.		Ikzf3	14.1459	0.782276828287098	0.9782835317136	0.799642233491175	0.423918110699827	0.999996	N.S.
Fyn	13.1601	-1.66644985082862	0.788032791437426	-2.11469607475204	0.0344558591372495	0.510016	N.S.		Ccr7	108.39	0.685598147200007	0.503439794967209	1.36182747977772	0.17325233706292	0.999996	N.S.
Gm30239	4.18837	4.04081891612965	1.91160544209252	2.11383522308161	0.0345293434058798	0.510083	N.S.		Smarce1	13.8942	0.646738024573375	0.930747986630117	0.694858365383058	0.487144066875295	0.999996	N.S.
Rplp2	1062.5	0.847186938035576	0.401094459246355	2.11218808563802	0.0346703200300873	0.510129	N.S.		Acly	9.96116	-0.531796609001671	1.08107825334001	-0.491913150004336	0.622780741737389	0.999996	N.S.
Siah1a	7.4444	2.81335045375729	1.33181576035263	2.11241715071189	0.0346506852280052	0.510129	N.S.		Rab5c	20.5578	-0.269267706989192	0.778685911825293	-0.345797583980953	0.729494840982971	0.999996	N.S.
Mtss1	33.9969	1.45324865213514	0.690136421728697	2.10574113520187	0.0352268445615833	0.510203	N.S.		Stat3	16.9674	-0.325377209455869	0.862391317501725	-0.377296481136266	0.70595328693883	0.999996	N.S.
Rsph1	5.42926	4.43081610139316	2.10232835795565	2.10757567181455	0.0350677097815388	0.510203	N.S.		Cavin1	19.4055	-1.09595100325657	0.94287098242515	-1.16235521474813	0.245091207016096	0.999996	N.S.
Ehd1	56.7996	-0.93058689413011	0.44137970434786	-2.10835904995916	0.0349999437499188	0.510203	N.S.		Retreg3	14.2148	-1.00647403740413	0.908737011286177	-1.10755259762076	0.268055084870854	0.999996	N.S.
Rbp7	15.2115	-8.55738618047362	4.06370831329775	-2.10580718908173	0.0352211041150094	0.510203	N.S.		Coa3	11.0781	0.244736490760291	1.01586209099504	0.24091507393545	0.809620938872741	0.999996	N.S.
Tmem176a	7.61668	-2.1109596144239	1.00215165331557	-2.10642731311164	0.0351672508372007	0.510203	N.S.		Dusp3	10.2622	0.0589749458634462	1.10036726709839	0.0535956926626506	0.957257288338765	0.999996	N.S.
Bag3	5.6849	-4.12699190157614	1.95571519751095	-2.11022131792431	0.0348392971427825	0.510203	N.S.		Lsm12	20.3045	0.578407000614856	0.797024857033092	0.725707605617174	0.468018038265813	0.999996	N.S.
Bcl2a1d	34.426	-1.32704335040808	0.628720675212586	-2.11070416915966	0.0347977474224738	0.510203	N.S.		Ubtf	15.2925	0.549309479150002	0.9139578175991	0.601022791831901	0.547824805924487	0.999996	N.S.
Alas2	7.95067	3.73332644377324	1.77003583562881	2.10918127679995	0.0349289374032685	0.510203	N.S.		Gpatch8	14.9665	0.212781105591101	0.908933841567181	0.234099662549944	0.81490760790063	0.999996	N.S.
Tcf3	50.6029	1.33297524238319	0.633504828117934	2.1041279927468	0.03536728362061	0.510423	N.S.		Plekhm1	10.8299	-0.671100016553179	1.02239126445397	-0.656402338210112	0.511565286393967	0.999996	N.S.
Retreg3	20.1576	-1.37059637803375	0.65142946503594	-2.10398278186286	0.0353799489864863	0.510423	N.S.		Nsf	10.0519	-0.0361924541782465	1.06412476183925	-0.0340114763570495	0.972867999187105	0.999996	N.S.
Tubb4b	76.012	-1.00687462024622	0.481247978085785	-2.09221579330302	0.0364192163380127	0.524394	N.S.		Kansl1	11.1071	1.29834490610775	1.13752623219608	1.14137579368276	0.253713573474914	0.999996	N.S.
Rgs10	5.87854	3.29248062300425	1.57576444381055	2.08944974988921	0.0366672568506966	0.526941	N.S.		Limd2	63.5552	0.245706554465862	0.564936333282247	0.434927867071889	0.663614786366502	0.999996	N.S.
Appl2	3.67508	-3.15849812428694	1.51454112053216	-2.08544890691192	0.0370285713974113	0.531102	N.S.		Smarcd2	10.1889	0.962398740293188	1.08889636724248	0.883829507789037	0.376788254892998	0.999996	N.S.
Actn1	4.7826	-3.03252416544011	1.45546965753046	-2.0835365064123	0.0372023476857942	0.532562	N.S.		Cd79b	283.899	0.671151611503962	0.498638980992539	1.34596699633879	0.178313160529003	0.999996	N.S.
Glrx	5.65777	3.21098599712124	1.54365892081645	2.08011365323042	0.0375151095830345	0.535698	N.S.		Icam2	10.4242	-0.155232129490709	1.04648174384727	-0.148337159633588	0.882076690591278	0.999996	N.S.
Klf9	15.2489	-1.90180071508389	0.914698903563746	-2.07915490843414	0.0376031146444363	0.535698	N.S.		Pecam1	32.4037	-0.470782870321288	0.763690008989186	-0.616458071704267	0.537592236311986	0.999996	N.S.
Cd2	71.4867	1.08124440836716	0.5201368435456	2.07876911967373	0.0376385764815324	0.535698	N.S.		Ddx5	310.034	0.623316235594352	0.399002493407456	1.56218631686051	0.118244103098445	0.999996	N.S.
Wasl	21.3237	-1.63328514537797	0.786056228316352	-2.07782228108069	0.0377257308503522	0.535908	N.S.		Bptf	35.9385	0.576198902583077	0.694393759381655	0.82978698295931	0.40665923178675	0.999996	N.S.
Rps11	395.562	-0.859955970356787	0.414171498261687	-2.0763282214399	0.0378636048801904	0.536836	N.S.		Pitpnc1	10.2098	-1.72454314745562	1.13341452407762	-1.52154671642227	0.128122697279729	0.999996	N.S.
Mprip	22.568	-1.64515866274942	0.793258507149209	-2.07392501677889	0.0380862752690915	0.538961	N.S.		Slc16a6	10.699	-0.224456296032481	1.04693715932506	-0.214393284289558	0.830240378279478	0.999996	N.S.
Bcl6b	3.12549	-4.68168644751082	2.26959914983052	-2.0627811954637	0.0391334214338651	0.549342	N.S.		Fam104a	21.9256	0.494928055543532	0.795816604049145	0.621912200656935	0.533999602109825	0.999996	N.S.
Nsa2	79.4913	0.907332598349791	0.439488824064676	2.06451802336677	0.0389686268279338	0.549342	N.S.		Atp5h	88.1835	0.0155675127611439	0.505249091006674	0.0308115601556585	0.975419821127049	0.999996	N.S.
Flnb	5.7456	-2.51898935800084	1.22025250234334	-2.06431812527608	0.0389875635944387	0.549342	N.S.		Nt5c	15.3822	0.693534369029027	0.91312405148314	0.759518236216158	0.447542609391743	0.999996	N.S.
Cyp2d22	3.2937	-3.87363623819647	1.8791321928484	-2.06139634717491	0.0392652430651545	0.549342	N.S.		Jpt1	47.6669	0.160035739926459	0.597633983593953	0.267782194988415	0.788866976709169	0.999996	N.S.
Eln	11.7464	-8.18081676335919	3.96856900290349	-2.06140217226258	0.0392646877951327	0.549342	N.S.		Mif4gd	23.6646	-0.841293292807206	0.758847384568183	-1.10864623100195	0.267582825989914	0.999996	N.S.
Amotl2	3.12549	-4.68168644751082	2.26959914983052	-2.0627811954637	0.0391334214338651	0.549342	N.S.		Grb2	38.9028	0.580841578999417	0.712230315928286	0.815524930643224	0.414771900041541	0.999996	N.S.
Rras	17.9389	-2.03247106155348	0.986544733260157	-2.06019148755367	0.0393802383816118	0.549912	N.S.		H3f3b	526.371	0.483331298068001	0.372579456588977	1.2972569730306	0.194542783557068	0.999996	N.S.
A330069E16Rik	5.59248	4.30331982593087	2.09199179203086	2.05704431648525	0.0396819632001706	0.553081	N.S.		Wbp2	14.8836	0.326572466266022	0.907815685599682	0.359734328725876	0.719045817676644	0.999996	N.S.
Msh5	5.22825	4.37505615669219	2.12985838867673	2.05415354370597	0.0399608331191186	0.555921	N.S.		Jmjd6	15.7975	-0.913357974243777	0.887096204387828	-1.02960419594408	0.303195844770014	0.999996	N.S.
Oosp1	4.09662	-2.99393336797844	1.45839167002642	-2.05290076013956	0.0400822032953998	0.556282	N.S.		Srsf2	72.8928	-0.213014133691503	0.529523376584996	-0.402275221663063	0.687481488150592	0.999996	N.S.
Mgp	39.1	-3.44852110736464	1.68092451370554	-2.0515621488335	0.0402122339116788	0.556282	N.S.		Socs3	15.9088	-0.708631413602675	1.03597905718512	-0.684020983520762	0.493961915619049	0.999996	N.S.
Prdx2	76.1889	1.0756161795502	0.524272744343505	2.05163474766762	0.0402051726099569	0.556282	N.S.		Cyth1	10.6314	-0.337109003177439	1.05920816779338	-0.318265109189754	0.750283848177706	0.999996	N.S.
Pou2af1	53.769	1.46540055887034	0.715072104318578	2.04930460861256	0.0404323382962663	0.558283	N.S.		Cbx4	15.5954	1.01659803014775	0.926979413354786	1.0966781090301	0.272782129195704	0.999996	N.S.
Snca	5.41074	4.4197318272111	2.15825070347282	2.04783059729778	0.0405766011593788	0.559232	N.S.		Eif4a3	19.5982	-0.145376699942643	0.801150054245578	-0.181460013854135	0.856006516397539	0.999996	N.S.
Tal1	2.61763	-4.07520245353314	1.99341842998927	-2.04432867290941	0.0409210884717239	0.561887	N.S.		Actg1	133.362	0.0585743836862045	0.587011520212839	0.0997840445532765	0.920515775425317	0.999996	N.S.
Gm1673	2.61763	-4.07520245353314	1.99341842998927	-2.04432867290941	0.0409210884717239	0.561887	N.S.		Mcrip1	10.2796	0.549874291745717	1.11334520744024	0.493893796884408	0.621381185651265	0.999996	N.S.
Arpp21	4.08218	4.02544783490836	1.97095233518624	2.04238720695799	0.0411131377357274	0.563478	N.S.		Arhgdia	49.8386	-0.0314147145696644	0.576503946936651	-0.0544917597469916	0.956543373606282	0.999996	N.S.
Mrpl36	14.9192	1.91337199690739	0.937776343328541	2.04032871005903	0.041317597127784	0.564594	N.S.		Alyref	20.3091	0.0867377329937235	0.787150425814834	0.110192067677452	0.912257053041345	0.999996	N.S.
Dgkh	5.32323	-3.30348540127098	1.61933019755445	-2.04003198745999	0.0413471398794592	0.564594	N.S.		Sirt7	11.9239	0.633617217176833	1.03933572878494	0.609636712785368	0.542102486344791	0.999996	N.S.
Grasp	11.9405	-1.68510623801659	0.826374178534918	-2.03915645211001	0.041434415571764	0.564744	N.S.		Cenpx	13.5304	-0.464777636474683	0.937254247097859	-0.495892803808395	0.619970043586557	0.999996	N.S.
Gm13012	11.3716	2.26544295902937	1.11156145452473	2.03807261380614	0.0415426715075615	0.565179	N.S.		Csnk1d	17.17	-0.122721867855121	0.849084744058131	-0.144534298506628	0.885078574490242	0.999996	N.S.
Phactr2	4.25323	-3.26330555822555	1.60484278738126	-2.03341136208769	0.0420109803852408	0.567519	N.S.		BC017643	15.3947	0.467924966000236	0.961142258756277	0.486842568555599	0.62636990098876	0.999996	N.S.
Reep3	29.6217	-1.42391859257906	0.699832948838979	-2.03465497722183	0.0418856013752647	0.567519	N.S.		Xbp1	18.5577	0.344336655768584	0.894054539368883	0.385140548597463	0.700133287374842	0.999996	N.S.
Mtmr6	7.06269	-2.08102476844276	1.02322498951148	-2.0337900166378	0.0419727715378326	0.567519	N.S.		Dbnl	20.7695	1.20504688580447	0.867152019751833	1.38966047285381	0.1646320030429	0.999996	N.S.
Pxn	12.4796	-1.71478181504817	0.843345628554006	-2.03330847636967	0.0420213673455878	0.567519	N.S.		Ogdh	9.7617	0.128911524604597	1.14872037755893	0.112221848870251	0.910647505700883	0.999996	N.S.
Basp1	3.7985	-3.46648867341716	1.70656876720896	-2.03126222630132	0.0422284010246725	0.568241	N.S.		Zmiz2	14.0527	-1.17274339640105	0.919120927259598	-1.27594026163417	0.201976637252537	0.999996	N.S.
Dag1	8.35527	-1.9582619378097	0.963765742403148	-2.03188581171891	0.0421652172237774	0.568241	N.S.		Ccm2	22.0226	0.00715241920392072	0.794776563444871	0.00899928298454014	0.992819707966968	0.999996	N.S.
Hspa1a	335.904	4.52661718061116	2.23055021388248	2.02937246264999	0.0424203677209936	0.569788	N.S.		Rab1a	16.3083	1.01639694624694	0.888002661700158	1.1445877248847	0.252379979539623	0.999996	N.S.
Akap5	3.62594	-4.21495302184601	2.0786241372576	-2.02776103014321	0.0425846434483175	0.570807	N.S.		Sertad2	10.2506	0.22990607079621	1.04793244897164	0.219390163003181	0.826346132173565	0.999996	N.S.
Dnaja1	112.452	1.51595419550855	0.747837765101198	2.02711639643314	0.0426505104180122	0.570807	N.S.		Cct4	32.5321	0.389524408148338	0.66673286888997	0.584228596374512	0.559066524538457	0.999996	N.S.
Ormdl3	8.93491	2.58001656195976	1.27460744813043	2.02416560937572	0.0429531147901274	0.573819	N.S.		Usp34	23.3671	-0.347654891408861	0.738136929933705	-0.470989700298676	0.637648090088026	0.999996	N.S.
Lcn2	5.01903	4.31811808313799	2.13434586875644	2.02315760830924	0.0430569006909716	0.57417	N.S.		Bcl11a	12.9267	0.401564589496445	1.01651065850419	0.39504218291951	0.6928117570007	0.999996	N.S.
Lta4h	5.90101	3.15464732371289	1.56050936635	2.02154975275256	0.0432228875119289	0.575241	N.S.		Rtn4	18.8385	0.109198741846671	0.812925852492264	0.134328046662423	0.893143176188568	0.999996	N.S.
Rpl26	976.996	0.859189549087595	0.42515721486122	2.02087491180892	0.0432927155823434	0.575241	N.S.		Stk10	12.0252	0.89323910769246	1.00187634229156	0.891566224280113	0.372625480640638	0.999996	N.S.
Slc28a2	17.4992	-1.59257501305406	0.790260105591043	-2.01525422046069	0.0438780189829999	0.581974	N.S.		Rnf145	13.6585	-0.697396637584456	0.938912625341545	-0.742770539836725	0.457620614405944	0.999996	N.S.
Chst3	28.1398	1.52586541961861	0.758596858330941	2.01143124027143	0.0442799263306601	0.586254	N.S.		Clint1	28.6286	1.26465984911116	0.730242770105199	1.73183481012618	0.0833029783378568	0.999996	N.S.
Bcr	8.54209	2.56118886835499	1.27496475692613	2.0088311103829	0.0445550477466059	0.588843	N.S.		Mgat1	11.1446	0.559451946088137	1.02600555685655	0.545271848041615	0.585566563106886	0.999996	N.S.
Eps8	8.96748	2.6933161548133	1.34184137722421	2.00717923931129	0.0447305813519824	0.590109	N.S.		Rnf130	21.1214	0.451954805346589	0.779097457450398	0.580100475267387	0.561846863281455	0.999996	N.S.
Rnase6	21.5995	1.88902610912599	0.942796163647941	2.00364212537397	0.0451084099399511	0.594034	N.S.		Hnrnph1	36.9455	-0.242192078748145	0.649558251704085	-0.372856596175578	0.709255177504039	0.999996	N.S.
Fscn1	8.28141	-7.6693810878318	3.83040810725115	-2.0022360210948	0.0452593532999053	0.594964	N.S.		Clk4	19.7113	0.00970754842220796	0.79848677990013	0.0121574316151134	0.990300011963994	0.999996	N.S.
Runx1	17.8859	1.73680970598586	0.868474163900823	1.99984038464062	0.0455175022226875	0.597156	N.S.		Nhp2	16.6848	-0.258580694124098	0.857055467529434	-0.301708237005346	0.762874488514341	0.999996	N.S.
Fry	8.30613	-2.0426710131142	1.02174790151604	-1.99919276573344	0.0455875010052307	0.597156	N.S.		Sar1b	14.8796	-0.0346903559815035	0.890029233483144	-0.0389766478183443	0.968909006804181	0.999996	N.S.
Hsph1	8.38698	3.66528123457468	1.83467439635105	1.99778295367532	0.0457401961956781	0.598098	N.S.		Ppp2ca	46.8266	0.538802533818939	0.588666130186748	0.915293926708522	0.360037346582071	0.999996	N.S.
Clic1	226.696	0.692299448837005	0.34693226903504	1.99548877584253	0.0459895971175523	0.600298	N.S.		Skp1a	11.7919	1.13955227487445	1.0158750650258	1.12174450786968	0.261971086629715	0.999996	N.S.
Gmfb	13.3295	1.84672626265304	0.927010722024138	1.9921304239294	0.0463567496259055	0.604025	N.S.		Vdac1	10.7491	0.567929804764711	1.17192589139947	0.484612387978315	0.627951324591867	0.999996	N.S.
Cyp20a1	4.28168	-2.58717335270719	1.30235309025272	-1.98653757730567	0.0469736646501974	0.610988	N.S.		Aff4	20.4345	0.216177862377796	0.872015125689922	0.247906092462284	0.804207065924742	0.999996	N.S.
Frg1	49.2961	1.01901281012278	0.513255724829942	1.9853900518312	0.0471010919257647	0.61157	N.S.		Fnip1	17.0607	1.38503730887944	0.890565284375109	1.55523388703759	0.119890376433839	0.999996	N.S.
Vangl2	5.35192	3.12276907979523	1.57981421925205	1.97666854858015	0.0480791081558731	0.622245	N.S.		Rapgef6	21.3927	-0.506127146448875	0.803155748969428	-0.630173097930649	0.528581338324125	0.999996	N.S.
Hist1h4m	3.88358	3.85086808603537	1.94899958436046	1.97581780772878	0.0481754158049285	0.622245	N.S.		Hint1	66.739	0.0193231815342859	0.520427420992703	0.0371294454420317	0.970381794142235	0.999996	N.S.
Ripk1	10.5919	-1.72058419391587	0.870767822298867	-1.97593910782492	0.0481616741954553	0.622245	N.S.		Gm2a	27.3487	0.739573168810083	0.734235921362321	1.00726911785773	0.313805466072272	0.999996	N.S.
Hist1h1d	3.63061	3.82629387355362	1.93912477262084	1.9732066381588	0.0484720244933348	0.623183	N.S.		G3bp1	31.4601	-0.48762724255108	0.664907784335782	-0.733375746289693	0.463329287699239	0.999996	N.S.
Tcf4	75.5428	-1.21669992531805	0.616688991946555	-1.97295547870504	0.0485006349490298	0.623183	N.S.		Larp1	12.755	-0.14524629162863	0.955295572962547	-0.152043300251246	0.87915278397104	0.999996	N.S.
Arhgef1	38.5454	-1.04168138151682	0.527778672278334	-1.97370874616826	0.0484148700977032	0.623183	N.S.		Cnot8	10.9306	0.972330892318435	1.06669838086208	0.911533109793058	0.362014548397459	0.999996	N.S.
Ccnyl1	4.69079	-3.04586309458315	1.54454596371549	-1.97201194793593	0.0486082425978487	0.623483	N.S.		Trim11	14.8977	-0.450766975812042	0.90738965283906	-0.496773325992502	0.619348907319281	0.999996	N.S.
Taf1d	38.634	1.44679164048975	0.733957075148132	1.9712210556697	0.0486985965416676	0.623561	N.S.		Mprip	16.3252	-1.07753999816628	0.946708238338988	-1.13819649447314	0.255038442153977	0.999996	N.S.
Cggbp1	58.3632	1.0639509228671	0.540698182053139	1.9677353432687	0.0490984969901062	0.627596	N.S.		Alkbh5	20.8808	-0.374001931749326	0.77552597662902	-0.48225584057803	0.629624213104341	0.999996	N.S.
Cdkn2d	34.5994	1.14911411492147	0.584267123448725	1.9667615527272	0.0492107069505774	0.627946	N.S.		Tnfrsf13b	15.5782	1.11373031877929	0.909638632959317	1.22436567492302	0.220814311974249	0.999996	N.S.
Zfp622	24.385	1.57822582952209	0.806204751724988	1.95759926513117	0.0502770536672858	0.639348	N.S.		Grap	25.4415	0.275257192702676	0.8074873320006	0.340881128154307	0.733193072410081	0.999996	N.S.
Babam1	8.28485	2.43850410945617	1.24521841469639	1.95829428851703	0.0501954906118309	0.639348	N.S.		Stx8	12.2276	0.261410488414493	0.989350624573733	0.264224312313062	0.79160707805042	0.999996	N.S.
Cdkn1b	62.7722	1.01823364289671	0.52135554598645	1.95305037173839	0.0508136267535831	0.645063	N.S.		Borcs6	11.6459	-0.272961850922101	0.990370337901884	-0.275615939286283	0.78284306591336	0.999996	N.S.
Igfbp5	2.56755	-3.46047734995028	1.77685131407647	-1.94753343880599	0.0514708148685622	0.64611	N.S.		Vamp2	10.8977	0.0232010506086824	1.01984074106533	0.0227496800965673	0.981849947088343	0.999996	N.S.
Xpr1	5.11338	3.05003229703047	1.56469647688524	1.94928047841075	0.0512619385823254	0.64611	N.S.		Per1	18.256	-0.00851691713280215	0.830325575468637	-0.0102573224099417	0.991815984324529	0.999996	N.S.
Ttll4	4.31445	-2.73742261280821	1.4058885963205	-1.94711204000986	0.0515213038633137	0.64611	N.S.		Trp53	25.2939	0.0366417248723816	0.73975168356858	0.049532465672293	0.960494965079486	0.999996	N.S.
Hsp90b1	172.208	0.88410769185481	0.456400673493116	1.93713055918211	0.0527293859400419	0.64611	N.S.		Tmem256	11.9506	-0.915137210740399	0.993050770831317	-0.92154121180965	0.356767935201922	0.999996	N.S.
Smtnl2	3.65037	3.86464759674002	1.99335771129166	1.93876270919573	0.0525302388244052	0.64611	N.S.		Ctdnep1	9.85223	-0.079953923513466	1.06171749377639	-0.0753062127940268	0.939971078426504	0.999996	N.S.
Foxc1	2.60555	-4.20324723935316	2.1654947274107	-1.94101014708035	0.0522570465961332	0.64611	N.S.		Gabarap	89.393	0.296920594712741	0.482352356459302	0.615567832802312	0.538179786990772	0.999996	N.S.
Bmp6	5.97138	-7.18750466565672	3.69760444496241	-1.9438273543426	0.0519162739242848	0.64611	N.S.		Phf23	17.3567	1.35376254214608	0.869266655461885	1.55736163769766	0.119384648813003	0.999996	N.S.
Tnfrsf19	3.51932	3.77898975368308	1.95075464021729	1.93719377915315	0.0527216604113327	0.64611	N.S.		Psmb6	35.0495	-0.448791652855156	0.644221512301929	-0.696641829378743	0.486026971369888	0.999996	N.S.
Sema3g	5.00354	-3.65439385705694	1.87697191576464	-1.94696245924821	0.0515392355272113	0.64611	N.S.		Rnf167	10.6036	0.52286484211735	1.04166440797818	0.501951336834296	0.615701752307265	0.999996	N.S.
Smdt1	66.699	0.866487150497313	0.447146157340194	1.93781638570155	0.0526456279406093	0.64611	N.S.		Txndc17	22.4395	-0.351784055194794	0.785435593905319	-0.44788402502319	0.65423689812161	0.999996	N.S.
Son	166.07	0.834017548410606	0.430000419173351	1.93957380323943	0.0524315071345282	0.64611	N.S.		Ube2g1	15.3541	-0.209825300513267	0.882084325559683	-0.237874423604719	0.811978493197071	0.999996	N.S.
Unc93b1	96.8995	0.983600959575084	0.506663961940477	1.94132804671558	0.0522184996974291	0.64611	N.S.		Atp2a3	21.9159	0.0615665731710394	0.769172676335694	0.0800425899998683	0.936203382694691	0.999996	N.S.
Hnrnpa3	77.1302	1.04471164753207	0.535843150428893	1.94965942309028	0.0512167256866002	0.64611	N.S.		Smg6	12.2391	0.299841357688649	0.990026460204103	0.302861963534625	0.7619950594568	0.999996	N.S.
Cyp4b1	5.97138	-7.18750466565672	3.69760444496241	-1.9438273543426	0.0519162739242848	0.64611	N.S.		Prpf8	16.7031	-0.104707092698081	0.872231903765201	-0.120045015833619	0.904447488293332	0.999996	N.S.
Tdrd7	3.65439	-2.94299461273186	1.50875656219211	-1.95060932060233	0.0511035376116411	0.64611	N.S.		Pitpna	33.5368	0.104488949896777	0.654235909413623	0.159711425792002	0.873108399962957	0.999996	N.S.
Pde4b	53.9735	-1.04925636235004	0.540842602159438	-1.94004014876165	0.052374810778352	0.64611	N.S.		Myo1c	15.0589	0.282801323404554	0.926618670931905	0.305197091614978	0.760216047363705	0.999996	N.S.
Pik3r3	2.60555	-4.20324723935316	2.1654947274107	-1.94101014708035	0.0522570465961332	0.64611	N.S.		Crk	11.9401	-0.793789065008771	0.999636638247543	-0.79407760243798	0.427150255678096	0.999996	N.S.
Pkp3	8.76223	2.48520206093597	1.28121833281184	1.93971784300167	0.0524139899025954	0.64611	N.S.		Ywhae	56.7319	0.253440545458693	0.551545022940001	0.459510166745287	0.645867852899316	0.999996	N.S.
Fcer2a	82.8734	-0.854170921661676	0.440304999761997	-1.93995281026423	0.0523854251279589	0.64611	N.S.		Ssh2	22.2956	-0.395031616615785	0.754277504561335	-0.523721858635468	0.600472009967047	0.999996	N.S.
Msmo1	5.78218	-2.23187818458111	1.14944172500289	-1.94170625272499	0.0521726713294244	0.64611	N.S.		Sdf2	13.5708	0.04773528203925	1.00276507005529	0.0476036545993948	0.962032119384524	0.999996	N.S.
Prag1	4.90598	-2.74612242323622	1.40937201906649	-1.94847235938112	0.0513584690259913	0.64611	N.S.		2610507B11Rik	9.83004	-0.198446585750592	1.07123991479201	-0.185249431999668	0.85303339886769	0.999996	N.S.
Mif4gd	35.3084	-1.08860695236068	0.56253602379021	-1.93517731544719	0.052968540436831	0.647967	N.S.		Unc119	11.5099	-0.0882761072160958	1.01566305900615	-0.0869147562602857	0.930739270108524	0.999996	N.S.
Pwwp2b	2.91316	-3.501644286143	1.81116480425131	-1.93336590790836	0.053191137925305	0.649617	N.S.		Suz12	13.8114	1.08965741962046	0.988550958980566	1.10227743923708	0.270341074454293	0.999996	N.S.
Bsg	56.1094	-0.888404632209806	0.459751791616335	-1.93235708573635	0.0533154469678274	0.650062	N.S.		Slfn5	25.9047	-1.09660093015377	0.904957546309725	-1.21177057932224	0.225600213258893	0.999996	N.S.
Hist1h1c	33.4266	1.46032866507463	0.757733582548156	1.92723233958265	0.0539506813798789	0.656725	N.S.		Slfn2	57.325	-0.920013644342484	0.554442944596377	-1.6593477350717	0.0970457415093035	0.999996	N.S.
Zranb2	20.9541	1.4101859890362	0.733692572905104	1.92203934060894	0.0546008077591465	0.662266	N.S.		Taf15	11.3441	0.00177562184195983	1.0127303004455	0.00175330178348445	0.998601068293265	0.999996	N.S.
Gmfg	140.252	0.77246619564615	0.402021342165703	1.92145569059804	0.0546742833633476	0.662266	N.S.		Supt4a	56.7194	-0.0741609404438988	0.5553059832074	-0.133549687355342	0.89375867133768	0.999996	N.S.
Ndufa13	82.7421	0.856983190131532	0.445765699233608	1.92249693416276	0.0545432589968758	0.662266	N.S.		Srsf1	11.6111	-0.201098206128454	1.02467880111266	-0.196254871194847	0.844410682011518	0.999996	N.S.
Pax5	94.0867	1.03641731352944	0.540085491315307	1.91898751252395	0.0549859142293326	0.664952	N.S.		Vezf1	17.1527	0.538607443618275	0.891487958616233	0.604166818421531	0.545732739144585	0.999996	N.S.
Rfwd3	6.54716	-2.10590418934368	1.09852258180302	-1.91703313543836	0.0552337221834406	0.666859	N.S.		Mrps23	10.1867	-0.433976733278165	1.04478718422931	-0.415373331362489	0.677868626363424	0.999996	N.S.
Chd7	16.2872	-1.34194338329418	0.700917639027099	-1.91455216501163	0.0555496404899879	0.669012	N.S.		Trim25	31.0491	-0.360514320984015	0.686176462218986	-0.525395930688395	0.599307981786346	0.999996	N.S.
Gpd1l	17.38	1.94521420350891	1.01619474165356	1.91421400227248	0.0555928173464207	0.669012	N.S.		Spag9	27.7335	-0.591353319042719	0.728811035688024	-0.811394572921718	0.417139114764397	0.999996	N.S.
Plxnc1	7.05026	-2.26339623679035	1.18520399051967	-1.90971027341709	0.0561705274838896	0.672683	N.S.		Tob1	14.5893	0.0823424714303004	0.903279806486762	0.0911594290484198	0.927365911608196	0.999996	N.S.
Cebpd	8.9519	-2.95056116698946	1.54449200522571	-1.91037645841246	0.056084759716086	0.672683	N.S.		Lrrc59	12.6954	0.242435232058052	0.968843069729976	0.250231683161671	0.802408184840823	0.999996	N.S.
Car3	4.9781	-3.78666266787942	1.98255871800147	-1.90998765055321	0.0561348033953783	0.672683	N.S.		Spop	19.0457	-0.116668657682255	0.803230868477751	-0.145249220692129	0.884514105459431	0.999996	N.S.
Cd79b	545.937	0.869689293050086	0.456941323353494	1.90328440130438	0.0570034451271417	0.681555	N.S.		Gngt2	20.3286	0.201015328528538	0.788385243818724	0.254970942321135	0.798745542318125	0.999996	N.S.
Ndufa7	67.5524	1.12366899725621	0.591270294899425	1.90043201383446	0.05737644901583	0.684857	N.S.		Snf8	10.6219	0.732389361298994	1.05023690537917	0.697356336982442	0.485579819444479	0.999996	N.S.
Upf2	24.8552	1.37619755472225	0.724674778487978	1.89905540467913	0.0575571917014815	0.684857	N.S.		Cbx1	10.9045	0.199914923293422	1.0343907045441	0.193268290613199	0.846748858548514	0.999996	N.S.
Zc3h15	47.8691	1.14726347264472	0.603978021651451	1.89951195493467	0.0574971962827647	0.684857	N.S.		Psmb3	28.0225	1.02625902838501	2.09079026856936	0.49084742922935	0.623534361502268	0.999996	N.S.
Myh9	65.5562	-0.872077633836941	0.459485689899384	-1.89794296755554	0.0577035953753762	0.685496	N.S.		Rpl19	940.562	0.0740690453304348	0.399544842875755	0.185383559946155	0.852928202190546	0.999996	N.S.
Dusp2	188.619	0.805221480108835	0.425477670956	1.89251172288218	0.0584228332157287	0.692929	N.S.		Cdk12	14.0671	1.53625664923295	0.990279272753186	1.55133677085034	0.120820999201052	0.999996	N.S.
Rap2b	7.91549	2.39086727103979	1.26508383631343	1.88988840297494	0.0587728868844572	0.694853	N.S.		Rara	10.9496	-0.191836636748821	1.01995012993483	-0.188084329928051	0.850810544781976	0.999996	N.S.
Zdhhc18	29.6512	-1.13690412046598	0.601562720823597	-1.88991784416003	0.0587689486351477	0.694853	N.S.		Eif1	440.045	0.082093785318575	0.378148029525443	0.217094309394125	0.828134848664826	0.999996	N.S.
Egln1	13.0105	-1.52127620438161	0.80618461481918	-1.88700723930687	0.059159351955435	0.698307	N.S.		Rpl27	329.01	0.55269789823663	0.39564299840452	1.39696115049541	0.162425254023968	0.999996	N.S.
Mospd2	3.79845	-2.80892314523527	1.49045010315601	-1.88461400974606	0.0594819694567564	0.700997	N.S.		Ifi35	11.0442	-0.104985563988568	1.0109104196819	-0.10385248974049	0.917286410844588	0.999996	N.S.
Rps21	1390.19	0.547780014856411	0.29086836046593	1.88325747764021	0.0596654830421507	0.702042	N.S.		Cd300lg	13.9335	-1.73792653868431	1.10306566008225	-1.57554223794324	0.115131336969307	0.999996	N.S.
Gab1	2.66724	-3.66385364037117	1.94775216623967	-1.88106767579399	0.0599627134167863	0.704419	N.S.		Hexim1	25.1047	0.900557276990278	0.767416857188589	1.17349165392254	0.240598701828173	0.999996	N.S.
Arl4d	3.76221	-2.90065579149777	1.54459922882689	-1.87793424816145	0.0603901605112162	0.705484	N.S.		Fmnl1	16.3755	0.471633714284988	0.895342867844042	0.526763244812199	0.598358009961917	0.999996	N.S.
Sorbs1	4.31886	-3.19771508271879	1.70211829832396	-1.87866794327252	0.0602898475648292	0.705484	N.S.		Ddx42	13.4089	0.169571224654411	0.958850211777978	0.176848503104545	0.859627389481876	0.999996	N.S.
Rfc3	13.1362	1.81963478479328	0.969123324968083	1.87760911115539	0.0604346584144008	0.705484	N.S.		Psmc5	13.3567	-0.462335473423552	0.930774855986231	-0.496721060361767	0.619385768860319	0.999996	N.S.
Mvp	6.51092	-2.15473465427907	1.14656305985905	-1.87929886258847	0.0602036969273587	0.705484	N.S.		Psmd12	10.3335	-0.16312490098026	1.04367820877162	-0.156298080777458	0.875798069066351	0.999996	N.S.
Spen	18.3058	-1.61891853205478	0.86319904741717	-1.87548693073613	0.0607257658000134	0.707766	N.S.		Gna13	34.6846	0.282620837601238	0.642035248476511	0.440195204658732	0.659795732561242	0.999996	N.S.
Baiap2	2.593	-3.29591392750124	1.75976084317674	-1.87293287055497	0.0610776554226147	0.710748	N.S.		Prkar1a	37.6114	0.0862042363485152	0.62882693129679	0.137087379783085	0.890961727762457	0.999996	N.S.
Ddah2	11.4958	1.87878090800821	1.00572347987154	1.86808893857005	0.0617496751066103	0.715722	N.S.		Rpl38	196.094	-0.0484204404093737	0.427659369642457	-0.113221979562509	0.909854570540018	0.999996	N.S.
Hist4h4	3.8993	3.78662931941537	2.0259132988153	1.86909741973148	0.061609261949924	0.715722	N.S.		Slc9a3r1	10.5283	0.0121246094224062	1.0535652776766	0.0115081710448396	0.990818010674743	0.999996	N.S.
Cox6a2	3.40491	3.76433891544839	2.01542720337504	1.8677622834229	0.061795212810187	0.715722	N.S.		Mrps7	12.153	-0.697136064702755	0.985903649355888	-0.707103645633332	0.479502070600311	0.999996	N.S.
Insig2	13.5649	-1.43063276164527	0.766771474924734	-1.86578766742164	0.0620710784335565	0.715888	N.S.		Ubald2	21.1516	-0.935973148552879	0.810255144550127	-1.15515853845341	0.248025509971311	0.999996	N.S.
Cdk2	11.1256	-1.55486334427699	0.833446437774544	-1.86558280629138	0.0620997570073547	0.715888	N.S.		Mettl23	11.2766	0.4910051786917	1.13645856702059	0.432048464361483	0.665706189616838	0.999996	N.S.
Chordc1	16.8583	1.64788222416878	0.883134035125587	1.86594804256914	0.0620486351147525	0.715888	N.S.		Tnrc6c	17.4893	0.0684608260559378	0.83281695048531	0.082203929706334	0.934484548570437	0.999996	N.S.
Ica1	2.62971	-4.06068757677929	2.17832758389593	-1.86413081613591	0.0623033359424715	0.716005	N.S.		Rnf213	9.94386	-0.557888837961945	1.1521937032371	-0.484197089772795	0.628246002079501	0.999996	N.S.
Fhl1	2.62971	-4.06068757677929	2.17832758389593	-1.86413081613591	0.0623033359424715	0.716005	N.S.		Ndufaf8	9.91197	-0.13954974198092	1.05888855782661	-0.131788884627622	0.895151278645453	0.999996	N.S.
Mrpl55	7.04222	2.6607205400264	1.43235550074779	1.85758391589052	0.0632281243372871	0.723263	N.S.		Rab10	18.0191	0.838736526031935	0.839690311209899	0.998864122682814	0.317860518172465	0.999996	N.S.
Rbm39	152.949	0.803186717687694	0.432167926556778	1.85850607676267	0.0630971812448264	0.723263	N.S.		Rhob	20.5205	-0.448581871275566	0.926030791736289	-0.484413558683598	0.628092397787907	0.999996	N.S.
Pdap1	43.2564	1.17720004744491	0.633685555458019	1.85770377327607	0.0632110923887769	0.723263	N.S.		Ywhaq	35.9207	0.0782955124772	0.638951332869264	0.122537521168643	0.902473332284573	0.999996	N.S.
Tra2b	124.087	0.933950339222108	0.503169534635687	1.85613451318813	0.0634343874523711	0.724503	N.S.		Rps7	923.026	0.028114279071149	0.376711524459405	0.0746307910582083	0.940508474709701	0.999996	N.S.
Snx6	16.5773	1.52696654378409	0.825192524621103	1.85043671412948	0.0642506315153477	0.731568	N.S.		Hbp1	17.6639	0.525240914584638	0.857800458905782	0.612311300526279	0.540331814416454	0.999996	N.S.
Cwc15	45.8211	1.09221238254047	0.59005683425242	1.8510291198038	0.0641653639467054	0.731568	N.S.		Tspan13	74.3314	-0.220960459325361	0.555208066274202	-0.397977754192488	0.690646583833601	0.999996	N.S.
Cox7a2l	131.472	0.998451662494758	0.540241945382966	1.84815649919033	0.0645797063516831	0.733066	N.S.		Ifrd1	25.003	0.143042802210876	0.729314555573032	0.196133206334386	0.844505906088149	0.999996	N.S.
Dpp4	15.8661	1.6380014275525	0.886291342292031	1.84815235057637	0.064580306334389	0.733066	N.S.		Dnajb9	15.9023	1.19139058917437	0.914961385556556	1.30212116924439	0.192874967584201	0.999996	N.S.
Ctnna1	11.1842	-2.03562176725868	1.10196664886924	-1.84726259124765	0.0647090918417611	0.733403	N.S.		Strn3	10.8757	0.549828505109808	1.06192937106245	0.517763723362988	0.604623131723622	0.999996	N.S.
Rrm2b	12.8027	2.25931389886786	1.23127114482233	1.83494424308455	0.0665139513086474	0.751708	N.S.		Hectd1	19.8519	-0.385551702832519	0.798580523323447	-0.482796276107475	0.629240395177988	0.999996	N.S.
Igkv12-46	3.31907	3.72668879527572	2.03174895530885	1.8342270020802	0.0666203048040084	0.751708	N.S.		Sptssa	10.6183	1.5641396546232	1.09259325278718	1.43158458157519	0.152262744806347	0.999996	N.S.
Leprotl1	10.3709	1.97122086297428	1.07472156760132	1.83416888838834	0.0666289281130703	0.751708	N.S.		Baz1a	28.3398	0.52128024716683	0.725458655832028	0.718552660411742	0.472416590358323	0.999996	N.S.
Nifk	13.1135	-1.46090910355091	0.797237694891694	-1.83246365909651	0.0668823712576946	0.751907	N.S.		Nfkbia	87.133	-0.0223663051053016	0.534331518460993	-0.0418584798623187	0.966611515637626	0.999996	N.S.
Msh3	6.19876	2.60034792831317	1.41940313757822	1.83200097242977	0.0669512757322189	0.751907	N.S.		Trappc6b	16.2518	-0.450784798173295	0.864907756042391	-0.521194075349697	0.602231580980879	0.999996	N.S.
Eif3k	131.289	0.758279075422622	0.413780313378917	1.83256440895058	0.0668673750768507	0.751907	N.S.		Fkbp3	18.2559	0.262116380240853	0.872551068720433	0.300402337052017	0.763870281252091	0.999996	N.S.
Nek7	25.4261	-1.14771563033914	0.629108305996897	-1.82435300789814	0.0680987214305639	0.759919	N.S.		Rps29	1165.95	0.573625915276994	0.402610972268193	1.42476473516197	0.154225219324721	0.999996	N.S.
Rgs2	81.03	1.17171413507136	0.641803459455021	1.82565880225436	0.0679016724415909	0.759919	N.S.		Rpl36al	18.5626	-0.70327888666332	0.858357006733245	-0.81933144501246	0.412597336589739	0.999996	N.S.
Nsrp1	24.3134	1.58659775213136	0.870889268913111	1.82181341390447	0.0684833017179819	0.759919	N.S.		Nemf	11.3972	0.162566023097523	0.999310880185395	0.162678127818806	0.870771869036568	0.999996	N.S.
Tnfaip1	8.79615	-1.9849715692574	1.09037803020006	-1.82044347398783	0.0686914970187599	0.759919	N.S.		Max	21.0129	-0.527796622148589	0.771327688790564	-0.684270291108271	0.493804503324246	0.999996	N.S.
H3f3b	951.792	0.557159311160397	0.305946449602323	1.82110075761495	0.0685915421505851	0.759919	N.S.		Atp6v1d	10.5253	-0.295553454447163	1.03110732723966	-0.286636945194036	0.77439032271207	0.999996	N.S.
Acyp1	11.3781	1.85462762879635	1.01696000815298	1.82369770092018	0.0681977866322973	0.759919	N.S.		Erh	25.9103	-0.315438674274554	0.729655490821485	-0.432311794048746	0.66551481638325	0.999996	N.S.
Dock9	7.31816	-2.55902789961348	1.40535388902266	-1.82091352192659	0.0686200033956064	0.759919	N.S.		Elmsan1	20.2913	0.971681603459835	0.834074013934882	1.16498246825335	0.244026089465943	0.999996	N.S.
Mapk3	13.9818	-1.59764832866133	0.875823144969972	-1.82416774189738	0.0681267167778306	0.759919	N.S.		Npc2	37.8413	0.867673340676634	0.691787243624568	1.25424882964092	0.20975157660518	0.999996	N.S.
Tmsb4x	3980.94	-0.634827349990887	0.348327989039526	-1.82249882285185	0.0683793321857925	0.759919	N.S.		Tmed10	28.3032	0.430025974326704	0.709851365867727	0.605797206294077	0.544649425097715	0.999996	N.S.
Pgrmc1	18.4625	-1.40023674713998	0.768217812058968	-1.82270799395692	0.0683476289211538	0.759919	N.S.		Irf2bpl	16.0341	-0.340832288408782	1.00545275105445	-0.338983893625375	0.734621863612108	0.999996	N.S.
Gtf3c6	8.73893	2.16817929882787	1.1931969636672	1.81711768035693	0.0691990961009349	0.761374	N.S.		Snw1	20.8126	0.0953393747026028	0.779350520579277	0.122331829112963	0.902636225309374	0.999996	N.S.
Bmp4	2.35963	-4.72234216221038	2.59990566203889	-1.81635135118982	0.0693164927486688	0.761374	N.S.		Foxn3	50.4712	0.546099414150282	0.579129396872397	0.942966143835049	0.345698220486601	0.999996	N.S.
Gm11808	18.6408	1.68741951163797	0.929085739410046	1.81621505966656	0.0693373888468766	0.761374	N.S.		Ppp4r3a	11.4984	0.0338119427980925	1.00133606463871	0.0337668281330625	0.973063088167821	0.999996	N.S.
Galnt7	7.91623	2.46597845763785	1.35775166839492	1.81622200512781	0.0693363238496896	0.761374	N.S.		Lgmn	15.2826	-0.510830490329475	0.879636976707692	-0.58072875954057	0.561423275486456	0.999996	N.S.
Dnajb1	64.611	1.63100714232073	0.897289066767043	1.81770535575263	0.0691091787329705	0.761374	N.S.		Ddx24	15.2884	0.240356409961291	0.964866711586039	0.249108407487906	0.803276926187927	0.999996	N.S.
Ccl2	2.3631	-4.29485293896315	2.37136547266664	-1.81113075503015	0.0701206138045208	0.765739	N.S.		Ifi27l2a	93.7872	-0.797271921869717	0.491827232903368	-1.62104061859942	0.105008927744067	0.999996	N.S.
Dusp1	56.2633	-1.11956446503554	0.618237800176769	-1.81089617088348	0.0701569254364589	0.765739	N.S.		2010107E04Rik	45.6814	0.400862338260133	0.623557461082238	0.642863510227913	0.52031266851138	0.999996	N.S.
Ung	4.45466	-2.27873759244975	1.25768870806053	-1.81184547324415	0.0700100765663949	0.765739	N.S.		Akt1	14.5073	-0.108872591716687	0.898788147015513	-0.121132651869304	0.903585967139099	0.999996	N.S.
Arpc1a	26.5177	-1.07268119796481	0.592549583648136	-1.81028090739792	0.0702522363061827	0.765739	N.S.		Gpr132	27.2685	-1.05082347109761	0.737719521837116	-1.42442139592671	0.154324524226552	0.999996	N.S.
Zfpm1	16.5048	1.7236524514391	0.951426180973591	1.81165127248789	0.0700400972025711	0.765739	N.S.		Ighd	106.442	0.0698568393818478	0.581518864939145	0.120128242768458	0.904381559895005	0.999996	N.S.
Slc39a3	2.65469	-3.04439701369648	1.68597512957405	-1.80571881535739	0.0709622721433508	0.767824	N.S.		Asxl2	10.1821	0.333747306153503	1.06474453203752	0.313452942101367	0.753936567235086	0.999996	N.S.
Ppp1r14b	56.7608	1.00324801750592	0.555181122200052	1.80706435681797	0.0707522453057028	0.767824	N.S.		Itsn2	16.0801	-0.488026916154118	0.870978340651819	-0.560320381548054	0.575260927748777	0.999996	N.S.
1700037H04Rik	3.67542	3.6814733079366	2.03844933185981	1.80601658839258	0.070915748476539	0.767824	N.S.		Sf3b6	22.3911	0.116803180745412	0.808566753942339	0.14445706575977	0.885139557341347	0.999996	N.S.
Herpud1	39.108	1.2023140069245	0.665485064204538	1.80667316457604	0.0708132542455988	0.767824	N.S.		Pum2	25.0106	-0.0447537407287235	0.727298372649622	-0.0615342236580031	0.950933759499525	0.999996	N.S.
Fam46a	15.468	1.70072253464386	0.940638398936871	1.80805135806283	0.0705985076929359	0.767824	N.S.		Laptm4a	43.3297	-0.986377546026447	0.623530691074582	-1.58192300739285	0.113667147939943	0.999996	N.S.
Eif3b	26.6057	-1.10655430225912	0.613188226168456	-1.80459156754117	0.0711386185912901	0.768609	N.S.		Smc6	26.2247	0.075682575031214	0.720442025404639	0.105050194689443	0.916335979423678	0.999996	N.S.
Ddit4	11.9921	1.9700311602899	1.09211869315826	1.80386177128132	0.0712529792536348	0.768722	N.S.		Rock2	16.9359	0.64367159755805	0.861420208927154	0.747221380329239	0.454929940344041	0.999996	N.S.
Ighg1	152.036	-7.56353629950088	4.20129300276099	-1.80028774344715	0.0718152152092466	0.768983	N.S.		Pdia6	30.4572	-0.0844116330597954	0.689780659532488	-0.122374601104367	0.902602352690859	0.999996	N.S.
Sec61b	114.561	0.703804846884569	0.390351149327606	1.80300441819346	0.0713875208060188	0.768983	N.S.		Sypl	27.5311	0.417394217079144	0.755033694007222	0.552815351675089	0.58038985527375	0.999996	N.S.
Nfia	8.56496	-1.85769402738824	1.03243780484485	-1.79932778388273	0.0719668455975155	0.768983	N.S.		Twistnb	12.6373	0.0384708023990924	0.996653004311458	0.0385999964206902	0.969209305147885	0.999996	N.S.
Tgfbr3	2.97879	-3.78078761072008	2.09813158243457	-1.80197831364468	0.0715488175991998	0.768983	N.S.		Pnpla8	11.4716	0.632257590111774	1.01874782110971	0.620622274728466	0.53484818026512	0.999996	N.S.
Nop53	71.2666	0.881071545374184	0.489241829064019	1.80089169206931	0.0717199527179869	0.768983	N.S.		Psma6	23.3143	-0.186382726545987	0.781324712381503	-0.23854707728095	0.811456806584273	0.999996	N.S.
Nsmce1	25.1462	1.23349826260213	0.68562345119754	1.7990899530167	0.0720044526707482	0.768983	N.S.		Pnn	30.6531	-0.125630881635819	0.675404533771619	-0.186008348114375	0.852438214730312	0.999996	N.S.
Ldha	65.4433	-0.879292191734233	0.488495785365051	-1.79999954570159	0.0718607099597439	0.768983	N.S.		Mia2	12.4048	-0.325799314677101	0.967872271508519	-0.336613956477246	0.736407933867079	0.999996	N.S.
Alyref2	7.50602	2.33286777598128	1.2978222405827	1.79752488671628	0.0722523308849379	0.770518	N.S.		Mgat2	11.2169	0.341527035944318	1.06057520837154	0.322020572655772	0.747437109246128	0.999996	N.S.
Ly6a	110.296	-1.35263933318257	0.753492864007203	-1.79515878357362	0.0726284052148306	0.773414	N.S.		Arf6	35.3266	0.138980168500358	0.648379224623555	0.214350126010051	0.830274031383957	0.999996	N.S.
Ywhaz	116.204	0.742562857791062	0.414425025297962	1.79179058324766	0.0731665178126522	0.774686	N.S.		Actr10	11.1193	-0.409945237347521	1.00873048443288	-0.406397192980639	0.684450781849752	0.999996	N.S.
Cuedc2	21.362	1.32694893302872	0.740126417149492	1.79286795104451	0.0729940410059495	0.774686	N.S.		Psma3	42.7899	-0.305872229445416	0.595063367831851	-0.514016230842573	0.607240642913567	0.999996	N.S.
Lrmp	51.8241	1.2562395454589	0.700911969397541	1.7922928988339	0.0730860602036239	0.774686	N.S.		Arid4a	23.5514	-0.00243143481187184	0.747191847681469	-0.00325409708285304	0.997403610760497	0.999996	N.S.
Gpr174	10.6535	-1.54025038477355	0.858953166276432	-1.79317155491789	0.0729454969118221	0.774686	N.S.		Ppm1a	9.78671	0.766490198224595	1.12267321732012	0.682736691674401	0.49477324007734	0.999996	N.S.
Nab2	11.2684	-1.53476624251783	0.860447140281144	-1.78368451781519	0.0744749432854237	0.785352	N.S.		Zbtb1	11.4772	-0.255159670958332	1.00893642557902	-0.252899652038926	0.800345758366517	0.999996	N.S.
Btaf1	13.2166	-1.37404200681653	0.770235137326144	-1.7839253758099	0.0744357918872624	0.785352	N.S.		Eif2s1	14.4726	0.241316777641119	0.936456121054268	0.257691494791495	0.796645010653727	0.999996	N.S.
Slc43a3	9.96848	-2.02949828119337	1.13831342151763	-1.78289936921555	0.0746026857988728	0.785352	N.S.		Susd6	21.5368	-0.176559455050997	0.784921442362114	-0.224939013666979	0.822026718392052	0.999996	N.S.
D5Ertd579e	4.73382	-2.62974256917611	1.47443281636385	-1.78356215352111	0.074494840010705	0.785352	N.S.		Srsf5	60.0173	-0.268596084325441	0.547437574239907	-0.490642398264998	0.623679393497405	0.999996	N.S.
Prmt3	5.03017	-2.34653995767444	1.31659860049878	-1.7822743824773	0.0747044981199032	0.785352	N.S.		Rbm25	33.2482	-0.0160660700441383	0.667350480289246	-0.0240744114504493	0.980793254110134	0.999996	N.S.
Snx7	2.37171	-4.60197048641221	2.5851916563846	-1.78012739405483	0.0750551143163933	0.787919	N.S.		Fcf1	12.5931	0.356737491225206	0.978843928834928	0.364447774273693	0.715523666059842	0.999996	N.S.
Csnk2a1	37.9576	1.12440102990746	0.632702866241211	1.77713914366683	0.0755453492048234	0.789705	N.S.		Fos	127.387	-0.196843173815527	0.561945218514085	-0.350288902423668	0.726121892921795	0.999996	N.S.
S100a1	6.5424	-2.37271344909281	1.33484839007431	-1.77751530940584	0.0754834942338847	0.789705	N.S.		Ahsa1	10.6607	1.42074813518318	1.17833187213463	1.20572834256736	0.227922252972035	0.999996	N.S.
Klf2	245.091	1.00727027406684	0.566432022379854	1.77827212140092	0.075359172785794	0.789705	N.S.		Calm1	229.337	0.0855550203402894	0.399537109646868	0.214135353824598	0.83044150679379	0.999996	N.S.
Rnf125	6.88754	-2.25463682513676	1.26916420085937	-1.77647370104681	0.0756548728615575	0.789734	N.S.		Cpsf2	15.9465	0.9634482566847	0.885321179424895	1.08824715716228	0.27648601171111	0.999996	N.S.
Atf3	13.7923	-1.84610212464909	1.04104574551903	-1.77331508494728	0.0761765108066925	0.793458	N.S.		Ifi27	17.6733	-0.681199118561652	0.873536365572163	-0.779817698963762	0.435498187024086	0.999996	N.S.
Ero1lb	12.7601	2.10336184347715	1.18631848462573	1.7730161594344	0.0762260292362718	0.793458	N.S.		Glrx5	10.4645	0.0208582889271977	1.08948798013009	0.0191450381349844	0.984725402767827	0.999996	N.S.
Rnf145	18.8179	-1.17246586469364	0.662047795839769	-1.77096860991196	0.0765659217792948	0.795877	N.S.		Papola	14.4162	1.53972112500893	0.949744578544704	1.62119496103705	0.104975833116518	0.999996	N.S.
Gm34225	3.08182	3.61759290926757	2.04417657199119	1.76970666763085	0.0767760185877953	0.796942	N.S.		Evl	17.3138	0.661912263420315	0.878249721594265	0.753672044687657	0.451046172086847	0.999996	N.S.
Rps12	1200.81	0.699103650587976	0.395283416482271	1.76861366158358	0.0769583693195663	0.797716	N.S.		Yy1	38.5799	0.616566087877387	0.664091487386942	0.928435463468207	0.353181729914606	0.999996	N.S.
Lrrc41	7.92688	-1.9055377313014	1.07820592619966	-1.76732262826437	0.0771742123243264	0.797718	N.S.		Dync1h1	10.2774	-0.426307114894745	1.04577879431237	-0.407645591221855	0.683533887742767	0.999996	N.S.
Gla	14.9999	2.45576816397047	1.38931747177052	1.76760763027107	0.0771265215301888	0.797718	N.S.		Rcor1	11.1678	0.64365632388834	1.02465687068781	0.628167674761484	0.529894103789046	0.999996	N.S.
Parp1	20.2333	1.51884046866868	0.860073348641764	1.76594295250195	0.0774054201312778	0.798992	N.S.		Eif5	69.3866	-0.206160619208266	0.525500344435825	-0.392313004912679	0.694826955756377	0.999996	N.S.
Spcs2	58.2431	0.947830470608046	0.537541489222681	1.76326942126583	0.0778550601109752	0.802514	N.S.		Pld4	11.1678	0.828898023632143	1.06023250975537	0.781807778959162	0.434327548727247	0.999996	N.S.
Sdhc	8.58167	2.0896186319365	1.18609272370247	1.76176667319366	0.0781087276913534	0.802893	N.S.		Pfkp	11.0564	-1.87200462422259	1.02993136223491	-1.81760134011301	0.0691250866684362	0.999996	N.S.
Fau	3577.55	0.843705827135031	0.478772406306971	1.76222734648178	0.0780308934835284	0.802893	N.S.		Gtpbp4	14.7968	0.381047816460546	0.905371982862757	0.420874318703441	0.673846859062757	0.999996	N.S.
Ndufs5	16.7711	1.5473827658633	0.879499296692919	1.75939056652092	0.078511193110637	0.803681	N.S.		Zmynd11	15.7669	0.094560832183393	0.871091130878344	0.10855446557933	0.913555878441656	0.999996	N.S.
Plekha2	50.734	1.00162828788679	0.569117654936177	1.75996699311518	0.0784134031447066	0.803681	N.S.		Cdk13	15.2105	0.24046913216511	0.885697950407749	0.27150241462612	0.786004642825529	0.999996	N.S.
Bcl2a1b	76.1937	-0.952301554603312	0.541146545860399	-1.7597849637739	0.0784442734525417	0.803681	N.S.		Rala	12.9575	-0.0478306764398285	0.947683959838525	-0.050471125888823	0.959746958272683	0.999996	N.S.
Arfgef1	26.0019	-1.04808804245454	0.59660613054748	-1.75675037313606	0.0789603673221808	0.807163	N.S.		Uqcrfs1	34.5076	-0.269462336125418	0.64636258868813	-0.416890365935819	0.676758600626983	0.999996	N.S.
Phlda3	2.99086	-3.6881873650137	2.10225792833203	-1.75439336691667	0.0793631271306511	0.810161	N.S.		Serpinb1a	29.4993	0.815193244474041	0.740840694517558	1.10036239978003	0.271174254202411	0.999996	N.S.
Capn2	7.59958	-2.12334721876973	1.2118044661722	-1.75221933739597	0.0797360997909334	0.810307	N.S.		Serpinb6a	11.2969	-1.09794288448675	1.0972907182995	-1.00059434220702	0.317022966508403	0.999996	N.S.
Mrpl58	12.2636	1.68082730731752	0.959161761278485	1.75239190632153	0.0797064422068749	0.810307	N.S.		Tubb2a	12.1802	-0.602744723833203	0.984119669834449	-0.6124709649738	0.540226202458085	0.999996	N.S.
Spry2	7.24515	2.23823018964049	1.27740988325423	1.75216288756006	0.0797458031700166	0.810307	N.S.		Pxdc1	12.0484	0.44523947089553	0.99717608827562	0.446500348464499	0.655235860946956	0.999996	N.S.
Gm15987	4.64898	2.81110221221273	1.60473197526988	1.7517580851718	0.0798154143305109	0.810307	N.S.		Txndc5	14.9548	0.803610834078412	1.00967475628253	0.795910593067798	0.426084003731983	0.999996	N.S.
Tmem184b	6.0393	-2.17382249297054	1.24256907979116	-1.74945806098433	0.080211872171621	0.812944	N.S.		Nedd9	16.8654	-0.00723563416203687	0.849915763409505	-0.00851335446822464	0.993207407960607	0.999996	N.S.
Rapgef3	7.741	-2.24314298319615	1.28254486725567	-1.74897817648744	0.0802947918241518	0.812944	N.S.		Dek	41.9851	0.0158721531973069	0.610376269430197	0.0260038831655824	0.979254241181331	0.999996	N.S.
Papd7	4.77135	-2.54310115193753	1.45576707873481	-1.74691486645495	0.0806521066560101	0.815446	N.S.		Fam120a	11.3866	-0.323644935956719	1.042161103427	-0.310551732253737	0.756141425968605	0.999996	N.S.
Vat1	7.81687	-2.03095026602881	1.16315288153821	-1.74607336513063	0.0807982043371626	0.815808	N.S.		Rab24	12.2285	0.076601029741033	0.969126631847588	0.0790413009236959	0.936999772419701	0.999996	N.S.
Inpp1	10.1955	-1.99006420834241	1.14073077392439	-1.74455204841727	0.0810628739012893	0.817366	N.S.		Lman2	14.7803	0.425567311094365	0.936303848969059	0.454518382641433	0.649455764060932	0.999996	N.S.
Tnfrsf13c	84.5994	0.967299857673467	0.554725625717888	1.74374467814003	0.0812036209559921	0.817671	N.S.		Dok3	26.4723	0.343234067823656	0.809732305306791	0.423885851625509	0.671649062943542	0.999996	N.S.
Lpin1	2.42085	-3.058269398265	1.75602789668191	-1.7415836069824	0.0815813318872347	0.818824	N.S.		Ddx41	13.4213	-0.609733022236786	0.934135465954091	-0.652724411457847	0.513933961875241	0.999996	N.S.
Psmd4	44.4455	1.01712367445141	0.584100345116891	1.7413509219	0.0816220853371688	0.818824	N.S.		H2afy	49.5099	0.242326003183469	0.625369926596186	0.387492255187934	0.698391817445754	0.999996	N.S.
Clip2	3.25829	-3.00959268025962	1.72846772879964	-1.74119113137836	0.0816500812904232	0.818824	N.S.		Hnrnpa0	140.125	0.504707236362143	0.437819878260269	1.15277368941689	0.249003286293201	0.999996	N.S.
Mki67	2.97546	3.46252465791854	1.99301987041631	1.73732570824558	0.0823296962594044	0.824522	N.S.		Ubqln1	11.8817	1.53507178685527	1.04442972134136	1.46977030190579	0.141623975028225	0.999996	N.S.
Gpd2	12.2074	-1.71422082405451	0.987303451577004	-1.73626540180369	0.082516917792246	0.825281	N.S.		Hnrnpk	98.8969	0.156257099231936	0.473631989252051	0.329912469549815	0.741466101200413	0.999996	N.S.
Gse1	19.1388	1.29042028127284	0.745191103145388	1.73166356364976	0.0833334816394872	0.832323	N.S.		Isca1	12.0683	-0.710693395430735	1.01729372387761	-0.698611795934204	0.484794669887178	0.999996	N.S.
Mrpl15	6.37263	2.50772642833813	1.44968285793007	1.72984485166555	0.0836579985629684	0.834438	N.S.		Zcchc6	10.4242	-0.155232129490709	1.04648174384727	-0.148337159633588	0.882076690591278	0.999996	N.S.
Itpripl1	6.64902	-1.95465981632108	1.13088722212739	-1.72843036695033	0.0839110950941629	0.835836	N.S.		Ctsl	21.4538	-0.71326181258258	0.812856627330022	-0.877475545626565	0.380228395739503	0.999996	N.S.
Mnat1	5.69318	2.46476787089026	1.42809674135498	1.72591099714413	0.0843634259806174	0.837421	N.S.		Uqcrb	49.0448	-0.577265126376013	0.576746209929314	-1.00089973100432	0.316875286616055	0.999996	N.S.
Fam45a	7.40098	-1.76176670982054	1.02129881496105	-1.72502570649485	0.0845228399187413	0.837421	N.S.		Ndufs6	19.173	0.0321383337646385	0.808005951402308	0.0397748725846163	0.968272609146813	0.999996	N.S.
Dck	16.5587	1.72239175001142	0.998396239549342	1.72515849097035	0.0844989139457928	0.837421	N.S.		Pdcd6	9.89639	-0.488025608213181	1.09948741566416	-0.44386647928879	0.657139120963674	0.999996	N.S.
mt-Nd3	67.5969	1.09611362382451	0.635298649423121	1.72535172996169	0.0844641046743422	0.837421	N.S.		Sdha	14.0444	0.126256939131128	0.920681629576631	0.137134200439283	0.890924719787078	0.999996	N.S.
Rap2a	2.42132	-3.97172136325133	2.30472141066294	-1.72329781156018	0.0848346833231728	0.838266	N.S.		Cast	13.3559	0.503586708261838	0.957235879066813	0.526084238247288	0.598829679425692	0.999996	N.S.
Bex3	17.9788	1.45581250152379	0.844511875221192	1.72385083530352	0.0847347747615034	0.838266	N.S.		Cox7c	47.0106	0.161401732490745	0.586782109717127	0.275062463251568	0.783268249587996	0.999996	N.S.
Cox10	2.95001	3.44816882403583	2.0041862399977	1.72048323415283	0.085344638695759	0.841059	N.S.		Aggf1	10.127	-0.626074465205803	1.04658621825399	-0.59820629613323	0.549702290871679	0.999996	N.S.
Col27a1	4.31913	2.81534277212923	1.63610482067445	1.72075941379395	0.085294490059993	0.841059	N.S.		Nsa2	37.7012	0.576991224273115	0.646908460612837	0.891920973991456	0.372435291733688	0.999996	N.S.
Synrg	12.777	1.60986092994428	0.936260860783624	1.71945768254893	0.0855310667583563	0.841776	N.S.		Hexb	17.3764	-0.00230258357596375	0.833861225291339	-0.00276135105713695	0.997796763424523	0.999996	N.S.
Suox	3.02445	-2.98617501787327	1.74102253775562	-1.71518458441256	0.0863113902718354	0.84608	N.S.		Btf3	136.832	-0.27398705767371	0.443411433415559	-0.61790706559642	0.536636601199427	0.999996	N.S.
Hist1h4h	4.71324	2.8434719913354	1.65750653934657	1.71551177858784	0.0862514377607463	0.84608	N.S.		Fcho2	14.0311	-0.18989931798479	0.982089594120123	-0.193362519185355	0.846675066817941	0.999996	N.S.
Rac2	222.033	0.563853299353886	0.328617192457304	1.71583627483868	0.0861920128236115	0.84608	N.S.		Srek1	12.5111	-0.0311375936124686	0.964124967691916	-0.0322962216060134	0.974235822356239	0.999996	N.S.
Ccdc124	21.556	1.25954953607873	0.735029104252573	1.71360498351901	0.0866012976848105	0.847799	N.S.		Erbin	14.0222	-0.277181979028847	0.911066473399328	-0.304239028788579	0.760945792555715	0.999996	N.S.
Slamf6	18.5735	1.78811326349988	1.04453365122463	1.71187712468954	0.0869193151104178	0.849788	N.S.		Gpbp1	24.6957	1.24621289618097	0.82607451448547	1.5085962274931	0.131401998837316	0.999996	N.S.
Anp32e	33.0463	1.01092159604493	0.59105825038509	1.71035865819703	0.0871995709311254	0.851404	N.S.		Map3k1	35.845	1.02761448896847	0.777628195401809	1.32147277457898	0.18634377456055	0.999996	N.S.
Hbegf	4.18687	-3.19995284167248	1.87209676479048	-1.70928816386828	0.0873975846867221	0.852213	N.S.		Ndufs4	18.3117	-0.189790198502128	0.834091247822023	-0.227541289994	0.820002866346213	0.999996	N.S.
Fcgrt	8.33112	-1.83390375046241	1.07403221401347	-1.70749417618437	0.0877302393441799	0.854331	N.S.		Itga1	10.5377	-1.87753940693031	1.0871021091057	-1.72710492529065	0.0841488212211482	0.999996	N.S.
Scarb1	3.93866	-2.27394215329806	1.33261017079389	-1.70638210868779	0.0879369595065911	0.855219	N.S.		Gdi2	76.8935	-0.69848714489222	0.506121085328461	-1.38007912560868	0.167562283656325	0.999996	N.S.
Pitpnm2	5.16562	-2.16469874071228	1.27027870876443	-1.70411322001754	0.0883599372984744	0.856775	N.S.		Klf6	64.1038	0.982447187239673	0.567320928154848	1.73173091011287	0.083321484462465	0.999996	N.S.
Cytl1	6.93008	-7.41340475352779	4.35145326960094	-1.70366181002506	0.0884442867521732	0.856775	N.S.		Larp4b	11.2359	-0.779481140030867	1.01375858921557	-0.768902131457173	0.441951412002383	0.999996	N.S.
Ids	6.96524	-2.06718298742574	1.21334843545571	-1.7037010367507	0.0884369543605425	0.856775	N.S.		Arid4b	35.8551	0.0623015088323949	0.648877859584325	0.0960142312026266	0.923509269917361	0.999996	N.S.
Smim24	2.80066	3.42707603308584	2.02224010429314	1.69469294264825	0.0901336851614086	0.863636	N.S.		Psma2	14.8312	-0.52229491992379	0.896641895410726	-0.582501132946216	0.560229178615165	0.999996	N.S.
Glod4	9.90506	-1.60752736817837	0.950016605296552	-1.69210449503309	0.0906260515624319	0.863636	N.S.		Mplkip	15.1316	0.606361737403622	0.952150963353478	0.636833612254106	0.524233229499518	0.999996	N.S.
Jmjd6	23.8628	-1.07201000884219	0.631700561267974	-1.69702240993804	0.0896924238107385	0.863636	N.S.		Hist1h2bc	11.7996	0.763863116162867	1.09341524439296	0.698602950781927	0.4848001991365	0.999996	N.S.
2010107E04Rik	95.7569	0.767627846173629	0.453580500596438	1.69237400012618	0.090574686454602	0.863636	N.S.		Hist1h1c	18.1754	1.42192497149726	0.865579122510994	1.64274407101264	0.100435896305568	0.999996	N.S.
Hist1h1b	6.40066	2.53349736305778	1.49798981762125	1.69126474242721	0.0907862506932614	0.863636	N.S.		Cmah	15.7313	0.812584351388707	0.911974041260113	0.891016974853719	0.372920063686876	0.999996	N.S.
Timm23	3.04026	3.44345093057089	2.03061411801438	1.69576824076159	0.089929779269148	0.863636	N.S.		Ripor2	15.9475	0.682313991197743	0.881233746511326	0.774271291696355	0.438770376890172	0.999996	N.S.
Scd2	12.1524	1.91567222060097	1.13043714191464	1.69462958139925	0.090145711783632	0.863636	N.S.		BC005537	27.6016	-0.576174581598599	0.694302898722001	-0.829860544524817	0.406617634805879	0.999996	N.S.
Arl5a	8.93171	2.14556030864947	1.26845710638709	1.69147249666219	0.090746596346687	0.863636	N.S.		Psmg4	10.0278	0.506878910443876	1.07527766948399	0.471393505909149	0.637359752642927	0.999996	N.S.
Larp7	21.6816	1.41697115065043	0.836562418780164	1.69380206287128	0.0903029019891266	0.863636	N.S.		Prpf4b	33.5963	-0.386941022416809	0.656586243083574	-0.589322463717164	0.555644978484587	0.999996	N.S.
Rpl11	1138.7	0.635175958235599	0.374451935481291	1.69628168010186	0.0898325482072552	0.863636	N.S.		Ly86	38.4572	0.224374089263022	0.637789517519158	0.351799587637911	0.724988567836595	0.999996	N.S.
Eva1b	9.05078	-1.63788205142886	0.965539036678809	-1.6963395463147	0.08982159527211	0.863636	N.S.		Pak1ip1	10.0692	0.419097263637835	1.07128455103305	0.391210032137303	0.695641993478802	0.999996	N.S.
Foxp1	58.7699	0.866772121153062	0.511081141298734	1.69595794309777	0.0898938450856547	0.863636	N.S.		Tmem14c	19.7257	0.090749021832795	0.799464299290212	0.113512288057596	0.909624421586313	0.999996	N.S.
Cep89	4.31198	2.72500497086793	1.61042661776289	1.6921012983835	0.0906266609540286	0.863636	N.S.		Nol7	22.2239	0.814741220224327	0.78858270238379	1.0331715592562	0.301523619963944	0.999996	N.S.
Cetn2	26.7947	1.1070636378943	0.65274146708324	1.69602161609432	0.0898817864803509	0.863636	N.S.		Cd83	85.6503	0.658215092799972	0.575839669474437	1.14305270666871	0.253016708366638	0.999996	N.S.
Capsl	5.57292	2.39491214516275	1.41829025243981	1.68859099260036	0.0912978380197538	0.867388	N.S.		Jarid2	16.6315	-0.429892794995981	0.915751161320288	-0.469442806249004	0.638753157112667	0.999996	N.S.
Rpl24	755.824	0.632539916505101	0.374780360937666	1.68776163970424	0.0914569940139202	0.867786	N.S.		Mylip	24.3004	1.22938368450424	0.760228659308696	1.61712357124521	0.105851609768717	0.999996	N.S.
Mrpl20	5.2554	-1.97690013865973	1.17302486496627	-1.68530113700238	0.0919304864836387	0.869389	N.S.		Ninj1	13.4876	-0.624088348460278	0.965601035570118	-0.646321125879695	0.518071409063257	0.999996	N.S.
Slc7a5	4.18329	-2.30175502445043	1.36524138373319	-1.68596927391432	0.0918017176551948	0.869389	N.S.		Spin1	14.9558	0.801686719452675	0.987512291127666	0.811824548064316	0.416892314094962	0.999996	N.S.
Tmem158	2.74101	-3.27236254444379	1.94199354864611	-1.68505325196634	0.0919782978135094	0.869389	N.S.		Cks2	17.8829	0.299278770176364	0.90691219712206	0.32999751368002	0.741401840786205	0.999996	N.S.
Smtn	3.336	-2.84503735510441	1.69090381876353	-1.68255421954445	0.0924614204461952	0.872841	N.S.		Gadd45g	14.9472	-0.407673646987716	1.0832696428698	-0.376336260940264	0.706666925027091	0.999996	N.S.
Thoc7	31.0585	1.03029953483186	0.612734090383695	1.68147904776555	0.0926699028158469	0.873694	N.S.		Syk	41.6297	0.0557266475137927	0.64161419314549	0.0868538260361649	0.930787702244012	0.999996	N.S.
Aimp1	45.2054	1.01980483210646	0.606845781483434	1.68050081787426	0.0928599153136879	0.874372	N.S.		Higd2a	24.8129	0.327397330974287	0.739700101637386	0.44260820060666	0.658049152146019	0.999996	N.S.
Hist1h4i	11.1676	1.79585127846271	1.06942865571612	1.6792623508486	0.0931009250468441	0.875527	N.S.		Nsd1	12.5999	0.509636783511141	0.968076314274562	0.526442777285634	0.598580600566137	0.999996	N.S.
Cbx1	27.3725	1.10242903953264	0.657746717685304	1.67606923742961	0.0937246315268186	0.875828	N.S.		Prelid1	26.0548	-0.162846035991918	0.714544337303144	-0.227901933428704	0.819722479615673	0.999996	N.S.
Sec14l1	7.24402	-1.84879339648165	1.10295419233187	-1.67621956499656	0.0936951932631071	0.875828	N.S.		Grk6	20.0542	-0.338311105834641	0.839641313383357	-0.402923367921723	0.687004600030026	0.999996	N.S.
Lrp5	4.46768	-2.64747627109673	1.5778782583987	-1.67787106324889	0.0933722726390325	0.875828	N.S.		Tmed9	35.6959	0.0178143544198631	0.638536484181286	0.0278987260104709	0.977742924545609	0.999996	N.S.
Prpf19	6.85362	2.23564647283249	1.33371431243961	1.676255890771	0.093688080792149	0.875828	N.S.		Ddx46	24.5139	0.014579445595853	0.729963917542388	0.0199728304995382	0.984065046361834	0.999996	N.S.
Notch1	14.7038	-1.5077805044444	0.898586806824922	-1.67794640761755	0.0933575617352599	0.875828	N.S.		B230219D22Rik	17.3796	0.575518504397826	0.84764771165207	0.678959544733669	0.4971634954136	0.999996	N.S.
Grn	15.1273	1.47212868881688	0.878843517210046	1.67507486826581	0.0939195431808281	0.876543	N.S.		Idnk	14.8922	0.644788429302407	0.953796617763543	0.676022977324352	0.499026056744303	0.999996	N.S.
Gatd1	11.489	1.91921925748144	1.14670401068329	1.67368321694264	0.094192873910793	0.877987	N.S.		Med10	13.0521	-0.14769218124193	0.944575336359488	-0.156358286689079	0.875750615107963	0.999996	N.S.
Slfn2	90.4549	-0.868224179826066	0.519198497766671	-1.6722393912169	0.0944771257675548	0.879529	N.S.		Ftl1-ps1	10.7773	1.57073421628022	1.19800097050938	1.31112933540643	0.189814071286017	0.999996	N.S.
Psma2	20.0557	-1.09255933863112	0.653799413995274	-1.67109256332098	0.0947033960522406	0.880527	N.S.		Cetn3	15.9588	0.290274451328697	0.909785040357347	0.319058281299813	0.749682318291369	0.999996	N.S.
Napg	9.00047	2.13220926788811	1.27659086071903	1.67023698312172	0.0948724855494725	0.880993	N.S.		Mef2c	107.762	-0.0493549906951434	0.492316693761537	-0.100250491849154	0.920145461183438	0.999996	N.S.
Socs1	27.0444	1.41536593608082	0.849060073992276	1.66697973374932	0.0955184347583121	0.881541	N.S.		Rps23	688.109	0.31249997633631	0.378601238630937	0.825406640153488	0.409140766343502	0.999996	N.S.
Pi4ka	11.7132	-1.46693334429638	0.880333689925796	-1.66633784561855	0.0956461428281333	0.881541	N.S.		Ap3b1	10.2623	0.724512405452538	1.07882407316062	0.671576046064621	0.501853632045089	0.999996	N.S.
Zfp598	5.9323	-1.84895968035782	1.10894005210585	-1.66732158050085	0.095450477731896	0.881541	N.S.		Tbca	29.6416	0.197981627962415	0.683611948501602	0.289611128647425	0.772113752287144	0.999996	N.S.
Car2	10.4509	2.21700535737329	1.32862937253673	1.66864093418348	0.0951885613498066	0.881541	N.S.		Plk2	16.7639	-0.619163571639251	0.860816512927267	-0.71927473781113	0.471971657888257	0.999996	N.S.
Trp53inp1	22.8132	1.7214294955571	1.03211762048875	1.66786174500337	0.0953431752886464	0.881541	N.S.		Thoc7	16.5726	0.894409800984959	0.897388874193316	0.996680287338045	0.318919721050502	0.999996	N.S.
Ap2s1	29.1124	1.01029342759254	0.606110710036013	1.66684635474023	0.0955449601875853	0.881541	N.S.		Psmd6	9.97171	-0.197194398643402	1.07177367219288	-0.1839888436893	0.854022206963656	0.999996	N.S.
Asf1a	14.0628	1.61129799275274	0.968743802444638	1.6632859881907	0.0962552021383677	0.886051	N.S.		Ube2e1	12.273	0.780783817618117	1.02295250543168	0.763264974153057	0.44530538633223	0.999996	N.S.
Emb	2.80248	3.36517686123214	2.02527223522416	1.661592354205	0.0965945374186282	0.88807	N.S.		Rtraf	36.1924	0.189538156998405	0.695006217414669	0.272714332978865	0.785072816076525	0.999996	N.S.
Abcg2	3.35622	-2.70293847144045	1.62812502429224	-1.66015412275568	0.0968834512029141	0.889621	N.S.		Gng2	20.3991	0.631236056875737	0.795433452845973	0.793574942840591	0.427442924527823	0.999996	N.S.
Tpr	84.3579	0.737246623787545	0.445864383801334	1.6535221259477	0.0982246468591405	0.890102	N.S.		Dnajc9	14.495	0.90568071278935	0.966783739535391	0.936797626762522	0.348862666318064	0.999996	N.S.
Nme7	6.07819	2.62119417889057	1.58604823057925	1.65265729525342	0.0984006302577191	0.890102	N.S.		Mrps16	16.5596	-0.00835425456961	0.888666107457459	-0.00940089252814216	0.99249928347572	0.999996	N.S.
Ndufa12	26.8831	1.04511106833217	0.63215596074904	1.65324877597266	0.0982802433375943	0.890102	N.S.		Prkcd	19.2946	-0.0435530250018271	0.801057931066141	-0.0543693824288858	0.956640872043225	0.999996	N.S.
Nr1d1	4.20574	-2.76563035414099	1.67407611730414	-1.65203381468379	0.0985276577274441	0.890102	N.S.		Spcs1	25.0722	-0.050174211776739	0.748476454036751	-0.0670351238253854	0.946553741307801	0.999996	N.S.
Irf2bpl	18.6057	-1.58943835210448	0.961043302382742	-1.65386757096557	0.0981544229511474	0.890102	N.S.		Wdfy4	14.0106	0.0265542206068132	0.947703537443332	0.0280195436206241	0.977646563710484	0.999996	N.S.
Itpk1	2.76131	3.45669822316882	2.08476832920002	1.65807306968024	0.0973027187829324	0.890102	N.S.		Ghitm	19.8346	0.366530920789283	0.896089736684694	0.409033722610588	0.682514913516432	0.999996	N.S.
Gm49085	4.38287	2.8635755262466	1.72772075594514	1.65742960278329	0.0974326505591862	0.890102	N.S.		Tspan14	11.837	-0.0350658129665121	1.00972482048958	-0.0347280885395189	0.97229656301616	0.999996	N.S.
Pcyt1a	5.58758	2.40505884997131	1.45131917063718	1.65715364244476	0.0974884162068259	0.890102	N.S.		Gch1	28.3704	-0.236108961534142	0.74556998454372	-0.316682493164794	0.75148453402886	0.999996	N.S.
Pdlim1	27.2157	-1.23692273799849	0.74893171744111	-1.65158279345507	0.0986196300540501	0.890102	N.S.		Tmem55b	15.6355	-0.398263971752345	0.876971444664183	-0.454135621148817	0.649731216282936	0.999996	N.S.
Stx5a	18.2009	-1.11911648121798	0.674738669868391	-1.65859247616009	0.097197938915481	0.890102	N.S.		Hnrnpc	45.7681	0.968607254713984	0.597257850578427	1.62175725907314	0.104855333291146	0.999996	N.S.
Sem1	158.483	0.660999600151912	0.399739376489701	1.65357640259626	0.0982136105556908	0.890102	N.S.		Supt16	15.7939	0.0848327920884767	0.880032151927656	0.0963973780988066	0.923204974401932	0.999996	N.S.
Igkv12-44	2.96596	3.46640281751319	2.09872939882509	1.65166734665924	0.098602382731218	0.890102	N.S.		Dad1	90.7045	0.0503433624293953	0.512835570019465	0.0981666744127841	0.921799944582084	0.999996	N.S.
Zfp710	4.24923	2.78813909781316	1.6852550377094	1.65443154622033	0.0980398612370818	0.890102	N.S.		Psmb5	29.1455	-0.249382550104047	0.696470350026948	-0.358066283933548	0.720293710002547	0.999996	N.S.
mt-Co1	338.925	0.66848657443121	0.404180204641088	1.65393200051652	0.0981413298064128	0.890102	N.S.		Acin1	36.1513	0.176818583384637	0.634380862709059	0.278726225487874	0.780454934752562	0.999996	N.S.
Rnasel	2.72378	3.43627842066741	2.08777011667898	1.64590842316179	0.0997826145099474	0.892939	N.S.		Psme2	25.4795	-0.727127285552736	0.751261361982921	-0.967875259328546	0.333106671728113	0.999996	N.S.
Spns3	10.4609	2.59183871465964	1.57581775245547	1.64475791100905	0.100019745004275	0.892939	N.S.		Zmym5	14.3865	-0.590810059362339	0.921474805733096	-0.641157040525172	0.521420657571081	0.999996	N.S.
Abi3	16.9995	-1.45249113252348	0.882092070339647	-1.64664345294954	0.0996313534103969	0.892939	N.S.		Zdhhc20	13.8602	0.0608247656327804	0.950313806946107	0.064004926781233	0.948966303849784	0.999996	N.S.
Zmiz2	22.8867	-1.01515835765998	0.616775659417825	-1.64591183546087	0.0997819118731374	0.892939	N.S.		Blk	31.2033	-0.759966241210394	0.670243782400149	-1.13386541011831	0.256851008390202	0.999996	N.S.
Cdk12	21.7937	1.19233103792438	0.723092932954419	1.64893194717412	0.0991615773068231	0.892939	N.S.		Ptk2b	18.7986	-0.498213001022423	0.836034689763461	-0.59592383799694	0.551226107538502	0.999996	N.S.
Rps29	2056.64	0.588259098856465	0.357083991984711	1.64739700479671	0.0994764706114813	0.892939	N.S.		Dpysl2	11.4572	0.708888852786635	1.01212970796278	0.700393286759152	0.483681727582801	0.999996	N.S.
Ighv3-8	5.69305	-7.17290286474488	4.3556497874333	-1.64680431503923	0.0995982741574616	0.892939	N.S.		Bnip3l	31.1943	0.257255379404898	0.668813165960848	0.384644610031432	0.700500738218174	0.999996	N.S.
Gm11361	2.71223	3.37457768169871	2.04760923018865	1.64805746718958	0.0993408791586377	0.892939	N.S.		Itm2b	136.771	-0.400794338057838	0.465870635379662	-0.860312515149641	0.389616795898711	0.999996	N.S.
Map4k2	18.8799	-1.19067504106823	0.723830704434612	-1.64496343381602	0.0999773520428154	0.892939	N.S.		Wbp4	17.9299	0.110280773947848	0.898156053420278	0.122785760367463	0.902276750510367	0.999996	N.S.
C130074G19Rik	5.77507	-7.14637656372201	4.35615569028553	-1.64052368000961	0.100896329002002	0.898366	N.S.		Kctd12	13.135	0.0693989189766137	0.947970169817327	0.0732079143270793	0.941640668567297	0.999996	N.S.
Tppp	5.77507	-7.14637656372201	4.35615569028553	-1.64052368000961	0.100896329002002	0.898366	N.S.		Mycbp2	26.0973	0.199128964912248	0.821519840599946	0.242390938199163	0.8084772553269	0.999996	N.S.
Rtn3	32.5704	-0.941238893349865	0.574042969359433	-1.63966626818926	0.101074576188906	0.898366	N.S.		Rbm26	12.7666	-0.302304484932964	0.950597399511292	-0.318015266072031	0.750473356937125	0.999996	N.S.
Zfp36	112.362	0.779077531613247	0.475197829470448	1.63948040857307	0.101113247573907	0.898366	N.S.		Stk24	21.5448	0.772329194934405	0.798015533359956	0.967812232529608	0.333138153474717	0.999996	N.S.
Sema7a	4.47115	-2.35311348637218	1.43738075301835	-1.63708431564211	0.101612853303006	0.901723	N.S.		Gpr18	13.8265	0.0819143125557443	0.926035455371548	0.0884569938230695	0.929513464254891	0.999996	N.S.
Bbip1	19.179	1.48546829773787	0.907792377459275	1.63635246849659	0.10176584089376	0.901999	N.S.		Pxk	29.0994	-0.10471668728785	0.756179882493952	-0.138481186437392	0.889860137402067	0.999996	N.S.
Tmem9b	6.83879	2.14716381636222	1.31424326338482	1.63376436933922	0.102308336543749	0.905722	N.S.		Top2b	28.0398	0.166314430471104	0.693658011036966	0.239764304347147	0.810512980873063	0.999996	N.S.
Top2a	5.53538	-2.14752311541376	1.32025662780584	-1.6265952165548	0.103823095928944	0.9062	N.S.		Chchd1	16.8789	0.600641991678319	0.886035700688053	0.677898183122745	0.497836252055095	0.999996	N.S.
Arpc5l	81.7614	0.799990844324884	0.491418220120312	1.62792263609808	0.103541290995764	0.9062	N.S.		Vdac2	44.3905	-0.528517409267789	0.593882402534297	-0.889936133841357	0.37350018028964	0.999996	N.S.
Tmem243	17.6945	1.32323850414948	0.813521928746224	1.62655542203861	0.10383155351783	0.9062	N.S.		Rps24	1968.69	0.110490233654802	0.404556179714698	0.273114685166154	0.784765058585975	0.999996	N.S.
Mkln1os	2.77853	-3.04947795915621	1.87427961311249	-1.62701335372909	0.103734261693043	0.9062	N.S.		Fam208a	11.1041	0.436648026976121	1.0172807398891	0.429230604546512	0.667755412909035	0.999996	N.S.
Idh2	8.63916	2.09423873170604	1.28618979327666	1.62825015612261	0.103471853625782	0.9062	N.S.		Selenok	71.8972	-0.0326709171308333	0.512812707140263	-0.0637092581286159	0.949201732804646	0.999996	N.S.
Il16	22.8383	1.18012854514305	0.724173132012892	1.62962210688872	0.103181389162403	0.9062	N.S.		Tkt	18.143	-0.0517837600509843	0.831445348242339	-0.0622816161765223	0.950338568217731	0.999996	N.S.
Rps16	1686.99	0.564567335625532	0.346273489306894	1.63040877531681	0.103015131233773	0.9062	N.S.		Pbrm1	26.2915	0.277206382629983	0.71306737167289	0.388752022098057	0.697459595258322	0.999996	N.S.
1110035H17Rik	2.6652	3.3502003592396	2.05578284794362	1.62964700410395	0.103176124009355	0.9062	N.S.		Glud1	15.0145	-0.00417832762170924	0.901074960491273	-0.00463704775397508	0.996300184448439	0.999996	N.S.
Etfa	13.1054	1.5560878257902	0.955468512517021	1.62861235656102	0.103395106784175	0.9062	N.S.		Wapl	11.7851	0.932470029673433	1.0557486846909	0.88323105981083	0.37711144327002	0.999996	N.S.
Usp3	19.8763	1.37713846771113	0.846242436772092	1.62735689900413	0.103661319894292	0.9062	N.S.		Psmc6	15.4766	0.343373338626668	0.914191325980302	0.375603365366066	0.707211788473433	0.999996	N.S.
Hmgn3	10.6504	1.7010380233528	1.04522179201152	1.62744217194245	0.103643220994075	0.9062	N.S.		Socs4	11.2662	0.240017958861721	1.05389703676719	0.227743271390128	0.819845830556935	0.999996	N.S.
Pim2	6.72567	2.14870899910575	1.318168975916	1.63007098358736	0.103086495490893	0.9062	N.S.		Ktn1	12.966	-0.779145537576745	0.939430211849407	-0.82938096704691	0.406888867962371	0.999996	N.S.
Ddx17	29.087	1.03954814998477	0.639564796653794	1.62539926434928	0.10407751256029	0.907276	N.S.		Tox4	11.6903	0.293174710231016	1.04460281539683	0.2806566341865	0.778973773222297	0.999996	N.S.
Cmtm3	3.84853	-3.203700646143	1.97243730405285	-1.62423446340232	0.10432577820227	0.907303	N.S.		Mrpl52	29.3096	-0.538018387575657	0.68789230213023	-0.782125902426221	0.434140585463994	0.999996	N.S.
Gm26759	3.33062	3.73731673779801	2.30025222235186	1.62474214848355	0.104217512450044	0.907303	N.S.		Lrp10	20.9253	0.286534876616602	0.841587669020441	0.340469433149029	0.733503038100239	0.999996	N.S.
Camsap2	7.89494	-1.60333693586926	0.988231988423158	-1.62242970744913	0.10471137258504	0.907458	N.S.		1700123O20Rik	13.1871	0.0406424504238714	0.948467887285096	0.0428506341318595	0.965820600829085	0.999996	N.S.
Cpd	4.46245	-2.80533758375387	1.72860664590145	-1.62288950491158	0.104613027491438	0.907458	N.S.		Psme1	40.4106	-0.055393833158019	0.62689332766308	-0.088362454525581	0.929588601479397	0.999996	N.S.
Tspan6	6.42115	-2.21369290521501	1.36404631104884	-1.62288691174485	0.104613581932584	0.907458	N.S.		Irf9	9.97653	-0.848440484077618	1.06693192231207	-0.795215201958739	0.426488330309716	0.999996	N.S.
Hspb1	56.8257	-3.46518346624666	2.13849926753348	-1.62038094604698	0.105150470316365	0.910197	N.S.		Mphosph8	10.5061	-0.0986345697447673	1.04077256335088	-0.0947705322161863	0.924497093381688	0.999996	N.S.
Tram1	47.7862	0.819189485118225	0.506069881545777	1.61872799585708	0.105505800500778	0.912206	N.S.		Sap18	30.0649	-0.368106814083322	0.687640109765055	-0.535318997330003	0.592429292042806	0.999996	N.S.
Stx7	23.3719	1.13855367025655	0.703911598487686	1.61746684200497	0.105777547494304	0.913488	N.S.		Mrpl57	11.8276	1.54963313928028	1.06513622756798	1.45486849397523	0.145705671535539	0.999996	N.S.
Ints6	5.52595	-2.05949043564745	1.27377810774475	-1.6168361060105	0.105913663378406	0.913598	N.S.		Ctsb	13.2867	1.30816761904233	0.988085584497495	1.32394160947872	0.185522437726987	0.999996	N.S.
Ndufa2	90.1331	0.709111112670494	0.439098655305946	1.61492435492979	0.106327077303216	0.915031	N.S.		Esd	9.91197	-0.13954974198092	1.05888855782661	-0.131788884627622	0.895151278645453	0.999996	N.S.
Tmem140	4.0129	-2.25342168850008	1.3948869896597	-1.61548692130954	0.10620529035678	0.915031	N.S.		Lcp1	43.2911	0.70087782578767	0.632047317725722	1.10890087835452	0.267472944886068	0.999996	N.S.
Slc16a1	5.62657	2.50304023306221	1.55224287608148	1.61253130655748	0.106846373058059	0.917215	N.S.		Tsc22d1	11.7106	-0.761432169202724	1.04150622341458	-0.731087488566673	0.464725715889325	0.999996	N.S.
Pla2g12a	17.7484	1.57307567924867	0.975308298461355	1.6129009480698	0.106766029199699	0.917215	N.S.		Elf1	55.6656	0.693958292083675	0.552965261887433	1.25497628859178	0.209487367753354	0.999996	N.S.
Zcchc17	13.0249	1.59950108805128	0.992733046443528	1.61120967392141	0.107134030007346	0.917215	N.S.		Sugt1	21.8399	0.438156189740143	0.769276683993879	0.569569049545806	0.568970025539652	0.999996	N.S.
Cd3eap	5.45694	-2.00006804165429	1.24158068622617	-1.61090460236908	0.107200516742024	0.917215	N.S.		Uchl3	13.3367	0.80898099256977	0.994979943094852	0.813062613155258	0.416182160434953	0.999996	N.S.
Bfsp2	20.1182	1.23799373612973	0.768071928342628	1.61182005284468	0.107001103214798	0.917215	N.S.		Gm10076	41.8975	0.485833649559519	0.621618620435761	0.781562253104555	0.434471877691773	0.999996	N.S.
Ppdpf	58.2818	0.850438945174786	0.528199045886579	1.61007285378058	0.107381952554255	0.917707	N.S.		Dnajc3	15.8007	0.201150045398167	0.871872103928944	0.230710495830431	0.817539718990345	0.999996	N.S.
Hist1h2an	3.06752	3.41947300677455	2.12637264422896	1.60812499918822	0.107807805060916	0.91923	N.S.		Mbnl2	18.8021	0.198369943924543	0.853635529640053	0.232382482964583	0.816240953138926	0.999996	N.S.
Selenof	78.7439	-0.658516220739001	0.409494110527884	-1.6081213473134	0.107808604711244	0.91923	N.S.		Ubac2	12.0523	0.887245169260968	1.01927900886951	0.870463495804767	0.384047159984393	0.999996	N.S.
Got1	40.9657	-1.0789806217511	0.671390785010853	-1.60708285821	0.108036193082664	0.92011	N.S.		Tm9sf2	11.0064	-0.307209516191044	1.03346465863696	-0.297261753097801	0.76626667914706	0.999996	N.S.
Fas	5.58728	-2.68158986866985	1.66972597150916	-1.60600596410807	0.108272599539103	0.921064	N.S.		Nipbl	41.8605	0.443094244263601	0.632790672547798	0.700222464530925	0.483788384414613	0.999996	N.S.
Prdx4	16.2319	-1.15502465046005	0.719971359589811	-1.60426471841616	0.108655714523923	0.923262	N.S.		Dnajc21	12.3934	0.154379542504744	0.968465414637851	0.159406355840258	0.873348731704191	0.999996	N.S.
Rnf213	11.6923	-1.48882708060892	0.930980695848057	-1.59920295581715	0.109775513785554	0.93064	N.S.		Sub1	194.965	0.555504213375783	0.424235069670371	1.30942548857973	0.190390262225997	0.999996	N.S.
Ndufc1	39.2371	0.896823716985478	0.560611849772494	1.59972308353708	0.109660028619888	0.93064	N.S.		Otulin	18.6898	-0.318046838095194	0.825335289440596	-0.385354706340937	0.699974635292866	0.999996	N.S.
Cd22	39.1238	-0.837133905936888	0.523727422581363	-1.59841526305955	0.109950590021963	0.931058	N.S.		Cct5	35.2059	0.0562595707888979	0.655299470049527	0.085853221863045	0.931583097692181	0.999996	N.S.
Cep68	6.80857	-1.86486825367568	1.16727128412847	-1.59763054144526	0.11012522520202	0.931471	N.S.		Rpl30	798.144	-0.0723513992094319	0.369342256845858	-0.195892557291724	0.844694262831875	0.999996	N.S.
Psme4	12.0369	1.66849758123027	1.04540462953216	1.59603041166649	0.110482003667378	0.931921	N.S.		Cox6c	102.894	-0.5406036918764	0.477717214429576	-1.13163954646666	0.257786006861768	0.999996	N.S.
Ndufb4	22.5543	1.30722744334318	0.819367194027128	1.59541101092692	0.11062035534601	0.931921	N.S.		Pabpc1	102.301	0.256082571056055	0.465154469871115	0.550532323438728	0.581954312932996	0.999996	N.S.
Dab2ip	6.06264	-2.39716705348882	1.50125692709813	-1.59677335052997	0.110316238363155	0.931921	N.S.		Ywhaz	66.9329	0.762133922346951	0.535300080722904	1.42375080780432	0.154518620283576	0.999996	N.S.
Bri3	22.5011	1.89574969998781	1.18859782386828	1.59494629883985	0.110724244991736	0.931921	N.S.		Zfp706	59.3609	0.894068358629434	0.598365394533815	1.49418460157777	0.13512737618608	0.999996	N.S.
Mrpl19	7.6756	1.95626290169496	1.22682652672093	1.59457173372642	0.11080803771355	0.931921	N.S.		Ubr5	10.7818	-0.615431285481056	1.03842495091837	-0.592658414974309	0.553409777010203	0.999996	N.S.
Blk	49.9135	-0.739865901690092	0.46419700995265	-1.59386184276706	0.110966982434634	0.932198	N.S.		Azin1	11.6827	0.317174070399643	0.99324540108382	0.319331023384096	0.749475509917597	0.999996	N.S.
Utrn	13.6929	-1.3892498439878	0.873532810784505	-1.59038083840279	0.111748986846473	0.935728	N.S.		Eif3e	67.3679	0.477489407604035	0.540715842364275	0.883069017390386	0.377198982742642	0.999996	N.S.
Rsrp1	109.465	-0.836913790292133	0.526141829661158	-1.59066195293979	0.11168567378257	0.935728	N.S.		Eif3h	89.7202	0.311299848577449	0.521662237940681	0.596745989907837	0.550676982512947	0.999996	N.S.
Tmem41b	4.61474	-2.13723919833556	1.34391918280391	-1.590303364728	0.111766440567167	0.935728	N.S.		Rad21	16.3774	-0.24725556719847	0.905829867759954	-0.272960272120319	0.784883754519409	0.999996	N.S.
Spib	77.8886	0.98052989857553	0.617824606762153	1.58706838129063	0.112497158117774	0.940781	N.S.		Derl1	14.0069	0.249470686033214	0.921279861748083	0.270787082613372	0.786554795416931	0.999996	N.S.
A930007I19Rik	5.36552	2.29545516055344	1.44701238105544	1.58634106425485	0.112661961841456	0.94087	N.S.		Mtss1	18.4918	1.37149017789482	0.854883679525265	1.60430034020118	0.108647866162138	0.999996	N.S.
Dmac1	15.7244	1.43442424751207	0.904485983030669	1.58589991931741	0.112762014139547	0.94087	N.S.		Fam49b	37.9798	0.673673107169341	0.744615881173584	0.904725676959198	0.365610734580604	0.999996	N.S.
Llph	46.0219	0.993292932425694	0.626970768197902	1.58427311576377	0.113131580950512	0.942891	N.S.		Asap1	12.9139	-1.13126429930674	0.948685100953397	-1.19245500764148	0.233082882474143	0.999996	N.S.
Mreg	5.40348	2.97603900804131	1.87935193551188	1.5835453444385	0.113297220053174	0.943209	N.S.		Sla	9.70943	-0.0273229773088138	1.12699001565643	-0.0242442052983933	0.980657817751489	0.999996	N.S.
Ralgps2	68.3586	0.843589557944379	0.533240627400876	1.58200541105843	0.113648335220838	0.945069	N.S.		Ago2	25.2989	0.264620891129211	0.775563069247928	0.341198416507656	0.732954215284342	0.999996	N.S.
Taldo1	75.3915	0.704133971871373	0.445717593395597	1.57977603375961	0.114158165970377	0.948243	N.S.		Eef1d	71.2523	0.186019221242428	0.513393533403789	0.362332614532801	0.717103488729142	0.999996	N.S.
Nfyb	12.5516	1.52513531688161	0.965960047794672	1.57888032777708	0.114363509054356	0.948312	N.S.		Puf60	16.5703	0.564458315372397	0.894762999330764	0.630846733486501	0.528140743139397	0.999996	N.S.
Bcl2l12	5.12463	2.2936964485709	1.45297374724804	1.57862208654163	0.114422765533912	0.948312	N.S.		Vps28	20.9602	0.126761145513547	0.779440615798176	0.162630921386793	0.870809039355136	0.999996	N.S.
Mtpn	43.3255	1.03909529486525	0.659147873055938	1.57642213127049	0.114928551330791	0.951439	N.S.		Myh9	49.7388	-0.255754734686333	0.6270495827898	-0.407870034054496	0.683369093701337	0.999996	N.S.
Uap1	11.1299	-1.36249662963048	0.866518599124075	-1.57238013241466	0.115862419056508	0.952775	N.S.		Eif3d	16.2037	-0.249320540312405	0.859724231403991	-0.290000596941704	0.771815780924486	0.999996	N.S.
Gm32235	2.61688	3.3224615119275	2.11301156291556	1.57238207790171	0.115861968138683	0.952775	N.S.		Rac2	117.653	0.377195640391126	0.463100672163917	0.814500308601617	0.415358395503913	0.999996	N.S.
Hnrnpa1	66.3812	-0.678454959195925	0.430930835133371	-1.57439408805811	0.115396369745412	0.952775	N.S.		Ddx17	17.2051	1.18649229052158	0.882879314427169	1.34388955674129	0.178984103545412	0.999996	N.S.
Khsrp	16.6491	1.31989197776887	0.839306731488231	1.57259786946839	0.115811961325277	0.952775	N.S.		Rps19bp1	10.8599	-0.404674962407045	1.01782296716924	-0.397588751148467	0.690933353705153	0.999996	N.S.
2310001H17Rik	2.78014	3.29349354183864	2.09192804442426	1.57438184865726	0.115399197605395	0.952775	N.S.		St13	25.1752	1.26462466534547	0.795838862120452	1.58904613174578	0.112049978065757	0.999996	N.S.
Irf2	56.2172	0.750512543252014	0.47713547533869	1.57295481481286	0.115729281252312	0.952775	N.S.		Tob2	73.3331	0.528327373994516	0.54428952419714	0.970673420132108	0.331710931923941	0.999996	N.S.
Lonp1	5.32652	-1.98059769099416	1.26059487876404	-1.57116114332945	0.116145223160217	0.954041	N.S.		Phf5a	26.2021	-0.533667988336927	0.718511056972058	-0.742741511294071	0.4576381923505	0.999996	N.S.
Atp2b1	58.1954	-0.718185804271873	0.457507784257718	-1.56977832724112	0.116466691323123	0.955621	N.S.		Snu13	20.7737	0.0102571795506392	0.842691397782742	0.0121719286296591	0.990288445875713	0.999996	N.S.
Acbd3	29.5888	0.9920030409309	0.634250813984962	1.56405481720741	0.117804695550186	0.95751	N.S.		Tnfrsf13c	49.2794	1.05575061156227	0.624780445682342	1.68979458121364	0.0910672608711089	0.999996	N.S.
Gm12002	4.62005	-6.81845332774189	4.36321420628491	-1.56271340470068	0.118120020049048	0.95751	N.S.		Ndufa6	51.092	0.408959391378501	0.582367379973478	0.702236089179867	0.482531942664455	0.999996	N.S.
Ramp2	4.62005	-6.81845332774189	4.36321420628491	-1.56271340470068	0.118120020049048	0.95751	N.S.		Cerk	25.9184	-0.353129818821908	0.780381035834388	-0.452509482684109	0.65090199143893	0.999996	N.S.
Mylip	38.2175	1.00490623717594	0.642137096435697	1.56494032622295	0.117596902006743	0.95751	N.S.		Brd1	17.041	0.860064654358545	0.922195314791196	0.932627438638941	0.35101236126042	0.999996	N.S.
Lgals1	31.6442	1.37475479782833	0.87826204306032	1.56531277730958	0.117509588618304	0.95751	N.S.		Gxylt1	11.7409	1.02585393212174	1.07321819033721	0.955867074708652	0.339139395401479	0.999996	N.S.
Cdc42ep2	4.62005	-6.81845332774189	4.36321420628491	-1.56271340470068	0.118120020049048	0.95751	N.S.		Yaf2	11.9313	-0.510817263968275	0.987397595071159	-0.51733695374401	0.604920962005078	0.999996	N.S.
Krtcap2	72.397	0.919870630864616	0.588454035874484	1.56319877982929	0.118005847049115	0.95751	N.S.		Zcrb1	18.4972	0.217826901208644	0.818046006279781	0.266277079206405	0.790025824204775	0.999996	N.S.
Vwa1	4.62005	-6.81845332774189	4.36321420628491	-1.56271340470068	0.118120020049048	0.95751	N.S.		Scaf11	37.5052	0.0504847265944217	0.629963204462621	0.0801391672351513	0.936126571958357	0.999996	N.S.
Tek	4.62005	-6.81845332774189	4.36321420628491	-1.56271340470068	0.118120020049048	0.95751	N.S.		Slc38a1	21.064	-0.0765378536694987	0.80478129837241	-0.0951039168334166	0.924232286997131	0.999996	N.S.
Serbp1	73.9643	0.698630302308562	0.4454946953697	1.56821239303151	0.116831573114018	0.95751	N.S.		Slc38a2	83.7268	-0.213618764936877	0.503334121816815	-0.42440747741442	0.671268668435643	0.999996	N.S.
Lpl	4.62005	-6.81845332774189	4.36321420628491	-1.56271340470068	0.118120020049048	0.95751	N.S.		Hdac7	10.1524	0.9327144210246	1.0730102353982	0.869250255267566	0.384710264971458	0.999996	N.S.
Wrap53	4.69794	-2.08479459550779	1.33712749247903	-1.55915917310367	0.118958711202691	0.957515	N.S.		Kmt2d	14.7629	-0.0260711082248752	0.893087651543257	-0.0291921046941185	0.976711378093187	0.999996	N.S.
Pank3	10.9498	-1.32500682353967	0.850870873975576	-1.55723607901721	0.119414445344791	0.957515	N.S.		Tuba1b	53.4284	-0.899328436726062	0.557047231384249	-1.6144563441977	0.106428478756883	0.999996	N.S.
Tnfrsf13b	27.9972	1.13915377405953	0.729829445429673	1.56084929320559	0.118559313732926	0.957515	N.S.		Mcrs1	10.6226	-0.513299285211563	1.03617394560091	-0.49537945572824	0.620332293805794	0.999996	N.S.
Stc1	2.73287	-4.30636069571279	2.76488479035797	-1.55751903686202	0.119347304394091	0.957515	N.S.		Bin2	10.1716	0.713935396098486	1.06944848443828	0.667573432930221	0.504405920894622	0.999996	N.S.
Gtf2h5	34.0426	0.90223864620896	0.578172203888041	1.56050159475268	0.118641393399841	0.957515	N.S.		Selenop	20.9962	0.691494323175527	0.905340355514287	0.763794874451075	0.444989491754948	0.999996	N.S.
Rag2	3.24606	3.69662028371012	2.37265469298434	1.55801022990855	0.119230823116138	0.957515	N.S.		Rpl37	646.252	-0.501228493559766	0.362955691965336	-1.3809633094489	0.167290242254883	0.999996	N.S.
Cda	2.73287	-4.30636069571279	2.76488479035797	-1.55751903686202	0.119347304394091	0.957515	N.S.		Zfr	14.0651	0.80369888922791	0.991586235890857	0.810518399850372	0.417642294315301	0.999996	N.S.
Prdm2	10.7053	1.65301854756136	1.06003760863462	1.55939613283205	0.118902651039572	0.957515	N.S.		Retreg1	23.9685	-0.411425140862471	0.807999171858655	-0.509190052653226	0.610619014900715	0.999996	N.S.
Samd1	9.68494	-1.39682825875987	0.894375884764857	-1.56179105737753	0.118337219169939	0.957515	N.S.		Zfp622	10.8024	1.34906733200456	1.14910171089994	1.17401907873587	0.240387383820771	0.999996	N.S.
Sorl1	37.1417	-0.89485225797572	0.573964977211555	-1.55907118640427	0.118979532455523	0.957515	N.S.		Dap	9.68636	-0.499373442951642	1.1774447860241	-0.424116229379966	0.671481050074705	0.999996	N.S.
Lrrc8c	11.5775	-1.66655680469154	1.0708681069712	-1.55626710128212	0.119644591043439	0.958322	N.S.		Mtdh	40.8777	0.426718641998721	0.643124677723402	0.66350842500596	0.507004985445426	0.999996	N.S.
Ddx3x	58.1224	-0.793460470480521	0.510202877684308	-1.55518619197495	0.119901731879218	0.959343	N.S.		Emc2	11.6529	0.650188972415852	1.00206190981056	0.648851099967236	0.516434624530831	0.999996	N.S.
Sntb2	3.4589	-2.20260653403603	1.41699069473792	-1.55442554578202	0.120082943651955	0.959756	N.S.		Eny2	17.7631	0.0184653423392759	0.829939550920717	0.0222490208097576	0.982249314302558	0.999996	N.S.
1700030K09Rik	2.47756	3.2326063412621	2.08469843513632	1.55063499198661	0.120989181485807	0.965956	N.S.		Ndufb9	21.8049	0.156481250908534	0.773543361125969	0.202291505263209	0.83968884051694	0.999996	N.S.
Cyp2j6	2.48301	-3.51506982256909	2.26771204659413	-1.55005121917854	0.121129222967234	0.966032	N.S.		Myc	21.5651	0.494680464190544	0.783994222096049	0.630974629976214	0.5280571128502	0.999996	N.S.
Ctnnb1	38.8716	-0.939638871628051	0.606654951510507	-1.54888519295598	0.121409321017642	0.967223	N.S.		Phf20l1	18.6226	-0.0695895305717741	0.858158704401262	-0.0810916794467834	0.93536904273594	0.999996	N.S.
Cox20	19.2177	1.3874180356476	0.896234257458867	1.54805289365016	0.121609562213126	0.967777	N.S.		Ptp4a3	53.1894	0.393086501222932	0.57057360138136	0.688932155766178	0.490865962740617	0.999996	N.S.
Fcer1g	3.75187	2.59173598258622	1.67498628838738	1.54731773063137	0.121786648309583	0.968145	N.S.		Cyc1	19.2569	-0.1659981192208	0.804469519286128	-0.206344821327853	0.836521569424749	0.999996	N.S.
Cd86	8.82387	-1.47980274066172	0.958112642843358	-1.54449766602616	0.122467816243904	0.970433	N.S.		Maf1	16.8402	0.584529341313324	0.943612062017252	0.619459378320915	0.535613774549425	0.999996	N.S.
B230354K17Rik	4.63672	-2.35326192429088	1.52334884990382	-1.54479515604024	0.122395819345295	0.970433	N.S.		Rpl8	783.716	0.00166518059839858	0.394855978234669	0.00421718472097929	0.996635183394759	0.999996	N.S.
Naa15	20.0723	1.10805731108017	0.717149120632301	1.5450863414616	0.122325380284879	0.970433	N.S.		Ncf4	20.8134	0.0252147032638692	0.820087252970123	0.0307463665269137	0.975471813483705	0.999996	N.S.
Eif2a	14.8016	1.33283144950626	0.863550442562828	1.54343207277007	0.122725976857584	0.971438	N.S.		Eif3l	10.9372	0.724163465839306	1.07860618466464	0.671388200934956	0.501973259499896	0.999996	N.S.
Gimap9	3.72642	2.58038578244075	1.67243591175326	1.54289068077692	0.122857302326143	0.971439	N.S.		Polr2f	9.76839	0.54320878007442	1.08625742445472	0.50007370982721	0.617023177059614	0.999996	N.S.
Ptges2	5.26796	-2.04317354891856	1.32667497944498	-1.54007091456064	0.123543068583498	0.975819	N.S.		Tomm22	36.1829	0.30579267213654	0.684692696739827	0.446613018647017	0.655154494171706	0.999996	N.S.
Hbs1l	3.72513	2.5780713833494	1.67757276083926	1.53678662620848	0.124345569496535	0.98111	N.S.		Atf4	53.0525	0.333086784449361	0.557633747775837	0.597321782940689	0.550292563865728	0.999996	N.S.
Phip	34.4092	1.1833436864449	0.771192605167857	1.53443339383077	0.124923067538118	0.984617	N.S.		Tnrc6b	26.1661	0.723054356384043	0.787613166612555	0.918032337491039	0.358601936335706	0.999996	N.S.
Ahsa1	20.0314	1.35312716164713	0.882478754905658	1.53332548135029	0.125195679262403	0.985698	N.S.		Rbx1	46.3117	-0.0475392293847316	0.62438546801475	-0.0761376294292752	0.939309603056448	0.999996	N.S.
2010309G21Rik	15.4558	1.37850091107536	0.899338472104651	1.53279433031411	0.125326538044679	0.985698	N.S.		Ep300	17.1511	0.78068586881979	0.86456707505412	0.902978949054844	0.366537067477563	0.999996	N.S.
2810403A07Rik	9.17315	-1.47019566159143	0.959606155338894	-1.53208235838402	0.125502112556718	0.986031	N.S.		Srebf2	10.3979	-0.752712185529953	1.04522191617065	-0.720145811989519	0.471435223461718	0.999996	N.S.
Ifi203	39.3101	0.851002455269325	0.558668342015357	1.52326951657829	0.127691290341249	0.986043	N.S.		Smdt1	35.2788	0.755305263472918	0.666108185022983	1.13390779524329	0.256833226923683	0.999996	N.S.
Paqr8	2.4334	-3.95695801112667	2.58700973030299	-1.52954894787475	0.126128414395835	0.986043	N.S.		Tspo	43.094	0.00945352245429899	0.595806363423978	0.0158667698679341	0.987340680467995	0.999996	N.S.
4930523C07Rik	96.2682	0.712891621181223	0.465821130466847	1.53039777406998	0.125918299628348	0.986043	N.S.		Tuba1c	15.3445	0.246434593526329	0.928307533842497	0.265466544805765	0.79065007892821	0.999996	N.S.
Ddit3	16.9226	1.34464419437935	0.881266592885277	1.52580865453775	0.127057524717311	0.986043	N.S.		Tmbim6	50.2206	0.0269818327775847	0.573706484657892	0.047030726511091	0.962488738402241	0.999996	N.S.
Mink1	4.41972	-1.97969387735107	1.30004551887427	-1.522788124423	0.12781172200613	0.986043	N.S.		Cox14	19.2861	0.438648684378131	0.805233919272193	0.544746903824669	0.585927601040786	0.999996	N.S.
Adk	3.14736	-2.3575579068575	1.54589312460494	-1.5250458581734	0.127247659961379	0.986043	N.S.		Larp4	19.6746	-0.40342071747468	0.832410320724514	-0.484641657402265	0.627930558522138	0.999996	N.S.
Stk3	12.7076	1.85073081415813	1.21447195215018	1.52389753495869	0.127534309349983	0.986043	N.S.		Dip2b	9.7501	0.524473947725658	1.0799306488522	0.485655211548161	0.627211643974311	0.999996	N.S.
Hgh1	4.40241	-2.13043070067685	1.3991979447883	-1.52260851197804	0.127856678940211	0.986043	N.S.		Atf1	9.942	0.581497687109707	1.1041791700215	0.52663345125265	0.598448157555581	0.999996	N.S.
Ppp1r2	36.1016	-0.867600429441543	0.569980924598656	-1.5221569564849	0.127969757448093	0.986043	N.S.		Dazap2	48.2184	0.471394836928033	0.582745382193794	0.808920759103106	0.418560727354002	0.999996	N.S.
Hdgfl2	9.23355	-1.44087714179483	0.94709491648264	-1.52136508888256	0.128168244642399	0.986043	N.S.		Grasp	11.1348	-0.307135494545865	1.00924309747184	-0.304322610989604	0.760882120496886	0.999996	N.S.
Ndufa11	45.2653	0.790708270741088	0.519101767119631	1.52322400119833	0.127702673313688	0.986043	N.S.		Nr4a1	132.746	0.411020962695988	0.485412953105938	0.846744941736826	0.397137302912716	0.999996	N.S.
Ppp1ca	133.463	0.548207584486852	0.358059811356976	1.53105030807354	0.125756959638465	0.986043	N.S.		Atg101	24.2838	0.701377360921144	0.744756755472619	0.94175360715735	0.346318802298951	0.999996	N.S.
Rpl12	872.975	0.845131371399439	0.554932347180455	1.52294487011516	0.127772498658929	0.986043	N.S.		Eif4b	17.2057	0.416851267364409	0.931806858980138	0.447358015609213	0.654616584449564	0.999996	N.S.
Naa20	12.8768	-1.28858991872246	0.846989624914794	-1.52137627288184	0.12816543962878	0.986043	N.S.		Pfdn5	135.992	0.0776969967337116	0.465552178653811	0.166892134321828	0.867454922252642	0.999996	N.S.
Stk4	52.0064	0.951917423979122	0.622929624757563	1.52812996227238	0.126480273650398	0.986043	N.S.		Sp1	11.308	1.6631832643391	1.10973808904537	1.49871693218155	0.133947082199561	0.999996	N.S.
Ciart	3.0935	3.40707142331815	2.23948282258166	1.52136528530748	0.128168195377449	0.986043	N.S.		Prr13	20.1182	0.0481631700699021	0.796096138762343	0.0604991881316989	0.951758062444265	0.999996	N.S.
Mtfr1l	11.2539	-1.3930307985052	0.910073606969999	-1.53067926356326	0.125848681172957	0.986043	N.S.		Pcbp2	71.3286	0.59369281244259	0.52755490585808	1.12536686864268	0.260433604559446	0.999996	N.S.
Cux1	17.5781	1.27907629233012	0.838271614896311	1.52584946167876	0.127047359329672	0.986043	N.S.		Hnrnpa1	39.6571	-0.864140313508744	0.618544566082644	-1.39705424781516	0.162397258663834	0.999996	N.S.
B9d2	28.0101	1.0363225054224	0.678678803394194	1.52697049066446	0.126768349422976	0.986043	N.S.		Nckap1l	12.1947	-0.24227273225319	0.965458863760734	-0.250940502332196	0.801860109709682	0.999996	N.S.
Adam10	24.354	1.21194502302579	0.793227792933473	1.52786505190878	0.1265460468187	0.986043	N.S.		Crebbp	24.7284	0.645612335845271	0.747437347348117	0.863767830355123	0.38771544320943	0.999996	N.S.
Tmem259	20.4614	-1.07468736135084	0.708751205361384	-1.51631115858614	0.129440691405688	0.986602	N.S.		Glyr1	11.4428	0.788007500486351	1.0233048916914	0.770061305173543	0.441263527957773	0.999996	N.S.
Cox7c	104.339	0.722829394261124	0.4762489209106	1.51775544788439	0.129076060223364	0.986602	N.S.		Usp7	16.0192	-0.552558568956574	0.872628046302619	-0.633212021201702	0.526595196576053	0.999996	N.S.
Gm2237	2.84022	-2.80401436512647	1.84913940382202	-1.51638884517349	0.129421057997686	0.986602	N.S.		Socs1	10.1928	0.371772674510589	1.20817489888923	0.307714284456984	0.758299749377132	0.999996	N.S.
Slc25a24	3.42999	-2.54478522581575	1.67559871253582	-1.51873190566286	0.128829992134917	0.986602	N.S.		Litaf	34.0787	-0.608182553037702	0.712317811897621	-0.853807869014953	0.393211453718815	0.999996	N.S.
Macf1	79.4521	-0.622924701704653	0.410043037206696	-1.51916907539305	0.128719943227515	0.986602	N.S.		Rsl1d1	18.8419	-0.522242962517362	0.83917881583555	-0.622326198734387	0.533727397554948	0.999996	N.S.
Clic4	36.6451	-1.1681413251173	0.768664612315702	-1.51970222955642	0.128585831004949	0.986602	N.S.		Vpreb1	19.4399	5.99555258414214	4.67811752287296	1.28161649527353	0.199977210829941	0.999996	N.S.
Sh3tc1	2.84022	-2.80401436512647	1.84913940382202	-1.51638884517349	0.129421057997686	0.986602	N.S.		Ranbp1	23.8365	-0.347273212751938	0.758579405952059	-0.457794147886325	0.647100340591516	0.999996	N.S.
Smim20	12.3469	1.48802204876252	0.981161051805614	1.51659306698339	0.129369456899947	0.986602	N.S.		Iglv1	24.3121	-2.86784734765287	2.52343814545571	-1.13648410713668	0.255754013266299	0.999996	N.S.
Ypel3	77.2342	0.642789000798979	0.423845259971305	1.51656526922702	0.129376479670263	0.986602	N.S.		Klhl6	17.1473	1.62578194968813	0.91227534456639	1.78211760229131	0.0747300559084849	0.999996	N.S.
Bbx	15.3823	1.27190127748983	0.839268708162272	1.51548754900547	0.129648981098866	0.987173	N.S.		Tra2b	47.8552	0.0364206349567218	0.584114624744747	0.0623518628259604	0.950282628224242	0.999996	N.S.
Phyh	7.88076	1.85319781262171	1.22605756608242	1.51150962555794	0.130658658068619	0.993838	N.S.		Ppp1r2	28.3649	-0.0962517608076818	0.713328982541227	-0.13493319795417	0.89266469139744	0.999996	N.S.
Rpl14	545.446	0.521653421735044	0.345244625687375	1.51096753699335	0.130796722024982	0.993867	N.S.		0610012G03Rik	11.5321	0.193895640039311	1.0535039363863	0.184048329904117	0.85397554068455	0.999996	N.S.
Wfdc17	10.3184	2.16961791287955	1.4375801166577	1.50921530406514	0.13124377047343	0.99458	N.S.		Pak2	32.8764	0.406622773318355	0.676089022263435	0.601433775624768	0.547551108091487	0.999996	N.S.
Mdn1	8.05489	-1.51063049622979	1.00064226982704	-1.50966088659328	0.131129976512348	0.99458	N.S.		Nrros	17.1814	-0.475934092090207	0.839823349877535	-0.566707382165081	0.570913004526089	0.999996	N.S.
Sec61a1	10.3852	-1.34735828810095	0.892869868715622	-1.50901977467232	0.131293729414555	0.99458	N.S.		Nfkbiz	11.5969	0.197635500456912	0.993830447831961	0.198862392360843	0.842370388463011	0.999996	N.S.
Dusp4	3.47098	-2.1768833353211	1.4431919487404	-1.50838101419639	0.131457039338769	0.994799	N.S.		Chmp2b	11.5584	0.730453348638213	1.01246020661572	0.721463761109037	0.470624229221162	0.999996	N.S.
Atp6v1g1	69.5754	0.676799589992669	0.449473188518355	1.50576187252386	0.132128314265682	0.998858	N.S.		Samsn1	12.3378	1.0314007373141	1.005227434813	1.02603719476277	0.304874052210271	0.999996	N.S.
Anapc13	23.3703	1.04370997512542	0.693478072054404	1.5050367375474	0.132314631904589	0.999246	N.S.		Atp5j	58.4515	-0.503226544935258	0.55714681348817	-0.903220718044981	0.366408764218106	0.999996	N.S.
Vcpip1	12.8294	0.796569758399014	0.859292488613666	0.927006541956575	0.353923137674428	0.999898	N.S.		App	16.0553	-1.21675354061218	1.03967368193596	-1.1703225365352	0.241871195894073	0.999996	N.S.
Snhg6	16.9556	0.972944105506818	0.848439709684465	1.14674513038605	0.251486972424781	0.999898	N.S.		Adamts1	15.2056	-1.72992891610126	1.12163413529798	-1.54232905513496	0.122993651844045	0.999996	N.S.
Cops5	8.8671	1.27786451657577	1.14937852784587	1.11178735779126	0.266229588769078	0.999898	N.S.		Cct8	25.3922	-0.0427890545109873	0.744351559673546	-0.0574850068558378	0.954158849153952	0.999996	N.S.
Ncoa2	9.39553	0.225763485870592	0.942754992236418	0.239472066156905	0.810739554373247	0.999898	N.S.		Atp5o.1	38.8412	0.0539529050348708	0.637292856476973	0.0846595164005581	0.932532081604636	0.999996	N.S.
Lactb2	4.15589	-0.196351581407249	1.34723450700304	-0.145744174742109	0.884123347271775	0.999898	N.S.		Hmgn1	59.132	0.288749920725941	0.566196859888873	0.509981494391568	0.610064426584902	0.999996	N.S.
Rpl7	923.129	-0.015601184029888	0.374164424909277	-0.0416960645942511	0.9667409912335	0.999898	N.S.		Hmox2	9.75012	0.733884013202106	1.11197647719191	0.659981598761327	0.509265637997248	0.999996	N.S.
Eloc	53.2385	-0.311378859159626	0.509823735235522	-0.610757871082206	0.541359887585911	0.999898	N.S.		Ubn1	18.3892	0.082473311640769	0.840670563238119	0.0981041982998619	0.921849553849319	0.999996	N.S.
Mcm3	7.8058	-1.30664209890381	1.15107776532548	-1.13514667580635	0.256313867527984	0.999898	N.S.		Ciita	13.0595	-0.434163851075575	0.979473614009026	-0.443262426742181	0.657575929564601	0.999996	N.S.
Tram2	6.62031	0.903105190054082	1.26490860978676	0.713968727121185	0.475246517473366	0.999898	N.S.		Snn	16.8472	1.21584309541805	0.93197267098046	1.30459093198404	0.192032177686056	0.999996	N.S.
Ogfrl1	9.80271	0.118735894119426	0.923072654667373	0.128631146767328	0.897649519482695	0.999898	N.S.		Ntan1	9.83668	-0.203634092681409	1.07692867495434	-0.189087817436045	0.850023989528001	0.999996	N.S.
Smap1	20.7367	0.394609480190901	0.670600854674399	0.588441660102713	0.55623588172005	0.999898	N.S.		Cebpd	10.0116	0.0187600844696678	1.19808736610346	0.0156583609847095	0.987506946041625	0.999996	N.S.
Sdhaf4	12.4335	-0.0308256587265604	0.911117892009223	-0.0338327882669308	0.973010489648957	0.999898	N.S.		Mapk1	10.4832	1.11416919912501	1.06584761712265	1.04533629500698	0.295867568473267	0.999996	N.S.
Phf3	15.1265	0.117206141209907	0.963149922128583	0.121690443530202	0.903144181945012	0.999898	N.S.		Snap29	13.6792	0.855074419706185	0.940536747913452	0.909134514523901	0.363279125857871	0.999996	N.S.
Ptp4a1	3.65296	-0.340117384893374	1.42353080132735	-0.23892520244468	0.811163582698854	0.999898	N.S.		B3gnt5	14.8227	0.232242555899804	0.927322536333386	0.250444205549114	0.802243847472644	0.999996	N.S.
Prim2	3.85205	0.241277414331638	1.49231952557737	0.161679459523448	0.871558280631598	0.999898	N.S.		Klhl24	26.555	0.819606948543539	0.725427867492913	1.1298255626381	0.258549734588038	0.999996	N.S.
Ccdc115	11.045	-0.397634184634857	0.837573093745691	-0.47474565217539	0.634968274396704	0.999898	N.S.		Ap2m1	13.7206	0.781054081936765	0.936697711299384	0.833837931399757	0.40437231737332	0.999996	N.S.
Fam168b	22.5201	-0.44360602759275	0.689849630414464	-0.643047423720776	0.520193328306383	0.999898	N.S.		Psmd2	11.108	0.526552841433953	1.02251233670128	0.514959890980545	0.60658104810792	0.999996	N.S.
Uggt1	8.2846	0.186656763249415	1.00046150707262	0.18657065957048	0.851997273045041	0.999898	N.S.		Eif4g1	14.4255	0.173098430192317	0.936523791960692	0.184830787726088	0.85336175877639	0.999996	N.S.
Kansl3	4.21191	0.341413253162379	1.40845488159342	0.242402690795554	0.808468149589256	0.999898	N.S.		Eif4a2	38.3614	1.0158252194944	0.654305203744021	1.55252505051421	0.120536643525307	0.999996	N.S.
Actr1b	9.17913	-0.509646498054305	0.903642522539648	-0.563991274582748	0.572760070326533	0.999898	N.S.		St6gal1	10.9267	0.88152672220367	1.06593133426221	0.827001415446544	0.408236259212118	0.999996	N.S.
Tmem131	10.2666	-0.166701040286274	0.875995712010844	-0.190298922700903	0.84907489778735	0.999898	N.S.		Ccdc50	18.3184	-0.795008851328466	0.848638785734386	-0.936804756855992	0.348858997994531	0.999996	N.S.
Coa5	6.45094	-0.0937007235715646	1.15500184237543	-0.081126038187831	0.935341718453318	0.999898	N.S.		Hes1	10.0434	0.90789743796844	1.07731802647755	0.842738555983272	0.399374678735044	0.999996	N.S.
Mgat4a	7.24852	-1.6270165351287	1.16511223838718	-1.39644618048208	0.16258017679877	0.999898	N.S.		Fam43a	24.5086	1.07818565218762	0.765382369418698	1.40868890539834	0.158927176945959	0.999996	N.S.
Mitd1	6.90168	-0.311516546253448	1.12611681123319	-0.276628981244238	0.782065008961646	0.999898	N.S.		Fyttd1	9.94584	0.253363702816991	1.06269603312478	0.238415967425788	0.811558484231664	0.999996	N.S.
Txndc9	14.7523	0.162371246661905	0.784517838745288	0.206969476846558	0.836033696305323	0.999898	N.S.		Rpl35a	757.787	-0.149498981457745	0.391036781071088	-0.382314372188346	0.702228195477954	0.999996	N.S.
Rev1	9.34072	0.269510875388191	0.943542572476059	0.285637217916873	0.775155994737908	0.999898	N.S.		Zfp148	13.0031	0.805228331243452	0.974210164631555	0.826544785177834	0.408495123978632	0.999996	N.S.
Aff3	24.5288	0.799609582301469	0.823550373976131	0.970929778637492	0.331583248027434	0.999898	N.S.		Heg1	11.1473	-0.878421053245661	1.10118492586779	-0.797705301453726	0.425041526644937	0.999996	N.S.
Rnf149	5.05637	-0.633583789462234	1.18218358762161	-0.535943652150437	0.59199749425814	0.999898	N.S.		Golgb1	9.81855	-0.0348245616912178	1.07950837538371	-0.0322596493786714	0.974264987574718	0.999996	N.S.
Tgfbrap1	3.06611	-0.642996708875103	1.67540476660853	-0.383785889649042	0.701137147127408	0.999898	N.S.		Hcls1	20.6159	0.648405490024691	0.838722274793803	0.773087241762	0.439470751121846	0.999996	N.S.
Uxs1	2.40227	-1.93608821123375	1.87546719804911	-1.03232315299766	0.301920758309753	0.999898	N.S.		Gsk3b	20.0034	0.311089030791323	0.807133822921247	0.385424352142007	0.699923043195197	0.999996	N.S.
Tex30	29.1081	0.0992329076742244	0.6058641893658	0.163787379112303	0.869898527511484	0.999898	N.S.		Cox17	19.4672	-0.257366445833079	0.806044434244895	-0.319295605674867	0.749502364597575	0.999996	N.S.
Slc39a10	4.21072	0.123890748539703	1.35261329517195	0.0915936202770754	0.92702092042491	0.999898	N.S.		Zbtb20	29.8915	0.253516157389228	0.701486592559771	0.36139843594748	0.71780161703934	0.999996	N.S.
Gls	11.1638	-0.136472945811173	0.923822188311448	-0.147726421315575	0.882558679213939	0.999898	N.S.		Naa50	17.5376	0.62248125148904	0.876570164483526	0.71013282987541	0.477621769526236	0.999996	N.S.
Nab1	13.5047	-1.09807014815127	0.77993399625385	-1.40790137809799	0.15916027497879	0.999898	N.S.		Atg3	13.3417	0.79007834703183	0.967383198791144	0.816717044516716	0.41409014850952	0.999996	N.S.
Mfsd6	4.0684	-0.450108033878142	1.72303715377415	-0.261229441798294	0.793915574881628	0.999898	N.S.		Cd47	69.0424	0.46676865178835	0.526068989714139	0.887276499688734	0.374930054633491	0.999996	N.S.
Asnsd1	5.68421	-0.375851666270916	1.32842452805784	-0.282930387336654	0.777230200156169	0.999898	N.S.		Rpl24	371.933	0.267229720944039	0.388946473731441	0.68706040288864	0.492044665514713	0.999996	N.S.
Stk17b	228.56	-0.311815981201636	0.435522966668873	-0.715957607440503	0.474017525587569	0.999898	N.S.		Zbtb11	13.793	0.776863712833477	0.94357221991145	0.823321942337791	0.410324938891818	0.999996	N.S.
Gtf3c3	4.04212	-0.7960895001872	1.52358097483349	-0.522512103614451	0.601313821428131	0.999898	N.S.		Filip1l	22.9097	0.729206984507101	0.808459813495708	0.901970601796613	0.367072484631939	0.999996	N.S.
Pgap1	15.0152	-0.566492983987231	0.881737791956199	-0.642473294391098	0.520565923621157	0.999898	N.S.		Cldnd1	12.1881	0.148916892246303	0.99990863226819	0.148930499688257	0.881608474319669	0.999996	N.S.
Ankrd44	13.7743	-0.857465634540757	0.785210518178881	-1.09202005664603	0.274824285549752	0.999898	N.S.		Cggbp1	28.7095	0.839851827904748	0.707280806220614	1.18743760684322	0.235055053554108	0.999996	N.S.
Sf3b1	117.808	0.354244531037887	0.417987239393337	0.847500826943987	0.396716026334941	0.999898	N.S.		Usp25	13.9463	0.660470466020201	0.961769557821767	0.686724237265365	0.492256520515075	0.999996	N.S.
Hspd1	68.4802	2.35191978576622	1.78161412014318	1.32010616618665	0.186799574332328	0.999898	N.S.		Usp16	11.1793	0.299029342859019	1.02233746267329	0.292495730399132	0.769907623873914	0.999996	N.S.
Tyw5	2.37193	0.0101244888175142	1.78216888334693	0.00568099292503655	0.995467247836529	0.999898	N.S.		Ifngr2	13.9169	-0.705831729599768	0.919278370287433	-0.767810657156084	0.442599682136951	0.999996	N.S.
Clk1	112.407	-0.329537482703505	0.456833176787221	-0.721351905789875	0.470693028981332	0.999898	N.S.		Son	69.5184	0.121066581446499	0.528334791970193	0.229147471047732	0.818754298324	0.999996	N.S.
Ppil3	6.50851	0.75548181556252	1.23418929883658	0.612127990636995	0.540453079667534	0.999898	N.S.		Smim11	17.7979	0.110980746879076	0.830750712691541	0.133590913836848	0.893726069490798	0.999996	N.S.
Orc2	6.21389	0.0770637572109024	1.11789006935026	0.0689367938080831	0.94503993094645	0.999898	N.S.		Morc3	11.7425	0.437472626977937	1.00845733891446	0.433803801208733	0.664430921047476	0.999996	N.S.
Fam126b	3.24077	1.00506203300923	1.58593286364625	0.633735548362668	0.526253421436242	0.999898	N.S.		Dyrk1a	14.1758	0.551750559168629	0.920689126368492	0.599279977754184	0.548986197380055	0.999996	N.S.
Trak2	7.57673	-0.965529785543462	1.03146410171828	-0.936076964709702	0.349233562261587	0.999898	N.S.		Ets2	11.3567	-0.159092086585726	1.0039394944011	-0.158467803560843	0.874088189103963	0.999996	N.S.
Sumo1	3.21843	0.910273870067044	1.60990961687187	0.565419238774253	0.571788641851736	0.999898	N.S.		Ezr	79.0724	0.562123463220263	0.539154060662784	1.04260267005917	0.297132352127513	0.999996	N.S.
Wdr12	7.90689	0.493417742075824	1.19450276318763	0.413073755274618	0.67955257714657	0.999898	N.S.		Qk	22.4203	-0.0324020203669726	0.772893378631613	-0.0419230145616457	0.966560069556899	0.999996	N.S.
Ino80d	11.482	-0.59451069208409	0.824459534987624	-0.721091414259664	0.470853273141261	0.999898	N.S.		Mrpl18	12.3471	0.662306945294896	1.03636981991458	0.639064292078176	0.522781108153605	0.999996	N.S.
Ndufs1	7.43931	0.647529185468498	1.14566745985005	0.565198199443709	0.571938961245776	0.999898	N.S.		Psmb1	71.1041	0.388945238416251	0.516092244207797	0.753635116166651	0.45106835219742	0.999996	N.S.
Fzd5	2.72144	-1.03750688164606	1.68892828126796	-0.61429895700909	0.539017791641947	0.999898	N.S.		Lnpep	12.0319	1.01341115037063	1.10528303827883	0.916879310795119	0.359205886519521	0.999996	N.S.
Idh1	2.81122	-0.574407935267735	1.60546211779856	-0.357783549608367	0.720505302278839	0.999898	N.S.		Elob	71.0091	-0.127786863553235	0.514493320274973	-0.248374193633727	0.803844898601352	0.999996	N.S.
Kansl1l	6.95511	1.821371959079	1.26170056279173	1.4435849620681	0.148855757487697	0.999898	N.S.		Ndufb10	38.5574	0.237721123770523	0.630733295523316	0.376896424301316	0.706250578813344	0.999996	N.S.
Acadl	22.6869	0.24227672233873	0.641881088867106	0.377447983031154	0.705840713941301	0.999898	N.S.		Stub1	11.9353	0.143949006565802	1.00115988651234	0.143782235490143	0.885672431128359	0.999996	N.S.
Lancl1	3.34995	0.611622350641656	1.55258074860649	0.393939156588548	0.693625960269981	0.999898	N.S.		Gm8186	12.1883	0.726502250255957	1.0307853855391	0.704804569843603	0.480931864270653	0.999996	N.S.
Fn1	3.14315	-2.20771381491153	1.73684844235649	-1.27110331625492	0.203691895724203	0.999898	N.S.		Dusp1	47.9	0.00804499651759341	0.643392936342379	0.0125040174723216	0.990023497483284	0.999996	N.S.
Aamp	27.4768	0.201306115144893	0.725117402527237	0.277618651053313	0.781305113277429	0.999898	N.S.		Cuta	13.355	0.66439712640729	0.970475597452243	0.684609822391732	0.493590167161258	0.999996	N.S.
Usp37	8.47777	-0.691212455445247	0.976697540626539	-0.707703691975966	0.479129284217818	0.999898	N.S.		Rps10	895.533	0.244750212386511	0.381564464843403	0.641438694997339	0.521237699279596	0.999996	N.S.
Zfp142	4.2484	-1.39443014047445	1.41138394756922	-0.987987813575489	0.323158616516109	0.999898	N.S.		U2af1	26.4241	-0.421159150055653	0.703858999395276	-0.598357271012368	0.549601570149475	0.999996	N.S.
Rnf25	2.8633	-0.0285373180117543	1.64056529121594	-0.0173948078534584	0.986121651262723	0.999898	N.S.		Sik1	25.7391	0.670790751020391	0.730653610889858	0.918069439502858	0.358582513079425	0.999996	N.S.
Cnppd1	14.0957	0.531399170335876	0.885183659985508	0.600326456935024	0.548288689845424	0.999898	N.S.		Brd4	21.0645	0.729081330790202	0.829969406805357	0.878443620707075	0.379703021014262	0.999996	N.S.
Atg9a	4.48782	-1.07997735838204	1.24114230342734	-0.870147891502644	0.384219588347968	0.999898	N.S.		Akap8	14.5035	0.292344220684354	0.936523277125964	0.31215905447808	0.75491964813424	0.999996	N.S.
Tuba4a	31.8047	-0.330427345254138	0.664673502289386	-0.497127302526762	0.619099282402207	0.999898	N.S.		Akap8l	10.6448	-0.403113972650733	1.05392810677649	-0.382487164028375	0.7021000480854	0.999996	N.S.
Dnpep	5.61754	-0.0480212687434977	1.1927882012924	-0.0402596778635687	0.967886100101828	0.999898	N.S.		Hnrnpm	38.148	0.484370623308849	0.624687832061987	0.775380275472992	0.438114986883911	0.999996	N.S.
Farsb	6.60052	1.14151718529626	1.2421719841592	0.918968709529327	0.358111939021387	0.999898	N.S.		Rab11b	16.9773	0.337026757822203	0.848426029947137	0.397237644680941	0.691192224615512	0.999996	N.S.
Ap1s3	19.1052	-0.900633498527578	0.8165161073008	-1.10301987979741	0.270018532108246	0.999898	N.S.		Rps28	348.096	-0.754241555609875	0.424356933217472	-1.77737535685165	0.075506502560094	0.999996	N.S.
Wdfy1	6.19455	-1.11402403029926	1.27469119675552	-0.87395600843153	0.382142211382747	0.999898	N.S.		Pfdn6	14.0289	0.041761410546398	0.951893052034228	0.0438719564736316	0.965006469262079	0.999996	N.S.
Cul3	30.5078	0.0675541359075767	0.56486366193677	0.119593701028583	0.904805009761541	0.999898	N.S.		Rps18	459.146	0.00316175170875854	0.400872940344439	0.00788716670684205	0.99370701670122	0.999996	N.S.
Dock10	20.1087	-0.574013566245632	0.685428229099919	-0.837452474053202	0.402338280624484	0.999898	N.S.		H2-K1	297.716	0.0261129451938009	0.401773981476923	0.064994117084958	0.948178684238862	0.999996	N.S.
Trip12	19.1914	-0.126637924939773	0.712280403590337	-0.177792235054396	0.858886145724026	0.999898	N.S.		Brd2	61.4026	0.532118833468573	0.563763469753353	0.943868948623747	0.345236621435482	0.999996	N.S.
A530032D15Rik	2.80135	1.14788486992225	1.8340363464305	0.625879019331503	0.531394296948354	0.999898	N.S.		Psmb9	18.424	0.841678998557092	0.832691430840153	1.0107933952291	0.312115324945149	0.999996	N.S.
Sp110	31.949	-0.218106856167428	0.714495566449703	-0.305259915399044	0.760168202672915	0.999898	N.S.		H2-Aa	757.971	0.0169243436811762	0.432085760792375	0.0391689456512977	0.968755692408381	0.999996	N.S.
A630001G21Rik	31.6441	0.0928724801145871	0.580184649168145	0.160074004453143	0.872822778536903	0.999898	N.S.		Csnk2b	24.2159	-0.00753379197813067	0.741937398361449	-0.0101542151598893	0.991898247723121	0.999996	N.S.
Ncl	202.098	0.00488199364029211	0.35760466871626	0.0136519292598098	0.989107674762642	0.999898	N.S.		Prrc2a	17.3792	-0.0604714558377516	0.852169633769507	-0.0709617585999407	0.943428190947039	0.999996	N.S.
Hjurp	4.20747	1.47813726343156	1.51512435307227	0.975588083205377	0.329268632299196	0.999898	N.S.		Tubb5	103.986	-0.428847706870897	0.499581310738886	-0.858414231382328	0.390663771996138	0.999996	N.S.
Ilkap	15.626	-0.559030034089	0.732631651219013	-0.763043793096898	0.445437278933494	0.999898	N.S.		Abcf1	18.8499	-0.0930970384952984	0.809327341152868	-0.115030141404446	0.908421231226318	0.999996	N.S.
Hes6	23.6768	1.31029159316206	0.875779449695264	1.49614334250249	0.134616305273022	0.999898	N.S.		H2-T23	54.6236	0.0223347507513145	0.604818384898926	0.0369280288247966	0.970542391213875	0.999996	N.S.
Hdac4	4.59911	-0.979532579356568	1.22497234428542	-0.799636484795883	0.423921442357628	0.999898	N.S.		H2-T22	18.6927	-0.281158433732183	0.806919040377749	-0.348434501682551	0.727513895362632	0.999996	N.S.
Ndufa10	17.1495	0.106803755340851	0.728177492528331	0.14667269510077	0.883390371633326	0.999898	N.S.		Rpp21	10.3248	0.50311145386299	1.09373524384654	0.459993820893622	0.645520655749571	0.999996	N.S.
Cops9	33.2721	0.58305306591236	0.712668516069477	0.818126594293831	0.413284904756926	0.999898	N.S.		Ppp1r11	23.2796	0.354709437888488	0.751390269974628	0.472070842626782	0.636876223529547	0.999996	N.S.
Hdlbp	15.2566	-0.342196778353666	0.759489211817378	-0.450561736795214	0.652305449265501	0.999898	N.S.		Znrd1	25.7166	0.101217123235611	0.715137732283803	0.141535145841589	0.887447197121949	0.999996	N.S.
Stk25	9.28574	-1.25768110877342	1.02098783559233	-1.23182771129077	0.218013449402248	0.999898	N.S.		AY036118	86.9715	0.882892456337522	0.523344171205085	1.68702071201924	0.0915993694135802	0.999996	N.S.
Dtymk	8.29722	-0.436447651043689	1.06125066161231	-0.411257836466848	0.680883482971062	0.999898	N.S.		Cd2ap	24.0036	-0.464313554392169	0.741372093360091	-0.62628949558619	0.531125075040246	0.999996	N.S.
St8sia4	20.4814	-0.203451716334704	0.88352136639935	-0.230273679926767	0.817879111462195	0.999898	N.S.		Cdc5l	16.9114	0.488712623770366	1.02431850126049	0.477110023072877	0.633283777746703	0.999996	N.S.
D1Ertd622e	16.4477	0.00254137499023757	0.853742868283277	0.00297674520590469	0.99762490446639	0.999898	N.S.		Rpl7l1	14.3521	0.175234565351764	0.916835417043766	0.191129795047391	0.848423904842323	0.999996	N.S.
Ppip5k2	7.10259	-0.0143424637512849	1.05392570611309	-0.0136086098556039	0.989142235435875	0.999898	N.S.		Rftn1	19.0274	-0.385228928566471	0.811252043246008	-0.474857267570113	0.634888711376087	0.999996	N.S.
Pign	3.80399	1.13333511018933	1.63816488881821	0.691832133581458	0.489042754355285	0.999898	N.S.		Satb1	54.8519	-0.604038681743286	0.590071352701507	-1.02367057641052	0.305990897489951	0.999996	N.S.
Bcl2	8.99257	-0.892807658011564	1.05086417524231	-0.849593771531606	0.395550975985196	0.999898	N.S.		Ubxn6	10.9988	-0.318230008938287	1.01251231586995	-0.314297420337909	0.753295157303756	0.999996	N.S.
Kdsr	5.05017	-0.0624558697056475	1.30544283651743	-0.0478426691376721	0.961841630417961	0.999898	N.S.		2410015M20Rik	24.8966	0.023595720140011	0.759699162889016	0.0310592946427375	0.975222252164571	0.999996	N.S.
Vps4b	12.8294	0.403701816703309	0.843819729499024	0.478421874471917	0.632349967606757	0.999898	N.S.		Vapa	43.3551	-0.0246101689333687	0.596232957954094	-0.0412760962054425	0.967075789290886	0.999996	N.S.
Tsn	40.4039	-0.160355458721714	0.510917724094514	-0.313857694026779	0.75362912317216	0.999898	N.S.		Ralbp1	19.3546	0.384874368473626	0.80847011198004	0.476052686142005	0.634036843400863	0.999996	N.S.
2900060B14Rik	5.0606	-0.0549756604087363	1.20662883401925	-0.0455613680518587	0.963659861005586	0.999898	N.S.		Ankrd12	25.3301	0.16718037839765	0.74864333338671	0.223311116177793	0.823293376243159	0.999996	N.S.
Ptpn4	4.08771	-0.0278128859425091	1.39658909958293	-0.0199148668357894	0.984111285477337	0.999898	N.S.		Ndufv2	14.6229	-0.253293377423771	0.920129424957859	-0.275280162283009	0.783101004130442	0.999996	N.S.
Dbi	53.8249	-0.133821654473446	0.509876745966012	-0.262458830555035	0.792967721535622	0.999898	N.S.		Tgif1	46.2659	0.236028787366813	0.585665705206744	0.403009404970183	0.686941305703783	0.999996	N.S.
Ddx18	29.9039	0.00743131801369319	0.704714620755045	0.0105451452188279	0.991586347371914	0.999898	N.S.		Myl12b	90.6617	-0.454262793868509	0.47993870472298	-0.946501687399247	0.343892762016409	0.999996	N.S.
Actr3	114.774	-0.0925925228729064	0.388163567399975	-0.23853996265831	0.811462323998618	0.999898	N.S.		Myl12a	69.0642	-0.286170819940581	0.560532642101423	-0.510533728897096	0.609677590903209	0.999996	N.S.
Tmem163	14.3353	0.38714967849698	0.80901854524712	0.478542402731599	0.632264201807753	0.999898	N.S.		Smchd1	28.3827	-0.0760084605579948	0.743961691059536	-0.102167169991972	0.918623985914532	0.999996	N.S.
Mcm6	9.36831	-0.197344863018114	1.05194064537682	-0.187600758546051	0.851189631568564	0.999898	N.S.		Dpy30	12.108	-0.018011215085741	1.03090122944707	-0.0174713295233933	0.986060605080765	0.999996	N.S.
Dars	8.19135	0.110425404606288	1.05007059094032	0.105159982156441	0.91624886421453	0.999898	N.S.		Cebpz	22.8648	0.223192283631767	0.930539275695949	0.239852620368809	0.810444512212218	0.999996	N.S.
Gm15675	5.79185	-0.596969107858268	1.18944894165878	-0.501887123482366	0.615746923445736	0.999898	N.S.		Cdc42ep3	15.193	0.281369803732344	0.954914645833976	0.294654401793795	0.768257899467419	0.999996	N.S.
Cd55	70.3298	0.909172620732636	0.657432735420127	1.38291352369552	0.166691383113894	0.999898	N.S.		Cox7a2l	69.6311	0.860460586781532	0.529496007924014	1.62505585293291	0.104150658421015	0.999996	N.S.
Gm15848	3.01057	1.30094885819663	1.80531138873713	0.720622971922137	0.471141516209676	0.999898	N.S.		Zfp36l2	23.5843	0.250377959472405	0.741432852118512	0.33769472010445	0.735593254018041	0.999996	N.S.
Mapkapk2	21.6981	-0.181081991835626	0.649565289514616	-0.278774119797777	0.780418176802735	0.999898	N.S.		Calm2	85.9057	0.351182313663611	0.487980920284114	0.719664025919588	0.471731880664773	0.999996	N.S.
Rassf5	11.1018	0.367509432163519	1.13863270250335	0.322763812558279	0.746874120780835	0.999898	N.S.		Fbxo11	27.4969	0.126882075994299	0.730522863874905	0.173686659608817	0.862111722258843	0.999996	N.S.
Srgap2	3.60401	0.102088711970958	1.51723145548424	0.0672861820798295	0.946353877061075	0.999898	N.S.		Arid1b	17.9621	0.778772988895138	0.843854712117347	0.922875677189845	0.356071997286024	0.999996	N.S.
Mdm4	5.41488	-0.137090152838932	1.3166869590317	-0.10411749877112	0.917076104319826	0.999898	N.S.		Snx9	11.5106	-1.03028004528659	1.00864161465966	-1.02145304170721	0.307039846179833	0.999996	N.S.
Snrpe	124.668	0.412806924508766	0.452109070043793	0.913069327427517	0.361206080908304	0.999898	N.S.		Gtf2h5	17.1799	0.677636687975547	0.850242639810358	0.796992124655956	0.425455605119281	0.999996	N.S.
Lax1	7.57959	-0.1165927140411	1.12844575457947	-0.103321505325305	0.917707808178067	0.999898	N.S.		Tcp1	22.1099	0.541346315738428	0.77421979211472	0.699215289058658	0.484417497170357	0.999996	N.S.
Atp2b4	4.31787	-2.1718349934896	1.89559761772954	-1.14572574536727	0.251908647740178	0.999898	N.S.		Sod2	18.8631	-1.18932460297388	0.808805656835032	-1.47047018393501	0.141434455191584	0.999996	N.S.
Btg2	239.354	0.372173680539455	0.538146130928843	0.691584792957782	0.489198114319902	0.999898	N.S.		Afdn	18.3787	-0.150084759971648	0.943122050708794	-0.159136094696177	0.87356165110085	0.999996	N.S.
Tmem183a	11.8254	-0.320710487139434	0.858173939504337	-0.373712685011933	0.708618086785216	0.999898	N.S.		Chd1	24.0858	-0.0629529848113004	0.73932696052628	-0.0851490452431061	0.932142899390131	0.999996	N.S.
Rnpep	4.4802	1.52640698468942	1.4443292054361	1.05682761169988	0.290590270245596	0.999898	N.S.		Hcfc1r1	12.9848	0.46572638194089	0.965199617629264	0.482518199794581	0.629437872790401	0.999996	N.S.
Timm17a	17.5585	-0.0315484562991939	0.847559474075856	-0.0372227050303379	0.970307435158673	0.999898	N.S.		Srrm2	76.2149	-0.223362845947716	0.507258562708993	-0.440333317893849	0.659695712954934	0.999996	N.S.
Ipo9	3.24826	0.409752846972456	1.62171384373079	0.252666553076841	0.800525896162298	0.999898	N.S.		Rps2	678.879	-0.595847447688803	0.372746225819279	-1.59853381849583	0.109924225245683	0.999996	N.S.
Nav1	2.61249	-2.18468846606029	2.68679575650206	-0.813120409608111	0.416149025864933	0.999898	N.S.		Mrps34	10.807	0.0148662821350287	1.02012371854973	0.0145730188061538	0.988372824841177	0.999996	N.S.
Ptprc	89.1768	-0.0441784532172862	0.474153378242858	-0.0931733385112745	0.925765855017127	0.999898	N.S.		Atp6v0e	54.6991	0.0462642002874647	0.571267853709783	0.0809851280568781	0.935453779744106	0.999996	N.S.
2310009B15Rik	6.92962	0.52180655199902	1.21816527792421	0.428354478210209	0.66839306154196	0.999898	N.S.		Crebrf	22.6289	0.816002568398144	0.769660774266166	1.06021067421055	0.28904876605893	0.999996	N.S.
Cdc73	9.41264	0.116466650607628	0.994342356568676	0.117129326572728	0.906757570438358	0.999898	N.S.		Itpr3	10.3978	-1.29236120657757	1.04482147186546	-1.23692060450303	0.216116559763373	0.999996	N.S.
Rgs1	3.86671	1.75441439498539	1.80537196318832	0.971774476815882	0.331162755988913	0.999898	N.S.		Rpl10a	444.247	-0.0265092240159502	0.386949364458286	-0.0685082505641586	0.945381052508077	0.999996	N.S.
Rgs18	2.48388	2.01391512026587	2.09329565024027	0.962078682022153	0.336010081697737	0.999898	N.S.		Srsf3	73.7312	-0.217822842088152	0.507105267471637	-0.429541667303494	0.667529077705937	0.999996	N.S.
BC003331	11.3783	-1.37244553307377	1.11329103885014	-1.23278234098722	0.217656981449678	0.999898	N.S.		Pim1	67.7307	0.930637085508724	0.534677409811051	1.74055807938024	0.0817610711730591	0.999996	N.S.
Gm10138	4.24765	1.98079641600036	1.52125539184576	1.30208012843723	0.19288899540371	0.999898	N.S.		Abcg1	12.1479	1.78989689369973	1.04326343295518	1.71567107324907	0.0862222620254295	0.999996	N.S.
Swt1	18.7614	-0.216338848561888	0.766078185936391	-0.282397870783193	0.777638447454835	0.999898	N.S.		Ndufv3	16.8237	-0.34791560151116	0.843648206902538	-0.412394169352336	0.680050536096834	0.999996	N.S.
Rnf2	3.93021	0.207906644306042	1.46502102173171	0.14191376179728	0.887148123995691	0.999898	N.S.		Ndufa7	29.934	0.692936617278553	0.735448415933285	0.94219608373106	0.346092258598567	0.999996	N.S.
Tsen15	5.53743	-0.361549085983092	1.24136144736164	-0.291252065827822	0.770858544886549	0.999898	N.S.		Tapbp	31.279	-0.135516741062961	0.672734031491572	-0.201441780435123	0.840353148660302	0.999996	N.S.
Rgl1	3.48163	-0.423156703022188	1.47981104513281	-0.285953199507449	0.774913966804429	0.999898	N.S.		H2-Oa	39.4846	-0.540894680371773	0.615235952366262	-0.879166242303356	0.37931114508067	0.999996	N.S.
Smg7	21.7498	0.293553730001008	0.714328917975564	0.410950365600416	0.681108930105097	0.999898	N.S.		H2-DMa	83.804	-0.691082116329766	0.548355628486711	-1.26028088420818	0.207568053349589	0.999996	N.S.
Lamc1	8.53872	-1.51460586103647	1.0555406670833	-1.43491000230401	0.151312745064136	0.999898	N.S.		H2-DMb2	65.8733	0.491548879363749	0.58481322373988	0.840522853126156	0.400615293625879	0.999996	N.S.
Dhx9	26.1878	0.0142520222348115	0.685510042234737	0.0207903916160738	0.983412862463545	0.999898	N.S.		H2-DMb1	26.8879	-0.599155216872059	0.715989532013301	-0.836821196515662	0.40269308096329	0.999996	N.S.
Cacna1e	7.00214	1.83303647638761	1.26654576664458	1.44727219865399	0.147820702391099	0.999898	N.S.		Tap1	12.5262	-1.00247629714154	0.95515183700289	-1.04954653103861	0.293926651218866	0.999996	N.S.
Ier5	97.3756	0.529880535971903	0.465917152675044	1.13728488622841	0.255419210837118	0.999898	N.S.		Psmb8	58.3185	-0.11604242357124	0.5425853728019	-0.213869428458786	0.830648881187029	0.999996	N.S.
Qsox1	3.18273	0.827644737218564	1.71747169530862	0.481897162834955	0.629879001683582	0.999898	N.S.		Tap2	18.17	-0.188707771615142	0.820069822127005	-0.230111835021186	0.818004868628671	0.999996	N.S.
Cep350	13.7622	-0.157561856798661	0.883157755616031	-0.178407374896184	0.858403057889664	0.999898	N.S.		H2-Ob	27.6954	0.252460164405291	0.775566831061844	0.325516969388238	0.744789841640024	0.999996	N.S.
Tor1aip1	36.0079	0.5661479118244	0.557816514344594	1.01493573113301	0.310136464372079	0.999898	N.S.		H2-Ab1	684.43	-0.142717213732302	0.459275789005041	-0.310744039091369	0.755995215112372	0.999996	N.S.
Soat1	10.3243	-0.286475809949671	0.917544991827407	-0.312219904747252	0.754873405890148	0.999898	N.S.		H2-Eb1	706.967	-0.558182276192589	0.421554569398989	-1.32410443798152	0.185468361877488	0.999996	N.S.
Tor3a	2.32882	-0.413948368496874	1.92296169350483	-0.215266050226098	0.829559897123633	0.999898	N.S.		Neu1	11.9807	0.337633676564901	1.04849361027048	0.322017867593682	0.747439158519596	0.999996	N.S.
Fam20b	2.91715	0.89934700983555	1.68059132557368	0.535137243748747	0.592554957829508	0.999898	N.S.		Vars	17.4383	0.900584483479207	0.989113360354768	0.910496733312946	0.362560603723686	0.999996	N.S.
Rasal2	3.66347	-4.18467415508074	4.29731674887307	-0.973787691162894	0.330161965935016	0.999898	N.S.		Clic1	117.014	0.482424239922827	0.463730902096014	1.04031074431814	0.298195554041396	0.999996	N.S.
Cacybp	57.1582	0.857748634956478	0.797543732486315	1.07548790118691	0.282156346123042	0.999898	N.S.		Ltb	73.3197	0.121430776651548	0.525244170075767	0.231189194606447	0.8171678240997	0.999996	N.S.
Klhl20	2.4876	-0.831589208071669	1.78904799862994	-0.46482218962739	0.642058795889892	0.999898	N.S.		Ddx39b	27.4196	0.168781557115543	0.707199772911477	0.238661780702622	0.81136785497861	0.999996	N.S.
Prdx6	44.6117	0.0611296089067833	0.66579149625486	0.0918149439436266	0.926845070665232	0.999898	N.S.		H2-D1	392.699	0.184620470993787	0.399394498770395	0.462250911222294	0.643901397650871	0.999996	N.S.
Suco	10.8616	0.772951928666625	1.06103649599731	0.728487598289539	0.46631515760042	0.999898	N.S.		H2-Q4	39.2911	-0.0525754300729713	0.625689542268024	-0.0840279827634545	0.933034183411971	0.999996	N.S.
Prrc2c	114.208	0.242282421221059	0.370270887792564	0.654338294499652	0.512893879337793	0.999898	N.S.		H2-Q6	32.9327	0.307907282303647	0.792937653113487	0.388312096284799	0.697785086699352	0.999996	N.S.
Blzf1	2.46738	-0.378413165759865	1.77041058481703	-0.213743167265899	0.830747346546022	0.999898	N.S.		H2-Q7	25.1236	0.827159558355031	0.797333392933398	1.03740739530788	0.299546033242881	0.999996	N.S.
Sft2d2	11.6845	-0.277136604990821	1.0004537303841	-0.277010916721178	0.781771723711482	0.999898	N.S.		Ier3	24.7501	-1.11764632726246	0.846370301820899	-1.32051694731955	0.186662481555683	0.999996	N.S.
Tiprl	18.0596	-0.456040362740467	0.677827076196018	-0.672797500654261	0.501076128037693	0.999898	N.S.		Nrm	12.8447	0.0302002622164991	0.955095275610228	0.0316201566353719	0.974774968755763	0.999996	N.S.
Dcaf6	2.3809	0.154975706400675	1.9813341880889	0.0782178530670576	0.9376547608308	0.999898	N.S.		Ppp1r18	21.4372	-0.235602281367946	0.778429546015637	-0.302663590525139	0.762146247614863	0.999996	N.S.
Rcsd1	35.9235	-0.253499802440692	0.596666850860468	-0.424859872934308	0.670938828134128	0.999898	N.S.		Ppp1r10	20.0229	0.433394258148061	0.793536683100186	0.546155291088596	0.584959195754588	0.999996	N.S.
Pou2f1	4.04187	0.971772922970837	1.48468272655862	0.654532382971366	0.512768871062803	0.999898	N.S.		H2-M3	12.7762	0.275407127171553	0.988850923376084	0.278512281943644	0.780619138245546	0.999996	N.S.
Uck2	5.32042	-0.299450731828192	1.17343039651405	-0.255192581270929	0.798574360715182	0.999898	N.S.		Gm42418	803.974	0.572316726267976	0.427723434705983	1.33805323681034	0.180879083169738	0.999996	N.S.
Mgst3	8.52128	-0.603490459878606	1.26423023215298	-0.477358035372135	0.633107191249624	0.999898	N.S.		Adgrf5	20.5338	-1.22024001848787	0.920640379031886	-1.32542526515188	0.185030141815075	0.999996	N.S.
Uhmk1	9.04106	0.0343829213282034	1.08601835698904	0.0316596134005776	0.974743502566054	0.999898	N.S.		Nfkbie	16.519	-0.0631713886238891	0.856659340758166	-0.073741551184139	0.941216035709299	0.999996	N.S.
Atf6	13.167	0.295234763560617	0.809677564287548	0.364632511239706	0.715385742875318	0.999898	N.S.		Yipf3	11.1829	-0.593871914765858	1.01501562575243	-0.585086475221131	0.558489572410915	0.999996	N.S.
Dusp12	4.22883	-0.484652912417319	1.30592417419692	-0.371118723424625	0.710549106001771	0.999898	N.S.		Ccnd3	11.3984	1.61414800445893	1.15480783437963	1.39776329567946	0.162184159830687	0.999996	N.S.
Fcrla	110.983	0.797418865354833	0.594335398188518	1.34169842110245	0.179693799187221	0.999898	N.S.		Oard1	10.3633	0.150069857172009	1.09152800514495	0.137486034682253	0.890646630629736	0.999996	N.S.
Fcgr2b	20.8381	-0.0772835112321761	0.778740609271687	-0.0992416605889542	0.920946397738839	0.999898	N.S.		Safb	11.3827	0.0656759696126584	1.06410530925434	0.0617194266784364	0.950786269209355	0.999996	N.S.
Pcp4l1	5.18194	-1.38550783037984	1.58162874262924	-0.876000665033833	0.381029672242809	0.999898	N.S.		Rpl36	524.994	-0.247261302631554	0.37480953536152	-0.659698538333768	0.509447304860339	0.999996	N.S.
Ndufs2	32.4233	0.802802842356713	0.593115280160971	1.35353593004522	0.175884479550915	0.999898	N.S.		Ndufa11	20.1356	0.274104744999985	0.800333851816227	0.342488005946455	0.731983668723274	0.999996	N.S.
Ppox	3.92853	-0.936295267560961	1.45365985633755	-0.644095152988489	0.519513733248187	0.999898	N.S.		Ypel5	17.0604	0.647527832636563	0.860645780123403	0.752374376998302	0.451825951039888	0.999996	N.S.
Usp21	2.34791	-2.44450361650439	1.80674613476143	-1.35298676968094	0.176059857090405	0.999898	N.S.		Lbh	24.9521	0.997061379064345	0.789210413387445	1.26336571610195	0.206457779133711	0.999996	N.S.
Ufc1	25.3202	0.434296184743689	0.627335562093679	0.692286889163851	0.488757181965238	0.999898	N.S.		Yipf4	16.85	0.172445447546326	0.855915687468424	0.201474806538919	0.840327326986782	0.999996	N.S.
B930036N10Rik	3.66225	0.809623655925537	1.59414970979489	0.507871783277938	0.611543264184077	0.999898	N.S.		Birc6	14.7579	0.270730254581037	1.05526619894112	0.256551621621818	0.797524925493214	0.999996	N.S.
Ly9	12.8397	-0.495279784327719	0.79562358975746	-0.622505152818183	0.533609756595713	0.999898	N.S.		Rasgrp3	14.8421	0.238117929578177	0.895827614742632	0.265807757719757	0.790387268292002	0.999996	N.S.
Ncstn	6.44601	1.38137738041505	1.3226289084094	1.04441795550673	0.296292059851595	0.999898	N.S.		Eml4	26.2545	-0.0556728241665406	0.719384979640754	-0.0773894725941351	0.938313715319632	0.999996	N.S.
Dusp23	5.5927	-1.06409260668007	1.41892434792389	-0.749929062981406	0.453297429473476	0.999898	N.S.		Cript	12.0685	0.854317083883517	1.05388111934521	0.810638949879204	0.417573042137229	0.999996	N.S.
Ifi206	6.51024	0.203721954305637	1.09484044303641	0.186074560545679	0.852386291246739	0.999898	N.S.		Crem	36.9556	0.0382010836133785	0.689814232277885	0.0553787988502817	0.955836685979971	0.999996	N.S.
Ifi214	7.35718	-0.315792958354083	1.0151718459988	-0.311073400625471	0.75574482189229	0.999898	N.S.		Map3k8	15.7139	0.394467514981269	0.875138181217916	0.450748834238149	0.652170581724451	0.999996	N.S.
Ifi213	4.14992	-0.051936981248024	1.46964282021798	-0.0353398666216875	0.971808734204806	0.999898	N.S.		Kif5b	35.7309	0.179368591757341	0.637304668274084	0.281448733528185	0.778366244087186	0.999996	N.S.
Mndal	65.6428	0.0550941653742536	0.465868447766419	0.118261207940567	0.905860693229944	0.999898	N.S.		Epc1	13.2887	1.09278201520684	1.00091633953291	1.09178157259056	0.274929120520652	0.999996	N.S.
Fh1	18.8463	-0.0406170155531297	0.721738065573324	-0.0562766708457658	0.955121403343737	0.999898	N.S.		Rock1	38.6749	0.0143241186069901	0.62730747678745	0.022834286433738	0.981782458529758	0.999996	N.S.
Cep170	11.4202	0.515286379050234	0.998421987368177	0.516100792620282	0.605784014391781	0.999898	N.S.		Reep5	41.8487	-0.0643459940173896	0.603864999529103	-0.106556919290846	0.915140497348554	0.999996	N.S.
Akt3	3.84996	1.25660030475953	1.51862002477462	0.827461961688553	0.407975273469748	0.999898	N.S.		Brd8	14.6358	0.238083296114647	0.916644250620052	0.259733583616107	0.795069285448785	0.999996	N.S.
Adss	15.3127	0.503551765349388	1.04476408689923	0.481976526245161	0.629822621681676	0.999898	N.S.		Etf1	15.6394	-0.343672022023148	0.876370543510543	-0.392153780804264	0.694944592075744	0.999996	N.S.
Hnrnpu	63.5066	0.185178109280757	0.44086383329248	0.420034703000701	0.674460102459687	0.999898	N.S.		Hspa9	19.8742	-0.203566287020314	0.796126186741738	-0.255696007002909	0.798185578650518	0.999996	N.S.
Tfb2m	3.30832	1.18844247608131	1.88152442725802	0.631638079667797	0.527623397775924	0.999898	N.S.		Mzb1	78.5582	0.482697732472155	0.594599655584008	0.811802913000437	0.41690473030906	0.999996	N.S.
Ahctf1	12.2126	-0.818115889818754	0.817308354276526	-1.00098804268671	0.31683258927204	0.999898	N.S.		Ecscr	10.0113	-1.33361960283158	1.14778480941186	-1.16190734700083	0.245273102466778	0.999996	N.S.
Coq8a	15.2407	-0.401374807139248	0.867236381050042	-0.462820536487719	0.643493009650277	0.999898	N.S.		Pfdn1	14.3599	0.59911183966315	0.932960228209131	0.642162250381432	0.520767840676705	0.999996	N.S.
Psen2	22.1089	-0.136674212287759	0.652637714399799	-0.209418195228653	0.834121789923405	0.999898	N.S.		Sra1	14.8728	-0.311518009664465	0.893507462680553	-0.348646231481828	0.727354915207777	0.999996	N.S.
H3f3a	1176.36	0.332234560932932	0.315878832787162	1.0517784873442	0.29290119122873	0.999898	N.S.		Ndufa2	43.5386	0.369971288579131	0.614717439729988	0.601855852245935	0.547270093311476	0.999996	N.S.
Ephx1	2.81433	-0.886272024631125	1.7221719688181	-0.514624579123397	0.606815386018715	0.999898	N.S.		Taf7	13.5439	0.174233907804433	0.936856507008575	0.185977154986914	0.852462676458769	0.999996	N.S.
Nvl	7.77733	1.29785404693483	1.20414126085469	1.07782540896707	0.28111167803306	0.999898	N.S.		Diaph1	19.8579	0.277857300750975	0.803151495206112	0.345958766695278	0.729373702862825	0.999996	N.S.
Wdr26	45.4572	-0.43546764950968	0.534250203023647	-0.81510057842768	0.415014740580199	0.999898	N.S.		Nr3c1	24.5342	-0.404999834882734	0.774381295715033	-0.522997956076371	0.600975675605242	0.999996	N.S.
Lbr	40.7221	0.402546776902254	0.519638958831007	0.77466627561535	0.438536883738187	0.999898	N.S.		Zfp608	14.4923	1.03286921222915	0.94216892622221	1.09626754128967	0.272961709638208	0.999996	N.S.
Degs1	23.2089	-0.0164566646140323	0.680026328079291	-0.024200040402132	0.98069304590445	0.999898	N.S.		Tcof1	17.8472	0.419263995582314	0.867582267103939	0.483255607542385	0.628914256187962	0.999996	N.S.
Fbxo28	4.65378	0.0320148165354981	1.26428755516165	0.0253224168859312	0.979797793573524	0.999898	N.S.		Adrb2	10.3172	0.771277089091085	1.06769183143864	0.722377999325747	0.470062109462722	0.999996	N.S.
Brox	9.05324	-0.120044290283793	1.0531097345182	-0.113990295929335	0.909245486027855	0.999898	N.S.		Txnl1	16.3793	0.262344308453834	0.860228974851761	0.304970323161973	0.760388754978576	0.999996	N.S.
Mia3	17.0262	-0.642708055796863	0.725420610580468	-0.885979866608118	0.375628376491122	0.999898	N.S.		Nars	12.0172	-0.185163927390722	0.993263444942963	-0.186419754329482	0.852115602238116	0.999996	N.S.
Hlx	5.15015	0.688894438072083	1.36648057564509	0.504137746522207	0.614164583358359	0.999898	N.S.		Smad4	12.7929	0.765969855710831	0.977746179693396	0.783403578166909	0.433390155610457	0.999996	N.S.
Marc2	43.1114	-0.116068893015627	0.494802260473034	-0.234576319244508	0.814537591250384	0.999898	N.S.		Rab18	11.0287	0.212237671407915	1.151211680145	0.184360248482871	0.853730852368419	0.999996	N.S.
Iars2	3.78827	1.22817862422387	1.53121066976178	0.802096438117782	0.422497175226732	0.999898	N.S.		Snrpd1	28.4783	-0.418803715105182	0.69156083588392	-0.605592007780323	0.544785710814141	0.999996	N.S.
Rrp15	5.65348	-0.377150735868834	1.13307566520636	-0.332855737220467	0.739243182570018	0.999898	N.S.		Riok3	14.4407	-1.1298750823804	0.948762432977862	-1.19089357156995	0.233695368495103	0.999996	N.S.
Kctd3	4.16994	1.46106488488487	1.50887453561616	0.968314363054868	0.332887393684754	0.999898	N.S.		Gm10036	17.1292	-1.20787039900461	0.843029342594465	-1.43277385255338	0.151922476028153	0.999996	N.S.
Nenf	11.0359	-1.18075180718288	0.918324950862716	-1.28576688031141	0.198524432158366	0.999898	N.S.		Galnt1	11.1648	-0.249268966159235	1.02231665840901	-0.243827550014848	0.807364382338277	0.999996	N.S.
Ppp2r5a	51.5149	0.156447602802398	0.48674668090815	0.32141483227067	0.747896044426321	0.999898	N.S.		Polr2d	9.83375	-0.509455325308962	1.08860138600473	-0.467990700598603	0.639791239919643	0.999996	N.S.
Traf5	9.08593	0.311880941724431	1.02470953251733	0.304360340006067	0.760853379451718	0.999898	N.S.		Lims2	11.9478	-1.43760240333433	1.08270621986224	-1.32778622396503	0.184248739210867	0.999996	N.S.
Rcor3	3.01359	0.147288978332392	1.6715277916073	0.0881163801594725	0.929784177535778	0.999898	N.S.		Bin1	24.5427	-0.235044097121238	0.741961046431727	-0.316787651119453	0.751404734975331	0.999996	N.S.
Sertad4	5.23095	0.353175095626542	1.64430222063688	0.214787215631047	0.829933220735836	0.999898	N.S.		Apc	12.4119	0.720983952734317	0.978514112284469	0.736815078784184	0.461234812127462	0.999996	N.S.
Traf3ip3	9.88365	0.764507304614962	0.956370916459597	0.799383682060411	0.424067969391437	0.999898	N.S.		Srp19	18.2309	0.0108154564695903	0.833051368069468	0.0129829406494515	0.989641403104701	0.999996	N.S.
Cr1l	19.1299	-0.316045150943253	0.863814679847008	-0.365871474885363	0.714460982525906	0.999898	N.S.		Egr1	73.4534	0.0380030540575258	0.68273613940849	0.0556628715896758	0.955610377801389	0.999996	N.S.
Cr2	10.5551	-0.878305708485086	0.912327658128532	-0.962708628484162	0.335693765383567	0.999898	N.S.		Matr3	27.0553	0.44093054674982	0.710912837064831	0.620231516103021	0.535105375102636	0.999996	N.S.
Atp6v1h	6.53535	0.687173890055539	1.24499872021446	0.551947467011988	0.580984345837886	0.999898	N.S.		Paip2	79.4807	0.395378332675942	0.511035497380513	0.773680761322038	0.439119599744444	0.999996	N.S.
Rb1cc1	28.5891	-0.491971153922005	0.654893464060282	-0.751223185022839	0.452518349157562	0.999898	N.S.		Ube2d2a	28.032	0.263277668084261	0.702531337247079	0.374755764085819	0.707842115708687	0.999996	N.S.
Pcmtd1	21.5422	0.414725872440402	0.733979104278239	0.565037710233215	0.572048114861775	0.999898	N.S.		Cxxc5	19.0738	0.608300746574634	0.841762528275094	0.722651253936356	0.469894170775939	0.999996	N.S.
Rrs1	8.70019	-0.482837476933638	0.949122563717449	-0.508719838081289	0.610948615032834	0.999898	N.S.		Pura	21.8772	-0.05640440910239	0.760372004206082	-0.074180018188969	0.940867145214671	0.999996	N.S.
Sgk3	5.72917	-0.360324150933773	1.35521945537732	-0.265878820957046	0.790332536624821	0.999898	N.S.		Ik	13.4091	0.490526921805901	0.939654420481382	0.522029068468177	0.601650091551434	0.999996	N.S.
Cspp1	8.4286	0.188380438294466	1.04142887630595	0.180886513309167	0.85645665504699	0.999898	N.S.		Zmat2	17.4362	-0.0375373486889904	0.834193290616385	-0.0449983824027811	0.964108598305488	0.999996	N.S.
Terf1	10.4622	-0.512881837377129	0.912076365738255	-0.562323349933523	0.573895732186622	0.999898	N.S.		Ndfip1	12.4955	-0.318790371971016	0.95510169629303	-0.33377636455711	0.738548319957361	0.999996	N.S.
Rdh10	3.5286	0.176910669839704	1.50837009039469	0.117285983702722	0.906633431754241	0.999898	N.S.		Rbm27	13.4242	-0.199645706865753	0.938507479259605	-0.212726814945849	0.831540050133349	0.999996	N.S.
Tmem70	4.10922	-0.201567765648862	1.44419562340307	-0.139570957273706	0.888998988710649	0.999898	N.S.		Tcerg1	13.4737	0.343827398055557	0.947004700792851	0.363068311876063	0.716553855263188	0.999996	N.S.
Ly96	2.94213	1.47452527046	1.72147477118599	0.856547708476808	0.391694895608285	0.999898	N.S.		Eif1a	10.4957	0.687244003489549	1.11141341305948	0.618351367199823	0.536343748310617	0.999996	N.S.
Lmbrd1	44.421	-0.594679690050259	0.479028464731529	-1.24142871214041	0.214447417872104	0.999898	N.S.		Dmxl1	29.4737	0.170890879765581	0.736568474972022	0.232009494802329	0.816530639213679	0.999996	N.S.
Imp4	17.5788	-0.438989213459959	0.718926203929318	-0.610617906345111	0.541452565418295	0.999898	N.S.		Snx2	46.9381	0.277602445178267	0.584976814201331	0.474552902677481	0.635105682325688	0.999996	N.S.
Ptpn18	119.873	-0.107017422879697	0.383696557330258	-0.278911605630029	0.780312661831613	0.999898	N.S.		Csnk1g3	29.2335	0.0327792060382146	0.724974345091854	0.0452142979405174	0.963936497797198	0.999996	N.S.
Hs6st1	5.80184	-0.0416410930862383	1.14865531295042	-0.0362520354163335	0.971081394969321	0.999898	N.S.		Gramd3	18.3281	0.0731917962289571	0.931878771337686	0.078542186473346	0.937396773894871	0.999996	N.S.
Arid5a	19.4817	-0.0214801907689008	0.704398011206784	-0.0304943944008312	0.975672763923902	0.999898	N.S.		Phax	10.4461	-0.927889413940739	1.06380466974609	-0.872236642994067	0.383079293194738	0.999996	N.S.
4930403P22Rik	3.23708	-1.79500318580983	1.79794807643516	-0.99836208249619	0.31810381318553	0.999898	N.S.		Rbm22	10.2911	0.36256297833634	1.0619485128127	0.34141295360549	0.73279272474936	0.999996	N.S.
Cnnm3	3.34181	0.983177107264098	1.58414263625098	0.620636731040126	0.53483866640905	0.999898	N.S.		Cd74	368.671	0.422410386741365	0.499650657083951	0.845411450485479	0.397881153545481	0.999996	N.S.
Cox5b	92.0648	0.474402296784488	0.417150853500133	1.13724397973535	0.255436306285597	0.999898	N.S.		Csnk1a1	37.9451	0.152991929173231	0.620481299929907	0.246569766390242	0.805241205126819	0.999996	N.S.
Unc50	14.1979	-1.15650538136022	0.852915314401884	-1.3559439745448	0.17511699452723	0.999898	N.S.		Malt1	25.1666	-0.34425270858476	0.791660640503227	-0.434848836700953	0.663672153808433	0.999996	N.S.
Mrpl30	47.7547	0.673240731740842	0.537062030546669	1.25356233255879	0.210001129533508	0.999898	N.S.		Sec11c	59.5196	0.49194655093105	0.57757348206454	0.85174712172135	0.394354460767577	0.999996	N.S.
Eif5b	75.5917	0.384379043787031	0.449044528750081	0.855993156974774	0.392001564549873	0.999898	N.S.		Tcf4	58.2051	-0.466504776443303	0.604507214708685	-0.771710849916183	0.440285703127003	0.999996	N.S.
Gm16152	7.76121	0.72569871286316	1.49920796221417	0.484054735002461	0.628347024453965	0.999898	N.S.		Mbd2	26.047	-0.321174633616472	0.718270928681867	-0.44714970464679	0.654766973049921	0.999996	N.S.
Pdcl3	23.174	-0.660989440160561	0.740473657560215	-0.892657602889553	0.372040561416436	0.999898	N.S.		Cxxc1	10.2921	0.351639005806884	1.05885629072999	0.332093230106286	0.739818861920889	0.999996	N.S.
Rpl31	172.235	0.313074674523562	0.436695879069492	0.716916942726044	0.473425347106423	0.999898	N.S.		BC031181	19.7904	0.093863370635618	0.815722809348865	0.115067728350691	0.908391439004865	0.999996	N.S.
Cnot11	2.49272	0.118860677827235	1.7995213113141	0.0660512754586036	0.947337002637625	0.999898	N.S.		Smad7	44.1243	0.465639024595691	0.607064756479377	0.767033532462215	0.443061578766218	0.999996	N.S.
Map4k4	18.2645	-0.414134011799607	0.836238931343105	-0.495234072795984	0.620434901756785	0.999898	N.S.		Ier3ip1	14.895	-0.395191501180878	0.890480236676919	-0.443795925955244	0.657190134167972	0.999996	N.S.
Il1r2	3.13303	-0.182741108197485	1.54921576162724	-0.117957170798172	0.90610159364345	0.999898	N.S.		Atp5a1	49.3922	0.157542429688399	0.587556500285616	0.268131540731515	0.78859806844371	0.999996	N.S.
Mrps9	14.0454	0.776535431035141	0.835724290290261	0.929176571815853	0.352797586803719	0.999898	N.S.		Txnl4a	10.3364	0.367851577259089	1.05313478819406	0.349292019770697	0.726870088932903	0.999996	N.S.
Tpp2	14.9434	0.257077913770107	0.825234336075125	0.311521106832259	0.755404499670965	0.999898	N.S.		Cyb5a	12.1676	-0.039463998540001	0.981722261977339	-0.0401987405893338	0.967934681684244	0.999996	N.S.
Col3a1	7.87439	-0.967638651254205	1.41683104186146	-0.68295980442587	0.494632242171655	0.999898	N.S.		Ndufs8	22.4232	0.839674154281875	0.83031315350163	1.0112740605647	0.311885277560465	0.999996	N.S.
Wdr75	3.5911	-0.224684410378649	1.50157863429634	-0.149632130643587	0.881054856975881	0.999898	N.S.		Ndufv1	11.3335	-0.0579221180381225	1.00089296820531	-0.0578704415737701	0.953851827857102	0.999996	N.S.
Stat4	11.3131	-0.274002392118298	0.91553548708639	-0.299281017484408	0.764725637066953	0.999898	N.S.		Aip	10.4048	0.0756173465154993	1.0919428146823	0.0692502807827899	0.94479040085971	0.999996	N.S.
Stat1	13.0968	0.00788606295374395	0.867862844158842	0.00908676181590347	0.9927499128119	0.999898	N.S.		Tbc1d10c	16.1728	-0.00552784396621113	0.863123941863108	-0.00640446139667836	0.994890014064179	0.999996	N.S.
Hibch	2.40605	-0.447359450224966	1.72174813771573	-0.259828624422666	0.794995969961117	0.999898	N.S.		Grk2	18.195	0.0769712662836286	0.882274290742055	0.0872418782812886	0.930479252181049	0.999996	N.S.
Coq10b	23.9865	0.095135621866424	0.690660312623791	0.137745893498654	0.890441247319861	0.999898	N.S.		Kdm2a	14.4506	0.606618720795263	0.933341954778178	0.649942625732961	0.515729282907593	0.999996	N.S.
Mob4	46.4108	0.51719120643906	0.494991721774065	1.0448481937949	0.296093136669324	0.999898	N.S.		Sf3b2	40.9901	0.601183790833792	0.617008312066081	0.974352823255655	0.329881385143579	0.999996	N.S.
Mars2	6.68564	0.874001348400074	1.1485662048144	0.760949908448077	0.446686987022017	0.999898	N.S.		Banf1	23.3407	0.732608061796788	0.765927085433782	0.956498439250096	0.338820472517841	0.999996	N.S.
Maip1	6.25004	-0.412955349327011	1.16953152473741	-0.353094671321261	0.724017467604108	0.999898	N.S.		Drap1	14.7146	-0.0795798640254268	0.916495939482011	-0.0868305691244023	0.930806188734689	0.999996	N.S.
Bzw1	83.5333	0.624996672783831	0.565430473181727	1.10534663840617	0.269009416304142	0.999898	N.S.		Sipa1	19.6362	0.426784223167044	0.800499466691071	0.533147417238379	0.593931537563449	0.999996	N.S.
Ndufb3	37.9373	0.104880145664064	0.575879022062466	0.18212183747976	0.855487111487086	0.999898	N.S.		Malat1	2989.81	0.273360321974709	0.36852964586346	0.741759380942691	0.45823313487725	0.999996	N.S.
Cflar	8.29036	0.294424551218937	1.05133112616417	0.280049305011218	0.779439677724455	0.999898	N.S.		Neat1	66.5057	0.893529251281513	0.550004432442904	1.6245855461797	0.104250898957024	0.999996	N.S.
Casp8	18.6238	-0.79287425477482	0.704656522149244	-1.12519252976827	0.260507457985962	0.999898	N.S.		Prdx5	22.3614	0.246761890879652	0.760748270032816	0.324367337528099	0.74565994494421	0.999996	N.S.
Stradb	2.49795	0.483734581986097	1.73048076589237	0.279537681967038	0.779832224047144	0.999898	N.S.		Fkbp2	15.0443	-0.377386121590115	0.905839277004869	-0.4166148798912	0.676960123772919	0.999996	N.S.
Nop58	23.8653	-0.571676541668136	0.795125377811611	-0.718976601201608	0.472155336872664	0.999898	N.S.		Fermt3	16.707	-0.332562777379134	0.847665835661444	-0.392327687855475	0.694816108225487	0.999996	N.S.
Bmpr2	4.32098	-2.44195526164951	1.77239386503554	-1.37777235061719	0.168273585214313	0.999898	N.S.		Stip1	12.5828	1.0657899058967	1.02017611955272	1.04471167817963	0.296156245776966	0.999996	N.S.
Nbeal1	9.28904	-0.828610907493236	0.997243844961723	-0.830900999469232	0.406029558998833	0.999898	N.S.		Otub1	12.2739	0.0803853244930407	0.969337185000575	0.0829281345407099	0.933908682956925	0.999996	N.S.
Eef1b2	325.859	-0.0718779194614506	0.425905155735185	-0.168765084182597	0.865981423115086	0.999898	N.S.		Cox8a	146.856	0.22710650473237	0.434139007227826	0.523119325725988	0.600891217609394	0.999996	N.S.
Fastkd2	2.39579	-0.645570789366059	1.80065188861157	-0.358520596595625	0.719953757064953	0.999898	N.S.		Mark2	14.5449	-0.0716428221112678	0.898143741779687	-0.0797676572007353	0.936422048143514	0.999996	N.S.
Creb1	14.4807	1.06190145935426	0.918015012095853	1.15673648618219	0.247380038035614	0.999898	N.S.		Rtn3	25.62	-0.241405139829365	0.71798507113296	-0.336225848607737	0.736700562043759	0.999996	N.S.
Pikfyve	5.66277	-0.823462781191679	1.56533743539123	-0.526060875165787	0.598845911505882	0.999898	N.S.		Slc3a2	22.8801	0.243813611886527	0.795940897613265	0.306321251512059	0.759360060061936	0.999996	N.S.
Rpe	6.49408	0.823945939250776	1.21953447131831	0.675623328924924	0.499279825980643	0.999898	N.S.		Taf6l	13.9844	-0.615344210588079	0.919831791262126	-0.668974715196295	0.503511607306122	0.999996	N.S.
Atic	5.75252	-0.185040395872611	1.25932574187702	-0.146936086287579	0.883182468303884	0.999898	N.S.		Polr2g	13.54	0.26877446894072	0.957153851074645	0.280805921262244	0.778859261779342	0.999996	N.S.
Xrcc5	3.46783	1.56686798519279	1.68665039937508	0.928982073447663	0.352898376711209	0.999898	N.S.		Uqcc3	12.0326	-0.228974403950744	0.982175718468621	-0.233129774688132	0.815660634950801	0.999996	N.S.
Rpl37a	1679.19	-0.196694385758642	0.308447687614651	-0.637691231468645	0.523674694587392	0.999898	N.S.		AW112010	18.6408	-0.660804317504124	0.922808802714311	-0.716079339035846	0.473942360564576	0.999996	N.S.
Arpc2	178.242	-0.0785712872600837	0.336137589425618	-0.233747399076503	0.815181087747479	0.999898	N.S.		Ms4a1	143.93	0.575014204786017	0.481015670338231	1.19541678212207	0.231924232029862	0.999996	N.S.
Pnkd	2.7056	-2.53059157329695	2.14450062675135	-1.18003769349813	0.237985223550566	0.999898	N.S.		Zfp91	11.7271	0.860169503795122	1.04281996683467	0.824849476565016	0.409457053137942	0.999996	N.S.
Ctdsp1	16.8754	-0.999258781452005	0.774531170012576	-1.29014663339602	0.196999751140463	0.999898	N.S.		Tle4	28.4169	0.0753048416090283	0.689517508989476	0.109213820718478	0.913032898533589	0.999996	N.S.
Cnot9	3.03546	-0.285597378057846	1.58117353143185	-0.180623677528436	0.856662969581651	0.999898	N.S.		Ostf1	45.0923	0.18698039364487	0.594968617647824	0.31426933807717	0.753316484001705	0.999996	N.S.
Retreg2	7.8636	0.335512545112501	1.12200584736398	0.299029230463234	0.764917742687338	0.999898	N.S.		Plgrkt	18.4412	-0.0789467161300664	0.841337105476833	-0.0938348203308148	0.925240371080354	0.999996	N.S.
Zfand2b	4.40723	0.507520086117585	1.46294015446975	0.346917872591676	0.728653019157958	0.999898	N.S.		9930021J03Rik	11.1717	0.547910856751617	1.01748153200108	0.538497102423118	0.590233905006477	0.999996	N.S.
Stk16	6.87672	0.447631532556467	1.1126273619581	0.402319363932132	0.687449005539687	0.999898	N.S.		Rpl9-ps6	18.1627	1.36830052918034	0.884710211866042	1.54660872094412	0.12195762551659	0.999996	N.S.
Dnajb2	3.63098	-0.386748332800528	1.57593160573123	-0.245409338447196	0.806139499026434	0.999898	N.S.		Pdlim1	16.3732	-1.5181025085295	0.977760109237121	-1.55263289449798	0.120510862377927	0.999996	N.S.
Gmppa	3.3112	-1.19241206749955	1.53941746459006	-0.774586552983589	0.438584005697213	0.999898	N.S.		Blnk	31.5982	0.425318843901106	0.727952857107164	0.584267016398966	0.55904067960222	0.999996	N.S.
Stk11ip	3.265	-0.845397960990666	1.60327384558423	-0.527294799524785	0.597988885096233	0.999898	N.S.		Tm9sf3	26.7666	-0.153873386167656	0.705498393915686	-0.218105934038519	0.827346574009463	0.999996	N.S.
Acsl3	4.21463	-0.823833556148647	1.2919222693845	-0.637680436100182	0.52368172330472	0.999898	N.S.		Bloc1s2	12.6896	0.697483663554412	0.9794920563574	0.712087105788545	0.476410838358895	0.999996	N.S.
Mrpl44	3.95566	0.233264814980472	1.49928301695022	0.155584244164234	0.876360745028465	0.999898	N.S.		Scd1	67.349	0.0154925267853471	0.574258091950164	0.0269783343108583	0.978477014456487	0.999996	N.S.
Mff	25.8944	0.128788453813884	0.615140725327489	0.209364212953579	0.834163927591189	0.999898	N.S.		Ndufb8	28.6557	-0.238163142127078	0.711347365565483	-0.334805685177102	0.73777167163771	0.999996	N.S.
Agfg1	13.7433	-0.328692139417593	0.861609061218767	-0.38148640051748	0.702842360470947	0.999898	N.S.		Mrpl43	26.7367	0.262575834586126	0.74004996132891	0.354808253911152	0.722733244455281	0.999996	N.S.
Sp140	20.4969	-0.463971050996743	0.808887768731507	-0.573591379338496	0.566244346712778	0.999898	N.S.		Mgea5	14.7251	-0.671527259177863	0.913517921177804	-0.735100257597639	0.462278437469514	0.999996	N.S.
Sp100	43.8447	-0.401804477875381	0.536096506979034	-0.749500272142409	0.453555734677696	0.999898	N.S.		Cuedc2	9.89862	1.11838466695954	1.15314880057463	0.969852864090248	0.332119838035468	0.999996	N.S.
Cab39	18.8859	0.169558336722919	0.70964753539555	0.238933172125242	0.811157402753179	0.999898	N.S.		Actr1a	11.0625	-0.288731587549899	1.01831743061219	-0.283537901709412	0.776764531810256	0.999996	N.S.
Itm2c	5.2375	-0.238780873981715	1.4334320836749	-0.166579830813854	0.867700664619118	0.999898	N.S.		Usmg5	50.034	0.0538318428886244	0.592524145583833	0.0908517286423528	0.927610406456355	0.999996	N.S.
Psmd1	12.9066	0.561007322625647	0.858153460615817	0.653737761802026	0.513280770283132	0.999898	N.S.		Smndc1	18.4781	0.592820238685075	0.840278582930338	0.705504401430427	0.480496393826016	0.999996	N.S.
B3gnt7	5.13844	-1.39732602830809	1.1731263116937	-1.1911130237039	0.233609217771622	0.999898	N.S.		Ablim1	44.3193	0.439981087635691	0.599569548340836	0.733828275390623	0.463053405279149	0.999996	N.S.
Dis3l2	3.85312	-1.29185336458851	1.57561508862679	-0.819904159279414	0.412270745498492	0.999898	N.S.		Fam204a	14.33	0.553010852760254	0.975128070973487	0.567116124765205	0.570635288308328	0.999996	N.S.
Eif4e2	19.9076	0.790247674019801	0.70813416403704	1.11595756023779	0.26444030130246	0.999898	N.S.		Eif3a	44.1212	0.508111276570023	0.60930113214388	0.833924720904733	0.404323405737566	0.999996	N.S.
Gigyf2	3.88649	1.88288883407304	1.56948751344819	1.19968385727154	0.230262144752616	0.999898	N.S.		Prdx3	12.3828	-0.0801264376777189	0.972754938730848	-0.0823706305539397	0.934351990088345	0.999996	N.S.
Inpp5d	41.125	-0.056505099897522	0.676656165695115	-0.0835063696485725	0.93344891283714	0.999898	N.S.		Unc93b1	44.3613	0.563952618547812	0.653445569706621	0.863044520756351	0.388112989298366	0.999996	N.S.
Atg16l1	2.8633	-0.0285373180117543	1.64056529121594	-0.0173948078534584	0.986121651262723	0.999898	N.S.		Cdk2ap2	27.9164	0.0980918259753034	0.694451420960094	0.141250810373013	0.887671807539826	0.999996	N.S.
Dgkd	14.8153	0.429093362305812	0.858381930956932	0.499886294003714	0.617155143605255	0.999898	N.S.		Ptprcap	99.4365	0.536007060270341	0.566268578548537	0.946559778478681	0.343863147621812	0.999996	N.S.
Cops8	9.95837	-0.131880847718948	1.06743546065166	-0.123549247313216	0.901672179257989	0.999898	N.S.		Ppp1ca	71.0461	0.377826692955675	0.52486121178978	0.719860192501716	0.471611079719965	0.999996	N.S.
Lrrfip1	6.87123	0.888337025741876	1.13298269674711	0.784069366895334	0.432999408878141	0.999898	N.S.		Pold4	58.3357	-0.163222485071453	0.547584822499844	-0.29807708023445	0.765644334204741	0.999996	N.S.
Ube2f	14.0226	1.07804300339861	0.966815393570994	1.11504534429969	0.264830991005714	0.999898	N.S.		Eif1ad	10.4656	-0.48075935244312	1.05156368214882	-0.457185200101918	0.647537935124732	0.999996	N.S.
Dusp28	2.51847	0.725360259459652	1.97794662981752	0.366723878452965	0.713824993242789	0.999898	N.S.		Cfl1	231.221	-0.0649842671207894	0.411932506679704	-0.15775464685849	0.874650137611495	0.999996	N.S.
Rnpepl1	7.52742	-0.787261745963307	1.19272199051397	-0.660054691893506	0.509218732678158	0.999898	N.S.		Rnaseh2c	12.0694	0.677861498906441	1.03236129990634	0.656612659703474	0.511430006640927	0.999996	N.S.
Ppp1r7	4.39012	0.683489408551084	1.39379927057296	0.490378652781268	0.623865979620527	0.999898	N.S.		Syvn1	13.461	0.45631571977723	0.956409854072793	0.477113151682876	0.633281550024277	0.999996	N.S.
Atg4b	7.59063	-1.04130865278706	0.97979225375259	-1.06278514531918	0.287879397518051	0.999898	N.S.		Fau	1571.47	0.230681617445415	0.378601769395016	0.609298836120155	0.542326378412106	0.999996	N.S.
Ing5	7.1184	-0.367382339935326	1.18101758279278	-0.311072709913911	0.75574534697077	0.999898	N.S.		Ehd1	40.9698	-0.438645673268491	0.608673865630837	-0.720657971430847	0.471119976863289	0.999996	N.S.
Fam174a	21.1344	-0.492825142376782	0.805255776878661	-0.612010688438741	0.540530685897321	0.999898	N.S.		Map4k2	13.3084	-0.905968015030384	0.930024579553415	-0.974133409963657	0.32999030266935	0.999996	N.S.
2310035C23Rik	5.52306	-0.508249350525914	1.18050202630294	-0.430536618490722	0.666805335355551	0.999898	N.S.		Sf1	24.3596	0.0936741192513498	0.736681054719599	0.127156954357954	0.8988161741971	0.999996	N.S.
Zcchc2	14.6105	-1.21263120171905	0.879250010735289	-1.37916541019427	0.167843760177484	0.999898	N.S.		Rasgrp2	16.2967	1.06272551062952	0.896727236879558	1.18511568169559	0.235971711626196	0.999996	N.S.
Phlpp1	6.86495	-0.834850297830647	1.04941196795794	-0.795541049007843	0.426298842714605	0.999898	N.S.		Trmt112	23.6631	-0.227109846444488	0.741276622395187	-0.306376647506647	0.759317886602533	0.999996	N.S.
Clasp1	11.906	-0.0129262725136574	0.875393972839819	-0.0147662343067361	0.988218677763554	0.999898	N.S.		Ppp1r14b	24.8861	0.536577379343399	0.79494799815663	0.674984251281398	0.499685770698939	0.999996	N.S.
Tmem185b	6.65884	-1.07161385563187	1.06997135684321	-1.00153508669008	0.316568185987361	0.999898	N.S.		Stx5a	10.9425	-1.40127024514859	1.05760026700718	-1.32495262043941	0.18518686635744	0.999996	N.S.
3110009E18Rik	4.39073	-0.30975076853167	1.74506162066696	-0.177501335691105	0.859114616162648	0.999898	N.S.		Nxf1	15.2476	-0.533625283881522	0.914093549962271	-0.583775351990556	0.559371463291802	0.999996	N.S.
Ccdc93	2.37458	0.372628039715437	1.75961747344784	0.211766503423781	0.832289202224964	0.999898	N.S.		Hnrnpul2	20.912	0.0832433406667403	0.785970372482776	0.105911550334634	0.915652529773118	0.999996	N.S.
Mgat5	4.43497	1.27390561550236	1.50058191815497	0.848941067521777	0.395914085621316	0.999898	N.S.		Ubxn1	39.2281	-0.527657252458185	0.612084319442661	-0.862066280244932	0.388651045645528	0.999996	N.S.
Ccnt2	6.54185	0.610691973697791	1.21917477649505	0.500906010747238	0.616437272075223	0.999898	N.S.		Mta2	10.8638	-0.325370588850594	1.01787969262104	-0.319655251214184	0.749229685591568	0.999996	N.S.
Rab3gap1	13.0416	-0.771241446909004	0.823282296781585	-0.936788571701322	0.348867325043234	0.999898	N.S.		Eef1g	96.9045	0.421057952019264	0.504620050020085	0.834405909956422	0.404052288052344	0.999996	N.S.
R3hdm1	12.3274	-0.949443091540872	1.08207177477971	-0.877430789407811	0.380252695755736	0.999898	N.S.		Fth1	820.207	0.0499525836744735	0.389641960327105	0.12820124309132	0.897989716344218	0.999996	N.S.
Ubxn4	32.3592	0.704882272942411	0.6247804635721	1.12820792908975	0.259232116069689	0.999898	N.S.		Tmem258	24.7981	-0.142973080079461	0.753835537461313	-0.18966083843825	0.849574910138912	0.999996	N.S.
Yod1	4.80946	-0.117708617334595	1.28146284509508	-0.0918548811501914	0.926813339472134	0.999898	N.S.		Cpsf7	10.4154	0.106782962612502	1.04603437066679	0.102083607964463	0.918690311985691	0.999996	N.S.
Fcmr	169.309	-0.148102309565894	0.426910658581156	-0.346916401801992	0.728654124143613	0.999898	N.S.		Ms4a4c	18.7231	-0.987736341956112	0.84606010810036	-1.16745409989115	0.243027034308686	0.999996	N.S.
Eif2d	2.7124	1.15304870966652	1.7465700804905	0.660178897226215	0.50913903283158	0.999898	N.S.		Gm8369	36.0816	0.390540925841538	0.762217422205929	0.512374703678742	0.608388791565016	0.999996	N.S.
Slc41a1	10.6864	-1.301781192273	1.01584736233228	-1.2814732218079	0.200027499770676	0.999898	N.S.		Fam111a	16.4217	-0.203780068491325	0.854467125302212	-0.238487897845398	0.811502700725205	0.999996	N.S.
Rab29	3.40449	0.502589591722769	1.6555422241411	0.303580050326722	0.761447852225988	0.999898	N.S.		Zfand5	34.7176	0.653970131659525	0.658907424160896	0.992506849490035	0.320950339855208	0.999996	N.S.
Nucks1	44.15	0.58836960288842	0.617619086190708	0.952641548883001	0.340771718063352	0.999898	N.S.		Abhd17b	11.2534	0.372693955755118	1.06587136969044	0.349661287800009	0.726592909678788	0.999996	N.S.
Elk4	20.6902	-0.31669712786274	0.670586993355384	-0.472268521460725	0.636735136038091	0.999898	N.S.		Klf9	14.0311	-0.388033837196557	1.00119839810403	-0.387569374792627	0.698334736172132	0.999996	N.S.
Nuak2	15.8998	-0.67943044862777	0.767889076802576	-0.884802856497009	0.376262968572618	0.999898	N.S.		Dock8	11.1127	-0.197187256822732	1.03663040551352	-0.190219441542476	0.849137177103183	0.999996	N.S.
Dstyk	5.0119	-1.150642104286	1.36645080601586	-0.842066248722782	0.399750872072665	0.999898	N.S.		Cd274	10.0511	0.699039796167181	1.1256021100377	0.621036323522679	0.534575724039591	0.999996	N.S.
Rbbp5	3.09506	0.835205579286504	1.64433437652672	0.507929282030025	0.611502938426265	0.999898	N.S.		Ric1	11.5976	-1.25888196322708	0.999895261439285	-1.25901383052361	0.208025336372327	0.999996	N.S.
Pik3c2b	14.1875	0.00739196684916663	0.907491457512326	0.00814549469085909	0.993500907414281	0.999898	N.S.		Pten	40.0158	0.416965895511798	0.615491923446136	0.677451449203765	0.498119564468331	0.999996	N.S.
Ppp1r15b	14.3992	0.482256180725187	0.848904944656486	0.568092085881694	0.569972441333584	0.999898	N.S.		Tnks2	11.0367	0.919761678166792	1.15577246642449	0.795798225763393	0.426149323161587	0.999996	N.S.
Fmod	3.0668	-2.47434517664122	2.23817161164437	-1.10552075800091	0.268934004847651	0.999898	N.S.		March5	10.0846	0.138887740728875	1.06546883087472	0.130353640298282	0.896286643235592	0.999996	N.S.
Cyb5r1	3.00965	-0.316887210912552	1.56633283417916	-0.20231154196459	0.839673177358556	0.999898	N.S.		Hhex	14.0062	1.20031646699718	0.977688518389136	1.22770846176536	0.219556428812004	0.999996	N.S.
Adipor1	23.602	0.414984901743189	0.642709069154753	0.64568079347153	0.518486101631681	0.999898	N.S.		Slf2	11.4433	-1.05000879437859	0.994879348946104	-1.05541319707851	0.291236389784901	0.999996	N.S.
Rabif	8.50954	-0.698548742013376	0.934240815707927	-0.747718072544333	0.454630227839918	0.999898	N.S.		Nfkb2	12.6565	-0.106152995784127	0.98797607977384	-0.107444904747518	0.914436031832148	0.999996	N.S.
Kdm5b	14.1737	0.847326282005112	0.830882490498431	1.01979075464307	0.307827708855521	0.999898	N.S.		Trim8	14.7023	0.608624211992027	0.966888075226993	0.629467078543856	0.529043315118047	0.999996	N.S.
Ube2t	3.65984	-0.0345083047547906	1.53263842782105	-0.0225156202065552	0.98203665203576	0.999898	N.S.		Slk	11.5159	-0.471613474217544	1.08495853842348	-0.434683407259811	0.663792243947827	0.999996	N.S.
Ptpn7	7.57573	-0.103255987081066	1.1820018580037	-0.0873568737492986	0.930387848040827	0.999898	N.S.		Sfr1	55.7814	0.165339868171152	0.555884204505723	0.297435809168509	0.766133808245729	0.999996	N.S.
Arl8a	19.2041	-0.280336602742042	0.675397476902821	-0.415069070183064	0.678091340888952	0.999898	N.S.		Add3	27.2706	0.766872707492715	0.749292314289057	1.02346266319352	0.306089144527833	0.999996	N.S.
Csrp1	30.3859	-0.935762914905225	0.726549374705932	-1.28795502065358	0.197761620979597	0.999898	N.S.		Dusp5	17.9236	1.13642210905172	0.867681281572238	1.30972297453798	0.190289568515424	0.999996	N.S.
Tmem9	4.87593	0.842095511937373	1.37408429833707	0.612841230306237	0.539981325772394	0.999898	N.S.		Smc3	22.0577	0.259038720805596	0.76514815775814	0.338547140418623	0.734950909064323	0.999996	N.S.
Kif21b	16.3645	-0.247309643605687	0.708049632352238	-0.349282920724202	0.726876919293076	0.999898	N.S.		Celf2	33.4014	0.92811594741162	0.661337181666528	1.40339296374177	0.160499690039705	0.999996	N.S.
Zfp281	9.84649	-0.298457567384008	0.983393993654428	-0.303497447930202	0.761510792072604	0.999898	N.S.		Taf3	10.8487	0.754989467109178	1.0472276029314	0.720941144977282	0.470945726594502	0.999996	N.S.
Dennd1b	14.2163	0.202627605850196	0.77553870571887	0.261273363090723	0.793881706505437	0.999898	N.S.		Atp5c1	49.8077	-0.325510387089869	0.593928112905065	-0.548063612442436	0.583648224670421	0.999996	N.S.
Glrx2	10.1851	1.43940847253263	1.01988494811643	1.41134397089691	0.158143215092443	0.999898	N.S.		Rbm17	10.9825	0.147440534673028	1.07600789476095	0.137025513837687	0.891010628197135	0.999996	N.S.
Uchl5	16.5885	-0.238153479371426	0.725074381632702	-0.328453859913185	0.742568525285226	0.999898	N.S.		Rsu1	10.9546	-0.944086547131106	1.14761115118132	-0.822653689064706	0.410704957956606	0.999996	N.S.
Ivns1abp	31.5009	-0.589742058402614	0.599887581606096	-0.983087625890971	0.325564313884187	0.999898	N.S.		Abi1	16.8386	0.552277793759433	0.8607391718204	0.641631997055979	0.521112152443809	0.999996	N.S.
Trmt1l	3.66278	0.717269166748218	1.53303011678389	0.467876761777494	0.639872722503788	0.999898	N.S.		Tubb4b	49.4916	-0.852626401794903	0.569334201377302	-1.49758507346349	0.134241087249472	0.999996	N.S.
Edem3	8.35605	1.044559613035	1.0464497067244	0.9981938036035	0.31818539055594	0.999898	N.S.		Ssna1	11.7656	-0.0192606254881924	0.989913910867327	-0.0194568692052392	0.984476643911288	0.999996	N.S.
Arpc5	111.949	0.591409166590388	0.45761537420848	1.29237171634219	0.196228446723349	0.999898	N.S.		Notch1	10.616	-1.07183700724646	1.09487006236005	-0.978962750096624	0.327598385120615	0.999996	N.S.
Ncf2	21.9974	-0.160409316957091	0.693952393246603	-0.231153200879715	0.817195785730778	0.999898	N.S.		Brd3	12.1111	1.3582837203853	1.10351091444651	1.23087474949586	0.218369712876794	0.999996	N.S.
Rgs16	3.57241	1.32639914925096	2.23687443439495	0.592969872986961	0.553201314570775	0.999898	N.S.		Ier5l	23.561	-0.9109462755244	0.795489594802212	-1.14513914635288	0.252151521641526	0.999996	N.S.
Glul	20.285	0.37658207983216	0.739753441120839	0.509064316431676	0.610707142841805	0.999898	N.S.		BC005624	14.2662	-0.0801382869554363	0.910993385321689	-0.0879680228711407	0.929902091637356	0.999996	N.S.
Acbd6	20.2396	-0.240350787830249	0.687505572116732	-0.34959831247657	0.726640177564072	0.999898	N.S.		Swi5	25.3821	0.343718031477115	0.72288342100507	0.475481967755218	0.634443482987717	0.999996	N.S.
Tor1aip2	5.09307	-0.8783949093561	1.1675945415068	-0.752311592877536	0.45186369784545	0.999898	N.S.		1110008P14Rik	12.4078	0.100671698416422	0.989353341335963	0.101755049697897	0.918951105526234	0.999996	N.S.
Gm2000	77.9408	0.553837837233629	0.606414562427412	0.913299039219434	0.361085287536455	0.999898	N.S.		Cdk9	27.459	-0.400664017011294	0.697929910159233	-0.574074862216297	0.565917143207766	0.999996	N.S.
Abl2	6.30052	-0.691352093463744	1.21486737003466	-0.569076189316058	0.569304436327909	0.999898	N.S.		Gapvd1	10.3306	-0.0175941993842113	1.09728604191109	-0.0160342870611645	0.987207038087689	0.999996	N.S.
Cop1	13.6343	-0.00923028686034687	0.873403043473962	-0.0105681871952648	0.991567963559069	0.999898	N.S.		Rab14	34.5094	-0.701717821607116	0.645241723379471	-1.08752704014838	0.276803955053946	0.999996	N.S.
Mrps14	41.0291	0.0659524893871036	0.520214688231679	0.126779367978421	0.899115025921988	0.999898	N.S.		Ggta1	11.8157	-0.560860442412383	1.00763847339604	-0.556608800894746	0.577794739374791	0.999996	N.S.
Rc3h1	18.9111	1.1861999366054	0.87826228552816	1.35062151267495	0.176816705958601	0.999898	N.S.		Ndufa8	18.7005	-0.314608074545237	0.809125451886269	-0.388824840217062	0.697405724100102	0.999996	N.S.
Cenpl	2.48548	-1.42896187987912	1.75185716452511	-0.815684011696512	0.414680885693785	0.999898	N.S.		Psmb7	17.5675	0.297836111624373	0.845997556093999	0.352053158403309	0.724798396488751	0.999996	N.S.
Vamp4	3.15546	0.872284484889333	1.63497738297715	0.533514710338672	0.593677330842187	0.999898	N.S.		Rpl35	457.357	-0.601903511768301	0.398888965422702	-1.50895001853577	0.131311556096749	0.999996	N.S.
Mettl18	3.81433	-0.613877474306085	1.47295162867216	-0.416766893329337	0.676848920265284	0.999898	N.S.		Ppp6c	14.8295	0.487563811619278	0.927144751606174	0.525876688375389	0.598973886831217	0.999996	N.S.
Sell	35.6122	0.306220387668856	0.573592931696171	0.533863600381775	0.593435907162677	0.999898	N.S.		Prpf40a	19.7699	0.106951111464891	0.827259342020555	0.129283655115536	0.897133204217698	0.999996	N.S.
Slc19a2	2.87775	-2.6702390274089	1.85687076967906	-1.43803169881898	0.15042506027328	0.999898	N.S.		Cytip	116.462	0.0671114625990986	0.503434947184433	0.133307119369511	0.893950497412382	0.999996	N.S.
Mpc2	46.6642	0.444124730290844	0.496118905953055	0.895198157058077	0.370681169744206	0.999898	N.S.		Baz2b	20.1057	0.120036024373689	0.797098088849973	0.150591283623416	0.880298137637262	0.999996	N.S.
Creg1	13.0588	0.891795516861347	0.875148509307161	1.01902192299609	0.308192558752354	0.999898	N.S.		Rbms1	21.021	-0.0126049431588306	0.779928856191157	-0.0161616576419391	0.987105424235057	0.999996	N.S.
Tada1	5.53673	0.19986196158	1.59083430925106	0.125633424183623	0.900022103897937	0.999898	N.S.		Tlk1	10.9613	0.445040768980016	1.07176725400085	0.415240125427143	0.677966127606185	0.999996	N.S.
Aldh9a1	5.53076	-0.0764406190813349	1.26699455674203	-0.0603322395306067	0.951891025272754	0.999898	N.S.		Sp3	15.7554	0.337340038679061	0.87329175133724	0.386285612067794	0.699285155057911	0.999996	N.S.
B4galt3	6.53665	-0.808621413337046	1.0610501117949	-0.762095403740317	0.446003065868314	0.999898	N.S.		Ola1	13.8296	0.799858964594112	0.93431704171164	0.856089452386307	0.391948302399231	0.999996	N.S.
Dedd	5.03399	2.12788162996795	1.57515838402618	1.35090010728253	0.176727433861831	0.999898	N.S.		Wipf1	18.1742	0.589870131858655	0.886047003969764	0.665732324826849	0.505582208237575	0.999996	N.S.
Pfdn2	42.174	0.253385346959086	0.524007058497701	0.483553308777037	0.628702918108242	0.999898	N.S.		Atp5g3	42.889	-0.269286429683059	0.602867920406492	-0.446675665710474	0.655109254252241	0.999996	N.S.
Arhgap30	51.5026	0.420183339055437	0.61722647626286	0.680760393817735	0.496023114829011	0.999898	N.S.		Nfe2l2	16.3485	0.496492609181493	0.878979801360117	0.564850987944466	0.572175122853786	0.999996	N.S.
Usf1	18.6169	-0.456501636648446	0.842961071709567	-0.541545335803749	0.588131758186227	0.999898	N.S.		Ndufs3	11.8744	-0.332056373233491	1.00135431471104	-0.331607272625885	0.740185827287656	0.999996	N.S.
Cd48	32.9989	-0.186530396149858	0.605922651052199	-0.30784522715225	0.758200105336244	0.999898	N.S.		Caprin1	15.2203	1.0044284931233	0.916998005345178	1.09534425077098	0.273365848005812	0.999996	N.S.
Cd84	4.75329	0.511299678987413	1.36656296136634	0.374150107563428	0.708292640976696	0.999898	N.S.		Eif3m	35.7018	0.249318034275899	0.650710508514138	0.383147391987265	0.70161048209471	0.999996	N.S.
Copa	15.993	0.0821329153552757	0.74283698713257	0.11056653987077	0.911960082069456	0.999898	N.S.		Srp14	41.5293	0.831451365081422	0.614459785641466	1.35314203550917	0.176010258834088	0.999996	N.S.
Pex19	6.68413	-0.483648465894294	1.07795865900179	-0.448670699804165	0.653669224153552	0.999898	N.S.		Ehd4	17.6536	0.935734843154098	0.863596321671408	1.08353268728967	0.278572050241202	0.999996	N.S.
Dcaf8	5.71811	0.197049816617509	1.15540712613152	0.170545786122389	0.864580929620747	0.999898	N.S.		Zfp106	18.8741	-0.142037704511274	0.824861483679569	-0.172195825992101	0.863283579245418	0.999996	N.S.
Pigm	4.83702	0.210375405108184	1.30278378923432	0.161481442159967	0.871714226546208	0.999898	N.S.		Sppl2a	13.8005	-0.0882734205532039	0.939753255781258	-0.0939325509224422	0.925162736247631	0.999996	N.S.
Slamf9	5.57723	1.76442021880992	1.47896257021064	1.1930120845172	0.23286464032009	0.999898	N.S.		Snrpb	59.8364	-0.0667238153840633	0.542397896785388	-0.123016360829408	0.902094142301814	0.999996	N.S.
Tagln2	95.6762	-0.361499137132937	0.580909742815413	-0.622298285755908	0.533745748189292	0.999898	N.S.		Ddrgk1	13.6115	0.413981070120118	0.95304282596285	0.434378244966985	0.664013792966331	0.999996	N.S.
Aim2	7.22321	0.0911504470146929	1.14698788571328	0.0794694069135776	0.936659264379226	0.999898	N.S.		Pcna	19.99	0.129117015531575	0.793506751071577	0.162716971666859	0.870741283626076	0.999996	N.S.
Ifi209	57.8845	0.483199316950603	0.583285225293605	0.828410005940708	0.407438341812034	0.999898	N.S.		Gpcpd1	14.466	0.566967301946952	0.980628643305707	0.578167184710923	0.563151251392001	0.999996	N.S.
Ifi208	3.33665	-1.15891165486721	1.53332872012477	-0.755814222779906	0.449760588102482	0.999898	N.S.		Esf1	17.9493	-0.0403008048594089	0.852069284359637	-0.0472975679315755	0.962276066424687	0.999996	N.S.
Kmo	6.51107	0.467178167707602	1.12119363392083	0.416679290332638	0.676913004269316	0.999898	N.S.		Rrbp1	36.3931	-0.267955108471436	0.627250022131358	-0.427190273443022	0.669240745205657	0.999996	N.S.
Sdccag8	3.62592	2.53365123443472	1.68908891908114	1.50001057126882	0.133611664228786	0.999898	N.S.		Snx5	51.2653	0.177654458684833	0.584622968393101	0.303878684707061	0.761220317493605	0.999996	N.S.
Zbtb18	15.5129	0.582418339581701	0.935986773794336	0.622250608542975	0.53377709302336	0.999898	N.S.		Cd93	33.7193	-0.362761736232551	0.786510463400719	-0.461229383604179	0.644634042510551	0.999996	N.S.
Desi2	16.1018	0.543998464946175	0.780122966372678	0.697323996850898	0.485600053678325	0.999898	N.S.		Cst3	149.453	-0.473864645841473	0.543890546513252	-0.871250013222885	0.383617657396698	0.999996	N.S.
Cnst	4.29846	-1.73383669697042	1.39228615312463	-1.24531634037965	0.213015491521328	0.999898	N.S.		Rbck1	10.9604	0.629769135741962	1.06647365877153	0.590515415511894	0.554845153891047	0.999996	N.S.
Pycr2	8.36795	0.905503237741689	1.14255627115391	0.79252397505743	0.42805521795575	0.999898	N.S.		Eif2s2	51.7616	0.706325468249668	0.56666066870558	1.24646990210759	0.212591932261532	0.999996	N.S.
Tmem63a	2.41128	-0.0933801325898807	1.82315846158654	-0.0512188789715076	0.959151108344447	0.999898	N.S.		Eif6	23.6342	-0.601351928124855	0.751203205856963	-0.800518319725273	0.423410553741294	0.999996	N.S.
Cnih4	22.9973	0.267191207254078	0.764546408908194	0.349476767061974	0.726731409807101	0.999898	N.S.		Rbm39	81.0134	0.680618611343295	0.545875777644959	1.24683790564888	0.212456938544934	0.999996	N.S.
Srp9	77.7729	0.246164900900681	0.481523458755491	0.51122099333831	0.609196320185901	0.999898	N.S.		Scand1	44.4747	0.988213280998039	0.620146876763901	1.5935148882065	0.111044731083573	0.999996	N.S.
Trp53bp2	2.58621	2.04343694484005	1.84565201907179	1.10716263072588	0.268223620985413	0.999898	N.S.		Samhd1	32.2506	0.716312859104426	0.699962367791543	1.02335910052489	0.306138089695989	0.999996	N.S.
Aida	9.56215	-0.485002164207224	0.917478827294955	-0.528624911854563	0.597065675338002	0.999898	N.S.		Chd6	11.4414	-0.00235664628184697	1.04223809218229	-0.00226114004038416	0.998195872809308	0.999996	N.S.
Dusp10	4.57266	1.70801748458894	1.76006212249976	0.970430226725807	0.331832088080509	0.999898	N.S.		Serinc3	173.721	0.509952190562873	0.434369835699982	1.17400461231635	0.240393178191078	0.999996	N.S.
Rab3gap2	2.33228	-0.528115275561628	1.73864849210258	-0.30375045787603	0.761318013219696	0.999898	N.S.		Tomm34	12.2024	-0.288904261641834	0.972447971690476	-0.297089685054935	0.76639803918557	0.999996	N.S.
Bpnt1	4.8907	-1.15763309929797	1.20074636627162	-0.964094609665551	0.334998494935486	0.999898	N.S.		Zmynd8	9.90737	1.09091917993188	1.11031106221081	0.982534730186045	0.325836481776256	0.999996	N.S.
Eprs	23.6775	-0.315646429767811	0.645120285905197	-0.489283063428881	0.624641309968038	0.999898	N.S.		Pmepa1	10.3995	1.29200791967349	1.27507392330401	1.01328079577191	0.31092605774562	0.999996	N.S.
Gpatch2	2.6846	1.32224953765482	1.76786673997533	0.747935072115937	0.454499321548478	0.999898	N.S.		Ctsz	49.5756	0.228396937494338	0.598150470947931	0.381838598458983	0.702581086680631	0.999996	N.S.
Angel2	16.3062	0.0244571291909907	0.752210957057987	0.0325136571881992	0.974062424927084	0.999898	N.S.		Atp5e	146.032	-0.348676037099333	0.43495256994709	-0.801641514939774	0.422760355772291	0.999996	N.S.
D730003I15Rik	4.68098	1.51803804794677	1.48496225814264	1.02227382522536	0.306651318038029	0.999898	N.S.		Psma7	36.4993	0.305920444395374	0.662927434039657	0.461468976372268	0.644462174329276	0.999996	N.S.
Tmem206	3.10532	0.927195948580879	1.61460228936573	0.574256555120526	0.565794203575729	0.999898	N.S.		Ythdf1	11.4879	-0.0235477094012042	0.995384552385072	-0.0236568965680458	0.981126287929842	0.999996	N.S.
Ints7	11.6717	-1.14037812053436	0.921091757231216	-1.23807222416398	0.215689281863765	0.999898	N.S.		Fam107b	58.3045	-0.186572788807446	0.599866347722295	-0.311023929773468	0.75578242988722	0.999996	N.S.
Lpgat1	13.7652	0.488081646693903	0.875592968279256	0.55742983826503	0.57723378364285	0.999898	N.S.		Kin	10.8935	-0.635559636661505	1.02389537513858	-0.620727129054067	0.534779176427832	0.999996	N.S.
Slc30a1	2.84399	-1.36148721368495	1.65272174321321	-0.823784898623018	0.410061789695013	0.999898	N.S.		Vim	101.172	-0.0943366962496557	0.495352828293987	-0.190443439224027	0.8489616609081	0.999996	N.S.
Zbtb2	6.23761	0.67875418452705	1.27038736653576	0.534289148653891	0.593141498666831	0.999898	N.S.		Commd3	12.5516	-0.103104042528828	0.971430350359403	-0.106136320005528	0.915474194684513	0.999996	N.S.
Rmnd1	2.7623	2.08138229083542	1.78565120112848	1.16561526098717	0.24377003482441	0.999898	N.S.		Apbb1ip	16.1584	0.035635608972034	0.866970284210132	0.0411036106093306	0.967213296187947	0.999996	N.S.
Syne1	3.72426	-1.03581909110062	1.82215845037154	-0.568457200244805	0.569724559727658	0.999898	N.S.		Yme1l1	11.4945	-0.0421201654514622	1.00733763168841	-0.0418133544568012	0.966647489007121	0.999996	N.S.
Mtrf1l	5.59573	-0.232095520881636	1.19036370412985	-0.194978660787794	0.845409653230735	0.999898	N.S.		Edf1	42.2063	-0.349206083626621	0.59533341328737	-0.58657229013628	0.557490997454293	0.999996	N.S.
Pcmt1	15.2523	0.3194047224091	0.771838849196924	0.41382307037464	0.679003686946154	0.999898	N.S.		Bmyc	10.3747	-0.637894220650683	1.04112321678525	-0.612698103707987	0.540075976622148	0.999996	N.S.
Ginm1	12.1058	-0.51568622820517	0.92565540400214	-0.55710389198352	0.577456448565397	0.999898	N.S.		Rpl7a	242.839	0.543423144002409	0.407469257195838	1.33365434178321	0.18231716474486	0.999996	N.S.
Tab2	23.0941	0.878128741655749	0.681624339327404	1.2882884178142	0.197645583374265	0.999898	N.S.		Setx	11.6202	0.517566677603197	1.04067531600113	0.497337324759452	0.618951195088961	0.999996	N.S.
Stxbp5	2.53674	-0.969246402474634	1.87109678016404	-0.518009764513442	0.604451456560283	0.999898	N.S.		Rapgef1	11.5639	-0.764392140240057	1.00001576825005	-0.764380087303705	0.444640771711019	0.999996	N.S.
Stx11	2.52254	-1.40820498130225	1.86797940475573	-0.753865367956985	0.450930067804421	0.999898	N.S.		Sptan1	14.057	-0.339685093583919	0.928233370399177	-0.365947944144521	0.714403919720618	0.999996	N.S.
Ltv1	13.2787	-0.617360189242121	0.806584394785226	-0.765400611806417	0.444033028769878	0.999898	N.S.		Set	68.58	0.261210669710368	0.55334097846792	0.472060953146111	0.636883282203264	0.999996	N.S.
Pex3	3.69049	-0.300895520182372	1.4109705646749	-0.213254285890578	0.831128627935854	0.999898	N.S.		Ptpa	12.8149	0.135873261928758	0.950418957418337	0.142961439129788	0.886320635424273	0.999996	N.S.
Aig1	3.02732	-0.0282942173142639	1.58263710691354	-0.0178778932900438	0.9857362647952	0.999898	N.S.		Prrc2b	12.5553	-0.178982539337424	0.964431408581913	-0.185583482396739	0.852771407676288	0.999996	N.S.
Vta1	16.3538	-0.28364553308034	0.731342873143792	-0.387842069016199	0.69813291098982	0.999898	N.S.		Eng	19.011	-1.68819968972763	1.00188346841989	-1.68502599647658	0.0919835559902522	0.999996	N.S.
Heca	6.07909	0.281658429407952	1.21557574950555	0.231707838464629	0.816764942843573	0.999898	N.S.		Hspa5	110.111	0.401913801654819	0.465376766298156	0.86363099914043	0.387790629466639	0.999996	N.S.
Abracl	77.0279	-0.00329167925753816	0.447604707002253	-0.00735398713651507	0.994132420091035	0.999898	N.S.		Cntrl	13.2621	-0.180562952824578	0.971265563058245	-0.185904823245288	0.852519399737204	0.999996	N.S.
Ccdc28a	2.98542	2.13756227943188	1.7631504020111	1.21235390752469	0.225376936695991	0.999898	N.S.		Gsn	31.6296	-0.597328968740476	0.686240573709468	-0.870436683030295	0.384061807128891	0.999996	N.S.
Tnfaip3	16.2528	-0.272585752988373	0.72896530045711	-0.373935155510755	0.708452560337472	0.999898	N.S.		Arpc5l	45.3181	0.771638622393247	0.634200762065758	1.21671033613996	0.223714445027143	0.999996	N.S.
Pex7	7.46335	-0.611786277858422	1.01287655008064	-0.604008729207637	0.545837838605228	0.999898	N.S.		March7	18.5485	1.03186760017101	0.895880686279176	1.15179132218669	0.24940683467018	0.999996	N.S.
E030030I06Rik	6.14068	1.20236968165356	1.40353884549882	0.85667004195116	0.391627264370295	0.999898	N.S.		Psmd14	10.3962	0.298578800165292	1.06512309077251	0.280323281648828	0.779229490368635	0.999996	N.S.
Tbpl1	13.8838	0.136709765552247	0.821922598540824	0.166329245351023	0.867897852132286	0.999898	N.S.		Ppig	18.4333	-0.275702616639101	0.811445706472474	-0.339767176583678	0.734031868203013	0.999996	N.S.
L3mbtl3	6.55679	0.415933167550416	1.55797939839101	0.266969619739497	0.789492552322899	0.999898	N.S.		Ssb	37.9265	0.00116825096181176	0.639445007777477	0.00182697643675764	0.998542284519098	0.999996	N.S.
Rnf146	15.8012	0.212254111421908	0.902182412394383	0.235267401033221	0.814001195264491	0.999898	N.S.		Dync1i2	11.3038	0.0664806885997886	1.0344327556177	0.0642677721086763	0.948757014517539	0.999996	N.S.
Cenpw	3.19692	1.40311314265735	1.7068195527293	0.822062965246501	0.411041061954303	0.999898	N.S.		Itga6	10.5187	-0.296508661952468	1.08253714083328	-0.273901606483664	0.784160236987353	0.999996	N.S.
Trmt11	4.81824	-0.779046939750031	1.310069782879	-0.594660643220091	0.552070334615211	0.999898	N.S.		Hnrnpa3	41.6251	0.987098113037391	0.614510817872033	1.60631527440896	0.108204655958128	0.999996	N.S.
Gm20300	3.44812	-1.7138558726885	1.6554564481033	-1.03527693202205	0.300539599610304	0.999898	N.S.		Ube2e3	15.2547	-0.0367681960947896	0.894084612079524	-0.0411238439830338	0.967197165930018	0.999996	N.S.
Hint3	9.52994	-0.631564566296289	1.06218236001066	-0.594591465715878	0.552116586133951	0.999898	N.S.		Itga4	23.4684	0.00150079665133686	0.774379478342677	0.00193806356355008	0.998453649972827	0.999996	N.S.
Ncoa7	5.34867	1.38256017583217	1.38166350150102	1.00064898170226	0.316996540630082	0.999898	N.S.		Zc3h15	18.6737	0.415511917025429	0.822280326498046	0.505316622124506	0.613336469858035	0.999996	N.S.
Zufsp	3.36269	2.45385773839165	1.79072215892499	1.37031740304412	0.170587842843639	0.999898	N.S.		Ssrp1	11.9944	1.17020288297861	1.105795973409	1.05824484002329	0.289943833352027	0.999996	N.S.
Rwdd1	28.366	0.0663463440802324	0.59900938876691	0.110760107144246	0.911806580532638	0.999898	N.S.		Fnbp4	11.6535	-0.882191637134673	0.988083574893821	-0.892830990768643	0.371947687427397	0.999996	N.S.
Marcks	73.1766	0.117715696525963	0.759671271100091	0.154956098781381	0.876855927269872	0.999898	N.S.		Celf1	14.5335	0.338405900401676	0.91011399344878	0.37182803784757	0.710020886830289	0.999996	N.S.
Rpf2	5.0652	0.431256675083752	1.32107556800356	0.326443608169575	0.744088748415204	0.999898	N.S.		Psmc3	15.6649	0.495826460078443	0.916949327515668	0.540734853278979	0.588690351736346	0.999996	N.S.
Amd1	10.1201	-0.401035166099376	0.872088628082631	-0.459855974708775	0.645619602482281	0.999898	N.S.		Spi1	21.6216	0.0194530803050427	0.786943464000758	0.0247197939813171	0.980278466590233	0.999996	N.S.
Cdc40	25.4832	0.362874678885413	0.616366992459811	0.5887315241156	0.556041387304896	0.999898	N.S.		Trp53i11	22.8369	0.133873064724396	0.76396357205199	0.175234879805612	0.860895078218859	0.999996	N.S.
Fig4	4.18868	0.547293144463424	1.45418948364558	0.376356142454963	0.706652146417964	0.999898	N.S.		Lmo2	26.8149	0.0502002855865833	0.706313660607726	0.0710736438870374	0.943339144241452	0.999996	N.S.
Smpd2	4.09043	-1.26714550816096	1.28823472185602	-0.983629370224799	0.325297778805991	0.999898	N.S.		Lin7c	9.85887	-0.0933381905516676	1.08399379231743	-0.0861058349348327	0.931382285247259	0.999996	N.S.
Cep57l1	3.71859	0.053021996531308	1.53270427114031	0.0345937553184089	0.972403681055168	0.999898	N.S.		Nop10	52.6372	-0.0721802617697722	0.574619734803672	-0.125613962413654	0.900037510097818	0.999996	N.S.
Foxo3	5.33431	1.8273417317341	1.39145773883691	1.31325708336751	0.189096334665292	0.999898	N.S.		Emc7	9.78771	0.776704670999022	1.19169058405659	0.651767062180747	0.514551452984556	0.999996	N.S.
Qrsl1	4.74009	-0.244979050692478	1.25625752844373	-0.195007030919816	0.845387443412704	0.999898	N.S.		1700020I14Rik	12.1409	0.846530885746183	1.02851839654435	0.823058574927178	0.410474684453936	0.999996	N.S.
Crybg1	3.77196	0.373991091319285	1.48109618259563	0.252509658531333	0.800647149513208	0.999898	N.S.		Rtf1	29.4295	0.148620416295443	0.713595355067874	0.208269876254038	0.835018251174705	0.999996	N.S.
Man1a	44.0657	-0.141261471488498	0.54891994098319	-0.257344397500807	0.796912921969284	0.999898	N.S.		Mga	11.328	1.29390672241263	1.05377089228288	1.227882390649	0.21949112082478	0.999996	N.S.
Serinc1	20.683	-0.397923907932233	0.669634728291821	-0.594240249377897	0.552351435877221	0.999898	N.S.		Snap23	12.1649	-0.139456152725914	0.979653620480939	-0.14235251093897	0.886801571072384	0.999996	N.S.
Mcu	3.2616	-1.25255173016892	1.54958928846222	-0.808312073073202	0.418910954163715	0.999898	N.S.		Pdia3	28.8645	0.298311853700497	0.69078719506686	0.43184334601284	0.665855273204018	0.999996	N.S.
Anapc16	29.7369	0.605575234685255	0.587779760919038	1.03027575113915	0.302880578783795	0.999898	N.S.		Serf2	46.0843	-0.563521996282271	0.651772004942105	-0.864599878499426	0.387258439239487	0.999996	N.S.
Slc29a3	2.59928	1.16833612772067	1.72737864535983	0.676363651281158	0.498809789296277	0.999898	N.S.		Eif3j1	15.3918	-0.0471049650578527	0.896601459433947	-0.0525372388838086	0.958100623954011	0.999996	N.S.
Sgpl1	10.0878	-0.312482852140021	0.905845775177205	-0.344962531926466	0.730122538878822	0.999898	N.S.		Slc28a2	12.8804	-1.04804780607101	1.00116798834977	-1.04682512651899	0.295180239453217	0.999996	N.S.
Eif4ebp2	27.9613	0.0208159273523034	0.590885904094993	0.0352283363133959	0.971897667139253	0.999898	N.S.		Dut	11.7993	-0.0527667641828405	0.990979758677526	-0.0532470655639408	0.9575350558814	0.999996	N.S.
Hk1	3.76968	0.842558038646151	1.51382461194785	0.556575730105236	0.577817339638459	0.999898	N.S.		Bcl2l11	10.5485	-0.408787005553449	1.04257659978479	-0.392093018045706	0.694989486129127	0.999996	N.S.
Vps26a	14.0167	-0.584392180816239	0.841499620878168	-0.694465174216456	0.487390533621223	0.999898	N.S.		Nop56	17.6443	-0.541848170142816	0.831034113449257	-0.652016760050731	0.514390360477024	0.999996	N.S.
Srgn	471.391	0.132018055780603	0.321018960977144	0.411246910085173	0.680891494043121	0.999898	N.S.		Mrps26	13.7628	-0.269315901523086	0.918490083408304	-0.293215905525858	0.769357127275787	0.999996	N.S.
Ddx21	62.9659	0.367440545050012	0.543358966461896	0.676239038517421	0.498888890487254	0.999898	N.S.		Plcb4	12.8476	-1.98123297897072	1.17675323899077	-1.68364353147641	0.0922505804895378	0.999996	N.S.
Ddx50	17.4954	-0.775485589138098	0.713016762210688	-1.08761200330512	0.276766429481685	0.999898	N.S.		Snrpb2	11.4379	1.08631322752419	1.02575484495858	1.0590378713425	0.289582532641051	0.999996	N.S.
Ccar1	24.6932	0.197352324756908	0.719284359351036	0.274373162979613	0.783797864772077	0.999898	N.S.		Xrn2	34.1241	0.199814682706881	0.649759702561983	0.307520891060214	0.758446924147605	0.999996	N.S.
Hnrnph3	12.304	0.084072214699598	0.872408015539131	0.096367998920371	0.923228306967368	0.999898	N.S.		Fkbp1a	29.7417	-1.08806962090046	0.788918265358398	-1.37919182338383	0.167835618426148	0.999996	N.S.
Sirt1	10.2804	0.30620585629089	0.902672828944932	0.339221306404882	0.734443019656288	0.999898	N.S.		Tcf15	10.0218	-1.47674731000718	1.13378431670039	-1.30249403546603	0.192747555600028	0.999996	N.S.
Nrbf2	3.6605	1.22766646239667	1.53945909797438	0.79746611261841	0.425180376130996	0.999898	N.S.		Csnk2a1	13.8227	-0.00157611686970849	0.94706363909822	-0.00166421431954588	0.998672149701505	0.999996	N.S.
Ado	6.63187	-0.665218699722256	1.12505259049851	-0.591277870332709	0.554334254611782	0.999898	N.S.		H13	16.2654	0.184630390450808	0.892689689164955	0.206824826915517	0.836146666270161	0.999996	N.S.
Arid5b	16.7115	1.06163978407444	0.900850039628044	1.17848669298253	0.238602634299498	0.999898	N.S.		Id1	22.1358	-0.821971884272758	0.910230960064323	-0.903036614151942	0.366506462911732	0.999996	N.S.
Tfam	22.9122	-0.227232372058357	0.640766714417027	-0.354625742794856	0.722869988057275	0.999898	N.S.		Hck	11.3482	1.04296471579967	1.0553849176768	0.988231590513469	0.323039240074597	0.999996	N.S.
Ube2d1	16.8916	0.0836718135099264	0.710828531641797	0.117710263144151	0.906297234506833	0.999898	N.S.		Mapre1	31.4288	0.178676830264614	0.667192166820187	0.267804148715026	0.78885007712598	0.999996	N.S.
Cisd1	14.9336	0.516911470002733	0.889948733606101	0.580832862032615	0.561353104748475	0.999898	N.S.		Chmp4b	26.4677	0.279505484245914	0.767582782278603	0.364137250989646	0.715755521254058	0.999996	N.S.
Cabin1	7.65383	0.0376324132532899	1.00980095345601	0.0372671595570336	0.970271990171073	0.999898	N.S.		Raly	16.5393	-0.694829697523035	0.896244849553837	-0.77526771603645	0.438181481860506	0.999996	N.S.
Ddt	20.7618	0.719020891612047	0.755619408004589	0.951564880408261	0.341317699613394	0.999898	N.S.		Dynlrb1	22.1716	0.748356481375149	0.795193106055406	0.941100313466508	0.346653454929116	0.999996	N.S.
Mif	78.6495	0.583033456058212	0.528614915018907	1.10294552706171	0.270050821659665	0.999898	N.S.		Map1lc3a	16.5412	0.00329349276582346	0.856742170961711	0.00384420526670988	0.996932775523667	0.999996	N.S.
Smarcb1	16.0956	-0.0951963031474699	0.775965835057956	-0.122681049662914	0.90235967067354	0.999898	N.S.		Romo1	22.3148	-0.599307793998158	0.754560548130201	-0.794247453677828	0.427051387781556	0.999996	N.S.
Pcnt	8.11599	-0.477825459460632	0.986839811423494	-0.484197591067369	0.628245646347012	0.999898	N.S.		1110008F13Rik	17.7292	-0.192748691001342	0.834484385260276	-0.230979386080691	0.817330816569741	0.999996	N.S.
Col6a1	3.90901	-1.97553094252927	1.76691932269462	-1.11806516412787	0.263539163233413	0.999898	N.S.		Rpn2	13.1833	0.141701139660757	0.939342636832569	0.150851387028027	0.880092949059847	0.999996	N.S.
Fam207a	9.24853	0.135100324202629	0.95094449170536	0.142069621708781	0.887025013113969	0.999898	N.S.		Ppp1r16b	57.7072	-0.752346394694574	0.541949422259972	-1.38822252371306	0.165069295694472	0.999996	N.S.
Pfkl	5.80794	-1.55012745756919	1.23881766303364	-1.25129589593776	0.210826542257351	0.999898	N.S.		Top1	48.4106	0.993480861357608	0.583873150132471	1.70153544675278	0.0888424875423264	0.999996	N.S.
D10Jhu81e	4.75157	1.20883125498733	1.40541317719044	0.86012517500647	0.38972004518592	0.999898	N.S.		Srsf6	32.7495	-0.506920552463708	0.650113276733497	-0.779741885922923	0.435542819006901	0.999996	N.S.
Trappc10	12.008	1.17991746381536	0.980576767317046	1.20328923052474	0.228864415114737	0.999898	N.S.		Ttpal	10.6188	-0.157005908862045	1.04586594106203	-0.150120491257812	0.880669553497282	0.999996	N.S.
Agpat3	8.95805	0.334706052715557	0.954888155744972	0.350518592886337	0.725949539035724	0.999898	N.S.		Pkig	57.1293	0.812937562961027	0.582066184897084	1.39664111067501	0.162521521197062	0.999996	N.S.
Rrp1	43.8376	0.0315509488341162	0.506616986589073	0.0622777160445032	0.950341674043638	0.999898	N.S.		Ywhab	31.8722	-0.163872722679721	0.676294622983766	-0.242309663733131	0.80854022628951	0.999996	N.S.
Pdxk	5.84347	-0.436129554377698	1.23637601343833	-0.352748314135303	0.724277135223154	0.999898	N.S.		Stk4	26.9069	0.744285844250474	0.718464650554414	1.03593940728488	0.300230411542264	0.999996	N.S.
Polrmt	2.36211	-1.66958385939642	1.76687095577311	-0.944938199329832	0.344690428107079	0.999898	N.S.		Ctsa	11.3482	0.864405704847911	1.02241744872458	0.845452809834394	0.397858069784277	0.999996	N.S.
Rnf126	13.613	-1.14094681569818	0.774026996024191	-1.47404008071899	0.140470799906765	0.999898	N.S.		Ncoa3	18.5684	0.100192887062555	0.82295170158274	0.121748198429943	0.903098440305117	0.999996	N.S.
Med16	2.63972	0.354715478190727	1.94174231336187	0.182678966075876	0.855049920663255	0.999898	N.S.		Rnf114	10.3479	0.406758877575221	1.08778217155021	0.373934127818574	0.708453324947591	0.999996	N.S.
R3hdm4	17.3839	-0.263606196277999	0.847884141997507	-0.310898840090317	0.755877526285947	0.999898	N.S.		Cebpb	41.4274	0.749102896849907	0.695328250339187	1.07733706560102	0.281329708926303	0.999996	N.S.
Polr2e	37.33	-0.744674141318318	0.595754774433458	-1.24996755926375	0.211311398115596	0.999898	N.S.		Ptpn1	22.9262	-0.205010169775321	0.781684243899672	-0.262267240737213	0.79311541636568	0.999996	N.S.
Sbno2	4.80395	-0.259790634329793	1.31542837174082	-0.197495082142701	0.843440129536823	0.999898	N.S.		Rtf2	10.0056	0.601800286887988	1.10014214243792	0.547020483693495	0.584364659550338	0.999996	N.S.
2310011J03Rik	15.5561	-0.572502117432541	0.744536847727592	-0.768937251634865	0.44193056175674	0.999898	N.S.		Rbm38	24.1746	0.899208241210655	0.789715336765355	1.13864857290702	0.254849760465303	0.999996	N.S.
Mbd3	27.8577	0.617291995461108	0.639813565144506	0.964799793392453	0.334645099438427	0.999898	N.S.		Gnas	174.117	0.0605111031988157	0.430383526858172	0.140598093148571	0.888187454721012	0.999996	N.S.
Uqcr11	47.9367	0.297027692659946	0.478528897631401	0.620710043071922	0.534790420276966	0.999898	N.S.		Rps21	636.488	-0.0406912796936635	0.367449451365786	-0.110739802556288	0.911822682198549	0.999996	N.S.
Rexo1	15.4019	1.04099930731373	0.905186999444896	1.15003784627057	0.250128283774023	0.999898	N.S.		Ppdpf	31.5776	0.807772571639906	0.674993717512763	1.19671124438967	0.231419122767978	0.999996	N.S.
Klf16	7.93131	0.0595118405258778	1.10267793252942	0.0539702834075626	0.95695884012793	0.999898	N.S.		Tpd52l2	10.3335	0.0578325066880531	1.04178135166536	0.055513094562121	0.955729698085379	0.999996	N.S.
Abhd17a	45.4343	0.137649848269856	0.494204473895262	0.278528130643812	0.780606973897486	0.999898	N.S.		Dnajc5	17.4703	0.826102714654729	0.858338633749102	0.962443821323094	0.335826710185601	0.999996	N.S.
Mknk2	41.5151	-0.550281814621814	0.499987463939464	-1.10059122340003	0.271074607044069	0.999898	N.S.		Tpd52	20.8479	-0.545960085492075	0.779884697432297	-0.700052311950217	0.483894635819866	0.999996	N.S.
Mob3a	8.38312	0.660681399613241	1.07324530101649	0.615592166103592	0.538163722920553	0.999898	N.S.		Fabp4	572.996	-1.65439504000385	1.24406496679549	-1.32983010064603	0.183574255967805	0.999996	N.S.
Ap3d1	11.7624	0.237707122283527	0.861300506007223	0.275986279615088	0.782558604416981	0.999898	N.S.		1810022K09Rik	10.8676	-1.24523079262855	1.09584365822841	-1.13632157587301	0.255822004128291	0.999996	N.S.
Plekhj1	33.8108	0.330161769598454	0.581025619922051	0.568239606444114	0.569872281223677	0.999898	N.S.		Pde7a	22.507	0.0722632216948519	0.810707730126927	0.0891359721999173	0.928973849481664	0.999996	N.S.
Lsm7	16.1706	1.46596891005678	1.05582910877186	1.38845282619836	0.164999199991202	0.999898	N.S.		Anxa5	16.0562	-0.0173193957342924	0.871828363161936	-0.0198656025269454	0.984150584934136	0.999996	N.S.
Timm13	65.1471	-0.0780311971723611	0.488595744385017	-0.159705028275629	0.873113439756597	0.999898	N.S.		Elf2	11.751	0.0758826025283495	1.05056080519314	0.0722305669060242	0.942418419824681	0.999996	N.S.
Lmnb2	2.62699	-0.144157435061361	1.73622665049963	-0.0830291569478426	0.933828355759272	0.999898	N.S.		Ndufc1	17.0824	0.298330059960264	0.846552252220021	0.352405960976319	0.724533832160514	0.999996	N.S.
Sgta	13.2207	0.605790672153945	0.841184748837033	0.720163641805764	0.471424246821942	0.999898	N.S.		Ufm1	13.3	0.138452285490166	0.947523751282155	0.146120121319193	0.883826562382827	0.999996	N.S.
Pias4	9.59933	-0.215507543223282	0.96636967039554	-0.223007354044	0.823529782927833	0.999898	N.S.		Rfxap	13.4322	0.570826580610457	0.970153024468114	0.588388188475124	0.556271764006982	0.999996	N.S.
Mrpl54	23.6213	0.874056280144969	0.7237911893963	1.20760834471335	0.227197947905649	0.999898	N.S.		Wwtr1	11.7829	-1.71928982105653	1.18005511522831	-1.45695722078532	0.145128189286511	0.999996	N.S.
Hmg20b	5.59	0.722326339772569	1.30598902394132	0.55308760374775	0.580203424617848	0.999898	N.S.		Serp1	139.662	0.843328069257877	0.503637377747279	1.6744747441701	0.0940373339383041	0.999996	N.S.
Fzr1	6.84055	0.146336593411593	1.17327172505199	0.124725236521922	0.900741077551788	0.999898	N.S.		Siah2	11.9653	0.562980296600023	1.03985822632248	0.541401012512094	0.588231209469773	0.999996	N.S.
Nfic	5.74121	0.319426157740221	1.27342125285346	0.250840919314371	0.801937103688288	0.999898	N.S.		Gpr171	23.308	0.862938077531404	0.799563303457968	1.07926173424837	0.280471066150296	0.999996	N.S.
Ncln	5.4805	-0.476119085917635	1.15309918964388	-0.412903842265885	0.679677065898409	0.999898	N.S.		Dhx36	12.2101	-0.0943799692577022	1.00013684592577	-0.0943670555106284	0.924817584885657	0.999996	N.S.
S1pr4	30.2748	-0.404932674164634	0.582484313098572	-0.695182110588631	0.486941181963083	0.999898	N.S.		Ssr3	11.2342	0.53686785352059	1.0761622040793	0.498872615564401	0.617869127001958	0.999996	N.S.
Gna11	18.1238	-1.1676467488355	0.818182552267382	-1.42712252369556	0.153544581275295	0.999898	N.S.		Ccnl1	42.3157	-0.0942167567716619	0.601540010645094	-0.156625918649407	0.875539674522217	0.999996	N.S.
Zfp938	2.42985	-0.438694794672554	1.76527732531586	-0.248513243999245	0.803737324199842	0.999898	N.S.		Kpna4	18.9091	0.174181329031422	0.880854003320716	0.197741428630374	0.843247374298488	0.999996	N.S.
1190007I07Rik	4.95609	0.932133602937745	1.40121910868051	0.665230439096359	0.505903114278188	0.999898	N.S.		Pdcd10	26.2018	0.534344594574945	0.744191886983133	0.718019913843882	0.472745008255811	0.999996	N.S.
Nuak1	7.12479	1.70603492350766	1.25475755147121	1.3596530433368	0.17393974409047	0.999898	N.S.		Rps3a1	1064.3	0.263091528079259	0.393770288971621	0.668134532867766	0.504047720281859	0.999996	N.S.
Ckap4	6.84244	-0.758542184252144	1.04468017299869	-0.726099914459749	0.467777521475042	0.999898	N.S.		Pmf1	14.2239	0.443030225953163	0.929129180823183	0.476823067337795	0.633488118318778	0.999996	N.S.
Mterf2	3.12216	2.21815209734034	1.73059927142699	1.2817248533286	0.199939183319483	0.999898	N.S.		Lamtor2	25.9605	0.129664862791772	0.719476559284796	0.18022110813543	0.856978987845178	0.999996	N.S.
Cry1	7.0355	-0.078554186151233	1.19407227909451	-0.0657867932507422	0.947547570916742	0.999898	N.S.		Slc50a1	21.0072	-0.0188357496601252	0.802014516689315	-0.0234855470420641	0.981262967096039	0.999996	N.S.
Rtcb	32.3343	0.409519403756849	0.579935659846621	0.70614627123491	0.480097179104059	0.999898	N.S.		Ubap2l	11.0106	0.334300850011029	1.03875372551851	0.321828785590308	0.747582405766009	0.999996	N.S.
Utp20	3.74529	-1.2845484335896	1.3331642046265	-0.963533546079175	0.335279837805039	0.999898	N.S.		Rps27	1249.57	-0.672030647116574	0.435761615581759	-1.54219789693818	0.123025510991252	0.999996	N.S.
Gas2l3	2.3721	0.114618055071143	2.11912180240221	0.0540875257577046	0.956865430703255	0.999898	N.S.		Chtop	10.7085	0.0478497416161885	1.05073428011926	0.0455393361780845	0.963677421670325	0.999996	N.S.
Scyl2	5.19129	-0.444872152853663	1.20967703249316	-0.36776109730444	0.71305137903098	0.999898	N.S.		Psmb4	30.7421	0.382301827937393	0.681201561307419	0.561216899156319	0.574649683993532	0.999996	N.S.
Actr6	5.26479	0.197626108516104	1.25305938170524	0.157714878801006	0.874681475646443	0.999898	N.S.		Psmd4	20.4473	0.582424684023507	0.799227622697395	0.728734427443614	0.46616412917672	0.999996	N.S.
Apaf1	3.01818	0.869650836972377	1.61943667624455	0.537008238561748	0.591261923271433	0.999898	N.S.		Tnfaip8l2	13.6844	-0.820033264865234	0.94766841738034	-0.865316654882379	0.386865011996506	0.999996	N.S.
Slc25a3	160.373	-0.46668448527865	0.337893265880025	-1.3811594737267	0.167229932381661	0.999898	N.S.		Mrps21	17.9338	-0.241399737283904	0.832290847415123	-0.290042523035821	0.771783706441257	0.999996	N.S.
Tmpo	13.2531	-0.12483219889211	0.913681173837954	-0.136625556557926	0.891326774714312	0.999898	N.S.		Plekho1	30.5663	0.240317484775608	0.749491279256107	0.320640801870477	0.748482613447801	0.999996	N.S.
Nedd1	4.14821	-0.320561614960155	1.37135011785112	-0.233756216437615	0.815174242111778	0.999898	N.S.		Phgdh	12.6663	0.760765425198201	1.10968997455591	0.685565736955186	0.492986993871681	0.999996	N.S.
Elk3	12.549	0.0249834567391985	0.946644420411397	0.0263915956197587	0.978944997540547	0.999898	N.S.		Cd2	38.5629	1.03996202616796	0.667914428833919	1.55702883673824	0.119463639087901	0.999996	N.S.
Snrpf	119.688	0.456564403272675	0.369208283976086	1.23660389836282	0.216234171938223	0.999898	N.S.		Atp1a1	13.2634	-0.0830384374144444	0.970769182919716	-0.0855388066241404	0.931833045285464	0.999996	N.S.
Metap2	25.8602	0.629640139970681	0.645409149552684	0.975567421699968	0.329278875406269	0.999898	N.S.		Hipk1	18.7141	0.250214058260718	0.821362246843845	0.304633015727453	0.760645671547409	0.999996	N.S.
Mrpl42	24.6801	-0.330934994649419	0.793803123421674	-0.416898075712942	0.676752961115014	0.999898	N.S.		Rap1a	40.7304	0.275396536303001	0.607629188145474	0.453231249709267	0.650382232433633	0.999996	N.S.
Nudt4	11.1802	0.111062144574846	0.938338838284102	0.118360383310937	0.905782114612032	0.999898	N.S.		Atp5f1	57.0284	-0.0560096968101702	0.544613979525144	-0.102842928965954	0.918087633491297	0.999996	N.S.
Zdhhc17	3.96039	-0.28961985862353	1.45268540097071	-0.199368602747712	0.841974418834111	0.999898	N.S.		Cd53	67.2817	0.833795392365604	0.550432408965465	1.5148006890305	0.129822885942258	0.999996	N.S.
Glipr1	4.07391	1.85549148596784	1.56740602244035	1.18379759896479	0.236493192914444	0.999898	N.S.		Gstm1	9.80417	0.275461078033404	1.11561287651535	0.246914573892168	0.804974337144115	0.999996	N.S.
Atxn7l3b	8.38444	1.64211161575849	1.13788521572856	1.44312589096	0.148985011083161	0.999898	N.S.		Gnai3	15.7783	-0.140273155722006	0.871386593718549	-0.160976949534426	0.872111555458675	0.999996	N.S.
Tbc1d15	22.8812	-0.382374902028734	0.649333479860976	-0.588872919521417	0.55594652514582	0.999898	N.S.		Sars	11.2805	0.360511659917602	1.05625414807932	0.341311473733053	0.732869111177957	0.999996	N.S.
Rab21	49.5616	0.306184052880243	0.538179777137196	0.568925228868622	0.569406883329605	0.999898	N.S.		Prpf38b	30.8481	0.291790897349312	0.672997484584089	0.433569075714507	0.664601395151688	0.999996	N.S.
Thap2	2.96986	0.847519806156326	1.66093991290314	0.510265181523005	0.609865692491737	0.999898	N.S.		S1pr1	32.058	0.53543708412601	0.693955369919007	0.771572794643122	0.440367492492621	0.999996	N.S.
Cnot2	23.2349	-0.295148461817091	0.618836879404385	-0.476940647269058	0.633404386516374	0.999898	N.S.		Ostc	19.0671	0.640585311598437	0.897499356477659	0.713744591542091	0.475385127456682	0.999996	N.S.
Rab3ip	7.01363	0.0112209259115017	1.05401642263798	0.0106458738882057	0.991505982033048	0.999898	N.S.		Rpl34	798.961	0.168062223922779	0.370658073436371	0.45341579198498	0.65024936709646	0.999996	N.S.
Cct2	77.3681	0.218779524784544	0.434897842020669	0.503059577780443	0.614922385311838	0.999898	N.S.		Aimp1	19.4974	0.379303947268194	0.822565323405979	0.461123191648316	0.644710223749443	0.999996	N.S.
Frs2	2.53237	0.633524571887857	1.74612383008198	0.362817665605143	0.716741094568168	0.999898	N.S.		Cisd2	22.8774	0.287230235758755	0.770196150389474	0.372931279406561	0.709199591064138	0.999996	N.S.
Yeats4	55.9513	0.0971093117331885	0.483078020297513	0.201022004009584	0.840681368541236	0.999898	N.S.		Nfkb1	20.9573	-0.141994109566048	0.786861537211229	-0.180456284684215	0.856794370712792	0.999996	N.S.
Lyz2	19.464	1.07998288516769	0.913613290296409	1.18210067283205	0.237165757471407	0.999898	N.S.		Bank1	37.7787	-0.586621997732215	0.638042463951888	-0.919409021930631	0.357881672128829	0.999996	N.S.
Cpsf6	21.6619	0.182230623481155	0.690237860701321	0.264011341388891	0.79177117955759	0.999898	N.S.		Dapp1	10.0208	-0.489571988811722	1.08487113665172	-0.451272019571567	0.651793508573502	0.999996	N.S.
Mdm2	12.7304	0.479797161744804	0.929397513727659	0.516245368271341	0.605683047341425	0.999898	N.S.		Sh3glb1	24.4088	-0.0581049382245036	0.730980466945713	-0.0794890436228562	0.936643645960418	0.999996	N.S.
Nup107	2.57301	0.548809897710592	1.70999805091652	0.320941826463745	0.748254476276408	0.999898	N.S.		Cyr61	11.2216	-1.12364585764471	1.04806055563948	-1.07211921257652	0.283666490428193	0.999996	N.S.
Rap1b	106.713	0.0850586718498582	0.380885322598915	0.223318323923518	0.823287766919467	0.999898	N.S.		Srsf11	31.9651	0.665823794596481	0.70295645173629	0.947176447348776	0.3435488748727	0.999996	N.S.
Dyrk2	15.9947	0.527476563237197	0.771911922075032	0.683337759338202	0.494393439534685	0.999898	N.S.		Zbtb10	11.3714	0.764808504954419	1.02891516007957	0.743315420578769	0.457290737637626	0.999996	N.S.
Cand1	9.20925	-0.586763622257801	0.970939958125223	-0.604325342002379	0.545627360991195	0.999898	N.S.		Fabp5	38.6708	-0.963575636343822	1.75951974151573	-0.547635592604237	0.583942144956256	0.999996	N.S.
Helb	7.049	1.76543573499954	1.2837851313697	1.37518007636992	0.169075623521947	0.999898	N.S.		Ythdf3	12.1571	-0.0984409003956137	0.967923709621082	-0.101703160504407	0.918992293437293	0.999996	N.S.
Irak3	8.8426	-0.726284393669214	0.928458529386313	-0.782247532530364	0.434069114939314	0.999898	N.S.		Rpl22l1	169.541	-0.593451181290901	0.431077512056785	-1.37666931048987	0.168614511227467	0.999996	N.S.
Lemd3	12.9743	-0.924559726650543	0.853439438140948	-1.08333372625071	0.278660320560149	0.999898	N.S.		Sec62	39.9225	0.679766481241135	0.642985703762372	1.05720310306053	0.29041890394426	0.999996	N.S.
Rassf3	24.5394	-0.811133650724373	0.596855004737204	-1.35901289976033	0.174142501064075	0.999898	N.S.		Skil	36.0576	-0.108465003757791	0.630301361014563	-0.172084355939198	0.863371211445601	0.999996	N.S.
Tbk1	11.1767	-1.09264537034078	0.840400253446398	-1.30014878727125	0.193549979172522	0.999898	N.S.		Pik3ca	12.018	-0.490465171568742	1.00715031253525	-0.4869830902739	0.626270314285877	0.999996	N.S.
Xpot	3.39059	0.560734017035413	1.58544746029995	0.353675559156864	0.723582041196041	0.999898	N.S.		Ndufb5	32.524	0.0568120390747302	0.686091873768897	0.082805293644779	0.934006359866359	0.999996	N.S.
Tmem5	7.81477	-0.68374567615929	1.1231268511673	-0.608787578579082	0.542665247982013	0.999898	N.S.		Ttc14	12.4839	0.0296015473543937	1.0279564326791	0.0287964999423614	0.977026892365238	0.999996	N.S.
Mon2	10.4309	-0.440344482937266	0.914235740971856	-0.481653104558314	0.630052394917099	0.999898	N.S.		Fxr1	15.6398	0.349720479539486	0.892736770775271	0.391739750157016	0.695250516320785	0.999996	N.S.
Usp15	21.3743	-0.162440681378441	0.700014259153518	-0.232053389276484	0.816496546700991	0.999898	N.S.		4932438A13Rik	11.2775	-0.734786782195593	1.00429442045653	-0.731644791834624	0.464385401459357	0.999996	N.S.
Tspan31	8.51917	0.294098342674235	1.08608848922826	0.270786722804891	0.786555072167815	0.999898	N.S.		Naa15	9.78008	0.852093929816025	1.0874163294229	0.783594936695716	0.433277827753854	0.999996	N.S.
Os9	12.1239	1.15183154619207	0.987255485561651	1.16670057856077	0.243331309103714	0.999898	N.S.		Tsc22d2	12.1371	1.04497950692926	1.00708133992855	1.03763168425243	0.299441561106178	0.999996	N.S.
Dtx3	4.64743	-0.93602842948521	1.27644396160743	-0.733309457867989	0.463369707840559	0.999898	N.S.		Selenot	20.404	0.572226769215048	0.807848306315854	0.708334429547368	0.47873760114435	0.999996	N.S.
Pip4k2c	6.87652	0.642360179438036	1.21747809117671	0.527615391269328	0.597766308188358	0.999898	N.S.		Mbnl1	44.5872	0.705076083974046	0.627908527614818	1.12289617510429	0.261481592177698	0.999996	N.S.
Mars	4.91261	0.178543988916192	1.25387976961207	0.142393228795318	0.886769410528454	0.999898	N.S.		Tiparp	17.0255	0.398213122343286	0.873159705686735	0.45605989345339	0.648346909615251	0.999996	N.S.
Shmt2	4.90967	-0.44504971023129	1.20249861718201	-0.370104134734259	0.711304901453334	0.999898	N.S.		Smc4	11.9151	0.304546426629172	1.00838392450482	0.302014361026951	0.762641115325504	0.999996	N.S.
Rbms2	5.47228	0.99342137759187	1.38292568096949	0.718347624360726	0.472542972370802	0.999898	N.S.		Hdgf	27.3039	-0.00497396189952281	0.699482146226763	-0.00711092045215736	0.994326354172996	0.999996	N.S.
Spryd4	3.09086	2.09298054975971	1.94258484537355	1.07742040443913	0.281292492476503	0.999898	N.S.		Mrpl24	16.7996	-0.0136988372562756	0.875306264628051	-0.0156503361278886	0.987513348166489	0.999996	N.S.
Coq10a	3.47868	-1.09774159148321	1.50780862649953	-0.728037744439549	0.46659048147663	0.999898	N.S.		Mef2d	29.412	0.165219601069402	0.695990047362039	0.237387878886518	0.812355892268173	0.999996	N.S.
Nabp2	12.0106	1.03025306333406	0.964360076169794	1.06832819897105	0.285372492681062	0.999898	N.S.		Cct3	20.8955	0.336588446881542	0.809651058796269	0.415720381298528	0.677614625484896	0.999996	N.S.
Myl6	236.324	0.135125696441767	0.452473637441402	0.298637722201588	0.765216479970645	0.999898	N.S.		Ssr2	20.391	-0.00073550416345637	0.793411866413981	-0.000927014322057799	0.999260349690724	0.999996	N.S.
Esyt1	21.2052	-0.493506418037689	0.63668512717435	-0.775118495743575	0.438269643342984	0.999898	N.S.		Ash1l	26.5624	0.376532375734686	0.723220374173068	0.520632976034745	0.602622472903494	0.999996	N.S.
Zc3h10	6.76622	-0.365353214551145	1.47499355112972	-0.247698177575973	0.804367942022913	0.999898	N.S.		Krtcap2	35.1987	0.630913914031827	0.69177243540994	0.912025229305286	0.3617554366006	0.999996	N.S.
Rpl41	1985.04	-0.250103770813902	0.395277472410784	-0.632729634928415	0.526910213951331	0.999898	N.S.		Dpm3	17.9511	-0.105665535050356	0.828582426580995	-0.127525677181408	0.898524351638287	0.999996	N.S.
Pa2g4	43.0777	0.00756583946167638	0.650176793770239	0.0116365879775617	0.990715555647465	0.999898	N.S.		Pbxip1	11.2283	-0.376311610619364	1.00496453359001	-0.374452627969938	0.708067594572491	0.999996	N.S.
Rab5b	8.59222	-0.474617337299866	1.08888087062784	-0.435876274533323	0.662926499741762	0.999898	N.S.		Ube2q1	12.1377	-0.269636880740129	0.986304497898372	-0.273380970394715	0.78456037926242	0.999996	N.S.
Dgka	9.63372	0.0623949623759775	1.05988925516695	0.058869322499311	0.953056192758219	0.999898	N.S.		Tpm3	77.3791	0.283811886495551	0.512138514614358	0.554170167633774	0.57946239276016	0.999996	N.S.
Ormdl2	9.15952	1.13141055069064	1.09043564128592	1.03757664171395	0.299467197263774	0.999898	N.S.		Jtb	21.7055	-0.41761527811704	0.769188973510787	-0.542929361312774	0.587178439274657	0.999996	N.S.
Gdf11	9.28813	0.133573472822482	1.13728395768055	0.117449535729759	0.906503831830093	0.999898	N.S.		Slc39a1	11.1426	-0.602314639765756	1.04116062923367	-0.578503088624358	0.562924512743451	0.999996	N.S.
Bloc1s1	3.51187	2.3234667636547	1.82221714971964	1.27507677337587	0.202282069499784	0.999898	N.S.		Gatad2b	20.6929	-0.0431498145261054	0.783183010592886	-0.0550954424987335	0.956062426990841	0.999996	N.S.
Armt1	5.27505	0.291013360290043	1.21950174226567	0.238633000842934	0.81139017330573	0.999898	N.S.		S100a13	32.1538	-0.869789095528902	0.755252838027262	-1.15165286607967	0.249463748030387	0.999996	N.S.
Esr1	2.39089	1.82696373904958	1.84694034162401	0.989183948109085	0.322573150558705	0.999898	N.S.		S100a11	56.2502	0.0411274793449926	0.544749420061888	0.07549797729077	0.939818506833598	0.999996	N.S.
Nup43	4.24501	-1.15099785824466	1.39392303936833	-0.825725542757547	0.408959799342441	0.999898	N.S.		S100a10	87.8498	0.753049180274908	0.494625745162636	1.52246256414999	0.12789321868739	0.999996	N.S.
Lats1	7.12116	-0.119516540328031	1.07183018016312	-0.111506974276319	0.911214335418664	0.999898	N.S.		Cdc42se1	23.6961	0.502153620647213	0.8112399954677	0.618995147493572	0.535919555605094	0.999996	N.S.
Katna1	11.2929	-0.0385212640707295	0.850823328120582	-0.0452752795998444	0.963887891249217	0.999898	N.S.		Cers2	12.7896	-0.124140071656544	1.04966412740121	-0.118266470593688	0.905856523502073	0.999996	N.S.
Ppil4	24.2045	-0.917897052018951	0.640365601244839	-1.43339531391849	0.151744896829668	0.999898	N.S.		Ctss	64.3275	0.123515704650275	0.613791375738442	0.201234017831671	0.840515593138239	0.999996	N.S.
Zc3h12d	3.34488	-0.530243120164518	1.51725017516157	-0.349476394100962	0.726731689758383	0.999898	N.S.		Mcl1	150.439	0.274197980743008	0.429071544633373	0.639049557521464	0.522790693229576	0.999996	N.S.
Shprh	2.97672	0.476220783873146	1.64772599748253	0.289016975274248	0.772568387248212	0.999898	N.S.		Anp32e	19.6808	1.1401874038446	0.823837780970777	1.38399504147655	0.166359973040098	0.999996	N.S.
Fbxo30	5.06204	-1.20771348118156	1.22993599880596	-0.981931972357934	0.326133363247656	0.999898	N.S.		Txnip	116.311	0.564198381974067	0.498063977946862	1.1327829494914	0.25730541340336	0.999996	N.S.
Sf3b5	45.3576	0.106819590301329	0.497589494951166	0.214674126735357	0.830021396153531	0.999898	N.S.		Rbm8a	23.3614	0.395819708587571	0.817957166128404	0.483912513978067	0.628447958866962	0.999996	N.S.
Fuca2	2.58929	-0.104280909045966	1.91244954906567	-0.0545274039238907	0.9565149758882	0.999898	N.S.		Rnf115	14.1987	-0.165092952510875	0.909602048796843	-0.181500198608005	0.85597497727377	0.999996	N.S.
Hivep2	11.9155	-0.0862587950241588	0.85256672218368	-0.101175418626737	0.919411209665503	0.999898	N.S.		Notch2	27.1652	0.2037366951703	0.70843045908214	0.287588841725222	0.773661487216366	0.999996	N.S.
Cited2	30.8118	0.665806886376929	0.704385810067081	0.945230407627778	0.344541258587621	0.999898	N.S.		Csde1	38.0247	0.620388321717361	0.638275794019156	0.971975324037969	0.331062824707275	0.999996	N.S.
Reps1	3.70405	0.502774670496611	1.54387580363601	0.325657458529059	0.74468353419445	0.999898	N.S.		Bcas2	18.2444	0.333861320516708	0.841645344230255	0.396676964716116	0.691605688990316	0.999996	N.S.
Ifngr1	35.1957	-0.674450292742499	0.559956664042904	-1.20446873133529	0.228408460644258	0.999898	N.S.		Rsbn1	13.3376	0.169324021966565	0.933958090961537	0.181297237643973	0.856134274142992	0.999996	N.S.
Map3k5	6.932	0.107877739056353	1.19226947108333	0.0904810042299685	0.927904988458453	0.999898	N.S.		Lamtor5	15.7666	-0.30316174173532	0.876534106089777	-0.345864170748274	0.729444796362432	0.999996	N.S.
Bclaf1	23.3515	0.122685387583517	0.81483558731009	0.150564591795165	0.880319194557326	0.999898	N.S.		Psma5	24.559	-0.342774638989547	0.72415255187113	-0.473345896667567	0.63596642258347	0.999996	N.S.
Ahi1	3.99538	0.881174590108681	1.47201554470522	0.598617720633611	0.549427836312735	0.999898	N.S.		Cnn3	14.5115	0.434713677597793	0.927159383267538	0.468866179260091	0.639165292233438	0.999996	N.S.
Slc2a12	3.16112	0.308768809875437	1.65329035890288	0.186760182936248	0.851848666975646	0.999898	N.S.		1810037I17Rik	32.2983	-0.59508425072835	0.684902283366833	-0.868860077094565	0.384923668248165	0.999996	N.S.
Med23	4.02775	-0.854386593550155	1.44762124722943	-0.590200368490961	0.555056325121863	0.999898	N.S.		Camk2d	20.8329	0.668593480694067	0.830305873985796	0.805237565626935	0.420682602565499	0.999996	N.S.
Epb41l2	11.9327	-0.612963226865934	0.884377230195135	-0.693101547549665	0.488245826558959	0.999898	N.S.		Ube2d3	75.783	0.0962803892674585	0.504692933350994	0.190770234542791	0.848705609766001	0.999996	N.S.
Arhgap18	7.47738	0.0745373970425527	1.08341147955531	0.0687987883173871	0.945149782586899	0.999898	N.S.		Gm31243	32.3505	1.40421535679473	0.801581487558257	1.75180612151135	0.07980715126061	0.999996	N.S.
Echdc1	2.33913	-0.770601086323552	1.98720117927637	-0.387782120079136	0.698177278288764	0.999898	N.S.		Ppp3ca	50.145	0.0416324702898849	0.59582023025552	0.0698742140259833	0.94429377717848	0.999996	N.S.
Hddc2	9.13823	-0.136708618746887	0.968182911296006	-0.141201230833428	0.887710973754048	0.999898	N.S.		Emcn	10.8946	-1.28899353077212	1.06384545114427	-1.21163607870455	0.225651717541438	0.999996	N.S.
Tspyl1	13.5458	1.21379549730266	0.967218605461939	1.2549339833294	0.209502726174544	0.999898	N.S.		H2afz	40.1343	-0.190612197074641	0.643391936170334	-0.296261402045576	0.767030460195265	0.999996	N.S.
Hdac2	13.4644	-0.45963590296753	0.835989260663007	-0.549810774606126	0.582449167701981	0.999898	N.S.		Lamtor3	10.0846	-0.305522964235378	1.07944806796509	-0.283036278726526	0.777149027145701	0.999996	N.S.
Traf3ip2	2.40423	-0.264956663235285	1.94793963625711	-0.136018929079542	0.891806316794339	0.999898	N.S.		Adh5	11.1041	0.436648026976121	1.0172807398891	0.429230604546512	0.667755412909035	0.999996	N.S.
Rev3l	7.11493	-0.398803148910018	1.11177521196526	-0.358708437297377	0.719813215858136	0.999898	N.S.		Gtf2b	15.4348	-0.286229872817699	0.914113218207628	-0.313122999554619	0.754187215972254	0.999996	N.S.
Cdk19	10.5952	-0.0243150274148864	0.981820716787133	-0.024765241758652	0.980242215608361	0.999898	N.S.		Selenof	49.3927	-0.614518127037605	0.570067499203727	-1.07797432391071	0.281045214735338	0.999996	N.S.
Zbtb24	4.61499	0.423121749732558	1.41867806686632	0.298250716363847	0.76551181604505	0.999898	N.S.		Bcl10	34.6234	-0.217782510466041	0.660181907389911	-0.329882579374319	0.741488687021112	0.999996	N.S.
Mical1	5.77622	0.0207668073051108	1.26036801284701	0.0164767806651973	0.986854025919126	0.999898	N.S.		2410004B18Rik	10.4887	-1.17994039892015	1.10391946868882	-1.06886456158041	0.285130702584688	0.999996	N.S.
Cd164	21.785	0.281834612821404	0.744816743917154	0.378394571715955	0.705137500097323	0.999898	N.S.		Gng5	69.2171	-0.290253177571087	0.516430846869314	-0.562036871597907	0.574090897765837	0.999996	N.S.
Sesn1	7.17956	-0.0257168872232095	1.12966204962798	-0.022765115665945	0.981837634474609	0.999898	N.S.		Adgrl4	12.7791	-1.80400108464414	1.12549168261271	-1.60285598953193	0.108966452162133	0.999996	N.S.
Snx3	65.8698	0.0348220235662937	0.544439485981441	0.0639594012978713	0.94900255365586	0.999898	N.S.		Fubp1	11.9092	-0.208674368505872	0.983005244363173	-0.212282050072947	0.831886998281421	0.999996	N.S.
Ostm1	6.46071	-0.838626158077191	1.08601607384033	-0.772204185810684	0.439993502773768	0.999898	N.S.		Rps20	1334.74	-0.200817629651396	0.376797821979325	-0.532958573370986	0.594062257412138	0.999996	N.S.
Scml4	4.60718	0.184881336835385	1.40418703402747	0.131664324164218	0.895249804987602	0.999898	N.S.		Plekhf2	13.8883	0.580394572119762	1.01359655070979	0.57260906394495	0.566909421249593	0.999996	N.S.
Atg5	13.3069	1.2975266436607	0.873811432154894	1.48490463264012	0.137569088684757	0.999898	N.S.		Pnrc1	116.981	0.445708627003727	0.477388789217742	0.933638654845819	0.350490318734929	0.999996	N.S.
Prep	13.952	0.838908067270503	0.974410159098731	0.860939368742256	0.389271437351067	0.999898	N.S.		Zfp292	30.3311	0.19178952394113	0.711448124004772	0.269576259280211	0.787486266709338	0.999996	N.S.
Hace1	2.37275	0.508223748112427	1.7665844180711	0.287687213197175	0.773586178817116	0.999898	N.S.		Topors	14.9288	-0.29590069667127	0.911850142042237	-0.324505840409864	0.745555101290427	0.999996	N.S.
Ascc3	16.1913	-0.285483651552079	0.833655421793026	-0.342448023594762	0.732013753058918	0.999898	N.S.		Ndufb6	14.0407	0.376865696746352	0.918034612105149	0.410513603492748	0.681429226541264	0.999996	N.S.
Nus1	16.4483	0.0688920196442179	0.861093529483114	0.0800052692134053	0.936233065180899	0.999898	N.S.		Smu1	14.9898	0.444021263174911	0.930999180856876	0.476929810793433	0.633412103263027	0.999996	N.S.
Hsf2	2.57512	1.1538955865747	1.74674806845123	0.660596457735209	0.508871141299782	0.999898	N.S.		B4galt1	13.4947	0.106454627995853	0.948463319481876	0.1122390563865	0.910633862284491	0.999996	N.S.
Pkib	14.6868	-0.241345804995397	0.881248865508267	-0.273867932705024	0.784186115724356	0.999898	N.S.		Bag1	19.5009	-0.0289806671815199	0.798830191726699	-0.0362788831489671	0.971059987659861	0.999996	N.S.
Smpdl3a	11.8815	-0.185077709637076	0.859903088546537	-0.215230892995053	0.82958730616708	0.999898	N.S.		Dcaf12	10.6634	1.03872492349096	1.15278935852316	0.901053532296367	0.367559857706933	0.999996	N.S.
Gcc2	15.7498	-0.208023237427695	0.731624548403282	-0.284330587159344	0.776157047844953	0.999898	N.S.		Dctn3	12.0887	0.345163726593057	0.994214129311956	0.347172421329323	0.728461788410807	0.999996	N.S.
Lims1	16.8018	0.00244414312035472	0.714509602753526	0.00342072816227474	0.997270659135461	0.999898	N.S.		Vcp	22.7298	0.248302687506306	0.757129021432926	0.327952938637029	0.742947245933568	0.999996	N.S.
Ranbp2	16.6177	0.240225108072841	0.752784404364418	0.319115415622439	0.749638994346925	0.999898	N.S.		Cd72	55.274	0.701462499897682	0.710641509128768	0.987083488491491	0.323601711526484	0.999996	N.S.
P4ha1	6.92555	-0.641434564343052	1.15682155050796	-0.554480130545111	0.579250300131137	0.999898	N.S.		Tln1	31.5495	0.353394425522998	0.671363371337623	0.526383238362998	0.598621959298484	0.999996	N.S.
Dnajb12	6.55696	1.7228823043837	1.28406181793662	1.34174405026094	0.179678998884082	0.999898	N.S.		Pax5	46.9143	0.789163217291539	0.639130224791355	1.23474557559715	0.216925208211565	0.999996	N.S.
Ascc1	3.08672	0.548665579133835	1.65933109442613	0.33065467222115	0.7409053443689	0.999898	N.S.		Tomm5	16.4361	0.0369859382982271	0.857761624734147	0.0431191338382507	0.96560656688607	0.999996	N.S.
Psap	61.756	0.38095515238696	0.482382630045376	0.789736463668116	0.429681691557767	0.999898	N.S.		Erp44	16.4583	-0.0317915375674357	0.857368417844396	-0.0370803693088746	0.970420924285223	0.999996	N.S.
Vsir	7.61625	-1.28501972257101	1.04925107287249	-1.22470184286117	0.220687579541224	0.999898	N.S.		Abca1	12.2558	0.455137454879885	1.04120158869399	0.437127122952987	0.662019158088753	0.999996	N.S.
Ppa1	7.49346	-0.0725047896382064	1.03122887706407	-0.0703091149315265	0.94394762779689	0.999898	N.S.		Klf4	60.7884	0.72429940402877	0.667012980786954	1.08588502006997	0.277529865161022	0.999996	N.S.
Sar1a	33.5498	-0.25643090829447	0.627487108965046	-0.408663229301106	0.682786821983341	0.999898	N.S.		Txn1	45.6372	0.1661132401518	0.600780506383339	0.276495722459091	0.782167344629353	0.999996	N.S.
Tysnd1	3.28579	0.448566964625926	1.61633358094918	0.277521280206595	0.781379868042344	0.999898	N.S.		Ptbp3	42.5353	0.860667174311726	0.617948140849023	1.39278220520127	0.163685661080283	0.999996	N.S.
Slc25a16	3.14428	-0.686646796496096	1.48897415285179	-0.461154275365346	0.64468792415938	0.999898	N.S.		Cdc26	15.4989	0.700492718105536	0.891267007170971	0.785951586302982	0.431895850902759	0.999996	N.S.
Rufy2	3.28306	2.30737153969505	1.70695866302442	1.3517442394339	0.176457147519668	0.999898	N.S.		Akna	12.6233	1.17561861641461	0.99468630517951	1.18189886629881	0.237245831887434	0.999996	N.S.
Herc4	8.76346	0.563630447552244	1.09170086498716	0.516286526491733	0.605654305123297	0.999898	N.S.		Nfib	23.0096	-1.18046181047775	0.972570151761029	-1.21375492383793	0.224841323972839	0.999996	N.S.
Dnajc12	3.05962	-0.266213940059882	1.58634796980175	-0.167815602331657	0.866728347688061	0.999898	N.S.		Mysm1	13	0.070946088566708	0.9860212670601	0.0719518847481245	0.942640198956549	0.999996	N.S.
Jmjd1c	27.9697	0.105040004887987	0.756427471081348	0.138863286836777	0.889558182689884	0.999898	N.S.		Jun	119.481	0.43568498448179	0.583935030085578	0.746118937954344	0.455595570237108	0.999996	N.S.
Ccdc6	5.16117	-0.314925268458916	1.27735881560693	-0.24654409130083	0.805261077584282	0.999898	N.S.		Tm2d1	10.4424	-0.363268237830712	1.05840700992721	-0.343221685441875	0.731431691831061	0.999996	N.S.
Zwint	6.58636	-1.11400207610367	1.20286150951934	-0.926126629946636	0.354380176222433	0.999898	N.S.		Jak1	47.3413	0.0736229501747142	0.607721432367913	0.121145884040738	0.903575486576292	0.999996	N.S.
Specc1l	6.6228	-0.481612479399998	1.06404401608309	-0.452624583307078	0.650819093772264	0.999898	N.S.		Prpf38a	9.75496	0.396886261344479	1.10714671157019	0.358476665465233	0.719986627420435	0.999996	N.S.
Snrpd3	29.9589	0.328004576739353	0.573161177680516	0.572272843158587	0.567137144793829	0.999898	N.S.		Osbpl9	19.6428	0.0604555932491032	0.814385035403863	0.0742346563614379	0.940823670128135	0.999996	N.S.
Derl3	2.41518	-1.40128631090404	1.7220545184295	-0.813729354040427	0.415800014096405	0.999898	N.S.		Cmpk1	24.4001	0.0532115340657439	0.729898557438504	0.0729026431460335	0.94188359061642	0.999996	N.S.
Zfp280b	2.79953	1.21741520521527	1.72639940538226	0.705175871481323	0.480700794937086	0.999898	N.S.		Nasp	20.6197	-0.319725627230903	0.8090106602086	-0.395205703653475	0.692691083690726	0.999996	N.S.
Mcm3ap	4.32423	1.37274370633214	1.53039413531455	0.896987040563892	0.369725832309614	0.999898	N.S.		Akr1a1	31.1714	0.506876126521271	0.671739004399035	0.754573016010501	0.450505219483138	0.999996	N.S.
Pofut2	12.1251	-0.352477519388504	0.85343223664948	-0.413011724014912	0.679598024061574	0.999898	N.S.		Rps8	904.44	0.681000254360783	0.377513744884252	1.80390850290651	0.0712456517932424	0.999996	N.S.
Itgb2	8.43249	-0.550544997894888	1.07187787091737	-0.513626610673196	0.607513071021817	0.999898	N.S.		Atp6v0b	37.9258	0.0130242203375345	0.633125285806769	0.0205713160246604	0.983587622119084	0.999996	N.S.
Pttg1ip	17.8025	-1.08543058904776	0.78500189146655	-1.38271079451789	0.166753560719924	0.999898	N.S.		Tie1	10.7115	-2.06253362290147	1.26709734614427	-1.62776256234588	0.103575241630344	0.999996	N.S.
Ube2g2	11.4533	0.695763467052019	0.987338893774823	0.704685565856679	0.481005935918419	0.999898	N.S.		Ybx1	160.114	-0.488741352430529	0.439586366765833	-1.11182099669365	0.266215122240752	0.999996	N.S.
Cstb	34.3526	0.50183000940944	0.605546523497238	0.828722467947136	0.407261469066197	0.999898	N.S.		Smap2	43.1385	0.511994094711005	0.666435182736444	0.768257901104066	0.442333980368742	0.999996	N.S.
Ilvbl	6.4157	0.117479658391161	1.19605043814263	0.0982229968274562	0.92175522193053	0.999898	N.S.		Cap1	23.3351	-0.957144150890469	0.765478218167878	-1.25038718042341	0.211158145257143	0.999996	N.S.
Tpgs1	10.1684	-0.387178152722137	0.873167058949867	-0.443418185275777	0.657463284677363	0.999898	N.S.		Macf1	54.4158	-0.323557291268543	0.577784809717896	-0.559996188592289	0.575482037429925	0.999996	N.S.
Cdc34	21.2986	0.343300956464302	0.869550120859587	0.394802954112564	0.692988314601449	0.999898	N.S.		Akirin1	22.4895	-0.110585369031523	0.76245874607755	-0.145037839227927	0.884680996260349	0.999996	N.S.
Palm	3.68979	0.835727083769166	1.76298987983021	0.474039637623815	0.635471641780646	0.999898	N.S.		Zc3h12a	13.1263	-0.0692139386023313	0.959502648961371	-0.0721352240947464	0.942494294456582	0.999996	N.S.
Ptbp1	38.1853	-0.21031952994625	0.528590380590498	-0.3978875470857	0.690713079824794	0.999898	N.S.		Thrap3	20.1361	-0.313229295887967	0.835194077575276	-0.375037735896463	0.707632402282485	0.999996	N.S.
Arid3a	10.5806	1.46526272786587	1.10104205680977	1.33079632953478	0.183256036020083	0.999898	N.S.		Rbbp4	18.4448	-0.347790211778699	0.818100150500138	-0.425119359244807	0.670749665998835	0.999996	N.S.
Wdr18	6.25926	-0.389253332635471	1.11137872464917	-0.350243642425624	0.726155856509928	0.999898	N.S.		Hdac1	12.5102	0.664189926586245	1.01899842992227	0.651806624115121	0.514525927866079	0.999996	N.S.
Cnn2	33.0139	0.643462686699985	0.603339563094072	1.06650172814816	0.286196897905529	0.999898	N.S.		Eif3i	43.0875	-0.0259268066705939	0.6841989842721	-0.0378936643675036	0.969772464525143	0.999996	N.S.
Abca7	3.20238	-0.69295456586993	1.76003431554069	-0.39371650867901	0.693790351659728	0.999898	N.S.		Epb41	9.69496	-0.716136082921937	1.08145142315925	-0.662199029550384	0.50784367607453	0.999996	N.S.
Arhgap45	49.2845	-0.378095432768146	0.545792363946186	-0.692745919042255	0.488469016611496	0.999898	N.S.		Ythdf2	10.3752	0.851715539040713	1.08129359711867	0.787682033177929	0.430882717468816	0.999996	N.S.
Gpx4	71.8588	-0.0126359873027985	0.437549904826141	-0.0288789625215879	0.976961124099064	0.999898	N.S.		Trnau1ap	9.99482	-0.810156086550959	1.08930316902234	-0.743737932276543	0.457035036375512	0.999996	N.S.
Stk11	24.0184	-0.631369230595939	0.64927346902235	-0.972424195226442	0.330839559927179	0.999898	N.S.		Atpif1	28.6454	0.20175706183648	0.689981361346501	0.292409437615461	0.769973593232186	0.999996	N.S.
Atp5d	140.458	0.136907343325192	0.444183226886023	0.308222677125812	0.757912898045145	0.999898	N.S.		Nudc	20.0458	-0.0606816567013373	0.788005801164523	-0.0770066116412612	0.938618285259504	0.999996	N.S.
Midn	32.6294	-0.0945810960459179	0.601302729284076	-0.15729364168782	0.875013431083276	0.999898	N.S.		Zdhhc18	19.3771	-0.929465644261183	0.806761283498435	-1.15209500415123	0.249282035836852	0.999996	N.S.
Cirbp	11.8623	0.530432007138567	0.947147316533526	0.560031156589135	0.575458186236427	0.999898	N.S.		Arid1a	22.5941	0.826324073526502	0.784561427065388	1.05323056298769	0.292235334144567	0.999996	N.S.
1600002K03Rik	5.2392	1.30888685832435	1.41210401605453	0.926905414504396	0.353975645729017	0.999898	N.S.		Sh3bgrl3	197.127	0.348336595759512	0.416307186138494	0.836729721123837	0.402744508926575	0.999996	N.S.
Mum1	5.92364	-1.30303004851034	1.25821977894318	-1.03561402412923	0.300382246689352	0.999898	N.S.		Tmem50a	43.0074	0.179987474381582	0.599727196840576	0.300115578099133	0.764088996993194	0.999996	N.S.
Ndufs7	39.1084	-0.417458620887328	0.508832489406802	-0.82042446105201	0.411974175619277	0.999898	N.S.		Clic4	24.7184	-0.871726965565465	0.865817349057971	-1.00682547712162	0.314018649210414	0.999996	N.S.
Dazap1	26.3653	0.365849091581821	0.61330437528712	0.59652124837777	0.550827063309817	0.999898	N.S.		Srrm1	28.1133	0.241062008993991	0.710805135945887	0.339139374215696	0.734504737861001	0.999996	N.S.
Csnk1g2	26.7709	-0.394408448535964	0.582115129639888	-0.677543716790106	0.498061042625734	0.999898	N.S.		Pnrc2	12.2413	1.34545790510996	1.03057072760317	1.30554640169058	0.19170685758615	0.999996	N.S.
Dot1l	18.1663	-0.621341604080622	0.688822413152628	-0.902034533453757	0.367038523422074	0.999898	N.S.		Eloa	9.84761	0.984584030868288	1.08970839469985	0.90352982105775	0.366244768584387	0.999996	N.S.
Sf3a2	13.0249	-0.222195406941662	0.790827589524732	-0.280965674294691	0.77873672768576	0.999898	N.S.		Rpl11	591.714	0.399524861172943	0.412293842306026	0.969029415861115	0.332530512672867	0.999996	N.S.
Oaz1	261.46	0.603344729398101	0.437058679226721	1.38046618926682	0.167443152919436	0.999898	N.S.		Kdm1a	12.5409	-0.130565194201817	0.963529729410288	-0.13550717763709	0.89221088966754	0.999996	N.S.
Gadd45b	67.4042	0.0836025379960667	0.447152978127559	0.186966300316616	0.851687055440525	0.999898	N.S.		Cdc42	124.419	0.174748703945068	0.453246951390757	0.385548547891748	0.699831045116504	0.999996	N.S.
Map2k2	22.4136	0.468790693354603	0.702138215312359	0.667661555988735	0.504349655126861	0.999898	N.S.		Minos1	34.0819	0.413806708623249	0.649166225501281	0.63744337331122	0.523836083853703	0.999996	N.S.
Eef2	260.405	0.129525266105092	0.320308286906375	0.404376881272983	0.685935598045265	0.999898	N.S.		Necap2	13.4869	-0.019915680287262	0.965511679218051	-0.0206270734118839	0.98354314359839	0.999996	N.S.
Dapk3	7.6424	0.258849320620925	1.18075115127206	0.219224279681674	0.826475343011959	0.999898	N.S.		Szrd1	12.7726	0.871127435198199	1.01026056751762	0.862279953516059	0.388533481337878	0.999996	N.S.
Matk	3.76115	-0.106518193036868	1.44071069138518	-0.0739344780834908	0.941062521370209	0.999898	N.S.		Spen	14.8352	-0.716557323757321	0.920653902278569	-0.778313459578979	0.436384242603323	0.999996	N.S.
Apba3	3.50755	0.0215533220177975	1.5211701213082	0.0141689096544059	0.988695223998643	0.999898	N.S.		Pik3cd	12.164	0.949800350341113	1.1035992148259	0.86063884205549	0.389436986191941	0.999996	N.S.
Pip5k1c	13.2202	-0.307982800140787	0.826193879728895	-0.372773035115979	0.709317373512251	0.999898	N.S.		Tprgl	35.0195	-0.686845537618678	0.661508028657499	-1.03830264768305	0.299129176429741	0.999996	N.S.
Cactin	8.13978	-0.775591622593265	0.976453309429943	-0.794294632526832	0.427023928037486	0.999898	N.S.		Rer1	19.9599	-0.373723750462551	0.792009823861716	-0.471867569319194	0.637021317643941	0.999996	N.S.
Tbxa2r	3.11134	0.151701511534038	1.59711955165443	0.0949844433229142	0.924327183478345	0.999898	N.S.		Tgs1	11.323	-0.126677939084861	1.02831455772249	-0.123189872333838	0.901956745189544	0.999996	N.S.
Aes	96.1084	0.149417156607552	0.454020288592913	0.329097972847473	0.742081636414813	0.999898	N.S.		Lyn	19.8327	-0.0421754776774846	0.805078445002118	-0.0523867927893333	0.958220497494595	0.999996	N.S.
Tdg	3.74039	0.33518766850552	1.50213195631174	0.22314129401023	0.823425540496598	0.999898	N.S.		Rab2a	30.9845	0.968814708901603	0.76211540170605	1.27121785851964	0.203651155011388	0.999996	N.S.
Txnrd1	7.22606	0.0145809121115105	1.29089607517779	0.0112951866473855	0.990987936591445	0.999898	N.S.		Chd7	11.3719	-1.00776700762166	0.999011279512298	-1.00876439364492	0.313087641148351	0.999996	N.S.
D10Wsu102e	8.11164	0.402382424246874	1.11037284482072	0.362384964765456	0.717064373453089	0.999898	N.S.		Trp53inp1	14.4846	1.96790625904629	1.07673676131415	1.82765772447899	0.0676009366058102	0.999996	N.S.
Washc4	13.5608	0.225905590817543	0.827172526557642	0.273105771244205	0.784771910502292	0.999898	N.S.		Gem	20.0336	0.58554717750317	0.808992743867773	0.723797811465756	0.469189873144884	0.999996	N.S.
Tcp11l2	61.5247	-0.686359901926863	0.458218443293682	-1.49788798764471	0.134162355158965	0.999898	N.S.		Tmem64	10.2882	0.471557630986999	1.09460114447118	0.430803159094829	0.666611502356052	0.999996	N.S.
Polr3b	5.05212	0.761451111820267	1.42001648919023	0.536226950614135	0.591801709495949	0.999898	N.S.		Pnisr	14.2441	0.470096331987561	0.986277752916622	0.476636860759954	0.633620730588843	0.999996	N.S.
Ric8b	3.73451	-0.801492055528527	1.76365187021378	-0.454450262585765	0.649504782783602	0.999898	N.S.		Bach2	44.5092	1.16175922719022	0.671678332058356	1.72963630318401	0.0836952756540528	0.999996	N.S.
Tmem263	3.40049	1.34972931888671	1.87948449177184	0.718138045190407	0.472672173952159	0.999898	N.S.		Ube2j1	10.8109	0.297643793948805	1.03668882550466	0.28711006294865	0.77402804729423	0.999996	N.S.
Pwp1	7.93753	-0.974129582991793	1.03334138498283	-0.942698702624764	0.345835037166306	0.999898	N.S.		Akirin2	12.1667	0.31000453636834	1.02149340175904	0.303481682636916	0.761522804798578	0.999996	N.S.
Fbxo7	3.60365	0.238210755172053	1.50165615358352	0.1586320241179	0.873958796659277	0.999898	N.S.		Chmp5	17.3349	-0.085658916712977	0.836108315476583	-0.102449545265139	0.918399859086943	0.999996	N.S.
Nt5dc3	2.42207	-0.106946721784493	1.76676697948412	-0.0605324431723985	0.951731577301618	0.999898	N.S.		Ube2r2	16.8123	0.281782730123146	0.866644767437338	0.325142135175379	0.745073500640021	0.999996	N.S.
Nup37	3.2712	-2.2703717850449	1.67633200403861	-1.35436881212978	0.175618742513984	0.999898	N.S.		Clta	94.1119	0.531021885288534	0.488047299786752	1.08805414049122	0.276571207268922	0.999996	N.S.
Washc3	6.11663	1.00615822673126	1.21657861758928	0.8270392165243	0.408214834072949	0.999898	N.S.		Zcchc7	18.7458	-0.182985877867254	0.810589987082752	-0.225744063932748	0.821400484497626	0.999996	N.S.
Gnptab	2.39986	1.91995738169096	1.87442710195117	1.02429023763709	0.305698207606252	0.999898	N.S.		Anp32b	53.085	-0.0198500491917199	0.557316685610844	-0.0356171808672179	0.971587608662513	0.999996	N.S.
Arl1	24.0821	-0.673547651502641	0.665135594368244	-1.01264713120997	0.311228739029774	0.999898	N.S.		Sec61b	54.4072	0.295455848000137	0.575699349462706	0.513212058127011	0.607802992079838	0.999996	N.S.
Uhrf1bp1l	8.00035	0.374360723640082	1.1182044987101	0.334787352467213	0.737785501790354	0.999898	N.S.		Nr4a3	18.6787	0.354424199477485	0.861174385094667	0.411559151795399	0.680662576922998	0.999996	N.S.
Cdk17	3.11051	-0.22294673919094	1.58026319635392	-0.141082029693115	0.887805139876991	0.999898	N.S.		Ugcg	10.915	0.437465361397828	1.04446477232759	0.418841662244804	0.675331854466849	0.999996	N.S.
Fgd6	3.66451	-0.173851702645261	1.44178133808645	-0.12058118526905	0.904022772069844	0.999898	N.S.		Snx30	14.733	0.248562052933502	0.978765036915533	0.253954773166824	0.799530498611399	0.999996	N.S.
Cep83	5.78455	0.125936365484782	1.2429010152421	0.101324533442634	0.919292841542677	0.999898	N.S.		Atp6v1g1	35.8343	0.405983619638759	0.64400465432963	0.630404791191088	0.528429776910577	0.999996	N.S.
Ube2n	9.4796	-0.391526063334157	1.0276241073224	-0.381001244077783	0.703202325400198	0.999898	N.S.		Rraga	17.4167	-0.0246587014858155	0.867003397326227	-0.0284412974180505	0.977310186935111	0.999996	N.S.
Eea1	10.937	0.00886418577701014	0.870093565617615	0.0101876236387498	0.991871592992359	0.999898	N.S.		Pde4b	36.3662	-0.878434712802104	0.65477510869515	-1.34158232519356	0.179731460216463	0.999996	N.S.
Poc1b	4.0242	0.0315308838826278	1.46405295578276	0.0215367099653644	0.982817519929681	0.999898	N.S.		Mier1	26.2198	0.0344618274694076	0.712909753463557	0.0483396773602555	0.961445533538274	0.999996	N.S.
Dusp6	17.2327	1.28312780032815	1.05167482225028	1.22008036436835	0.222434411356767	0.999898	N.S.		Tmem59	33.1734	0.193089443087084	0.657104382502189	0.293848965596331	0.768873316775152	0.999996	N.S.
Cep290	2.69976	0.758782694110801	2.17463062918504	0.34892486288357	0.727145718973134	0.999898	N.S.		Magoh	31.6734	-0.296784789379981	0.65892022019186	-0.450410808904248	0.652414252589462	0.999996	N.S.
Ccdc59	26.9824	0.595903588131862	0.689556597252047	0.864183724014241	0.387486971778398	0.999898	N.S.		Zcchc11	58.8627	0.0322274149476558	0.574525963253464	0.0560939226578312	0.955266985334052	0.999996	N.S.
Ppp1r12a	20.762	0.622713501104555	0.801264094915167	0.777163865267773	0.43706209821175	0.999898	N.S.		Nrd1	13.7559	-0.965994083594771	0.931363567531649	-1.03718259686161	0.299650767095932	0.999996	N.S.
Osbpl8	14.1307	-0.110064873285168	0.816189896918861	-0.134852040806515	0.892728858971575	0.999898	N.S.		Gpbp1l1	16.1471	0.569486789357797	0.885563848135999	0.643078181834652	0.520173370954548	0.999996	N.S.
Nap1l1	72.9194	0.379972726468436	0.526485968217749	0.721714821298492	0.470469827806091	0.999898	N.S.		Prdx1	60.7297	0.131198147329938	0.544678572562943	0.240872606228285	0.809653854175592	0.999996	N.S.
Phlda1	10.9904	-0.0695357099491767	1.10030730289815	-0.0631966267660167	0.94960993086307	0.999898	N.S.		Svbp	11.6747	-0.175662885540641	1.03405629208837	-0.169877488183814	0.865106485604291	0.999996	N.S.
Krr1	6.37899	-0.179226176664311	1.09022081933022	-0.164394380924058	0.869420686770179	0.999898	N.S.		Yrdc	19.4265	-0.817195087427651	0.803464328579984	-1.01708944424693	0.309110881356381	0.999996	N.S.
Zfc3h1	9.00994	0.304186719963693	1.15457941306716	0.263461063414958	0.792195230587304	0.999898	N.S.		Trappc3	11.3038	0.27630078032298	1.01881746290372	0.271197530846692	0.786239111945077	0.999996	N.S.
Cpm	18.6457	1.26148237146184	0.864426081106496	1.45932937359675	0.144474474496847	0.999898	N.S.		Psmb2	28.1291	-0.206766121866563	0.718760654465753	-0.287670340024734	0.773599095943263	0.999996	N.S.
Tmbim4	31.44	0.0990514188012978	0.603792220380453	0.164048849021084	0.869692688724321	0.999898	N.S.		Sfpq	38.8671	0.0641957198489719	0.619751403237126	0.103583016534792	0.917500265995584	0.999996	N.S.
Gns	13.3455	-0.814765224076422	1.0282962599076	-0.792344828862483	0.428159639363572	0.999898	N.S.		Phc2	19.8586	-0.381784130709846	0.789151565291676	-0.483790627176588	0.628534467588249	0.999996	N.S.
Ctdsp2	18.8096	-0.166120540940056	0.751138428336979	-0.221158357332146	0.824969132446816	0.999898	N.S.		Ak2	12.5836	1.26772797429609	1.02996243865174	1.23084874430526	0.218379440742147	0.999996	N.S.
Mettl1	3.79794	0.333047434115868	1.55629575980187	0.21400009093276	0.830546986268715	0.999898	N.S.		Marcksl1	20.8293	1.28850314811944	0.933404901612012	1.38043323523817	0.167453293055963	0.999996	N.S.
Cdk4	16.0904	0.119117319665985	0.7339609913379	0.162293801812071	0.871074495413517	0.999898	N.S.		Ptp4a2	70.213	0.290507562737504	0.525262683210274	0.55307101003634	0.580214786727222	0.999996	N.S.
B4galnt1	23.0734	-0.961284407342894	0.683043074373269	-1.40735547055349	0.15932200839455	0.999898	N.S.		Snrnp40	14.4137	-0.692284920048462	0.915285856350527	-0.756359245852191	0.449433835539811	0.999996	N.S.
Dctn2	21.2387	0.107852674429668	0.692111264993781	0.155831410186102	0.876165911314612	0.999898	N.S.		Pum1	24.383	0.321100351816224	0.75275617274089	0.426566215521094	0.669695309472103	0.999996	N.S.
Arhgap9	8.28331	0.189210511677772	1.03431132708382	0.182933809891883	0.854849954048126	0.999898	N.S.		Laptm5	95.9019	0.257408811607801	0.542656519852524	0.474349431345183	0.635250747310453	0.999996	N.S.
R3hdm2	17.3675	0.0417843517239388	0.773814437903346	0.0539978962361489	0.956936840358454	0.999898	N.S.		Srsf4	12.3722	0.0777507593672008	1.01037801072208	0.0769521491383557	0.938661611487522	0.999996	N.S.
Stat6	16.3006	-0.345786655156153	0.706788480855768	-0.489236404556962	0.624674338909573	0.999898	N.S.		Snhg12	14.3972	-0.103430572891089	0.929326127285369	-0.111296314452298	0.911381377891156	0.999996	N.S.
Zbtb39	2.62616	-0.857106872811235	1.64200656749832	-0.521987481522124	0.601679046717876	0.999898	N.S.		Dnajc8	27.2684	0.424945370759502	0.705096265138678	0.602677097822839	0.546723520046967	0.999996	N.S.
Prim1	2.36121	0.370941890019878	1.81584698581238	0.204280367739204	0.838134410766253	0.999898	N.S.		Wasf2	35.8335	0.84894130062475	0.663936321272811	1.27864867973674	0.201020799412382	0.999996	N.S.
Naca	478.681	0.458033171429736	0.31585394702065	1.45014230707014	0.147018839402644	0.999898	N.S.		Stmn1	17.8173	-0.50014679426792	0.933531720628606	-0.535757685803263	0.592126029921895	0.999996	N.S.
Ptges3	62.5272	0.281655999267837	0.499123052609574	0.564301724384899	0.57254880808161	0.999898	N.S.		Rsrp1	71.3801	-0.744928517470349	0.511553014598679	-1.45620980858603	0.145334628859547	0.999996	N.S.
Atp5b	115.07	0.168168081606316	0.490141665414058	0.343100971561462	0.731522500242553	0.999898	N.S.		Syf2	39.8437	-0.0284012068748059	0.615784632358867	-0.0461219806119719	0.963213026653929	0.999996	N.S.
Baz2a	29.1301	0.2335493814388	0.658486274768959	0.354676157100988	0.722832215041257	0.999898	N.S.		Srsf10	13.5969	0.0126700226791477	0.957493485022383	0.0132324897008061	0.989442308874122	0.999996	N.S.
Stat2	5.65768	-0.662285689716276	1.16326344824856	-0.569334221507113	0.569129347101144	0.999898	N.S.		Fuca1	16.4091	0.0475941408799071	0.86634187909581	0.0549369042733806	0.956188730901269	0.999996	N.S.
Pan2	3.40046	-0.708292850728324	1.56296347928991	-0.453173001233605	0.650424172033599	0.999898	N.S.		Hnrnpr	24.133	0.26951807408718	0.759028954730009	0.355082730912485	0.722527613523862	0.999996	N.S.
Cnpy2	9.3711	0.677993584040905	1.02110226770306	0.66398205692563	0.506701795270415	0.999898	N.S.		Hspg2	12.373	-1.77259631942349	1.0438552984329	-1.69812456006558	0.0894842550529174	0.999996	N.S.
Cs	16.8197	-0.0662813333933104	0.735642908380775	-0.090099874053299	0.928207849304931	0.999898	N.S.		Ece1	11.4743	-1.50125467654671	1.13483470989619	-1.32288399663422	0.185873958065877	0.999996	N.S.
Smarcc2	6.74763	-0.541391913368788	1.06908829318275	-0.506405239699171	0.612572197007168	0.999898	N.S.		Eif4g3	15.5487	-0.349497987693317	0.880024702895099	-0.397145655733914	0.691260054065916	0.999996	N.S.
Pym1	8.45049	0.651413071015694	1.03075702721329	0.63197538684439	0.527402960588759	0.999898	N.S.		Ddost	17.0039	-0.436046828375098	0.845561084927586	-0.51568932883476	0.606071408880053	0.999996	N.S.
Sarnp	38.9218	0.640721968821246	0.558892084669994	1.14641446246205	0.251623701396126	0.999898	N.S.		Capzb	54.1292	-0.169637723816483	0.552017296573282	-0.307305087846939	0.758611163399103	0.999996	N.S.
Cd63	3.68846	0.303693173674643	1.8266047403535	0.1662610235074	0.867951537818369	0.999898	N.S.		Rcc2	20.5345	-0.0507930542606871	0.856014841890175	-0.0593366513932521	0.952683968939629	0.999996	N.S.
Sfi1	3.7724	-0.493837171209716	1.383411570051	-0.356970537113197	0.721113862531833	0.999898	N.S.		Sdhb	19.1248	-0.0089520883122708	0.81571272126647	-0.010974560134813	0.991243743675851	0.999996	N.S.
Limk2	3.14285	0.953017887165336	1.62047064456756	0.588111787374996	0.556457261745968	0.999898	N.S.		Atp13a2	9.85422	0.681277571519537	1.10806078752104	0.614837722977	0.538661894131515	0.999996	N.S.
Tug1	6.1952	-0.659128668591653	1.30042276934371	-0.506857219152119	0.612255004851213	0.999898	N.S.		Ctnnbip1	10.7066	-1.38635601836352	1.12520856875938	-1.2320880384799	0.217916199127695	0.999996	N.S.
Tcn2	5.16367	-0.514967198008346	1.44192123725301	-0.357139616716796	0.720987287646292	0.999898	N.S.		Eno1	22.1113	-0.547126828864301	0.756458328099011	-0.723274248614908	0.469511410436829	0.999996	N.S.
Mtmr3	13.6881	-0.444325748729506	0.829254793430044	-0.535813301592919	0.592087588224228	0.999898	N.S.		Rere	16.2927	0.87040271677331	0.876101350808024	0.993495462563255	0.320468560604235	0.999996	N.S.
Uqcr10	81.4653	0.0955259109609479	0.41568278582551	0.229804827667428	0.818243433179593	0.999898	N.S.		Rpl22	398.587	0.11208480401938	0.3940836711874	0.28441879787016	0.776089454971334	0.999996	N.S.
Nf2	2.74513	-1.12960524408538	1.82362865407884	-0.61942722909011	0.535634947875158	0.999898	N.S.		Gnb1	48.365	-0.388003049000101	0.595169359856027	-0.651920403116786	0.514452522017609	0.999996	N.S.
Ewsr1	42.7744	0.0189554178521136	0.500554753154486	0.0378688200095133	0.969792273237069	0.999898	N.S.		Cdk11b	10.1981	-0.898002731946449	1.12278216292087	-0.799801387662173	0.423825878941544	0.999996	N.S.
Emid1	8.55335	0.60492261500031	0.992361892336024	0.609578642299857	0.54214096314344	0.999898	N.S.		Ssu72	12.0859	0.463276188519027	0.987701611070163	0.46904468244926	0.639037697956821	0.999996	N.S.
Ccdc117	5.06398	-0.692488106713715	1.35906165009381	-0.509533991092982	0.610377978853406	0.999898	N.S.		Ccnl2	15.6732	-0.254767059117897	0.867820725356892	-0.293571070238181	0.769085684747866	0.999996	N.S.
Mrps24	40.2548	-0.42250933934316	0.506063952201898	-0.834893174083651	0.40377785837403	0.999898	N.S.		Aurkaip1	23.1154	-0.485230189933242	0.750870772188121	-0.64622330220582	0.518134750604376	0.999996	N.S.
Polm	9.21814	1.53300656370597	1.15001233707448	1.33303488517852	0.182520355939302	0.999898	N.S.		Ube2j2	14.495	0.90568071278935	0.966783739535391	0.936797626762522	0.348862666318064	0.999996	N.S.
Nudcd3	32.2577	0.252281137985508	0.56442936214899	0.446966715241357	0.654899092492579	0.999898	N.S.		Sdf4	14.7476	0.77918024076696	1.04308372819196	0.746996832284554	0.455065472961398	0.999996	N.S.
Ddx56	3.11819	-0.0900085843608674	1.82453307720297	-0.0493323938521584	0.960654404376355	0.999898	N.S.		Cd36	52.9334	-0.508889703979051	0.773946334683343	-0.657525827274912	0.510842869727447	0.999996	N.S.
Tmed4	8.15632	0.472284278108025	1.09982290235055	0.429418479192111	0.667618708113104	0.999898	N.S.		Rsbn1l	35.8283	0.307546192906456	0.653431108810845	0.470663530951484	0.637881031392411	0.999996	N.S.
H2afv	96.4274	0.436863145790036	0.46080707187842	0.948039152283885	0.343109522791179	0.999898	N.S.		Dnajc2	12.6229	0.451859522640272	1.09720332352617	0.41182843047549	0.680465181372774	0.999996	N.S.
Purb	83.4359	0.61966098025672	0.474825248314283	1.30502955025376	0.191882785755324	0.999898	N.S.		Tomm7	45.436	-0.32061064917872	0.58330268997595	-0.549647129506532	0.582561426594291	0.999996	N.S.
Myo1g	18.2464	-0.587042444672423	0.767429013390293	-0.764946899882021	0.444303164807286	0.999898	N.S.		Rheb	26.9171	-0.262056013278902	0.700861891293174	-0.373905353585964	0.708474733295747	0.999996	N.S.
Tns3	3.16203	-1.91905462031973	1.76200302280386	-1.08913242229628	0.276095494082928	0.999898	N.S.		Kmt2c	22.8583	0.659369648763268	0.766704840696192	0.860004546423028	0.389786536354225	0.999996	N.S.
Plek	37.8568	-0.472312846973201	0.633818959912522	-0.745185734169878	0.456159445760317	0.999898	N.S.		Hadha	10.404	0.683279739907143	1.05672471548138	0.646601456270361	0.517889915276706	0.999996	N.S.
Pno1	6.50098	-0.159058447002461	1.2046434774438	-0.132037777135502	0.894954411484898	0.999898	N.S.		Ost4	36.433	0.327895064647258	0.647074658080804	0.506734517497225	0.612341107782824	0.999996	N.S.
Etaa1	5.44085	-0.768122998834003	1.15823624478155	-0.663183355118431	0.507213130446572	0.999898	N.S.		Ppm1g	18.1554	-0.365828594393998	0.840244756910093	-0.43538337060179	0.663284178856892	0.999996	N.S.
Actr2	85.9353	-0.105571290466309	0.404800070073616	-0.260798597310297	0.794247826207851	0.999898	N.S.		Ctbp1	30.4313	-0.0215569707660926	0.676353663901636	-0.0318723353130643	0.97457386064914	0.999996	N.S.
Aftph	19.2295	0.741439597712616	0.796560663346938	0.93080117036822	0.351956424187468	0.999898	N.S.		Mxd4	24.0048	0.234536287924195	0.746081392897463	0.314357508653789	0.753249524666898	0.999996	N.S.
Ugp2	9.6141	0.468804906913983	1.03487306325893	0.453007159581161	0.650543586071945	0.999898	N.S.		Mrfap1	37.1157	0.128717005530054	0.653319395106091	0.19702002802037	0.843811864860703	0.999996	N.S.
Mdh1	63.4953	0.720464111525141	0.554561732270551	1.29915944357598	0.193889216537762	0.999898	N.S.		Wdr1	13.0095	-0.0558958633553015	0.97293422663798	-0.0574508140683387	0.954186086038301	0.999996	N.S.
B3gnt2	2.99075	2.29586281057212	2.01927680666355	1.13697280283508	0.255549655367575	0.999898	N.S.		Bod1l	20.8049	0.557875354529068	0.880208467049375	0.633799123063621	0.526211925573189	0.999996	N.S.
Commd1	12.9308	0.000564955619735359	0.853105166533363	0.000662234437087148	0.999471613405637	0.999898	N.S.		Dhx15	21.6447	-0.135021258688506	0.775399615989041	-0.174131191071437	0.861762360719024	0.999996	N.S.
Ahsa2	5.54877	-0.0448604684418049	1.28469030656623	-0.0349192861598757	0.972144101859079	0.999898	N.S.		Arap2	13.4619	-0.196966331983211	0.929471837532551	-0.211912103228531	0.832175608019579	0.999996	N.S.
Pex13	12.404	-0.500754213216134	0.868214994550485	-0.576762917433137	0.564099623159553	0.999898	N.S.		Rell1	13.333	0.810351687420981	0.969009948101637	0.836267665784568	0.403004339110399	0.999996	N.S.
Rel	252.262	0.189386667939292	0.532164471721202	0.35587995441851	0.721930468380314	0.999898	N.S.		Rfc1	13.7726	0.422468149476729	0.949066180626352	0.445140874367596	0.656217951765542	0.999996	N.S.
Papolg	4.88944	-0.264904737922954	1.23246459371626	-0.2149390248398	0.829814858455545	0.999898	N.S.		Rpl9	851.683	0.00793024175976991	0.401153075654492	0.0197686176201728	0.984227952500547	0.999996	N.S.
Vrk2	4.05653	0.981708588004799	1.48518838651937	0.660999370124008	0.508612717507566	0.999898	N.S.		Commd8	11.751	-0.517292193516841	0.982503517750322	-0.526504164281575	0.59853795942636	0.999996	N.S.
Cfap36	7.79873	0.396565056960053	1.12079787892517	0.353823882447346	0.723470874204325	0.999898	N.S.		Tec	14.3379	0.868930764582716	0.925972799676221	0.938397720631264	0.348040056895727	0.999996	N.S.
Prorsd1	19.1063	1.0161515624292	0.724643957661398	1.40227701022799	0.160832542784709	0.999898	N.S.		Chic2	28.9385	0.0231904372326677	0.686700531893749	0.0337708158878431	0.973059908213471	0.999996	N.S.
Rps27a	1661.56	0.293699677416505	0.401294216955606	0.731881161021058	0.464241105703783	0.999898	N.S.		Kdr	22.2975	-1.54142170266243	0.850965573561958	-1.8113796263348	0.0700821075037458	0.999996	N.S.
Acyp2	4.51812	-2.05533728234059	1.73756596027912	-1.18288302678905	0.236855509328381	0.999898	N.S.		Hopx	11.1531	-0.280323323042373	1.00408795116339	-0.279182040495131	0.780105125512825	0.999996	N.S.
Erlec1	13.0536	-0.683263634589716	0.801776190246922	-0.852187484364299	0.394110041984449	0.999898	N.S.		Jchain	298.309	1.39863399147738	4.56363798465064	0.306473474929771	0.759244172750081	0.999996	N.S.
Bod1	5.05637	-0.633583789462234	1.18218358762161	-0.535943652150437	0.59199749425814	0.999898	N.S.		Ankrd17	9.8561	-0.223139593395896	1.0678652000386	-0.208958577719202	0.834480574947634	0.999996	N.S.
Il9r	4.89776	-0.690307087620379	1.43903738426486	-0.479700593722259	0.631440305670221	0.999898	N.S.		Rchy1	10.6972	0.649780799985176	1.08496850749628	0.598893696448978	0.549243775228425	0.999996	N.S.
Npm1	310.029	-0.0499072784699869	0.315642826173256	-0.158113140333475	0.874367646370789	0.999898	N.S.		G3bp2	21.8539	-0.0860955121575894	0.778210562719318	-0.110632669719547	0.911907639810977	0.999996	N.S.
Dock2	33.8493	-0.031447441752052	0.658913826330663	-0.0477261828412	0.961934466985631	0.999898	N.S.		Cxcl9	11.1477	0.585218963610538	1.18634463457816	0.493295916341064	0.62180351340008	0.999996	N.S.
Rars	11.1081	-0.0846505491603637	0.919101925689223	-0.092101372866655	0.926617497700576	0.999898	N.S.		Ccni	14.4121	0.747845740212043	0.920386309615502	0.812534619864631	0.416484929824277	0.999996	N.S.
Mat2b	24.6148	0.126385450081778	0.690989517923776	0.182905017809141	0.854872545674787	0.999898	N.S.		Cnot6l	35.0343	0.118081620714915	0.671437613725941	0.175863875214939	0.860400886371036	0.999996	N.S.
Ccng1	6.1771	-0.212342916608618	1.20858882549189	-0.175694919669803	0.860533626736602	0.999898	N.S.		Rasgef1b	20.9189	0.491138345099107	0.796152756245405	0.616889587138124	0.537307555494392	0.999996	N.S.
Pttg1	11.0419	0.721028689226174	0.906392056036865	0.795493169234979	0.426326682831901	0.999898	N.S.		Hnrnpd	35.5493	0.0836423247304346	0.670732448497347	0.124702964524558	0.900758710373048	0.999996	N.S.
Ttc1	17.5008	-0.481922609697804	0.724544147399244	-0.665139055263463	0.505961556689834	0.999898	N.S.		Hnrnpdl	47.7021	-0.511474216067802	0.590456889360135	-0.866234648599113	0.386361496018732	0.999996	N.S.
Cyfip2	40.9042	1.01059372601076	0.785035331859338	1.28732260192314	0.197981868834871	0.999898	N.S.		Plac8	83.8032	-1.00884235684157	0.569331516002103	-1.77197700897668	0.0763983737506286	0.999996	N.S.
Trim41	5.30479	0.412808184535266	1.28826069531032	0.320438391109826	0.748636026647166	0.999898	N.S.		Fam69a	17.5041	-0.870682494833181	0.889863509606381	-0.978444992331819	0.327854284805174	0.999996	N.S.
9930111J21Rik2	11.0657	-0.166314919061852	0.90388567102722	-0.183999950870826	0.854013493463529	0.999898	N.S.		Atp5k	33.0494	-0.387425860776841	0.65009302235275	-0.595954497980471	0.551205624539243	0.999996	N.S.
Cnot6	18.328	-0.156399477215305	0.822232957360956	-0.190213096927282	0.849142148615013	0.999898	N.S.		Crlf2	13.6114	0.258214581390941	0.936809533327843	0.275631889092419	0.782830814135584	0.999996	N.S.
Sqstm1	32.6148	-0.138323881631485	0.628189954757976	-0.220194354563943	0.825719793145014	0.999898	N.S.		Ep400	13.1765	-0.166905539900112	0.935889883599884	-0.178338865314061	0.858456857906637	0.999996	N.S.
Maml1	7.95296	-0.851164571028077	1.11751733703227	-0.761656703499983	0.446264922576664	0.999898	N.S.		Git2	12.5206	0.0197768240816899	0.990212447815373	0.0199723040498248	0.984065466324161	0.999996	N.S.
Canx	45.3158	0.0608186172238042	0.534689473525071	0.113745679006625	0.909439400867485	0.999898	N.S.		Rnf10	9.95737	0.305943915398551	1.10885410663278	0.275909980914984	0.782617207708445	0.999996	N.S.
Rufy1	5.91216	0.640168755034404	1.25084193052425	0.511790290533431	0.60879778641664	0.999898	N.S.		Dynll1	99.6997	-0.219101863772572	0.487375968115876	-0.449554098080765	0.653031992153706	0.999996	N.S.
Hnrnpab	69.5896	0.465222601996323	0.436467488618161	1.06588145538445	0.286477233017814	0.999898	N.S.		Cox6a1	42.1495	0.756583843867719	0.621428470814751	1.21749144012627	0.223417291283654	0.999996	N.S.
Rmnd5b	10.8533	0.871654671444781	0.953646790000935	0.914022550680348	0.360704996438573	0.999898	N.S.		Pebp1	15.7792	-0.593597336752951	0.870681545254426	-0.681761707237625	0.495389641338648	0.999996	N.S.
N4bp3	15.3729	0.384688270917207	0.844997363705146	0.455253811953241	0.64892665087284	0.999898	N.S.		Aldh2	36.3995	0.520150140317403	0.639002853851558	0.814002843934457	0.415643321750378	0.999996	N.S.
0610009B22Rik	3.52777	-0.288521168412883	1.43953675547131	-0.200426399198414	0.841147114768566	0.999898	N.S.		Sh2b3	15.3673	-0.21030892832219	0.914468629256409	-0.229979379930398	0.818107792726926	0.999996	N.S.
Sec24a	5.32648	0.231308013570887	1.24358861100728	0.186000427732715	0.852444425899948	0.999898	N.S.		Anapc5	15.086	0.273805883517874	0.921748742228566	0.297050455263847	0.766427988899379	0.999996	N.S.
Jade2	4.39803	-1.29052440337494	1.24948579243378	-1.03284439982405	0.30167672183396	0.999898	N.S.		Rsrc2	39.0994	0.200775951102466	0.630834950285344	0.318270176710485	0.750280004563239	0.999996	N.S.
Ube2b	22.4259	0.0181394339325717	0.69590865644429	0.0260658259738486	0.979204834717996	0.999898	N.S.		Vps37b	111.358	-0.856451672321192	0.505309959974916	-1.69490360404475	0.090093708726801	0.999996	N.S.
Hspa4	42.0431	-0.570891098902719	0.57335597704254	-0.995700963731928	0.319395461723611	0.999898	N.S.		Cdk2ap1	12.7377	0.91291373379672	1.10197482078406	0.828434295029697	0.407424591049848	0.999996	N.S.
Uqcrq	40.1162	0.688275318869434	0.561095707071965	1.22666295641638	0.219949296122742	0.999898	N.S.		Sbno1	19.1964	0.431424694414942	0.8150072337787	0.529350754857333	0.596562152882771	0.999996	N.S.
Rad50	11.7178	-0.144609225104668	0.927385144545081	-0.155932220777167	0.876086447441116	0.999898	N.S.		Rilpl2	45.1137	0.470303985796229	0.592033920867593	0.794386891053513	0.42697023331424	0.999996	N.S.
Slc22a5	2.86914	-2.36951922078852	1.64029223757765	-1.44457137972425	0.148578316664471	0.999898	N.S.		Ubc	271.765	0.236589863701732	0.391897048536793	0.60370412225628	0.54604037297814	0.999996	N.S.
Cdc42se2	21.5769	-0.0212514558427741	0.684551658757593	-0.0310443420462143	0.975234176860107	0.999898	N.S.		Chchd2	147.714	0.106694134280538	0.431865645820477	0.247053997726159	0.804866434811846	0.999996	N.S.
Anxa6	15.4889	-0.191888723161333	0.748644428752738	-0.256314901696423	0.797707691618073	0.999898	N.S.		Sbds	25.3722	-0.43335042346516	0.744775425694174	-0.581853815948952	0.560665151239805	0.999996	N.S.
Ccdc69	4.9676	2.25001216916214	1.52256134221937	1.47778096472776	0.139466414972598	0.999898	N.S.		Lat2	19.8468	0.0840244529222888	2.12459980608821	0.0395483670296448	0.96845319234314	0.999996	N.S.
Atox1	54.1824	0.394412974287516	0.550785238361144	0.716092129594991	0.47393446321987	0.999898	N.S.		Eif4h	17.5106	0.627386224028992	0.875679082475112	0.716456789461821	0.473709339719671	0.999996	N.S.
Fam114a2	17.9556	0.347278715089675	0.731211987610447	0.474935751839298	0.634832767805655	0.999898	N.S.		Ywhag	10.4308	0.0436972196680316	1.04945584874815	0.0416379781199523	0.966787297320135	0.999996	N.S.
Gemin5	3.23532	-1.70985565561633	1.53723934340099	-1.11228980897239	0.266013564182573	0.999898	N.S.		Srrt	9.96032	0.816859133620951	1.18202094914246	0.691069929186594	0.489521596563885	0.999996	N.S.
Rnf187	37.0102	0.378136593289637	0.545403868774861	0.693314835002993	0.488111995178848	0.999898	N.S.		Mepce	10.9247	-0.439431083542675	1.04047203708801	-0.422338196394511	0.672778181968082	0.999996	N.S.
Guk1	15.1767	-0.30010099768008	0.831017902322421	-0.361124588100205	0.718006313121864	0.999898	N.S.		Actb	1172.78	0.141402543986074	0.360182944162486	0.392585341082347	0.694625768179913	0.999996	N.S.
Arf1	85.2199	0.114947099615128	0.415379623986029	0.276727824326293	0.781989105162286	0.999898	N.S.		Rac1	31.7546	0.285782645157053	0.669730391786248	0.426712970864049	0.669588401879373	0.999996	N.S.
Flcn	6.4434	-0.975638207078705	1.09527080026769	-0.890773502626246	0.373050693094419	0.999898	N.S.		Ccz1	10.2511	-1.27463606752876	1.05847732392091	-1.20421669763046	0.228505833821931	0.999996	N.S.
Cops3	16.2866	-0.983993964824059	0.752589803982836	-1.30747714042443	0.191050713619957	0.999898	N.S.		Pdap1	15.6608	0.27162021652125	0.87895732032622	0.309025489907109	0.757302137028245	0.999996	N.S.
Rasd1	8.28832	-1.65446064137973	1.15733543111716	-1.42954289387192	0.152848255575297	0.999898	N.S.		Atp5j2	54.5025	-0.0959422325130574	0.553849338190198	-0.173228034950021	0.862472188047276	0.999996	N.S.
Srebf1	4.35448	-0.860052636179102	1.27664960212755	-0.67367947692602	0.500515112416097	0.999898	N.S.		Flt1	19.4134	-0.50283464969908	0.921039916660034	-0.545942299137814	0.58510560099235	0.999996	N.S.
Atpaf2	2.41548	-0.683120582893627	1.92290492156614	-0.35525447734423	0.722398955818282	0.999898	N.S.		Ubl3	30.4328	1.02474687175045	0.726633584063362	1.41026632160328	0.158461059024586	0.999996	N.S.
Flii	11.8687	0.396432562135438	0.873056333710341	0.454074435782015	0.649775252438558	0.999898	N.S.		Hmgb1	88.8657	0.79083233511734	0.496011160731656	1.59438415448314	0.110850019256977	0.999996	N.S.
Tmem11	22.1071	-0.315574453835849	0.650742569420915	-0.484945151377869	0.627715252993564	0.999898	N.S.		N4bp2l2	14.3502	0.298714856480271	1.00871870615718	0.296132960216687	0.767128543618106	0.999996	N.S.
Natd1	3.01636	0.96029084958846	1.67106976278379	0.574656349468462	0.565523734215813	0.999898	N.S.		Akap9	13.0743	0.283518108754087	0.945970082954061	0.299711496021862	0.764397228946656	0.999996	N.S.
Usp22	11.7423	0.287438822776819	1.00987884056453	0.284627037651505	0.775929894622861	0.999898	N.S.		Sri	30.8749	-0.0742604348595598	0.672964513764616	-0.11034821798276	0.912133218301553	0.999996	N.S.
Prpsap2	5.79271	0.531576534463444	1.19388658209575	0.44524877189784	0.656139984316907	0.999898	N.S.		Psmc2	13.4397	-0.285738077206298	0.928279318255822	-0.307814761771469	0.758223288353068	0.999996	N.S.
Ulk2	4.7301	-0.899492120158516	1.3758319661236	-0.653780506854211	0.513253226920252	0.999898	N.S.		Kmt2e	67.7317	-0.187753401736153	0.530645391209437	-0.353820846927982	0.723473149240718	0.999996	N.S.
Akap10	3.85909	0.428306704636478	1.47925813706642	0.289541557287541	0.772166982939616	0.999898	N.S.		Nub1	9.942	0.581497687109707	1.1041791700215	0.52663345125265	0.598448157555581	0.999996	N.S.
Zswim7	5.96209	-0.317555994579907	1.28437669392537	-0.247245217140601	0.804718453097098	0.999898	N.S.		Insig1	13.4849	-0.771129853535602	0.924285787399547	-0.834298075387652	0.404113036121938	0.999996	N.S.
Ncor1	55.7604	0.526754485324488	0.553412731652292	0.951829358446069	0.341183530216366	0.999898	N.S.		Rbm33	11.3788	0.207277074798813	1.14591556507742	0.180883374932436	0.85645911847694	0.999996	N.S.
Map2k4	6.00541	-0.298100268693874	1.21967629849265	-0.244409331444978	0.806913815443935	0.999898	N.S.		Hadhb	14.6963	-0.59505353127663	0.899385074927551	-0.661622644032161	0.508213091712731	0.999996	N.S.
Adprm	4.31635	0.651795599285258	1.40544723061917	0.463763836226073	0.642816955699601	0.999898	N.S.		Cenpa	23.3035	0.052769292094289	0.785014168222253	0.0672208148978898	0.946405914709145	0.999996	N.S.
Ndel1	15.9058	-0.474876846615241	0.825202440882981	-0.575467089151014	0.564975442398907	0.999898	N.S.		Snx17	15.8053	-0.45772541988744	0.867669476047097	-0.527534311766655	0.597822595617285	0.999996	N.S.
9330160F10Rik	2.67478	0.0173941773988584	1.8631410526863	0.00933594231836571	0.992551103971192	0.999898	N.S.		Nrbp1	21.171	-0.295844103237908	0.801929708714276	-0.368915255318613	0.71219089207372	0.999996	N.S.
Chd3	37.7405	0.820111319558573	0.690652090204211	1.18744492515194	0.235052168396524	0.999898	N.S.		Mrpl33	11.9092	-0.614690177593605	0.978694047162073	-0.628071846739057	0.529956875002386	0.999996	N.S.
Kdm6b	128.306	0.463396657381731	0.629783508629123	0.735803099052921	0.461850534958004	0.999898	N.S.		Ywhah	24.0424	0.253888980566291	0.738642941218726	0.343723558973415	0.731054192017147	0.999996	N.S.
Mpdu1	13.3681	-0.93840436789189	0.797059796683184	-1.17733245585449	0.239062837483194	0.999898	N.S.		Maea	10.1307	-0.673795984399722	1.07533084196314	-0.626594121646905	0.530925322566419	0.999996	N.S.
Eif4a1	141.616	-0.167917960502565	0.387813935995032	-0.432985885542587	0.665025023814735	0.999898	N.S.		Grpel1	17.2739	-0.245610526845753	0.87877755812078	-0.279491123295158	0.779867949299039	0.999996	N.S.
Senp3	6.63309	0.315567409721475	1.09413484625772	0.288417292256813	0.773027332558515	0.999898	N.S.		Lyar	15.0532	-0.144292722667107	0.890328424752608	-0.162066849328326	0.871253211437721	0.999996	N.S.
Polr2a	32.3328	0.458205105429862	0.559476490801102	0.818989024496397	0.412792675580128	0.999898	N.S.		Tmem128	12.1225	0.494035100459916	0.981556031195971	0.503318287248424	0.614740511195154	0.999996	N.S.
Acap1	19.2493	-0.663235535429849	0.692208702120103	-0.958143885505174	0.337990208586296	0.999898	N.S.		Cd38	20.3575	0.23283677106709	0.81685064284171	0.285042036885817	0.775611936412829	0.999996	N.S.
Eif5a	217.822	0.225917257839533	0.452948086210173	0.498770752581798	0.61794089407034	0.999898	N.S.		Med28	13.7021	0.264959427301555	0.929159110973347	0.285160446873297	0.77552122162723	0.999996	N.S.
Elp5	6.98434	0.29029875083117	1.15840496852233	0.250602128547047	0.802121735885289	0.999898	N.S.		Klf3	16.0832	-0.180771390856748	0.879067986884527	-0.2056398294032	0.837072263014945	0.999996	N.S.
Acadvl	8.84993	0.109747271976016	1.0950448872431	0.100221710776	0.920168310083944	0.999898	N.S.		Ube2k	22.5091	0.280072862051336	0.758033476509856	0.369472946420321	0.711775234524593	0.999996	N.S.
Pelp1	3.3018	1.17692168664807	1.87682366982481	0.627081651606582	0.530605713840039	0.999898	N.S.		N4bp2	10.4578	-0.188921041487822	1.03768987063782	-0.182059251837644	0.855536226564171	0.999996	N.S.
Slc25a11	17.8363	0.389628886148262	0.709803419855417	0.548925061853925	0.583056878288932	0.999898	N.S.		Rhoh	28.904	1.0749844218554	0.827377623429719	1.29926697485397	0.193852323866169	0.999996	N.S.
Pfn1	434.268	0.13356512076842	0.328623247569522	0.406438442064763	0.684420478755265	0.999898	N.S.		Ociad1	9.96808	0.783006791273359	1.10228963761104	0.710345778964542	0.477489737854575	0.999996	N.S.
Spag7	18.27	-0.607452418292949	0.724589234617321	-0.838340385520306	0.401839560301892	0.999898	N.S.		Fip1l1	12.3917	1.26851660355282	1.02218766633558	1.24098210664221	0.214612359042664	0.999996	N.S.
Camta2	4.31861	-0.197658072773661	1.31742557624576	-0.150033577863975	0.880738123779606	0.999898	N.S.		Tmem165	9.98821	-0.564642566604112	1.0822166995103	-0.521746307241065	0.601846978182571	0.999996	N.S.
Scimp	7.93553	0.126477674958893	1.03451488290354	0.122257955926079	0.902694728457047	0.999898	N.S.		Srp72	12.6693	-0.310420269593113	0.980652670455912	-0.316544561540628	0.751589207391463	0.999996	N.S.
Nup88	6.66071	0.226678313458987	1.16798102668418	0.194077051150833	0.84611555050483	0.999898	N.S.		Rest	14.8826	0.328406557268226	0.896366102202639	0.366375475892309	0.71408491688518	0.999996	N.S.
C1qbp	30.8357	-0.178314047441362	0.77571152300093	-0.229871598080088	0.818191546821628	0.999898	N.S.		Stap1	26.1949	0.0332906985685838	0.712251234322982	0.0467401065302859	0.962720364871661	0.999996	N.S.
Med31	12.4683	-0.807304549153929	0.884455817846876	-0.912769787776665	0.36136363114749	0.999898	N.S.		Ythdc1	18.2646	-0.134058256643858	0.826025089678296	-0.162293201888175	0.871074967820971	0.999996	N.S.
Spns2	7.31211	-1.22449371426774	1.06605134849453	-1.14862545410872	0.250710456490543	0.999898	N.S.		Utp3	13.2178	-0.155367369767847	1.02057416971015	-0.15223525577957	0.879001387930586	0.999996	N.S.
Emc6	42.4342	0.162864358586784	0.583265870419173	0.279228336246966	0.780069598935176	0.999898	N.S.		Ccng2	11.4331	1.20746347653533	1.05332023175242	1.14634034373997	0.251654356103408	0.999996	N.S.
Ctns	2.413	-1.57533140090593	1.84731680466724	-0.852767320107661	0.393788349958987	0.999898	N.S.		Bmp2k	10.6564	0.130218545515175	1.16575711221999	0.111702981821998	0.911058914977693	0.999996	N.S.
Pafah1b1	79.5379	0.500328839965581	0.476740717422352	1.04947788531839	0.293958228234358	0.999898	N.S.		Cops4	10.7461	0.100775051015658	1.08484994504294	0.0928930784170974	0.925988504594801	0.999996	N.S.
Rpa1	12.4542	-1.11952160504295	0.887804326112041	-1.26100039402338	0.207308705186636	0.999898	N.S.		Aff1	20.9671	0.54010498899845	0.781451848108543	0.691155815045728	0.489467627589041	0.999996	N.S.
Serpinf1	4.12676	-0.421357213137773	1.55707866336201	-0.270607531303516	0.786692902748241	0.999898	N.S.		Mtf2	12.7067	-0.580934795224365	0.951322235665954	-0.610660377151485	0.541424442481551	0.999996	N.S.
Vps53	6.95514	-0.701875654353678	1.2180306824303	-0.576238073866289	0.564454273546683	0.999898	N.S.		Iscu	14.7379	-0.369526138998598	0.93050937782068	-0.397122423273213	0.69127718526645	0.999996	N.S.
Nxn	4.25233	-1.22603274248297	1.51384260434282	-0.809881251172219	0.418008428464804	0.999898	N.S.		Ankrd13a	14.0261	0.111681753998382	0.92424279852257	0.120835947195811	0.90382097696418	0.999996	N.S.
Gosr1	6.27713	-0.364561988035034	1.15040859441245	-0.316897830740935	0.751321128084555	0.999898	N.S.		Srsf9	29.409	-0.256769500078028	0.681641959580303	-0.376692626486968	0.706402043118085	0.999996	N.S.
Trp53i13	4.13454	-0.88862104569136	1.39554696386923	-0.636754669457779	0.524284657292784	0.999898	N.S.		Rplp0	740.27	-0.341840921907395	0.371403445975563	-0.920403204686171	0.357362094587522	0.999996	N.S.
Taok1	22.2848	-0.00169767160997655	0.643951923406715	-0.00263633285074345	0.997896513157882	0.999898	N.S.		Med13l	12.5933	0.736881940548464	0.974775439081665	0.75595045895153	0.44967889908841	0.999996	N.S.
Traf4	30.7667	-0.411733323168398	0.617992377891912	-0.666243367875988	0.505255557157729	0.999898	N.S.		Ddx54	23.0191	0.37503383968452	0.791327635857027	0.473929915613713	0.635549885444179	0.999996	N.S.
Supt6	15.4397	0.229801891972877	0.762287135192241	0.301463689158185	0.763060934687602	0.999898	N.S.		Rpl6	399.954	0.263586233162395	0.38770270241575	0.679866896774272	0.496588743795583	0.999996	N.S.
Tmem199	4.94593	0.829005769294848	1.38177799180886	0.599955835314479	0.548535669409707	0.999898	N.S.		Hvcn1	37.9858	0.493359172857307	0.651381312644805	0.757404554413942	0.448807528382276	0.999996	N.S.
Fam58b	4.17752	1.85496155183726	1.58398748017072	1.17107084182089	0.241570303015089	0.999898	N.S.		Vps29	10.1975	0.254290215297322	1.05899952150811	0.240123069116396	0.81023485074499	0.999996	N.S.
Lgals9	36.943	0.669605259820764	0.740473682415871	0.904293124417479	0.365839991620881	0.999898	N.S.		Arpc3	88.4842	-0.372545427672341	0.496528942124308	-0.750299521470942	0.453074330763629	0.999996	N.S.
Wsb1	44.705	-0.735725023714515	0.559041207557652	-1.31604792950552	0.188157956169281	0.999898	N.S.		Orai1	10.2996	-0.0910852384299997	1.05738394469995	-0.0861420668306504	0.931353483391801	0.999996	N.S.
Evi2	2.70115	1.95469316519781	1.81675490947392	1.07592562706427	0.281960519637148	0.999898	N.S.		Mlxip	11.3489	-0.114467230041489	1.00240372233385	-0.114192742396227	0.909085005004847	0.999996	N.S.
Crlf3	41.5349	-0.23437400644383	0.545223856872492	-0.429867481933465	0.667292041183364	0.999898	N.S.		Hip1r	13.4474	0.0769839459286992	1.01962202133583	0.0755024355278642	0.93981495979902	0.999996	N.S.
Rffl	4.07442	-1.0723890721894	1.58267832767464	-0.677578667400481	0.498038875729938	0.999898	N.S.		Tmed2	26.5929	-0.153949859905607	0.7187128765743	-0.214202172972606	0.830389401622343	0.999996	N.S.
Rad51d	3.49937	-1.17409041219622	1.37969927694295	-0.850975594332192	0.394782910204935	0.999898	N.S.		Ran	56.0864	0.114335294512157	0.55546358383828	0.205837606350528	0.836917764528036	0.999996	N.S.
Nle1	2.8881	-0.760427476749569	1.65934435871038	-0.458269841794962	0.646758588162193	0.999898	N.S.		Rfc2	12.1283	-0.402771052263058	1.0211439741321	-0.39443120898342	0.693262706070175	0.999996	N.S.
Slfn8	5.3189	0.143562060331661	1.25649595689557	0.114255887210621	0.90903495033626	0.999898	N.S.		Bcl7b	13.2477	-0.135679228065672	0.970140131515921	-0.139855288589765	0.888774328535071	0.999996	N.S.
Ccl3	2.54469	-3.18133967609783	2.25845935324548	-1.40863269092098	0.158943807146523	0.999898	N.S.		Baz1b	10.9084	0.681088172094164	1.0353713257245	0.657820199547805	0.510653673077568	0.999996	N.S.
Aatf	9.19779	-1.38941043758606	1.18905611822306	-1.16849862364983	0.24260569410156	0.999898	N.S.		Mdh2	22.8484	0.5714452343316	0.807360628627484	0.707794279370619	0.479073019401628	0.999996	N.S.
Dhrs11	4.06793	-0.609541869027651	1.32069756542037	-0.461530243552494	0.64441822831177	0.999898	N.S.		Hspb1	51.8602	-1.12871457389501	0.708890194974458	-1.59222765654937	0.11133356114646	0.999996	N.S.
Ggnbp2	28.2192	0.4137380323267	0.623562191747142	0.663507245632482	0.507005740527121	0.999898	N.S.		Polr2j	14.7357	-0.274770220520355	0.930769871522306	-0.295207471714742	0.767835394611578	0.999996	N.S.
Znhit3	5.88815	-0.25346604990131	1.11185314770628	-0.227967200906164	0.819671739063939	0.999898	N.S.		Fis1	36.2619	0.0422374083192566	0.660954543088055	0.0639036508046659	0.949046945301224	0.999996	N.S.
Usp32	3.91096	-0.530513264863639	1.35734710558168	-0.390845689125548	0.695911300753462	0.999898	N.S.		Gigyf1	14.8426	-0.774224358973487	0.901954100004729	-0.858385541979828	0.390679608398996	0.999996	N.S.
Appbp2	17.5837	-0.976876013823424	0.765251559209237	-1.27654233704909	0.201763870726806	0.999898	N.S.		Tsc22d4	23.6231	0.557163480665121	0.779015882192199	0.71521453336385	0.474476489994939	0.999996	N.S.
Ints2	2.56175	1.13935066481702	1.73299848423432	0.657444697835623	0.510895019045623	0.999898	N.S.		Eif3b	17.163	-1.13120322895386	0.853108892783324	-1.32597753759574	0.184847137810341	0.999996	N.S.
Med13	43.7959	0.330518834537991	0.592791237306536	0.557563630730726	0.577142397196483	0.999898	N.S.		Kdelr2	18.5548	-0.652248228007098	0.835980308305144	-0.780219607480298	0.435261623070804	0.999996	N.S.
Rps6kb1	20.624	-0.68772438767314	0.683360576243291	-1.00638581091967	0.314230016429001	0.999898	N.S.		Arpc1a	20.2791	-0.406249639389098	0.793150469444262	-0.512197439249763	0.60851283511378	0.999996	N.S.
Vmp1	13.7893	1.18758540170589	0.845082628170016	1.40528909495814	0.159935329773748	0.999898	N.S.		Arpc1b	40.0664	-0.287324806129664	0.606910237812582	-0.473422243073764	0.635911963842486	0.999996	N.S.
Cltc	33.7513	-0.265282537242393	0.613552814232161	-0.432371152228165	0.665471681199139	0.999898	N.S.		Bud31	14.109	-0.334622804383538	0.906725574795795	-0.369045291855697	0.71209396577419	0.999996	N.S.
Dhx40	12.8052	0.548781009956966	0.97807713933866	0.561081521983052	0.574741964155403	0.999898	N.S.		Rpl21	858.421	0.23700157290749	0.402850450304989	0.588311550174665	0.556323194323834	0.999996	N.S.
Ypel2	4.61261	0.117953448187688	1.47725764907954	0.0798462260535138	0.936359558588753	0.999898	N.S.		Polr1d	18.4477	-0.181846874218769	0.817547121162547	-0.222429838613074	0.823979285694926	0.999996	N.S.
Dynll2	10.1156	-0.388607866014413	0.988788433836467	-0.393014170388935	0.694309015344788	0.999898	N.S.		Pan3	11.4311	0.32337310949735	1.01220135527458	0.319475080538327	0.749366284956683	0.999996	N.S.
Msi2	23.253	0.301291670344919	0.747332296652601	0.403156228754523	0.686833297855939	0.999898	N.S.		Pomp	35.9686	0.079631721479861	0.681296670121509	0.116882593108313	0.906953092282922	0.999996	N.S.
Scpep1	18.657	-0.37408585143165	0.72541098309875	-0.515688154918281	0.606072228910987	0.999898	N.S.		Samd9l	18.5155	0.228662058973642	0.815141475191728	0.280518248589742	0.779079926913243	0.999996	N.S.
Dgke	8.23274	-1.73229660158735	1.15240725000864	-1.50319828478549	0.132787919717799	0.999898	N.S.		Sem1	73.1213	0.15685040854891	0.50875600456803	0.308301832588859	0.757852671714451	0.999996	N.S.
Utp18	17.8854	-0.211627942951762	0.698250239583188	-0.303083237147316	0.76182642853207	0.999898	N.S.		Ndufa4	72.88	-0.52726097119073	0.511529353633648	-1.03075408565575	0.302656154482421	0.999996	N.S.
Nme1	39.474	-0.144970487654569	0.593193190733693	-0.244390006357392	0.806928780938292	0.999898	N.S.		Fam3c	14.4313	0.601268383289177	0.913798116830994	0.65798820572573	0.510545709877509	0.999996	N.S.
Luc7l3	54.4314	-0.132895703114962	0.531192598501326	-0.250183649941482	0.802445328741171	0.999898	N.S.		Ndufa5	15.7888	-0.232682537511344	0.882088986439409	-0.263785787021984	0.791944987106109	0.999996	N.S.
Acsf2	7.2132	-0.952803030425642	1.00751432201527	-0.945696760438907	0.344303275310949	0.999898	N.S.		Ube2h	26.696	1.26004337428803	0.731024367897965	1.72366808771538	0.0847677791722151	0.999996	N.S.
Kat7	12.9437	-0.282884061454005	0.79266806912958	-0.356875812803506	0.7211847775505	0.999898	N.S.		Zc3hav1	26.2216	-0.611219584591231	0.719160241883065	-0.849907362774672	0.395376591770168	0.999996	N.S.
Ube2z	9.95517	0.082957389196797	0.919425180804996	0.0902274496377881	0.928106471628619	0.999898	N.S.		Gm26699	13.4459	1.22286725976414	0.963698716901443	1.26893108636275	0.204465643880397	0.999996	N.S.
Atp5g1	76.6853	0.454244234658741	0.544525966595169	0.834201236534328	0.404167594467733	0.999898	N.S.		Kdm7a	21.9478	0.646885464775007	0.82188216376841	0.787078115686285	0.431236139371902	0.999996	N.S.
Snx11	4.79014	-1.04298734414095	1.40106240879084	-0.744426042406692	0.456618768687289	0.999898	N.S.		Pdia4	17.5152	-0.18295340508697	0.833501571420544	-0.219499772238175	0.826260757266287	0.999996	N.S.
Nfe2l1	14.7832	1.17466090169732	0.969612807821755	1.21147420106403	0.22571371643033	0.999898	N.S.		Gimap6	66.9228	0.532563959916628	0.561128587514553	0.949094328406172	0.34257263872218	0.999996	N.S.
Cdk5rap3	6.53725	-0.257411380927273	1.14791307163608	-0.22424292160067	0.822568287135042	0.999898	N.S.		Gimap3	12.2132	0.671759860174091	0.991092921351213	0.677797051822591	0.497900380602682	0.999996	N.S.
Pnpo	3.9062	-1.10534122616273	1.31312888634808	-0.84176141249682	0.399921515108602	0.999898	N.S.		Tra2a	14.58	0.666425356207025	0.958464144902905	0.695305463173623	0.486863891274919	0.999996	N.S.
Sp2	5.3818	1.42560997899235	1.35445269134511	1.05253582358538	0.292553783659859	0.999898	N.S.		Cycs	22.1801	-0.348408426645204	0.792697575384297	-0.439522508286084	0.660282976451039	0.999996	N.S.
Kpnb1	19.7124	-0.32048702079694	0.66620371411451	-0.481064596319338	0.630470589315091	0.999898	N.S.		Skap2	10.9189	0.52125743239343	1.03938042515841	0.501507840417512	0.616013761319726	0.999996	N.S.
Pip4k2b	7.03779	0.0189142722092143	1.0446072273288	0.0181065875425549	0.985553822714905	0.999898	N.S.		Hibadh	11.0782	0.709352108578066	1.06927528328053	0.663395216993868	0.507077468400307	0.999996	N.S.
Cwc25	14.8489	0.774996303453738	0.904458007754867	0.85686267002877	0.391520785600216	0.999898	N.S.		Lsm5	20.933	-0.0684813359713379	0.777348517836109	-0.0880960526714171	0.929800333695052	0.999996	N.S.
Rpl23	1979.82	0.222864768844515	0.382469521792089	0.582699420859121	0.56009566316736	0.999898	N.S.		Gadd45a	10.4055	-0.945251578984374	1.07929702003603	-0.875803010141563	0.381137133369936	0.999996	N.S.
Fbxl20	8.69791	-0.284807429655537	0.963129984492799	-0.295710271968661	0.767451351948957	0.999898	N.S.		Igkv5-39	12.5195	-4.31510926888276	2.69252968323466	-1.60262272900881	0.109017972563791	0.999996	N.S.
Med1	16.7128	-0.0990906844053163	0.754178265207322	-0.131388942079996	0.895467635772903	0.999898	N.S.		Rpia	12.7955	0.130121847705267	0.980388839012133	0.132724733827429	0.894411081153294	0.999996	N.S.
Mien1	31.4906	0.668115120431665	0.611025594477948	1.09343229885893	0.274204038816378	0.999898	N.S.		Vamp8	38.2245	-0.0120780094461982	0.653237163331572	-0.0184894707836266	0.985248377228713	0.999996	N.S.
Ikzf3	24.5095	0.666880410205359	0.721721288287899	0.924013772390397	0.355479145263903	0.999898	N.S.		Mat2a	16.5112	-0.167487805300976	0.859010734145624	-0.194977546430267	0.845410525618252	0.999996	N.S.
Med24	2.77746	-0.0971968098612915	1.64565218339745	-0.0590627903282872	0.952902095894785	0.999898	N.S.		Tgoln1	17.3793	0.479569622130521	0.998418548296985	0.480329239624533	0.630993300742162	0.999996	N.S.
Ccr7	166.811	0.403167102187486	0.457780610292392	0.880699385520012	0.378480549472425	0.999898	N.S.		Kcmf1	16.282	0.548056391582259	0.875683245234203	0.625861456828126	0.531405817332599	0.999996	N.S.
Smarce1	26.4741	0.845767716919946	0.646478760483049	1.30826837418137	0.190782298017132	0.999898	N.S.		Tmsb10	623.257	-0.59748274659645	0.364107925573176	-1.64094957739768	0.100807882421294	0.999996	N.S.
Acly	16.3218	-0.419588601573354	0.948969803466802	-0.442151689169141	0.658379442585519	0.999898	N.S.		Tet3	10.727	0.472107898802532	1.05188271280061	0.448821805945984	0.653560207074044	0.999996	N.S.
Dhx58	2.34272	-0.613682307627919	1.80666900841498	-0.339676113759382	0.734100451765639	0.999898	N.S.		Dguok	10.1039	-0.0488914588069138	1.06243521273402	-0.0460182966649787	0.963295666727821	0.999996	N.S.
Kat2a	3.72325	-0.917839039120766	1.38540105682365	-0.662507823709275	0.507645822444172	0.999898	N.S.		Tex261	12.5708	-0.0802415344586923	0.954182144477725	-0.0840945671883356	0.932981244100665	0.999996	N.S.
Rab5c	28.6042	-0.664260141160955	0.693367479540621	-0.958020329423366	0.338052507447206	0.999898	N.S.		Dusp11	26.055	-0.00825598211946476	0.709932185191693	-0.0116292545846974	0.990721406452517	0.999996	N.S.
Ghdc	3.68408	-1.25980106415975	1.57641130615735	-0.799157592462739	0.424199038304837	0.999898	N.S.		Pcbp1	48.2925	0.536961833345953	0.576523707842367	0.931378581733483	0.351657766094469	0.999996	N.S.
Stat5b	6.31042	-0.740865261336276	1.12569745698176	-0.658138878027406	0.510448895827816	0.999898	N.S.		Snrnp27	15.6919	0.488219963819344	0.915568255535487	0.533242563694827	0.593865681101846	0.999996	N.S.
Stat3	25.9646	-0.514891754604107	0.607947694580996	-0.846934299107716	0.39703174327744	0.999898	N.S.		Arhgap25	15.2141	-0.277589607810715	0.87954235426081	-0.315606868124058	0.75230092394501	0.999996	N.S.
Ezh1	8.25064	-0.049545758563403	0.978811402966739	-0.0506182890935187	0.959629688917526	0.999898	N.S.		Cnbp	98.4393	0.342700041612798	0.487302977646857	0.703258665210022	0.481894565274217	0.999996	N.S.
Coa3	17.4862	0.137368589309548	0.753897985506464	0.182211110721121	0.855417053861288	0.999898	N.S.		Rab7	23.7297	0.00980870049692711	0.757338701448556	0.0129515373744483	0.989666457186482	0.999996	N.S.
Becn1	15.666	-0.127601724779807	0.729645798507999	-0.174881737194582	0.861172560730262	0.999898	N.S.		Iqsec1	15.7813	0.0522173742395385	0.876085567854821	0.0596030526645905	0.952471787018824	0.999996	N.S.
Dusp3	12.0807	-0.980981257686268	0.910906182974312	-1.07692897031739	0.281511999425628	0.999898	N.S.		Tmf1	14.296	-0.328583675463134	0.923110003068291	-0.355952892256575	0.721875844129296	0.999996	N.S.
Tmem101	4.40288	-2.3653641478773	1.65353847167672	-1.43048631065643	0.152577492015502	0.999898	N.S.		Foxp1	30.4076	0.661203100822938	0.684541290456111	0.965906819707511	0.334090809533162	0.999996	N.S.
Lsm12	41.7815	0.845378115987625	0.582197892157496	1.45204599222241	0.146488817389872	0.999898	N.S.		Sec13	11.3896	0.407140951764214	1.01944435414047	0.399375355908945	0.689616649765012	0.999996	N.S.
Hdac5	9.21112	0.309520934913879	0.97193780554323	0.318457552683511	0.750137887938683	0.999898	N.S.		Rpl32	924.328	0.0780320310847511	0.392878513849428	0.198616183715909	0.84256299305077	0.999996	N.S.
Atxn7l3	12.4592	-0.495613550798656	0.800579926402418	-0.619068171026727	0.535871450403581	0.999898	N.S.		Plxnd1	10.2371	-1.00346881009699	1.1660692350824	-0.860556800493995	0.389482187241579	0.999996	N.S.
Ubtf	25.6764	0.42081094345205	0.64457872674971	0.652846465433308	0.513855264673295	0.999898	N.S.		Wnk1	31.1474	0.291917395400437	0.689145828147016	0.423593067646289	0.671862611907213	0.999996	N.S.
Slc25a39	11.763	0.784273921583926	0.967299580957663	0.810786996110828	0.417488003518987	0.999898	N.S.		Atp6v1e1	24.3471	0.150740143137126	0.737651292503524	0.204351493272014	0.838078833039056	0.999996	N.S.
Gpatch8	23.1002	0.0417733719373544	0.704308981697365	0.0593111447147553	0.95270428454452	0.999898	N.S.		Emg1	25.2939	-0.147826497437809	0.74681177573702	-0.19794344738595	0.843089310557908	0.999996	N.S.
Ccdc43	3.75429	0.243977442735507	1.46254719892262	0.166816799427213	0.867514199875262	0.999898	N.S.		Ptpn6	23.5392	1.24445262324038	0.916744954248812	1.35746874577575	0.174632317706297	0.999996	N.S.
Eftud2	5.09555	-0.0437801095943689	1.24063669204258	-0.035288420756192	0.971849756479412	0.999898	N.S.		Tpi1	10.2051	-0.181318181617001	1.0640123225356	-0.170409851255209	0.864687825274117	0.999996	N.S.
Map3k14	5.81088	-1.08697138628545	1.27679972610325	-0.851324889928391	0.394588902316001	0.999898	N.S.		Ptms	22.0188	-1.433883465089	0.863531280227013	-1.66048815824257	0.0968162881864201	0.999996	N.S.
Arhgap27	8.71503	-0.2500224827036	1.07704171721337	-0.232138160210249	0.816430706728103	0.999898	N.S.		Gapdh	96.6473	-0.281473780840643	0.476636049568078	-0.590542366855615	0.554827090638697	0.999996	N.S.
Plekhm1	16.6593	-0.816199930363916	0.703337819902496	-1.16046643201565	0.24585895304932	0.999898	N.S.		Cd9	23.1213	-0.867675078996523	0.845357547792104	-1.02640010876192	0.304703026794403	0.999996	N.S.
Gosr2	5.25648	0.404589581425775	1.31552892104865	0.307548982734082	0.758425545492326	0.999898	N.S.		Ccnd2	18.8849	-0.0376173501308256	0.859979053459845	-0.0437421702069189	0.965109924404529	0.999996	N.S.
Nsf	13.9435	-0.405659104227211	0.857543457610163	-0.473047867868666	0.636179028675892	0.999898	N.S.		Fkbp4	24.4408	0.469995422511303	0.735267489162577	0.63921692368936	0.522681824043767	0.999996	N.S.
Kansl1	15.7692	0.84498151605679	0.937040653215685	0.901755450157929	0.367186789969087	0.999898	N.S.		Ybx3	12.4175	-0.296493236391123	0.975793745008052	-0.303848264971893	0.761243493875134	0.999996	N.S.
Cdc27	5.02164	0.943129016119966	1.34152930605175	0.703025280078069	0.482039995197719	0.999898	N.S.		Wbp11	14.8987	-0.279960496898337	0.910515294509067	-0.307474787723678	0.758482010650026	0.999996	N.S.
Limd2	117.57	0.386631175195633	0.399410315671055	0.968004981408777	0.333041881879969	0.999898	N.S.		Mgp	32.1519	-1.64235105514589	0.90745046917585	-1.80985200948486	0.0703187399871173	0.999996	N.S.
Strada	3.30306	-0.974086385832296	1.42830250670051	-0.68198885128509	0.49524600048899	0.999898	N.S.		Kras	38.6301	-0.103087919898498	0.74866360352726	-0.137695914978114	0.890480748022002	0.999996	N.S.
Ccdc47	8.95978	-0.0380609093714074	0.955723137981184	-0.0398241999788821	0.968233282739421	0.999898	N.S.		Itpr2	14.9782	0.398228308677454	0.923234865612339	0.431340196855897	0.666221026690037	0.999996	N.S.
Ftsj3	11.1297	0.206737736827851	1.07207484262071	0.192838903226641	0.847085134902751	0.999898	N.S.		Ergic2	9.82913	0.46503031080582	1.10804553181713	0.419685200158875	0.674715438158791	0.999996	N.S.
Smarcd2	17.3784	0.917255257799833	0.820246098290776	1.11826835837586	0.263452396559836	0.999898	N.S.		Dennd5b	14.3214	0.740886063273502	0.931329632469065	0.795514324299255	0.426314381901962	0.999996	N.S.
Icam2	16.5415	-0.249299818188026	0.746426700423617	-0.333991024231236	0.738386331780875	0.999898	N.S.		Col1a2	11.1574	-1.4320219047405	1.11374074566814	-1.28577670369905	0.198521002810444	0.999996	N.S.
Polg2	4.1897	-1.3427694612745	1.47235914398496	-0.911985004990203	0.361776611228041	0.999898	N.S.		C1galt1	30.1977	1.32283365715251	0.727381542253262	1.81862417494768	0.0689687870104417	0.999996	N.S.
Ddx5	418.939	0.0607256119270206	0.444151010822912	0.136722894797672	0.891249832040728	0.999898	N.S.		Phf14	12.0403	-0.276069629724532	0.972991154723039	-0.283732928490101	0.776615058028056	0.999996	N.S.
Smurf2	4.7187	0.366944290804353	1.44757017627888	0.25348981128336	0.799889733539154	0.999898	N.S.		Cav2	22.6324	-1.17570748964271	0.927256105455717	-1.26794257026206	0.204818460210049	0.999996	N.S.
Kpna2	7.43383	-1.57741341020006	1.08752531391191	-1.4504613272182	0.146929916010871	0.999898	N.S.		Capza2	46.8552	0.414105455514824	0.595503384046398	0.695387241464541	0.486812654005347	0.999996	N.S.
Bptf	57.6425	0.401275728495022	0.519429657221382	0.772531415787062	0.43979974750702	0.999898	N.S.		Lsm8	10.3364	0.56838620550286	1.05628328843235	0.538100159045792	0.590507902669955	0.999996	N.S.
Nol11	11.3651	-0.468114304202115	1.01870251117178	-0.459520123950278	0.645860704217547	0.999898	N.S.		Arf5	48.6815	-0.220583220465952	0.578952123783605	-0.38100425130904	0.703200093960664	0.999996	N.S.
Pitpnc1	19.806	-0.784228586450681	0.755010803328988	-1.03869849675378	0.298944980517302	0.999898	N.S.		Hilpda	10.1001	-0.448611099032119	1.13708521359653	-0.394527247094518	0.693191814833858	0.999996	N.S.
Prkca	6.31406	-0.932587723264574	1.08061788906694	-0.863013404367953	0.388130097086235	0.999898	N.S.		Atp6v1f	59.2724	-0.0826440709129829	0.541153157298255	-0.152718449108916	0.878620311147987	0.999996	N.S.
Slc16a6	13.0622	-1.12492339933935	0.865629390957299	-1.29954390538346	0.193757336102549	0.999898	N.S.		1810058I24Rik	16.4583	0.103907649886888	0.858801340328203	0.120991485466451	0.903697779262252	0.999996	N.S.
2610035D17Rik	3.17009	0.433567810083955	1.6948093449668	0.255820993300252	0.798089062867305	0.999898	N.S.		Fmc1	11.5321	0.193895640039311	1.0535039363863	0.184048329904117	0.85397554068455	0.999996	N.S.
Fam104a	40.8014	0.569245948835036	0.611690476353993	0.930611102902976	0.352054769096541	0.999898	N.S.		Luc7l2	31.1326	0.113415241765283	0.678101253813213	0.167254139595683	0.867170087070166	0.999996	N.S.
Gm11690	3.23839	2.16386816656591	1.84574488193543	1.17235495963933	0.241054574573448	0.999898	N.S.		Ndufb2	12.6865	-0.065555315043563	0.969212236118535	-0.0676377294885343	0.946074020367903	0.999996	N.S.
Nat9	2.64072	-0.215077829884688	1.67934749235242	-0.128072260722769	0.898091787977125	0.999898	N.S.		Gimap4	11.9728	-0.183381787299908	0.978501379414129	-0.187410862322653	0.851338506588522	0.999996	N.S.
Atp5h	160.543	0.177348081750939	0.373005133804068	0.475457482159205	0.634460931562038	0.999898	N.S.		Tax1bp1	50.5098	0.842878935404718	0.598847699407994	1.40750133337402	0.159278782147146	0.999996	N.S.
Nt5c	25.5809	0.5414810152512	0.653388560624241	0.828727418695354	0.407258667006223	0.999898	N.S.		Znrf2	11.7668	0.742409322352763	1.03790355023582	0.715297025609061	0.474425526095718	0.999996	N.S.
Jpt1	87.04	0.280512890957167	0.501718913311037	0.559103680397365	0.576090963129059	0.999898	N.S.		Serbp1	42.4434	0.743581840169382	0.619824478306248	1.19966517327828	0.230269403928864	0.999996	N.S.
Sumo2	4.42609	1.92321080475738	1.60310995795095	1.19967491638288	0.230265618480439	0.999898	N.S.		Gm30211	11.2981	1.34012173643292	1.13424493763372	1.18151000014926	0.237400183185674	0.999996	N.S.
Gga3	3.41163	0.648100942907286	1.54591640689539	0.419234144884228	0.675045020204678	0.999898	N.S.		Eif2ak3	14.6057	-0.101923825153455	0.920697371756633	-0.110702852294441	0.911851984081398	0.999996	N.S.
Slc25a19	10.1517	-0.309958024816225	1.12293975310141	-0.276023734986816	0.782529836251738	0.999898	N.S.		Capg	36.5464	0.10174985141635	0.688738327205021	0.147733685490196	0.882552946143484	0.999996	N.S.
Grb2	63.1916	0.415607514774186	0.599594392935101	0.693147767342732	0.488216823367344	0.999898	N.S.		Suclg1	15.0291	0.36973789677792	0.899542168403496	0.411028976478256	0.681051287470547	0.999996	N.S.
Recql5	2.44606	1.15482619796141	1.85148418550572	0.623729982141855	0.532804929357619	0.999898	N.S.		Mob1a	19.1957	1.14201655382555	0.850080250304126	1.34342205152628	0.179135350460178	0.999996	N.S.
Galk1	6.63209	0.613936754209462	1.1476177302603	0.534966250539027	0.592673194974011	0.999898	N.S.		Cct7	31.4307	0.0383544285442277	0.688438537523986	0.0557122044361025	0.955571076870253	0.999996	N.S.
Unc13d	5.18333	-0.412176562199319	1.34450473782702	-0.306563859987192	0.759175365387049	0.999898	N.S.		Snrpg	69.2574	-0.0816052962164276	0.53165608664737	-0.153492639821039	0.878009794104499	0.999996	N.S.
Wbp2	24.421	0.146902546457773	0.725258095826034	0.202552094631164	0.839485136668116	0.999898	N.S.		Nfu1	11.052	-0.149434471640601	1.01310328083918	-0.14750171524153	0.882736025971677	0.999996	N.S.
Mrpl38	7.96465	0.821853398431286	1.10921781101794	0.740930582134327	0.458735531492193	0.999898	N.S.		Rpn1	13.4851	-0.282562197256035	0.929956312930612	-0.303844592834242	0.761246291641241	0.999996	N.S.
Acox1	3.46297	-0.265056487515462	1.59881018362999	-0.165783587213379	0.868327262885142	0.999898	N.S.		Mgll	22.588	-1.48399450289655	0.962359416225143	-1.54203770221059	0.123064432036669	0.999996	N.S.
Srp68	8.48214	0.377315612170644	1.03278715982556	0.365337241638805	0.71485968198534	0.999898	N.S.		Fbln2	10.5225	-1.06299142315993	1.18640456561417	-0.895977185159977	0.370264948430218	0.999996	N.S.
Exoc7	8.62101	-0.801974204643002	0.994455506706362	-0.806445536511877	0.419985999610707	0.999898	N.S.		Lsm3	13.6955	0.614137585463802	0.966534421584319	0.635401669872371	0.52516647927792	0.999996	N.S.
Rnf157	2.82707	-0.0565119800120165	1.63822656975103	-0.0344958268016645	0.972481770099315	0.999898	N.S.		Slc6a6	20.5779	-1.30703790189405	0.808767518408673	-1.616086047157	0.106075710497881	0.999996	N.S.
Prpsap1	10.8172	0.517162961416628	0.913187916207121	0.566326987291551	0.571171517953721	0.999898	N.S.		Arl6ip5	19.3666	-0.719473592127764	0.803174166121683	-0.895787766185151	0.370366125009653	0.999996	N.S.
Ube2o	5.74042	-0.561942007442708	1.33325335152576	-0.421481788738523	0.673403306635511	0.999898	N.S.		Ppp4r2	17.0834	0.426225069703764	0.86782149309267	0.491143712268313	0.623324806650057	0.999996	N.S.
Rhbdf2	6.63196	-0.209816914641672	1.07849354677169	-0.194546286595527	0.845748156526405	0.999898	N.S.		Edem1	13.0068	0.0255749332209667	0.941643511013634	0.027159888983291	0.978332207848896	0.999996	N.S.
Srsf2	106.669	-0.532476127807238	0.418577939421808	-1.27210748025269	0.203334933786097	0.999898	N.S.		Brk1	28.357	0.117333794295851	0.707676296237718	0.165801504048733	0.8683131624472	0.999996	N.S.
[truncated: 29,111 more rows]

## Sheet: Dendritic
Early	baseMean	log2FoldChange	lfcSE	stat	pvalue	padj	Gene_Status		Late	baseMean	log2FoldChange	lfcSE	stat	pvalue	padj	Gene_Status
[truncated: 31,053 more rows]

## Sheet: Endothelial
Early	baseMean	log2FoldChange	lfcSE	stat	pvalue	padj	Gene_Status		Late	baseMean	log2FoldChange	lfcSE	stat	pvalue	padj	Gene_Status
[truncated: 31,053 more rows]

[truncated: 13 more sheets: Erythroblast, FAPs, Lymph, Macrophage, Monocyte, Myonuclei, Neural, Neutrophil, Pericyte, Satellite, Smooth, T_NK, Tenocyte]
