# Supplementary material for: Retrospective transcriptomic analysis indicates temporal dysregulation of mitochondrial genes and metabolic pathways after volumetric muscle loss injury
Source: Physiol Rep. 2025 Nov 2;13(21):e70612. doi: 10.14814/phy2.70612 (PMC12580409; doi:10.14814/phy2.70612)
Supplement: Supplementary file 10 — Table S9. [file PHY2-13-e70612-s002.xlsx]

## Sheet: B Cells
Early									Late
pathway	pval	padj	log2err	ES	NES	size	leadingEdge	~	pathway	pval	padj	log2err	ES	NES	size	leadingEdge
Met_TCA_genes	0.000167549	0.00485893	0.518848	0.719759	2.01115	19	Sdhc,Idh2,Mdh2,Idh3g,Mrps36,Sucla2,Sdhb,Aco2	~	Met_TCA_genes	0.0101168	0.387812	0.38073	0.613239	1.73564	19	Idh2,Sdhc,Cs,Idh3g,Mdh2,Aco2,Sucla2,Suclg1,Sdhd
OxPhos_assembly_factors_genes	0.000217698	0.00505059	0.518848	0.516296	1.91133	63	Cox7a2l,Cox10,Cep89,Dmac1,Cox20,Smim20,Ndufaf7,Pet100,Cox14,Surf1,Cmc1,Cox17,Ndufaf2,Ndufaf3,Cox19,Uqcc2,Sdhaf1,Coa6,Sdhaf2,Uqcc1,Ecsit,Lyrm2,Fmc1,Taco1,Ndufaf6,Sco2,Tmem126b,Cox16	~	OxPhos_respirasome_assembly_genes	0.239264	0.988162	0.12564	0.731096	1.21082	3	Cox7a2l,Higd2a
Mito_Central_Dogma_genes	0.00148029	0.028619	0.45506	0.324648	1.43814	224	Mrpl34,Mrpl57,Mrpl36,Mrpl55,Mrpl58,Mrpl15,Mrpl19,Tars2,Mrps35,Cox14,Mrpl51,Mrps33,Mrps5,Mterf2,Mrpl30,Mrpl54,Rmnd1,Fastkd1,Mrpl14,Mrps21,Mrpl43,Mrpl18,Pnpt1,Mrps15,Mrpl49,Mrpl48,Mrpl21,Myg1,Mrps18c,Mrpl32,Mrpl23,Mtg2,Mrps36,Mrps9,Mterf1a,Mrpl13,Ptcd3,Mterf4,Iars2,Malsu1,Qtrt1,Mrps10,Mars2,Mrpl38,Mrps25,Mrps11,Mrps34,Tfb2m,Mrps2,Chchd1,Mettl5,Mrpl46,Mrps6,Polb,Gars,Apex1,Lars2,Fars2,Trmu,Mrpl52,Ta…	~	Mito_Fission_genes	0.808853	0.988162	0.0557104	0.291266	0.732248	12	Slc25a46,Mtfr1,Mief2,Mief1,Dnm1l,Armc10,Mul1,Rab24,Fis1
OxPhos_C2_genes	0.00680331	0.11274	0.407018	0.790434	1.76797	8	Sdhc,Sdhaf1,Sdhaf2,Sdhb,Sdhd	~	OxPhos_C3_genes	0.530364	0.988162	0.0766747	0.359706	0.94565	15	Uqcrh,Uqcrq,Ttc19,Uqcrc2
Met_carb_genes	0.00945459	0.137092	0.38073	0.421952	1.55791	61	Sdhc,Idh2,Pdha1,Clybl,Pdp2,Mdh2,Pdhb,Idh3g,Mrps36,Mpc2,Slc25a12,Sucla2,Sdhb,Aco2,Pdk2,Dlat,Pcca	~	Met_cytochromes_genes	0.668712	0.988162	0.0655321	0.52786	0.874225	3	Cyb5b,Cyc1,Cycs
Met_All_genes	0.0139535	0.179845	0.38073	0.262354	1.21572	380	Gpx1,Mgst1,Coq7,Rfk,Alas2,Prdx2,Sdhc,Cox10,mt-Co1,Etfa,Idh2,Phyh,Cyb5b,Ndufs8,Fdx1,Pdha1,Glrx2,Ndufs2,Hadh,Dbt,Clybl,Cox17,Sfxn1,Pdp2,Mdh2,Pdhb,Nme6,Cat,Ak2,Idh3g,Cpt1a,Mecr,Sod1,Slc25a51,Bckdha,Txn2,Cox19,Ivd,Eci2,Fam210b,Ech1,Mrps36,Fhit,Slc25a5,Cycs,Aldh2,Naxe,Msra,Mpc2,Abcb7,Slc25a12,Tk2,Sucla2,Acaa1a,Sdhb,Ak3,Pycr2,Scp2,Prdx5,Aco2,Slc25a37,Pdk2,Dlat,Isca2,Hadha,Bola3,Pcbd2,Gcdh,Oxr1,Pcca,Fth…	~	Met_All_genes	0.994175	1	0.0445962	0.163936	0.766568	357	Gpx1,Rfk,Mgst1,Abcb7,Etfa,mt-Co1,Ak2,Idh2,Slc25a25,Sdhc,Pdha1,Slc25a37,Sod1,Ndufs8,Cat,Eci2,Fam210b,Cox10,Coq7,Dbt,Txn2,Cyb5b,Slc25a51,Aldh2,Cs,Grpel2,Phyh,Idh3g,Dlat,Mecr,Mdh2,Cpt1a,Ndufs2,Aco2,Acaa1a,Hibadh,Hadha,Pdp2,Fdx1,Pnpla8,Msra,Coq5,Acaa2,Sucla2,Tk2,Glrx2,Ndufs1,Mtfmt,Isca2,Slc25a5,Mmadhc,Fhit,Slc25a32,Clybl,Prdx2,Ech1,Pcbd2,Bckdk
Met_Detox_ROS_n_glutathione_genes	0.0161439	0.18727	0.352488	0.540302	1.62994	25	Gpx1,Mgst1,Prdx2,Glrx2,Cat,Sod1,Txn2,Msra,Prdx5,Oxr1	~	Met_Copper_genes	0.303327	0.988162	0.10673	-0.551076	-1.16932	7	Slc25a3,Sco1,Cox17,Cox11
Met_Detox_genes	0.0237916	0.217722	0.352488	0.448413	1.52125	41	Gpx1,Mgst1,Prdx2,Cyb5b,Glrx2,Cat,Sod1,Txn2,Aldh2,Msra,Prdx5,Oxr1,Akr7a5	~	Met_Detox_Xenobiotic_genes	0.735586	0.988162	0.0596037	0.292752	0.789534	16	Mgst1,Cyb5b,Aldh2
Met_Detox_selenoproteins_genes	0.0245999	0.217722	0.352488	0.808694	1.62338	5	Gpx1,Txnrd2	~	Met_Detox_genes	0.596774	0.988162	0.0704501	0.274066	0.91602	42	Gpx1,Mgst1,Sod1,Cat,Txn2,Cyb5b,Aldh2
Met_Heme_containing_proteins_genes	0.0300307	0.217722	0.352488	0.723429	1.6181	8	Sdhc,mt-Co1,Cyb5b,Cycs	~	Met_Glyoxlate_genes	0.936605	0.988162	0.0496901	0.340926	0.564631	3	Got2,Grhpr
Met_Metals_n_CoFactors_genes	0.0243028	0.217722	0.352488	0.344279	1.35823	104	Coq7,Alas2,Sdhc,Cox10,mt-Co1,Cyb5b,Ndufs8,Fdx1,Glrx2,Ndufs2,Cox17,Cpt1a,Slc25a51,Cox19,Fam210b,Cycs,Naxe,Abcb7,Sdhb,Aco2,Slc25a37,Isca2,Bola3,Pcbd2,Fth1,Cisd1,Ndufs1,Nudt13,Sirt3,Glrx5,Fech,Grpel2,Ndufab1,Sco2,Kmo,Alas1,Naxd,Sdhd,Coq2,Ndufv2	~	Met_Mal_Asp_shuttle_genes	0.756238	0.988162	0.0566484	-0.368307	-0.752489	6	Slc25a10
Met_itaconate_genes	0.0269427	0.217722	0.352488	0.803685	1.61332	5	Clybl,Sucla2,Auh,Suclg2,Suclg1	~	Met_ketone_genes	0.927063	0.988162	0.0472587	-0.28032	-0.572723	6	Hadhb
Pro_import_n_sorting_genes	0.0286825	0.217722	0.352488	0.418489	1.47487	48	Timm23,Immp1l,Gfer,Timm17b,Dnajc19,Dnajc15,Tomm7,Timm44,Timm10b,Tomm22,Tomm70a,Uqcrc2,Tomm5,Tomm40l,Grpel2,Pam16,Pmpca,Mipep,Samm50,Pmpcb,Immp2l,Grpel1,Timm8a1,Timm21	~	Pro_prepro_cleavage_genes	0.884615	0.988162	0.0518458	0.284563	0.637681	8	Immp2l,Uqcrc2,Immp1l,Pmpca
Met_cytochromes_genes	0.0563395	0.377377	0.321776	0.872757	1.48925	3	Cyb5b,Cycs	~	Met_eicosanoid_genes	0.0916179	0.988162	0.206588	-0.818464	-1.3645	3	Ptges2,Mgst3
Pro_import_motor_genes	0.0585586	0.377377	0.282013	0.725736	1.5049	6	Dnajc19,Dnajc15,Timm44,Grpel2,Pam16,Grpel1	~	Pro_import_n_sorting_genes	0.376218	0.988162	0.0934449	-0.312518	-1.06006	46	Agk,Uqcrc1,Nrd1,Romo1,Oxa1l,Tomm40,Timm13,Tomm7,Mtx2,Timm44,Tomm20
OxPhos_C5_genes	0.0648379	0.395852	0.282013	0.528131	1.47571	19	Atp5l,Atpif1,Atp5k,Atp5e,Atp5g1,Atp5j2,Fmc1,Atp5a1,Atp5h,Atp5c1,Atp5b,Atp5d	~	OxPhos_assembly_factors_genes	0.359922	0.988162	0.0959207	0.290683	1.06874	63	Cox7a2l,Cox10,Ecsit,Cox20,Cmc1,Surf1,Dmac1,Ttc19,Dmac2,Cox14,Cep89,Smim20,Cox16,Ndufaf3,Higd2a,Coa6,Sdhaf1,Ndufaf2,Bcs1l
OxPhos_respirasome_assembly_genes	0.0770878	0.447109	0.237794	0.824458	1.40684	3	Cox7a2l,Higd2a	~	Pro_All	0.4	0.988162	0.0897105	-0.261933	-1.02149	82	Agk,Uqcrc1,Nrd1,Dnajc4,Afg3l2,Romo1,Oxa1l,Park7,Tomm40,Timm13,Phb2,Metap1d,Fkbp10,Tomm7,Mtx2,Timm44,Tomm20,Parl
Met_Vit_B2_genes	0.0835118	0.461303	0.227987	0.814087	1.38914	3	Rfk,Flad1	~	Met_Vit_Choline_n_betaine_genes	0.777547	0.988162	0.0590955	0.411345	0.745517	4	Etfa,Etfb
Met_FS_containing_proteins_genes	0.0947368	0.499522	0.237794	0.431865	1.34414	28	Ndufs8,Fdx1,Glrx2,Ndufs2,Sdhb,Aco2,Isca2,Bola3,Cisd1,Ndufs1,Glrx5,Fech	~	Met_FAO_genes	0.928295	0.988162	0.0476387	-0.212684	-0.684394	33	Etfdh,Decr1,Hadhb,Crot,Acsf2,Eci1,Echs1,Acacb,Amacr,Cpt2,Mcee
MIA40_genes	0.117773	0.575221	0.190023	0.784565	1.33876	3	Gfer,Aifm1,Chchd4	~	MIA40_genes	0.633947	0.988162	0.0681513	0.549544	0.910137	3	Gfer,Chchd4
Met_BCAA_DeHyd_complex_genes	0.141892	0.575221	0.176694	0.664468	1.37786	6	Dbt,Bckdha,Bckdk	~	Met_BCAA_DeHyd_complex_genes	0.243243	0.988162	0.12564	0.602043	1.22294	6	Dbt,Bckdk,Bckdha
Met_Iron_homeostasis_genes	0.143805	0.575221	0.173748	0.742019	1.36858	4	Fam210b,Slc25a37,Fth1,Slc25a28	~	Met_Heme_syn_n_processing_genes	0.450102	0.988162	0.0857844	0.389072	0.985821	13	Abcb7,Cox10,Fdx1,Alas1,Fdxr,Cpox,Cox15,Abcb6
Mito_mitophagy_genes	0.143182	0.575221	0.176694	0.531491	1.34364	12	Pink1,Fkbp8,Tomm7,Nipsnap2	~	Mito_trafficking_genes	0.593814	0.988162	0.0718276	0.464539	0.90078	5	Armcx3,Myo19,Armc10
OxPhos_C3_genes	0.133017	0.575221	0.188204	0.523838	1.37341	15	Uqcrh,Uqcrq,Uqcc2,Uqcc1,Uqcr11,Uqcrc2	~	OxPhos_C4_genes	0.0197336	0.453872	0.352488	0.440798	1.49908	46	Cox4i1,Cox7a2l,mt-Co1,Cox6a1,Cox6a2,Cox10,Cox20,Cmc1,Surf1,Cox7b,Cox14,Cep89,mt-Co2,Cox8a,Smim20,Cox16,Coa6
Pro_All	0.127946	0.575221	0.231127	0.313698	1.2272	86	Hspe1,Timm23,Immp1l,Hspd1,Gfer,Timm17b,Dnajc19,Dnajc15,Tomm7,Htra2,Timm44,Timm10b,Atad1,Tomm22,Lap3,Tomm70a,Stoml2,Uqcrc2,Ide,Tomm5,Tomm40l,Grpel2,Phb,Mul1,Pam16,Oma1,Pitrm1,Pmpca,Dnlz,Yme1l1,Mipep	~	Pro_Proteases_genes	0.97451	1	0.0459538	-0.187617	-0.57155	27	Afg3l2,Metap1d,Parl,Spg7,Xpnpep3,Lactb,Afg3l1,Clpx,Clpp,Usp30,Lonp1
TIM_combined_genes	0.133017	0.575221	0.188204	0.523871	1.37349	15	Timm23,Timm17b,Dnajc19,Dnajc15,Timm44,Grpel2,Pam16,Grpel1,Timm21	~	TOMM_genes	0.742126	0.988162	0.0587186	-0.356394	-0.784781	8	Tomm40,Tomm7,Tomm20
Mito_Fission_genes	0.173397	0.670467	0.16318	0.497675	1.30481	15	Fis1,Mief2,Mtfp1,Rab24,Mul1,Oma1,Mtfr1,Mief1,Mff,Armc10	~	Mito_Fusion_genes	0.694716	0.988162	0.0615707	-0.388344	-0.82402	7	Miga2,Opa1,Mfn1,Mtch2
Met_Heme_syn_n_processing_genes	0.182898	0.684001	0.158514	0.505655	1.30935	14	Alas2,Cox10,Fdx1,Abcb7,Fech,Alas1	~	Met_Heme_containing_proteins_genes	0.0814664	0.988162	0.224966	0.67836	1.45261	7	mt-Co1,Sdhc,Cyb5b,Sdhd
Met_Sulfur_genes	0.190391	0.684001	0.132147	-0.58039	-1.26852	10	Sqor,Suox,Slc25a30	~	Met_Sulfur_genes	0.254	0.988162	0.119888	-0.512624	-1.19862	10	Sqor,Suox,Slc25a30,Mpst,Tst
Met_pyruvate_genes	0.199525	0.684001	0.151149	0.491549	1.27283	14	Pdha1,Pdp2,Pdhb,Mpc2,Pdk2,Dlat	~	Met_tetrahydrobiopterin_syn_genes	0.830266	0.988162	0.0552496	0.420974	0.697204	3	Pcbd2,Spr
TOMM_genes	0.200483	0.684001	0.152145	0.552574	1.27746	9	Tomm7,Tomm22,Tomm70a,Tomm5,Tomm40l	~	Transcription_genes	0.806262	0.988162	0.0545681	-0.339617	-0.720627	7	Polrmt,Mterf1b,Mrpl12,Tfam,Tefm
Met_Vitamins	0.222552	0.723192	0.160801	0.33704	1.15188	43	Rfk,Etfa,Fdx1,Glrx2,Sfxn1,Txn2	~	Met_carb_genes	0.383268	0.988162	0.0922597	0.288267	1.04662	60	Idh2,Sdhc,Pdha1,Cs,Idh3g,Dlat,Mdh2,Aco2,Pdp2,Acaa2,Sucla2,Clybl,Mpc2,Suclg1,Fahd1,Pdk2,Slc25a12,Sdhd,Pdhb,Pcca
Mito_autophagy_genes	0.224439	0.723192	0.145516	0.471216	1.24914	16	Snap29,Pink1,Fkbp8,Tomm7,Nipsnap2,Rab24	~	Mito_cristae_genes	0.405512	0.988162	0.0897105	-0.481637	-1.06057	8	Atp5l,Atp5k,Opa1
Met_NAD_genes	0.234899	0.735152	0.133555	0.483437	1.20523	11	Slc25a51,Naxe,Nudt13,Sirt3,Kmo,Naxd	~	Met_NAD_genes	0.872549	0.988162	0.0510114	-0.267212	-0.651863	11	Kmo,Sirt4,Nudt13,Naxe,Noct,Sirt3
Met_gluconeogensis_genes	0.240826	0.735152	0.133555	0.572031	1.2302	7	Mdh2,Mpc2,Slc25a11,Mpc1	~	Met_itaconate_genes	0.301031	0.988162	0.110565	0.611325	1.18541	5	Sucla2,Clybl,Suclg1,Auh
Met_phospholipid_genes	0.255738	0.760656	0.106323	-0.444667	-1.18119	21	Agk,Agpat4,Stard7,Prelid3b,Osbpl1a,Pgs1,Pisd	~	Met_propanoate_genes	0.993865	1	0.0469759	0.264257	0.437654	3	Pcca,Pccb
Met_BCAA_genes	0.314286	0.797026	0.123257	0.367724	1.10932	25	Etfa,Dbt,Bckdha,Ivd,Hadha,Hibadh,Bckdk,Echs1,Etfb	~	Met_BCAA_genes	0.673511	0.988162	0.0653834	0.289789	0.864511	25	Etfa,Dbt,Hibadh,Hadha,Bckdk,Etfb,Bckdha,Ivd,Hibch
Met_Detox_Xenobiotic_genes	0.285036	0.797026	0.123842	0.433481	1.13651	15	Mgst1,Cyb5b,Aldh2,Akr7a5,Gstk1,Aldh1b1	~	Met_Detox_ROS_n_glutathione_genes	0.36345	0.988162	0.09855	0.357124	1.06539	25	Gpx1,Mgst1,Sod1,Cat,Txn2,Msra,Glrx2,Prdx2
Met_FeS_cluster_syn_genes	0.316062	0.797026	0.122679	0.38656	1.11121	22	Fdx1,Abcb7,Isca2,Bola3,Cisd1,Glrx5,Grpel2,Ndufab1	~	Met_FS_containing_proteins_genes	0.704545	0.988162	0.0635008	0.275155	0.83963	28	Ndufs8,Ndufs2,Aco2,Fdx1,Glrx2,Ndufs1,Isca2
Met_kynurenine_genes	0.310493	0.797026	0.111011	0.68665	1.17168	3	Kmo,Kyat3,Got2	~	Met_lipoate_insertion_genes	0.366603	0.988162	0.0940503	-0.627997	-1.14276	4	Lipt2,Lias,Lipt1
Met_propanoate_genes	0.297645	0.797026	0.113787	0.691722	1.18034	3	Pcca,Pccb,Mcee	~	Met_pyruvate_genes	0.657841	0.988162	0.0661326	0.330911	0.853932	14	Pdha1,Dlat,Pdp2,Mpc2,Pdk2,Pdhb
Sig_Ca_MPTP_genes	0.315436	0.797026	0.112843	0.583589	1.1715	5	Ppif,Slc25a5,Vdac1,Vdac3	~	Sig_Ca_cycle_genes	0.717949	0.988162	0.0603786	-0.358222	-0.816633	9	Slc25a3,Mcu,Slc8b1
Sig_Ca_uniporter_genes	0.308559	0.797026	0.114751	0.556404	1.15377	6	Smdt1,Micu1,Micu3	~	Sig_Immune_genes	0.512671	0.988162	0.0764767	-0.60585	-1.01004	3	Ifi27,C1qbp
Pro_prepro_cleavage_genes	0.328467	0.810685	0.115734	0.499071	1.11627	8	Immp1l,Uqcrc2,Pmpca,Mipep,Pmpcb,Immp2l	~	SAM_genes	0.512671	0.988162	0.0764767	-0.610039	-1.01702	3	Mtx2,Mtx1
Pro_chaperones_genes	0.344828	0.833333	0.113313	0.395712	1.07938	17	Hspe1,Hspd1,Timm10b,Phb,Dnlz,Timm8a1,Dnaja3	~	Pro_homeostasis_genes	0.842315	0.988162	0.0534572	-0.226416	-0.781024	49	Nrd1,Dnajc4,Afg3l2,Park7,Timm13,Phb2,Metap1d,Fkbp10,Parl,Spg7,Dnlz,Phb,Casp8,Timm10,Xpnpep3,Lactb,Afg3l1
Mito_Fusion_genes	0.35533	0.841189	0.0886261	-0.522832	-1.10902	8	Opa1,Mfn2,Mtch2	~	Mito_MICOS_complex	0.284536	0.988162	0.114267	0.621563	1.20526	5	Immt,Chchd3,Apool,Apoo,Chchd6
Met_Mal_Asp_shuttle_genes	0.367117	0.851712	0.103576	0.520735	1.07981	6	Mdh2,Slc25a12,Slc25a11	~	Met_Lys_genes	0.904277	0.988162	0.0511148	0.252176	0.638958	13	Etfa,Acaa2,Etfb
Mito_Organelle_contact_genes	0.386364	0.878788	0.100991	0.417866	1.05639	12	Fkbp8,Vdac1,Fundc2,Synj2bp	~	Mito_apoptosis_genes	0.482625	0.988162	0.0791317	-0.314976	-0.977037	28	Bok,Bcl2a1d,Bik
Met_Q_linked_rxns_genes	0.412811	0.902521	0.0831291	-0.47853	-1.0459	10	Sqor,Gpd2,Etfdh,Dhodh	~	Met_Q_linked_rxns_genes	0.25	0.988162	0.119888	-0.555676	-1.2236	8	Sqor,Etfdh,Gpd2,Dhodh
Mito_All_genes	0.420139	0.902521	0.123257	0.261524	1.01991	90	Snap29,Pmaip1,Immt,Armcx3,Pink1,Atp5l,Fkbp8,Atp5k,Fis1,Tomm7,Htra2,Ghitm,Cycs,Nipsnap2,Mief2,Bcl2l1,Chchd2,Vdac1,Mtfp1,Fundc2,Bbc3,Synj2bp,Rab24,Chchd3	~	Mito_Central_Dogma_genes	0.487654	0.988162	0.0819779	-0.221656	-0.989074	211	Fastkd3,Rars2,Hars2,Mettl17,Mrpl22,Nars2,Mtg1,Yrdc,Mrpl20,Polg2,Poldip2,Mettl15,Mrps31,Mrps27,Trmt1,Mrps30,Mrpl52,Sars2,Oxa1l,Gadd45gip1,Cdk5rap1,Pde12,Slirp,Ears2,Mrps7,Mtif2,Ddx28,Aurkaip1,Pus1,Metap1d,Mrpl33,Guf1,Primpol,Mrm1,Gatc,2810006K23Rik,Polrmt,Mrpl23,Mrpl42,Mrpl40
Mito_intraMito_membrane_interactions_genes	0.416058	0.902521	0.100633	0.464736	1.03948	8	Chchd3,Mtx3,Samm50,Mtx1,Atad3a,Dnajc11	~	Mito_mitophagy_genes	0.327968	0.988162	0.103576	0.441383	1.10964	12	Pink1,Nipsnap2,Fkbp8,Nipsnap1,Vps13d
Met_Nucleotide_genes	0.431579	0.909498	0.103197	0.328357	1.02198	28	Nme6,Ak2,Fhit,Slc25a5,Tk2,Sucla2,Ak3,Slc25a25,Nudt2	~	Met_Nucleotide_genes	0.788501	0.988162	0.057853	0.259113	0.772997	25	Ak2,Slc25a25,Sucla2,Tk2,Slc25a5,Fhit,Ak3,Suclg1
Met_ketone_genes	0.439068	0.909498	0.0802023	-0.538376	-1.04437	6	Hadhb	~	Met_kynurenine_genes	0.881092	0.988162	0.0502948	-0.380711	-0.6347	3	Kmo
Met_eicosanoid_genes	0.461682	0.939564	0.0797706	-0.637852	-1.02443	3	Ptges2,Mgst3	~	Met_electron_carriers_genes	0.417647	0.988162	0.0878313	-0.430349	-1.04983	11	Sqor,Etfdh,Gpd2,Dhodh
Mito_apoptosis_genes	0.482428	0.964856	0.0694481	-0.342275	-0.984118	30	Bok,Bcl2a1d,Bik,Casp8,Bcl2l11,Bcl2	~	Mito_autophagy_genes	0.441352	0.988162	0.0855357	0.370811	1.00005	16	Pink1,Snap29,Nipsnap2,Fkbp8,Nipsnap1,Vps13d
Met_AA_genes	0.857143	0.987039	0.0762797	0.216303	0.8113	67	Etfa,Hadh,Dbt,Sfxn1,Bckdha,Ivd,Slc25a12,Pycr2,Hadha,Gcdh,Akr7a5,Gcsh,Hibadh,Bckdk	~	Met_AA_genes	0.99802	1	0.0453152	0.148865	0.535387	59	Etfa,Dbt,Hibadh,Hadha,Acaa2,Bckdk,Etfb,Maob,Bckdha,Gcsh,Slc25a12,Ivd,Gls,Hibch,Sfxn1
Met_Cardiolipin_syn_genes	0.966725	0.987039	0.0411544	-0.230515	-0.539679	13	Agpat4	~	Met_Cardiolipin_syn_genes	0.392079	0.988162	0.0919686	-0.432939	-1.07444	12	Agpat4,Crls1,Triap1,Pgs1,Tamm41
Met_Carnitine_syn_n_transport_genes	0.663717	0.987039	0.0697793	0.437371	0.806689	4	Cpt1a,Slc25a20	~	Met_Carnitine_syn_n_transport_genes	0.789366	0.988162	0.0576091	0.454071	0.752018	3	Cpt1a,Slc25a20
Met_Cholesterol_bile_steroid_syn_genes	0.856818	0.987039	0.0587186	0.269605	0.681574	12	Fdx1,Scp2,Tspo,Star,Hsd17b10	~	Met_Catechol_genes	0.625731	0.988162	0.0664364	-0.528221	-0.880619	3	Maoa
Met_CoEnzymeA_genes	0.658182	0.987039	0.0606404	-0.509535	-0.877073	4	Pank2	~	Met_Cholesterol_bile_steroid_syn_genes	1	1	0.0464155	0.177103	0.431761	11	Fdx1,Scp2,Fdxr
Met_CoEnzymeQ_genes	0.62877	0.987039	0.0749279	0.336939	0.865311	13	Coq7,Coq2	~	Met_CoEnzymeA_genes	0.6238	0.988162	0.0658312	-0.48312	-0.879125	4	Pank2
Met_Copper_genes	0.614679	0.987039	0.0755015	0.405987	0.873106	7	Cox17,Cox19,Sco2	~	Met_CoEnzymeQ_genes	0.925636	0.988162	0.048215	-0.249101	-0.636924	13	Coq3,Pdss2,Pdss1,Coq6
Met_FAO_genes	0.739496	0.987039	0.0762797	0.257762	0.829461	34	Etfa,Hadh,Cpt1a,Eci2,Hadha,Pcca,Acss1,Echs1,Crat,Etfb,Acadl	~	Met_Detox_selenoproteins_genes	0.338144	0.988162	0.103197	0.59277	1.14943	5	Gpx1,Txnrd1
Met_Glu_genes	0.765766	0.987039	0.0636424	0.361983	0.750616	6	Slc25a12,Got2,Gpt2,Nat8l,Gls	~	Met_GABA_genes	0.635992	0.988162	0.0679923	0.546378	0.904894	3	Akr7a5,Aldh9a1,Glud1
Met_Gly_genes	0.944144	0.987039	0.0435378	-0.261557	-0.585776	11	Gcat,Etfdh	~	Met_Glu_genes	0.249485	0.988162	0.123257	0.637479	1.23613	5	Slc25a12,Gls,Got2,Gls2
Met_Glyoxlate_genes	0.857944	0.987039	0.0495902	-0.443069	-0.7116	3	Ldhb,Grhpr,Got2	~	Met_Gly_genes	0.718	0.988162	0.0610364	-0.348581	-0.815057	10	Gcat,Etfdh
Met_Lipid_genes	0.885359	0.987039	0.0341946	-0.216595	-0.765756	103	Ptges2,Agk,Fdps,Agpat4,Hadhb,Cyb5r3,Mlycd,Acsf2,Etfdh,Stard7,Decr1,Lipt2,Idi1,Ehhadh,Amacr,Prelid3b,Osbpl1a,Acaca,Cyp27a1,Pgs1,Cpt2,Acacb,Mgst3,Crot,Lias,Pisd,Acsl1,Acot13,Lipt1,Fasn,Oxsm,Echdc1,Eci1,Acad10,Mcat,Lactb,H2-Ke6,Acad11,Acadsb,Dhrs1	~	Met_Iron_homeostasis_genes	0.0644491	0.988162	0.257206	0.808487	1.46529	4	Slc25a37,Fam210b,Slc25a28
Met_Lys_genes	0.696056	0.987039	0.0697793	0.313362	0.804763	13	Etfa,Hadh,Gcdh,Echs1,Etfb,Dlst,Aldh7a1	~	Met_Lipid_genes	0.145383	0.988162	0.161979	-0.295246	-1.19432	99	Ptges2,Agpat4,Agk,Etfdh,Mgst3,Fdps,Cyb5r3,Lipt2,Prdx6,Decr1,Stard7,Lias,Mlycd,Hadhb,Crot,Acsf2,Eci1,Crls1,Triap1,Dbi,Echs1,Hint2,Pgs1,Pisd,Tamm41,Acacb,Lipt1,Lypla1,Amacr,H2-Ke6,Cpt2,Mcee,Echdc1,Oxsm,Acaca,Lactb,Hsd17b4,Acads,Acad11,Ehhadh,Slc25a1,Prelid1,Cyp27a1
Met_Molybdenum_Cofactor_syn	0.549533	0.987039	0.0707899	-0.599519	-0.96287	3	Suox	~	Met_Metals_n_CoFactors_genes	0.648374	0.988162	0.0667426	0.231278	0.912952	100	Abcb7,mt-Co1,Sdhc,Slc25a37,Ndufs8,Fam210b,Cox10,Coq7,Cyb5b,Slc25a51,Grpel2,Cpt1a,Ndufs2,Aco2,Fdx1,Coq5,Glrx2,Ndufs1,Isca2
Met_Pro_genes	0.516364	0.987039	0.0725352	-0.581932	-1.00169	4	Oat,Aldh18a1	~	Met_Pro_genes	0.573099	0.988162	0.0707899	-0.573136	-0.955498	3	Oat,Aldh18a1
Met_Ser_genes	0.533186	0.987039	0.0810802	0.505857	0.933006	4	Sfxn1,Sdsl,Sfxn3,Shmt2	~	Met_Ser_genes	0.830266	0.988162	0.0552496	0.423283	0.701028	3	Sfxn1,Sfxn3
Met_T2_FAO_syn_genes	0.951338	0.987039	0.057006	0.240335	0.537559	8	Mecr,Ndufab1,Acsf3	~	Met_T2_FAO_syn_genes	0.935223	0.988162	0.0492918	0.256367	0.574496	8	Mecr,Ndufab1,Mcat,Acsf3,Cbr4,Acaca,Oxsm,H2-Ke6
Met_TCA_associated_genes	0.915909	0.987039	0.0555947	0.243517	0.615623	12	Mpc2,Slc25a11,Mpc1,D2hgdh,Fahd1	~	Met_TCA_associated_genes	0.407921	0.988162	0.0897105	-0.424771	-1.05417	12	Mpc1,Sfxn5,Acly,Abhd11
Met_Urea_Cycle_genes	0.730841	0.987039	0.057006	-0.516457	-0.829465	3	Slc25a13,Slc25a15,Car5b	~	Met_Vit_A_genes	0.800384	0.988162	0.0540088	-0.395897	-0.720407	4	Bco2
Met_Vit_A_genes	0.852252	0.987039	0.048215	-0.378201	-0.690675	5	Bco2,Rdh14,Rdh13	~	Met_Vit_B12_genes	0.756646	0.988162	0.0596037	0.478807	0.792986	3	Mmadhc,Mmab
Met_Vit_B12_genes	0.567452	0.987039	0.0760837	0.539545	0.920667	3	Mmab,Mmadhc	~	Met_Vit_B2_genes	0.167689	0.988162	0.153159	0.778373	1.28912	3	Rfk,Slc25a32
Met_Vit_Choline_n_betaine_genes	0.57047	0.987039	0.0780892	0.437288	0.877814	5	Etfa,Etfb,Aldh7a1	~	Met_Vit_Folate_and_1C_genes	0.996024	1	0.0455878	0.172465	0.465127	16	Mtfmt,Slc25a32,Mthfd2,Sfxn1,Mthfs
Met_Vit_Folate_and_1C_genes	0.958403	0.987039	0.0391956	-0.226294	-0.58341	19	Qdpr,Slc25a32,Shmt2,Aldh1l1,Mthfsl,Slc25a38,Amt,Sfxn3	~	Met_Vit_biotin_utilizing_genes	0.775432	0.988162	0.0554793	-0.407773	-0.742017	4	Acacb,Acaca
Met_Vit_biotin_utilizing_genes	0.903636	0.987039	0.0459538	-0.357073	-0.614637	4	Acaca,Acacb	~	Met_Vitamins	0.446894	0.988162	0.0852885	0.309593	1.0215	39	Rfk,Etfa,Txn2,Fdx1,Glrx2,Mtfmt,Mmadhc,Slc25a32,Etfb,Mmab,Mthfd2,Sfxn1,Pcca,Mthfs,Fdxr
Met_electron_carriers_genes	0.726795	0.987039	0.0542316	-0.344055	-0.805495	13	Sqor,Gpd2,Etfdh,Dhodh	~	Met_gluconeogensis_genes	0.356164	0.988162	0.0968878	-0.526742	-1.11768	7	Slc25a10,Mpc1
Met_lipoate_insertion_genes	0.763636	0.987039	0.053677	-0.464495	-0.799544	4	Lipt2,Lias,Lipt1	~	Met_phospholipid_genes	0.0147228	0.42328	0.38073	-0.577255	-1.61488	19	Agpat4,Agk,Prdx6,Stard7,Triap1,Pgs1,Pisd,Tamm41
Met_tetrahydrobiopterin_syn_genes	0.927195	0.987039	0.0522693	0.346271	0.590869	3	Pcbd2,Spr	~	Mito_All_genes	0.912281	0.988162	0.0487011	-0.197759	-0.770758	83	Bok,Bcl2a1d,Bik,Atp5l,Armcx1,Ifi27,Park7,Stx17,Nbr1,Atp5k,Tomm7,Mtx2,Tomm20,Parl,Miga2,Spire1,Cycs,Bcl2,Opa1,Bcl2l11,Aifm1,Casp8
Mito_MICOS_complex	0.845045	0.987039	0.0486034	-0.38618	-0.705245	5	Apoo,Chchd6	~	Mito_Organelle_contact_genes	0.931373	0.988162	0.048022	-0.242351	-0.591214	11	Stx17,Miga2,Spire1,Mfn1
Mito_cristae_genes	0.576642	0.987039	0.0819779	0.402061	0.899291	8	Immt,Atp5l,Atp5k,Chchd3	~	Mito_intraMito_membrane_interactions_genes	0.870445	0.988162	0.0525899	0.292711	0.65594	8	Slc25a46,Mtx3,Dnajc11,Atad3a,Chchd3
Mito_trafficking_genes	0.637387	0.987039	0.0727141	0.412716	0.855816	6	Armcx3,Armc10	~	OxPhos_All_genes	0.00484144	0.278383	0.407018	0.35554	1.51049	151	mt-Nd1,Uqcrh,mt-Nd4,Cox4i1,mt-Nd2,Cox7a2l,mt-Nd3,mt-Co1,Cox6a1,Sdhc,Cox6a2,Atp5b,Ndufs8,Cox10,Uqcrq,Ndufa7,Ecsit,Cox20,Cmc1,Ndufa6,Ndufs2,Surf1,Dmac1,Ttc19,Cox7b,Ndufa3,Uqcrc2,Ndufa2,Ndufs1,mt-Nd5,Dmac2,Ndufa12,Cox14,Cep89,Ndufb7,mt-Co2,Cox8a,Smim20,Ndufa13,Cox16,Ndufaf3,Ndufs5,Higd2a,Coa6,Ndufa9,Sdhaf1
Pro_Proteases_genes	0.936842	0.987039	0.0614364	0.21312	0.667898	29	Immp1l,Htra2,Atad1,Lap3,Ide,Oma1,Pitrm1,Pmpca,Yme1l1,Mipep,Pmpcb,Immp2l	~	Pro_chaperones_genes	0.592445	0.988162	0.0701132	0.332487	0.896696	16	Hspe1,Hspd1
Pro_homeostasis_genes	0.753799	0.987039	0.0795565	0.237714	0.853565	52	Hspe1,Immp1l,Hspd1,Htra2,Timm10b,Atad1,Lap3,Stoml2,Ide,Phb,Mul1,Oma1,Pitrm1,Pmpca,Dnlz,Yme1l1,Mipep	~	Pro_import_motor_genes	0.879418	0.988162	0.0533478	0.310196	0.630105	6	Grpel2,Dnajc19,Dnajc15,Pam16
SAM_genes	0.970021	0.987039	0.0501934	0.305763	0.521747	3	Samm50,Mtx1	~	SMT_ABC_transporters_genes	0.185031	0.988162	0.146416	0.630131	1.27999	6	Abcb7,Abcd3,Abcb6
SMT_ABC_transporters_genes	0.896057	0.987039	0.045679	-0.326148	-0.632681	6	Abcb10,Abcb6,Abcd1	~	SMT_SLC25A_genes	0.679359	0.988162	0.0637845	0.258803	0.853917	39	Ucp2,Slc25a25,Slc25a37,Slc25a51,Slc25a46,Slc25a5,Slc25a32
SMT_SLC25A_genes	0.806268	0.987039	0.0727141	0.239333	0.805148	40	Ucp2,Slc25a51,Slc25a5,Slc25a12,Slc25a39,Slc25a37,Slc25a25,Slc25a11	~	SMT_all_genes	0.745455	0.988162	0.0597318	-0.229909	-0.85794	68	Slc25a3,Slc25a10,Mpc1,Vdac2,Ccdc51,Romo1,Sfxn5,Stard7,Slc25a30,Abcb10,Slc25a4,Mrs2,Mcu,Slc8b1,Slc25a19
SMT_all_genes	0.805732	0.987039	0.0785029	0.219123	0.833131	71	Ucp2,Smdt1,Sfxn1,Slc25a51,Slc25a5,Mpc2,Abcb7,Slc25a12,Slc25a39,Vdac1,Slc25a37	~	SMT_sideroflexins_genes	0.671785	0.988162	0.062249	-0.45999	-0.837037	4	Sfxn5
SMT_sideroflexins_genes	0.682327	0.987039	0.0689567	0.398419	0.799787	5	Sfxn1,Sfxn2	~	Sig_All_genes	0.606178	0.988162	0.0675189	-0.285798	-0.924447	35	Macrod1,Slc25a3,Ifi27,Slc25a4,Mrs2,Mcu,C1qbp,Slc8b1,Mcrip2,Slc25a24,Pptc7
Sig_All_genes	0.760684	0.987039	0.0756946	0.249815	0.840413	40	Smdt1,Bloc1s1,Pink1,Ppif,Slc25a5,Slc25a12,Vdac1,Fundc2,Slc25a25,Sirt3,Mul1	~	Sig_Ca_EF_hands_genes	0.536437	0.988162	0.0760837	0.416862	0.934151	8	Slc25a25,Micu1,Slc25a12
Sig_Ca_EF_hands_genes	0.900901	0.987039	0.045679	-0.288726	-0.646624	11	Slc25a24	~	Sig_Ca_Homeostasis_genes	0.623016	0.988162	0.0675189	0.310088	0.877638	19	Slc25a25,Smdt1,Micu1,Ppif,Slc25a5,Vdac1
Sig_Ca_Homeostasis_genes	0.611399	0.987039	0.0822055	0.30314	0.871414	22	Smdt1,Ppif,Slc25a5,Slc25a12,Vdac1,Slc25a25	~	Sig_Ca_MPTP_genes	0.470103	0.988162	0.0840746	0.531027	1.0297	5	Ppif,Slc25a5,Vdac1
Sig_Ca_cycle_genes	0.7343	0.987039	0.0691198	0.335687	0.776053	9	Smdt1,Micu1,Micu3	~	Sig_Ca_uniporter_genes	0.544699	0.988162	0.0766747	0.47164	0.958047	6	Smdt1,Micu1
Sig_Immune_genes	0.719027	0.987039	0.0658312	0.421529	0.77747	4	Mavs,Nlrx1,Ifi27,C1qbp	~	Sig_cAMP_PKA_genes	0.910331	0.988162	0.048799	-0.359247	-0.598916	3	Prkaca,Akap10,Akap1
Sig_cAMP_PKA_genes	0.873662	0.987039	0.0550211	0.386805	0.660035	3	Akap10,Akap1,Prkaca	~	TIM_combined_genes	0.732283	0.988162	0.0593488	-0.299687	-0.803072	15	Agk,Romo1,Timm44
Transcription_genes	0.914842	0.987039	0.0588438	0.272102	0.608611	8	Mterf1a,Tfb2m,Mrpl12,Top1mt	~	fMet_processing_genes	0.883041	0.988162	0.0501934	-0.379029	-0.631895	3	Metap1d
fMet_processing_genes	0.906542	0.987039	0.04707	-0.390953	-0.627898	3	Metap1d	~	mtDNA_maintenance_genes	0.233333	0.988162	0.124434	-0.389806	-1.18749	27	Polg2,Poldip2,Primpol,Polrmt,Twnk,Mterf1b,Mutyh,Ung,Rnaseh1,Ppa2,Tfam,Polg,Lig3,Mettl4,Apex1
mtDNA_maintenance_genes	0.944089	0.987039	0.0380056	-0.217271	-0.624704	30	Ung,Polrmt,Polg2,Ogg1,Polg,Ppa2,Poldip2	~	mtDNA_nucleoid_genes	0.126	0.988162	0.176694	-0.581491	-1.35965	10	Polg2,Poldip2,Polrmt,Twnk,Mterf1b
mtDNA_nucleoid_genes	0.917117	0.987039	0.0448645	-0.276056	-0.618247	11	Polrmt,Polg2,Polg,Poldip2,Tfam,Mterf1b	~	mtDNA_repair_n_modifcations_genes	0.293886	0.988162	0.10925	-0.514237	-1.1723	9	Primpol,Ung,Polg,Lig3,Mettl4,Apex1
mtDNA_repair_n_modifcations_genes	0.578292	0.987039	0.0658312	-0.430322	-0.94053	10	Ung,Ogg1,Polg	~	mtDNA_replication_genes	0.579256	0.988162	0.0704501	-0.348577	-0.916328	14	Polg2,Polrmt,Twnk,Rnaseh1,Tfam,Polg,Lig3
mtDNA_replication_genes	0.760757	0.987039	0.0513223	-0.328649	-0.783497	14	Polrmt,Polg2,Polg	~	mtDNA_stability_n_decay_genes	0.552147	0.988162	0.0751182	0.586414	0.9712	3	Endog,Mgme1,Exog
mtDNA_stability_n_decay_genes	0.884368	0.987039	0.0544556	0.378354	0.645615	3	Exog,Mgme1	~	mtRNA_granules_genes	0.893204	0.988162	0.0494905	-0.234004	-0.701294	25	Mrps7,Ddx28,Pus1,Mrm1,Fastkd1,Trub2
mtRNA_granules_genes	0.610256	0.987039	0.0817516	0.294552	0.902942	26	Rmnd1,Fastkd1,Mrps9,Tfb1m,Rpusd3,Mrpl47,Dhx30,Hsd17b10,Mrm2,Fastk	~	mtRNA_metabolism_genes	0.316327	0.988162	0.10673	-0.290168	-1.08111	69	Fastkd3,Mettl17,Yrdc,Mettl15,Trmt1,Cdk5rap1,Pde12,Slirp,Mrps7,Ddx28,Pus1,Mrm1,Polrmt,Mterf1b,Fastkd1,Trub2
mtRNA_ploycistronic_processing_genes	0.884685	0.987039	0.0465084	-0.296994	-0.66514	11	Fastkd3,Ybey,Trmt10c,Fastkd2,Ptcd2	~	mtRNA_stability_n_decay_genes	0.51503	0.988162	0.0776799	-0.358451	-0.967696	16	Fastkd3,Pde12,Slirp
mtRNA_stability_n_decay_genes	0.936772	0.987039	0.0402478	-0.260174	-0.644732	16	Pde12,Fastkd3	~	mt_mRNA_modifications_genes	0.545106	0.988162	0.0725352	-0.526079	-0.957298	4	Pde12,Angel2,Mtpap
mt_mRNA_modifications_genes	0.745455	0.987039	0.054794	-0.471538	-0.811668	4	Pde12	~	mt_rRNA_modifications_genes	0.440882	0.988162	0.0860347	-0.376583	-1.01665	16	Mettl17,Mettl15,Mrm1,Trub2,Mettl5,Trmt2b
mt_rRNA_modifications_genes	0.959732	0.987039	0.0395172	-0.226623	-0.564743	17	Mettl17,Mrm3,Mettl15,Rcc1l	~	mt_tRNA_modifications_genes	0.353414	0.988162	0.0988903	-0.386335	-1.08077	19	Yrdc,Trmt1,Cdk5rap1,Pus1
mt_tRNA_modifications_genes	0.668852	0.987039	0.0550211	-0.325437	-0.864473	21	Yrdc,Nsun2,Trmt1	~
Met_GABA_genes	0.986726	0.989914	0.0509083	0.259103	0.477891	4	Akr7a5,Aldh9a1	~	Met_FeS_cluster_syn_genes	0.740741	0.988162	0.0609039	0.27651	0.799852	22	Abcb7,Grpel2,Fdx1,Isca2,Bola3,Cisd3,Fdxr,Cisd1
mtRNA_metabolism_genes	0.989914	0.989914	0.0308468	-0.181926	-0.61342	73	Yrdc,Pde12,Fastkd3,Nsun2,Trmt1,Polrmt,Mettl17,Mrm3,Ybey,Ptcd1,Mettl15,Ppa2,Rcc1l,Thg1l,Mrps7,Slirp,Trmt10c,Trub2,Fastkd2,Tfam	~	mtRNA_ploycistronic_processing_genes	0.5	0.988162	0.0791317	-0.420363	-0.982898	10	Fastkd3
OxPhos_C4_genes	2.25518548019391e-09	1.30800757851247e-07	0.774939	0.713471	2.50854	47	Cox4i1,Cox6a1,Cox6a2,Cox7a2l,Cox10,Cep89,mt-Co1,Cox20,Cox7c,Smim20,Pet100,Cox14,Surf1,Cmc1,Cox17,Cox8a,Cox7b,Cox5b,Cox19,Cox6b1,Cox7a2,Coa6	~	OxPhos_C5_genes	0.0722892	0.988162	0.237794	-0.504641	-1.41174	19	Atp5g2,Atp5l,Atp5j,Atp5e,Atp5k,Atp5c1,Atp5g3,Atp5g1,mt-Atp6
OxPhos_All_genes	2.0275127573119e-18	2.35191479848181e-16	1.10534	0.620154	2.59942	154	Uqcrh,Cox4i1,Ndufa3,Cox6a1,Ndufa13,Ndufa7,Cox6a2,Cox7a2l,Sdhc,Ndufs5,mt-Nd3,Cox10,Cep89,mt-Co1,Ndufa12,Ndufa2,Ndufc1,Ndufb4,Dmac1,Cox20,Ndufa11,Cox7c,Smim20,Ndufs8,Ndufaf7,Pet100,Ndufs2,Cox14,Surf1,mt-Nd1,Cmc1,mt-Nd4,Cox17,Uqcrq,Ndufaf2,Cox8a,Atp5l,Cox7b,Cox5b,Atpif1,Ndufaf3,Atp5k,Ndufb6,Cox19,Ndufa6,Cox6b1,Cox7a2,Uqcc2,Ndufb7,Sdhaf1,Ndufb9,Cycs,Ndufb5,Coa6,Atp5e,mt-Nd5,mt-Nd2,Ndufb2,Ndufb11,Sdha…	~	OxPhos_C1_genes	0.000381935	0.0439226	0.498493	0.508956	1.86519	62	mt-Nd1,mt-Nd4,mt-Nd2,mt-Nd3,Ndufs8,Ndufa7,Ecsit,Ndufa6,Ndufs2,Dmac1,Ndufa3,Ndufa2,Ndufs1,mt-Nd5,Dmac2,Ndufa12,Ndufb7,Ndufa13,Ndufaf3,Ndufs5,Ndufa9,Ndufb6,Ndufaf2,Ndufb10,Ndufc1,Ndufaf1,Ndufa11
OxPhos_C1_genes	9.98296140146157e-09	3.86007840856514e-07	0.74774	0.652415	2.41524	63	Ndufa3,Ndufa13,Ndufa7,Ndufs5,mt-Nd3,Ndufa12,Ndufa2,Ndufc1,Ndufb4,Dmac1,Ndufa11,Ndufs8,Ndufaf7,Ndufs2,mt-Nd1,mt-Nd4,Ndufaf2,Ndufaf3,Ndufb6,Ndufa6,Ndufb7,Ndufb9,Ndufb5,mt-Nd5,mt-Nd2,Ndufb2,Ndufb11,Ndufa1,Ndufb8,Ecsit,Lyrm2,Ndufb10,Ndufs1,Ndufs4,Ndufa9,Ndufaf6,Ndufab1,Tmem126b,Ndufa5,Tmem186,Ndufs3,Ndufv2,Ndufaf8	~	OxPhos_C2_genes	0.903543	0.988162	0.0495902	-0.277816	-0.611752	8	Sdhaf3,Sdhaf4
Table S9
Mouse gene set enrichment analysis (GSEA) comparing early versus late stages within each cell type using results from Supplementary Table S8. Each tab presents results for an individual cell type. FDR and NES are defined as in Table S4. Abbreviations are consistent with Table S4.

## Sheet: Dendritic
Early									Late
pathway	pval	padj	log2err	ES	NES	size	leadingEdge	~	pathway	pval	padj	log2err	ES	NES	size	leadingEdge
MIA40_genes	0.817097	0.918442	0.0546808	0.426431	0.711248	3	Gfer,Chchd4	~	MIA40_genes	0.438628	0.907982	0.0806388	-0.638039	-1.04673	3	Gfer,Chchd4
Met_AA_genes	0.389744	0.719058	0.107972	0.27361	1.04887	74	Kmo,Gcsh,Pycr2,Hsd17b10,Chdh,Sfxn1,Ldhb,Bcat2,Acat1,Got2,Slc25a38,Slc25a12,Etfa,Akr7a5,Gcdh	~	Met_AA_genes	0.35	0.907982	0.116739	0.277046	1.05007	71	Glud1,Kmo,Comt,Pycr2,Sfxn3,Etfb,Slc25a12,Car5b,Hadha,Bcat2,Bckdha,Ivd,Etfa,Hsd17b10,Slc25a38,Aldh6a1,Abat,Slc25a15,Acaa2,Sfxn1,Bckdhb,Slc25a44,Gcsh,Got2
Met_All_genes	3.58458965749569e-06	0.000104849	0.627257	0.338115	1.6146	402	Kmo,Alas2,Gpx1,Scp2,Tspo,Fh1,Prdx5,Cox17,Prelid1,Acadl,Ech1,Acaa1a,Sdhb,Gcsh,Mpc1,Fth1,Grpel1,Pycr2,Hsd17b10,Prdx6,Chdh,Sirt3,Cycs,Naxe,Ndufs8,Cyc1,Lyrm4,Sfxn1,Mdh2,Me2,Ldhb,Ndufv1,Fxn,Suclg1,H2-Ke6,Mrps36,Idh3g,Aldh2,Ndufs7,Nfu1,Dcxr,Eci1,Mgst3,Ndufs2,Bcat2,Mpc2,Acat1,Ndufab1,Got2,Pgs1,Idh2,Ndufv2,Sdhc,Sdhd,Prdx2,Ethe1,Slc25a38,Lactb,Pdha1,Pcbd2,Idh3a,Acadm,Nme4,Prelid3b,Slc25a19,Slc25a5,Glrx2,C…	~	Met_All_genes	0.833333	0.951529	0.0847985	0.18882	0.901195	393	Gpx1,Glud1,Oxct1,Slc25a24,Kmo,Prdx5,Me2,Comt,Dna2,Acadm,Scp2,Cox10,Fh1,Cpt1a,Idh3g,Prelid1,Cs,Aldh2,Acly,Suclg1,Etfbkmt,Crat,Ndufs2,Mmadhc,Sdhc,Acads,Pycr2,Sqor,Mpst,Sfxn3,Cyb5b,Alas2,Etfb,Mgst1,Acaa1a,Lactb,Abcb10,Mthfd2,Slc25a12,Car5b,Prelid3b,Ethe1,Tk2,Crot,Hsd17b4,Tspo,Sptlc2,Slc25a32,Acot7,Pdha1,Coq8b,Hadha,Sdhd,Coq9,Ndufv1,Them4,Slc25a5,Qdpr,Coasy,Bcat2,Cisd3,Pisd,Sdha,Cox19,Bckdha,Crls1,Iv…
Met_BCAA_DeHyd_complex_genes	0.782609	0.897698	0.0543434	-0.387995	-0.752757	6	Bckdhb,Ppm1k	~	Met_BCAA_DeHyd_complex_genes	0.145882	0.907982	0.17822	0.657907	1.35016	6	Bckdha,Bckdhb,Dbt,Bckdk
Met_BCAA_genes	0.771765	0.897698	0.0653834	0.261091	0.784955	25	Hsd17b10,Bcat2,Acat1,Etfa,Etfb,Slc25a44,Hmgcl,Echs1,Bckdha,Bckdk	~	Met_BCAA_genes	0.539863	0.907982	0.0819779	0.304762	0.941661	25	Etfb,Hadha,Bcat2,Bckdha,Ivd,Etfa,Hsd17b10,Aldh6a1,Bckdhb,Slc25a44,Dbt,Bckdk
Met_Cardiolipin_syn_genes	0.599099	0.830843	0.0758887	0.352336	0.908978	13	Prelid1,Pgs1,Tamm41,Agpat5,Agpat4,Triap1	~	Met_Cardiolipin_syn_genes	0.941176	0.976534	0.0431902	-0.243993	-0.604108	13	Taz,Pnpla8,Plscr3,Gpam
Met_Carnitine_syn_n_transport_genes	0.442424	0.739481	0.0862866	-0.598854	-1.05318	4	Cpt1a,Cpt1c	~	Met_Carnitine_syn_n_transport_genes	0.856894	0.951529	0.0465084	-0.381111	-0.678081	4	Slc25a20
Met_Catechol_genes	0.0364569	0.213273	0.321776	-0.860828	-1.4258	3	Maob,Maoa	~	Met_Catechol_genes	0.871841	0.95155	0.0472587	-0.424647	-0.696654	3	Maoa,Maob
Met_Cholesterol_bile_steroid_syn_genes	0.0146097	0.100549	0.38073	0.6703	1.63374	11	Scp2,Tspo,Hsd17b10,H2-Ke6,Dhrs1	~	Met_Cholesterol_bile_steroid_syn_genes	0.199647	0.907982	0.128143	-0.529313	-1.26094	11	Fdxr,Osbpl1a,Cyp27a1,Fdx1,Hint2
Met_CoEnzymeA_genes	0.398422	0.719058	0.0908241	0.591954	1.08694	4	Pank2,Nudt19,Coasy	~	Met_CoEnzymeA_genes	0.440559	0.907982	0.0946646	0.564425	1.04685	4	Coasy,Pank2,Nudt19
Met_CoEnzymeQ_genes	0.304054	0.630517	0.115734	0.432299	1.11527	13	Coq10b,Coq2,Coq4,Coq8b,Coq9,Coq10a,Coq7,Coq6	~	Met_CoEnzymeQ_genes	0.519274	0.907982	0.0838361	0.370117	0.958485	13	Coq8b,Coq9,Coq10b,Coq10a,Coq4,Coq6,Coq3,Coq5
Met_Copper_genes	0.118026	0.41732	0.190023	0.665457	1.41322	7	Cox17,Cox19,Sco2	~	Met_Copper_genes	0.792115	0.951529	0.0513223	-0.360539	-0.749527	7	Slc25a3,Chchd7
Met_Detox_ROS_n_glutathione_genes	0.296729	0.630517	0.119888	0.371989	1.13848	26	Gpx1,Prdx5,Prdx6,Prdx2,Glrx2,Gsr,Gpx4,Mgst1	~	Met_Detox_ROS_n_glutathione_genes	0.205607	0.907982	0.147331	0.391	1.2081	26	Gpx1,Prdx5,Mgst1,Gsr,Prdx3,Oxr1,Cat,Txnrd1,Txnrd2,Aifm2,Msrb2
Met_Detox_Xenobiotic_genes	0.350719	0.696988	0.0928481	-0.418973	-1.09605	17	Maob,Maoa,Cyb5r3,Ephx2,Abhd10	~	Met_Detox_Xenobiotic_genes	0.339655	0.907982	0.0922597	-0.411181	-1.09651	17	Ephx2,Gstz1,Abhd10,Maoa,Maob,Cyb5r3,Bphl
Met_Detox_genes	0.466667	0.751379	0.0946646	0.290729	0.996609	44	Gpx1,Prdx5,Prdx6,Aldh2,Prdx2,Glrx2,Gstk1,Mpst,Akr7a5,Aldh1b1,Gsr,Gpx4,Cyb5b,Cbr3,Mgst1	~	Met_Detox_genes	0.456938	0.907982	0.0940503	0.285822	0.997667	44	Gpx1,Prdx5,Aldh2,Mpst,Cyb5b,Mgst1
Met_Detox_selenoproteins_genes	0.405622	0.719058	0.0908241	0.548466	1.06317	5	Gpx1,Gpx4	~	Met_Detox_selenoproteins_genes	0.181818	0.907982	0.157403	0.679057	1.33211	5	Gpx1,Txnrd1,Txnrd2,Selenoo
Met_FAO_genes	0.63835	0.834642	0.0764767	0.268154	0.879898	35	Acadl,Hsd17b10,Eci1,Acat1,Acadm,Etfa,Acsf2,Etfb,Acsl1,Decr1,Echs1	~	Met_FAO_genes	0.210784	0.907982	0.149208	0.36281	1.19346	35	Acadm,Cpt1a,Crat,Acads,Etfb,Crot,Hadha,Etfa,Hsd17b10,Acot11,Acaa2,Decr1,Amacr,Pccb,Eci1,Acss1
Met_FS_containing_proteins_genes	0.0055076	0.0460278	0.407018	0.555853	1.75335	29	Sdhb,Ndufs8,Ndufv1,Ndufs7,Nfu1,Ndufs2,Ndufv2,Glrx2,Isca1,Dna2,Cisd3,Cisd1,Uqcrfs1,Isca2	~	Met_FS_containing_proteins_genes	0.353846	0.907982	0.0894367	-0.355282	-1.07954	28	Iscu,Fdx1,Isca2,Uqcrfs1,Etfdh,Bola3,Nthl1,Glrx5,Bola1
Met_FeS_cluster_syn_genes	0.0623557	0.291824	0.276501	0.508149	1.49676	22	Grpel1,Lyrm4,Fxn,Nfu1,Ndufab1,Isca1,Cisd3,Cisd1,Isca2	~	Met_FeS_cluster_syn_genes	0.0808436	0.907982	0.208955	-0.51742	-1.43977	21	Iscu,Fdxr,Fdx1,Isca2,Grpel2,Bola3,Glrx5,Bola1,Hscb,Hspa9
Met_GABA_genes	0.773176	0.897698	0.0568864	0.395131	0.725536	4	Akr7a5,Glud1	~	Met_GABA_genes	0.16317	0.907982	0.166934	0.733358	1.36017	4	Glud1,Abat
Met_Glu_genes	0.851931	0.931551	0.0562941	0.314372	0.667624	7	Got2,Slc25a12,Glud1,Nat8l	~	Met_Glu_genes	0.122353	0.907982	0.195789	0.6737	1.38257	6	Glud1,Slc25a12,Got2,Gls
Met_Gly_genes	0.405286	0.719058	0.0962406	0.40663	1.02767	12	Gcsh,Chdh,Slc25a38,Etfa,Gcat,Etfb	~	Met_Gly_genes	0.568662	0.907982	0.0661326	-0.373078	-0.917705	12	Amt,Sardh,Etfdh
Met_Glyoxlate_genes	0.35743	0.696988	0.0982123	0.573156	1.11104	5	Ldhb,Got2,Grhpr	~	Met_Glyoxlate_genes	0.406632	0.907982	0.0828962	-0.603398	-1.07358	4	Grhpr,Ldhb
Met_Heme_containing_proteins_genes	0.0579399	0.284811	0.276501	0.716692	1.52202	7	Cycs,Cyc1,Sdhc,Sdhd,Cyb5b,mt-Co1	~	Met_Heme_containing_proteins_genes	0.509009	0.907982	0.0845557	0.44945	0.973176	7	Sdhc,Cyb5b,Sdhd
Met_Heme_syn_n_processing_genes	0.534676	0.812429	0.0815265	0.345505	0.931626	15	Alas2,Slc25a38,Ppox,Cpox,Cox10	~	Met_Heme_syn_n_processing_genes	0.567944	0.907982	0.0656814	-0.358311	-0.924684	15	Fdxr,Fdx1,Hccs,Fabp1
Met_Iron_homeostasis_genes	0.568047	0.830769	0.0718276	0.504486	0.926332	4	Fth1,Slc25a28	~	Met_Iron_homeostasis_genes	0.944056	0.976534	0.0553643	0.287517	0.533264	4	Slc25a37,Fth1,Slc25a28
Met_Lipid_genes	0.0584227	0.284811	0.321776	0.319401	1.31031	107	Scp2,Tspo,Prelid1,Acadl,Ech1,Acaa1a,Gcsh,Hsd17b10,Prdx6,H2-Ke6,Eci1,Mgst3,Acat1,Ndufab1,Pgs1,Lactb,Acadm,Prelid3b,Ptges2,Etfa,Acot7,Mecr,Tamm41,Acsf2,Sptlc2,Acot13	~	Met_Lipid_genes	0.484615	0.907982	0.0673624	-0.253535	-0.984111	107	Taz,Fdxr,Stard7,Slc25a20,Ephx2,Osbpl1a,Acacb,Oxsm,Lipt1,Chpt1,Cyp27a1,Fdx1,Hint2,Acsf3,Mecr,Idi1,Fabp1,Pnpla8,Sphk2,Cyb5r3,Etfdh
Met_Lys_genes	0.905405	0.938579	0.0557104	0.253737	0.654606	13	Acat1,Etfa,Gcdh,Dlst,Etfb,Echs1	~	Met_Lys_genes	0.636364	0.907982	0.0613026	-0.352919	-0.873802	13	Slc25a29,Etfdh
Met_Mal_Asp_shuttle_genes	0.137421	0.424947	0.173748	0.679526	1.3862	6	Mdh2,Got2,Slc25a12,Slc25a11	~	Met_Mal_Asp_shuttle_genes	0.816471	0.951529	0.0626618	0.348671	0.715544	6	Slc25a12,Got2,Mdh2
Met_Metals_n_CoFactors_genes	3.46748238020583e-05	0.000450773	0.557332	0.462384	1.89053	106	Kmo,Alas2,Cox17,Sdhb,Fth1,Grpel1,Sirt3,Cycs,Naxe,Ndufs8,Cyc1,Lyrm4,Ndufv1,Fxn,Ndufs7,Nfu1,Ndufs2,Ndufab1,Ndufv2,Sdhc,Sdhd,Slc25a38,Pcbd2,Glrx2,Coq10b,Cox19,Isca1,Dna2,Pank2,Cisd3,Cisd1,Uqcrfs1,Sco2,Ppox,Qdpr,Cpox,Cyb5b,Isca2,Coq2,Nudt19,Coq4,Slc25a28,Coq8b,Cox10,Coq9,Coq10a,Coasy,Kyat3,Coq7	~	Met_Metals_n_CoFactors_genes	0.894246	0.959878	0.0392759	-0.201386	-0.779392	105	Iscu,Fdxr,Slc25a20,Spr,Cyp27a1,Fdx1,Coq8a,Hccs,Isca2,Slc25a3,Fabp1,Grpel2,Uqcrfs1,Etfdh,Sirt5,Nudt13,Bola3,Nthl1,Cycs,Glrx5,Bola1,Chchd7,Pdss1,Fam210b
Met_Molybdenum_Cofactor_syn	0.42485	0.730991	0.0880945	-0.640367	-1.06065	3	Suox	~	Met_Molybdenum_Cofactor_syn	0.678571	0.923407	0.0691198	0.486121	0.827346	3	Mocs1,Abcb7,Suox
Met_NAD_genes	0.0947137	0.375904	0.216543	0.568392	1.43649	12	Kmo,Sirt3,Naxe	~	Met_NAD_genes	0.686636	0.923407	0.0701132	0.341472	0.85547	12	Kmo,Sirt3,Nadk2,Slc25a51
Met_Nucleotide_genes	0.135266	0.424947	0.188204	0.406927	1.28968	31	Suclg1,Nme4,Slc25a5,Hint1,Dut,Sucla2,Slc25a24,Slc25a23,Nudt5,Dguok,Nudt9,Gatm,Ppa2,Nudt2,Slc25a4	~	Met_Nucleotide_genes	0.188908	0.907982	0.130777	-0.406453	-1.24672	30	Slc25a33,Ak2,Slc25a4,Gatm,Slc25a25,Paics,Ppa2,Guk1
Met_Pro_genes	0.546185	0.818532	0.0747385	0.484113	0.93843	5	Pycr2,Aldh18a1	~	Met_Pro_genes	0.624709	0.907982	0.0755015	0.462202	0.857256	4	Pycr2,Aldh18a1
Met_Q_linked_rxns_genes	0.901961	0.938579	0.0543434	0.267661	0.633052	10	Chdh,Etfa,Etfb	~	Met_Q_linked_rxns_genes	0.312785	0.907982	0.114751	0.463425	1.10517	10	Etfbkmt,Sqor,Etfb,Etfa
Met_Ser_genes	0.419483	0.730991	0.0883594	0.652328	1.08802	3	Sfxn1,Shmt2	~	Met_Ser_genes	0.480186	0.907982	0.0897105	0.53385	0.990143	4	Sfxn3,Sfxn1,Sdsl
Met_Sulfur_genes	0.79386	0.901763	0.0606404	0.307969	0.750624	11	Got2,Ethe1,Mpst	~	Met_Sulfur_genes	0.0986239	0.907982	0.216543	0.561292	1.38931	11	Sqor,Mpst,Ethe1,Slc25a30,Got2,Msrb2
Met_T2_FAO_syn_genes	0.524444	0.807368	0.0822055	0.431399	0.947957	8	H2-Ke6,Ndufab1,Mecr	~	Met_T2_FAO_syn_genes	0.0513704	0.907982	0.321776	-0.696181	-1.51925	8	Oxsm,Acsf3,Mecr
Met_TCA_associated_genes	0.253333	0.630517	0.127505	0.447263	1.18135	14	Mpc1,Me2,Mpc2,Slc25a11	~	Met_TCA_associated_genes	0.799302	0.951529	0.0496901	-0.300175	-0.76004	14	Pcx,Mpc1,Sfxn5,Fahd1
Met_TCA_genes	0.000209256	0.00244829	0.518848	0.715246	2.02496	19	Fh1,Sdhb,Mdh2,Suclg1,Mrps36,Idh3g,Idh2,Sdhc,Sdhd,Idh3a,Sucla2,Dlst	~	Met_TCA_genes	0.02037	0.907982	0.352488	0.579381	1.65442	19	Fh1,Idh3g,Cs,Suclg1,Sdhc,Sdhd,Sdha,Sdhb,Mdh2
Met_Urea_Cycle_genes	0.595463	0.830843	0.0673624	-0.474056	-0.919727	6	Slc25a2,Nags,Slc25a15	~	Met_Urea_Cycle_genes	0.727273	0.927907	0.0678338	0.396991	0.778782	5	Car5b,Slc25a15
Met_Vit_A_genes	0.63253	0.834642	0.0673624	0.441654	0.856124	5	Dhrs4,Akr1b10,Rdh14	~	Met_Vit_A_genes	0.708551	0.927907	0.0552496	-0.473494	-0.84245	4	Dhrs4,Bco2
Met_Vit_B12_genes	0.593186	0.830843	0.0704501	-0.577597	-0.956682	3	Mmaa	~	Met_Vit_B12_genes	0.850446	0.951529	0.0582216	0.383981	0.653511	3	Mmadhc
Met_Vit_B2_genes	0.867735	0.938579	0.0522693	-0.414225	-0.686088	3	Flad1	~	Met_Vit_B2_genes	0.660714	0.920281	0.0704501	0.497319	0.846403	3	Slc25a32,Flad1
Met_Vit_Choline_n_betaine_genes	0.69556	0.864842	0.0652353	0.396825	0.809505	6	Chdh,Etfa,Etfb	~	Met_Vit_Choline_n_betaine_genes	0.729636	0.927907	0.0535669	-0.408791	-0.81284	6	Sardh,Etfdh
Met_Vit_Folate_and_1C_genes	0.77907	0.897698	0.0643583	0.266408	0.76525	20	Chdh,Sfxn1,Slc25a38,Qdpr,Slc25a32,Mthfs,Mthfd2	~	Met_Vit_Folate_and_1C_genes	0.582301	0.907982	0.0652353	-0.347048	-0.93842	19	Amt,Mtfmt,Sardh,Mthfsl
Met_Vit_biotin_utilizing_genes	0.295635	0.630517	0.10925	-0.640037	-1.17749	5	Acacb,Pcx,Pcca,Mccc1,Acaca	~	Met_Vit_biotin_utilizing_genes	0.0767888	0.907982	0.213928	-0.750728	-1.42029	5	Pcx,Acacb
Met_Vitamins	0.938725	0.949822	0.0579755	0.199182	0.688052	45	Chdh,Sfxn1,Slc25a38,Slc25a19,Glrx2,Etfa,Pnpo,Qdpr,Etfb,Mmadhc,Slc25a32,Mthfs,Dhrs4,Mthfd2	~	Met_Vitamins	0.208904	0.907982	0.122679	-0.357471	-1.18812	43	Fdxr,Pcx,Amt,Mtfmt,Acacb,Sardh,Mthfsl,Fdx1,Mmaa,Slc25a19,Etfdh
Met_carb_genes	0.00100233	0.00977268	0.45506	0.467821	1.72946	66	Fh1,Sdhb,Mpc1,Mdh2,Me2,Suclg1,Mrps36,Idh3g,Dcxr,Mpc2,Acat1,Got2,Idh2,Sdhc,Sdhd,Pdha1,Idh3a,Slc25a12,Slc25a11,Sucla2,Dlst,Pdp2,Rpia,Pdhb,Clybl	~	Met_carb_genes	0.391645	0.907982	0.10882	0.276913	1.01924	64	Oxct1,Me2,Fh1,Idh3g,Cs,Acly,Suclg1,Sdhc,Slc25a12,Pdha1,Sdhd,Sdha,Pdp2,Pdk2,Acod1,Sdhb,Acaa2,Pck2,Got2,Mdh2
Met_cytochromes_genes	0.121272	0.41732	0.179782	0.806019	1.34436	3	Cycs,Cyc1,Cyb5b	~	Met_cytochromes_genes	0.720982	0.927907	0.0661326	0.456294	0.776582	3	Cyb5b,Cyc1
Met_eicosanoid_genes	0.552684	0.818532	0.0736213	0.570978	0.952337	3	Mgst3,Ptges2	~	Met_eicosanoid_genes	0.15625	0.907982	0.166934	0.777411	1.3231	3	Zadh2,Ptges2,Mgst3
Met_electron_carriers_genes	0.247748	0.630517	0.130106	0.457898	1.18131	13	Chdh,Cycs,Cyc1,Etfa,Cyb5b,Etfb	~	Met_electron_carriers_genes	0.267574	0.907982	0.125033	0.446943	1.15744	13	Etfbkmt,Sqor,Cyb5b,Etfb,Etfa
Met_gluconeogensis_genes	0.295556	0.630517	0.116739	0.530439	1.16559	8	Mpc1,Mdh2,Mpc2,Slc25a11	~	Met_gluconeogensis_genes	0.13059	0.907982	0.16318	-0.621259	-1.35575	8	Pcx,Slc25a10,Mpc1
Met_itaconate_genes	0.401691	0.719058	0.0943564	0.527757	1.0766	6	Suclg1,Sucla2,Clybl	~	Met_itaconate_genes	0.585789	0.907982	0.0639272	-0.46891	-0.932381	6	Auh,Suclg2
Met_ketone_genes	0.635193	0.834642	0.0704501	0.399643	0.848713	7	Acat1,Hmgcl,Acaa2,Oxct1	~	Met_ketone_genes	0.427928	0.907982	0.0943564	0.485229	1.05065	7	Oxct1,Acaa2
Met_kynurenine_genes	0.10338	0.377982	0.195789	0.813199	1.35634	3	Kmo,Got2,Kyat3	~	Met_kynurenine_genes	0.149554	0.907982	0.170932	0.787561	1.34038	3	Kmo,Got2
Met_lipoate_insertion_genes	0.238659	0.630517	0.123257	0.683964	1.25589	4	Gcsh,Lipt2	~	Met_lipoate_insertion_genes	0.82199	0.951529	0.0484088	-0.410531	-0.730425	4	Lipt1
Met_phospholipid_genes	0.3	0.630517	0.11725	0.386019	1.12796	21	Prelid1,Prdx6,Pgs1,Lactb,Prelid3b,Tamm41,Sptlc2,Agpat5,Agpat4,Triap1	~	Met_phospholipid_genes	0.72935	0.927907	0.0542316	-0.293585	-0.81693	21	Stard7,Osbpl1a,Chpt1,Pnpla8,Sphk2
Met_propanoate_genes	0.611222	0.831547	0.0689567	-0.572205	-0.947752	3	Pccb,Pcca	~	Met_propanoate_genes	0.325893	0.907982	0.110565	0.679567	1.15658	3	Pccb,Pcca,Mcee
Met_pyruvate_genes	0.466667	0.751379	0.0886261	0.373942	0.987688	14	Mpc1,Mpc2,Pdha1,Pdp2,Pdhb	~	Met_pyruvate_genes	0.605585	0.907982	0.0626618	-0.351175	-0.88917	14	Pdk3,Pdk4,Mpc1,Pdhb,Pdp1
Met_tetrahydrobiopterin_syn_genes	0.914513	0.938579	0.0494905	0.36416	0.607384	3	Pcbd2,Qdpr	~	Met_tetrahydrobiopterin_syn_genes	0.615523	0.907982	0.0635008	-0.561267	-0.920785	3	Spr
Mito_All_genes	0.27882	0.630517	0.134273	0.278551	1.09484	90	Bcl2,Cycs,Rab24,Mtx1,Mtch2,Park7,Pink1,Tmem11,Immt,Armcx3,Samm50,Bcl2l11,Fundc1,Atp5k,Tomm7,Atp5l,Apoo,Arl2,Nipsnap1,Fis1,Bax,Bbc3,Tomm20,Chchd6,Nipsnap2,Snap29,Rmdn3,Vdac1,Fkbp8,Bad,Mul1,Ghitm	~	Mito_All_genes	0.384013	0.907982	0.0802023	-0.277415	-1.04408	89	Htra2,Tomm7,Chchd2,Fis1,Dnm1l,Atp5k,Myo19,Fundc2,Atp5l,Bok,Armcx1,Sphk2,Ghitm,Mtfr2,Apoo,Dnajc11,Miga1,Tomm20,Vps13d,Armcx3,Cycs
Mito_Central_Dogma_genes	1.64585152763899e-16	9.62823143668807e-15	1.04763	0.538184	2.41342	224	Mrpl42,Mrps15,Mrpl15,Mrpl52,Mrpl57,Mrpl18,Mrps18c,Mrpl36,Hsd17b10,Gadd45gip1,Aurkaip1,Mrpl58,Chchd1,Ung,Rbfa,Mrpl23,Mrps14,Mrpl28,Mrpl30,Tufm,Rexo2,Mrpl16,Mrps30,Mrpl2,Mrpl51,Mrpl34,Mrps36,Mrps16,Mrps35,Myg1,Mrpl17,Mrpl35,Mrps7,Ssbp1,Mrps28,Coa3,Mrps10,Mrpl39,Qtrt1,Mrps12,Mrpl21,Mrpl12,Mrpl33,Mrps5,Mrps18a,Ddx28,Mrpl54,Mettl17,Mrps21,Cox14,Mpv17l2,Mrpl4,Trit1,Mrpl48,Mrpl46,Mrpl37,Mrpl43,Mrps27,Me…	~	Mito_Central_Dogma_genes	0.580952	0.907982	0.096563	0.212511	0.956357	220	Rbfa,Gars,Dna2,Tufm,Mrpl58,Mrps12,Mrpl15,Mrps35,Coa3,Mrpl34,Mrps15,Mrpl30,Qrsl1,Mrpl42,Rexo2,Mrpl1,Kars,Mrrf,Qtrt1,Mrps9,Mrpl37,Chchd1,Mrpl51,Atad3a,Ddx28,Mrps18c,Mrpl18,Mrpl12,Timm21,Mtg2,Gatc,Pusl1,Pde12,Mrps28,Mrpl36,Lars2,Hsd17b10,Mrpl28,Mrpl35,Gadd45gip1,Mrpl3,Mrpl54,Mrpl57,Pnpt1,Vars2,Mettl17,Mettl8,Mrps31,Ptcd2,Tars2,Mtg1,Mrpl10,Tfb1m,Mrps25,Mrps30,Mpv17l2,Ung,Mrps17,Mtpap,Oxa1l,Yars2,Mto1…
Mito_Fission_genes	0.603604	0.830843	0.0643583	-0.359715	-0.90399	15	Spire1,Mtfr2	~	Mito_Fission_genes	0.519164	0.907982	0.0701132	-0.375254	-0.968408	15	Fis1,Dnm1l,Mtfr2,Mtfr1
Mito_Fusion_genes	0.702222	0.864842	0.0672065	0.363269	0.798248	8	Mtch2,Arl2	~	Mito_Fusion_genes	0.507901	0.907982	0.0847985	0.438302	0.973252	8	Mtch2,Opa1,Mfn2,Arl2
Mito_MICOS_complex	0.0963855	0.375904	0.204295	0.74784	1.44965	5	Immt,Apoo,Chchd6,Apool,Chchd3	~	Mito_MICOS_complex	0.839161	0.951529	0.0609039	0.337988	0.663036	5	Immt,Chchd3
Mito_Organelle_contact_genes	0.892336	0.938579	0.0466948	-0.278583	-0.657577	12	Spire1,Fundc2	~	Mito_Organelle_contact_genes	0.941901	0.976534	0.0425878	-0.236932	-0.582812	12	Fundc2,Vdac1,Spire1,Miga2,Mfn1
Mito_apoptosis_genes	0.951501	0.951501	0.0545681	0.193822	0.618845	30	Bcl2,Cycs,Bcl2l11,Bax,Bbc3,Bad,Ghitm	~	Mito_apoptosis_genes	0.812606	0.951529	0.04783	-0.240321	-0.735688	29	Htra2,Chchd2,Bok,Sphk2,Ghitm
Mito_autophagy_genes	0.0717489	0.310912	0.252961	0.531837	1.45147	16	Rab24,Park7,Pink1,Fundc1,Tomm7,Nipsnap1,Nipsnap2,Snap29,Fkbp8	~	Mito_autophagy_genes	0.806678	0.951529	0.0495902	-0.290553	-0.75554	16	Tomm7
Mito_cristae_genes	0.041763	0.23268	0.321776	0.714975	1.57109	8	Immt,Atp5k,Atp5l,Apoo,Chchd6,Apool,Chchd3	~	Mito_cristae_genes	0.493739	0.907982	0.0739901	-0.453461	-0.989569	8	Atp5k,Atp5l,Apoo
Mito_intraMito_membrane_interactions_genes	0.486667	0.765932	0.0862866	0.445284	0.978467	8	Mtx1,Samm50,Mtx2,Chchd3,Atad3a,Slc25a46	~	Mito_intraMito_membrane_interactions_genes	0.345372	0.907982	0.107554	0.495943	1.10124	8	Samm50,Atad3a,Slc25a46,Mtx2,Chchd3
Mito_mitophagy_genes	0.138767	0.424947	0.176694	0.536102	1.35488	12	Park7,Pink1,Fundc1,Tomm7,Nipsnap1,Nipsnap2,Fkbp8	~	Mito_mitophagy_genes	0.788732	0.951529	0.0507028	-0.310338	-0.763377	12	Tomm7
Mito_trafficking_genes	0.1569	0.458932	0.152145	-0.679479	-1.31827	6	Armcx1,Myo19,Mgarp	~	Mito_trafficking_genes	0.559792	0.907982	0.0661326	-0.477639	-0.949738	6	Myo19,Armcx1,Armcx3
OxPhos_All_genes	2.36249593321947e-24	2.76412024186678e-22	1.27903	0.676967	2.92179	154	Cox6a2,Uqcrh,Ndufa6,Cox17,Cox7b,Cox4i1,Sdhb,Higd1a,Ndufb11,Ndufv3,Ndufa7,Atp5d,Atp5g1,Ndufb8,Atp5c1,Ndufa11,Pet100,Ndufa13,Uqcrb,Cycs,Ndufa9,Ndufaf6,Ndufc1,Cox6a1,Ndufs8,Ndufa2,Cyc1,Cox16,Ndufb6,Uqcrc1,Ndufs5,Cox5b,Ndufs4,Cox20,Atpif1,Ndufb7,Uqcrq,Ndufv1,mt-Nd3,Ndufaf7,Ndufs3,Ndufa10,Cox7c,Ndufb10,Ndufs7,Ndufa4,Higd2a,Ndufb4,Ndufs2,Coa3,Ndufb2,Ndufa3,Atp5j,Uqcc2,Ndufaf5,Ndufb9,Ndufaf8,Ndufab1,Atp…	~	OxPhos_All_genes	0.0833333	0.907982	0.271289	0.291522	1.24151	153	mt-Nd1,mt-Nd2,mt-Nd3,mt-Nd4,Cox6a2,Cox4i1,Ndufa6,Atp5a1,Cox7a2l,Uqcrh,Uqcrq,Cox10,Dmac1,Coa3,Cmc2,Ndufs2,Sdhc,Cox7b,Ndufaf5,Ndufaf6,Ndufa10,Atp5b,Cox6a1,Cox20,Coa5,Sdhd,Dmac2,Timm21,Ttc19,Ndufv1,Ndufa9,Cox6b2,Tmem126a,Sdha,Ndufaf7,Cox19
OxPhos_C1_genes	1.74849606037856e-14	6.8191346354764e-13	0.975995	0.740705	2.73407	63	Ndufa6,Ndufb11,Ndufv3,Ndufa7,Ndufb8,Ndufa11,Ndufa13,Ndufa9,Ndufaf6,Ndufc1,Ndufs8,Ndufa2,Ndufb6,Ndufs5,Ndufs4,Ndufb7,Ndufv1,mt-Nd3,Ndufaf7,Ndufs3,Ndufa10,Ndufb10,Ndufs7,Ndufb4,Ndufs2,Ndufb2,Ndufa3,Ndufaf5,Ndufb9,Ndufaf8,Ndufab1,Ndufv2,Ecsit,Ndufaf3,Timmdc1,Ndufa12,Dmac2,Tmem126a,Ndufa8,Ndufc2,Ndufb3,Dmac1	~	OxPhos_C1_genes	0.0291221	0.907982	0.352488	0.384187	1.41981	63	mt-Nd1,mt-Nd2,mt-Nd3,mt-Nd4,Ndufa6,Dmac1,Ndufs2,Ndufaf5,Ndufaf6,Ndufa10,Dmac2,Ndufv1,Ndufa9,Tmem126a,Ndufaf7
OxPhos_C2_genes	0.302222	0.630517	0.11524	0.52899	1.1624	8	Sdhb,Sdhc,Sdhd,Sdhaf2,Sdhaf4	~	OxPhos_C2_genes	0.477639	0.907982	0.0756946	-0.462699	-1.00973	8	Sdhaf1
OxPhos_C3_genes	0.00132291	0.0119062	0.45506	0.722198	1.94735	15	Uqcrh,Uqcrb,Cyc1,Uqcrc1,Uqcrq,Uqcc2,Uqcr11,Uqcr10,Uqcrfs1,Ttc19,Bcs1l,Uqcc3,Uqcrc2	~	OxPhos_C3_genes	0.65035	0.916758	0.0734381	0.328372	0.862949	14	Uqcrh,Uqcrq,Ttc19,Bcs1l,Uqcc2,Uqcc1,Uqcrc1,Uqcrb,Cyc1
OxPhos_C4_genes	2.26608677555977e-05	0.000331415	0.57561	0.600923	2.09112	47	Cox6a2,Cox17,Cox7b,Cox4i1,Higd1a,Pet100,Cox6a1,Cox16,Cox5b,Cox20,Cox7c,Ndufa4,Coa3,Cox14,Cox7a2,Surf1,Cox7a2l,Cox19,Smim20,Cox6b1,Cox8a,Cmc2,Cox6c,Cox5a,Coa4,Coa6,Sco2	~	OxPhos_C4_genes	0.440594	0.907982	0.0982123	0.285519	1.00871	47	Cox6a2,Cox4i1,Cox7a2l,Cox10,Coa3,Cmc2,Cox7b,Cox6a1,Cox20,Coa5,Timm21,Cox6b2,Cox19,Coa4,Cox16
OxPhos_C5_genes	1.04038604497506e-05	0.000173893	0.593325	0.769596	2.17883	19	Atp5d,Atp5g1,Atp5c1,Atpif1,Atp5j,Atp5j2,Fmc1,Atp5h,Atp5e,Atp5g3,Atp5k,Atp5b,Atp5l,Atp5g2,Atp5a1	~	OxPhos_C5_genes	0.60354	0.907982	0.0635008	-0.341287	-0.922843	19	Atp5k,Atp5e,Atpif1,Atp5l,Atp5g2
OxPhos_assembly_factors_genes	6.78938733207539e-06	0.000139449	0.610527	0.559667	2.06583	63	Cox17,Higd1a,Pet100,Ndufaf6,Cox16,Cox20,Ndufaf7,Higd2a,Coa3,Uqcc2,Ndufaf5,Ndufaf8,Ecsit,Cox14,Surf1,Ndufaf3,Timmdc1,Fmc1,Cox7a2l,Cox19,Dmac2,Smim20,Tmem126a,Cmc2,Coa4,Coa6,Dmac1,Sco2,Ttc19,Bcs1l,Cox10,Sdhaf2,Ndufaf1	~	OxPhos_assembly_factors_genes	0.553571	0.907982	0.086795	0.262212	0.962324	62	Cox7a2l,Cox10,Dmac1,Coa3,Cmc2,Ndufaf5,Ndufaf6,Cox20,Coa5,Dmac2,Timm21,Ttc19,Tmem126a,Ndufaf7,Cox19,Bcs1l,Coa4,Cox16
OxPhos_respirasome_assembly_genes	0.0133926	0.0979331	0.38073	0.890719	1.48564	3	Higd1a,Higd2a,Cox7a2l	~	OxPhos_respirasome_assembly_genes	0.28125	0.907982	0.120433	0.713589	1.21448	3	Cox7a2l,Higd2a,Higd1a
Pro_All	0.000275664	0.00293206	0.498493	0.472939	1.86063	85	Timm10b,Hspe1,Timm17b,Grpel1,Hspd1,Tomm5,Stoml2,Uqcrc1,Timm8b,Mtx1,Timm23,Park7,Timm8a1,Clpp,Dnajc15,Lactb,Dnlz,Yme1l1,Timm13,Samm50,Mipep,Tomm22,Tomm7,Phb2,Tomm40,Tomm70a,Oxa1l,Timm44,Dnajc19,Timm22,Nrd1,Tomm20,Timm50,Timm10,Romo1,Dnajc4	~	Pro_All	0.584906	0.907982	0.0593488	-0.250806	-0.937408	85	Htra2,Tomm7,Fkbp10,Pam16,Romo1,Immp2l,Pdf,Pitrm1,Gfer,Tomm34,Pmpcb,Grpel2,Clpb,Dnajc11,Tomm20
Pro_Proteases_genes	0.890435	0.938579	0.0445962	-0.23112	-0.691833	29	Htra2,Pitrm1,Casp3,Clpx,Clpb	~	Pro_Proteases_genes	0.582624	0.907982	0.0633597	-0.299199	-0.915931	29	Htra2,Immp2l,Pitrm1,Pmpcb,Clpb
Pro_chaperones_genes	0.00942975	0.0735521	0.38073	0.596585	1.65524	17	Timm10b,Hspe1,Hspd1,Timm8b,Timm8a1,Dnlz,Timm13,Phb2,Nrd1,Timm10	~	Pro_chaperones_genes	0.402844	0.907982	0.100991	0.375717	1.04018	17	Hspd1,Hspe1,Dnlz,Timm10b,Dnaja3,Timm8a1
Pro_homeostasis_genes	0.053668	0.284811	0.321776	0.386125	1.38568	52	Timm10b,Hspe1,Hspd1,Stoml2,Timm8b,Park7,Timm8a1,Clpp,Lactb,Dnlz,Yme1l1,Timm13,Mipep,Phb2,Nrd1,Timm10,Dnajc4	~	Pro_homeostasis_genes	0.862069	0.951529	0.0434507	-0.219449	-0.756356	52	Htra2,Fkbp10,Immp2l,Pdf,Pitrm1,Pmpcb,Clpb
Pro_import_motor_genes	0.192389	0.548282	0.144631	0.640245	1.30607	6	Grpel1,Dnajc15,Timm44,Dnajc19	~	Pro_import_motor_genes	0.400347	0.907982	0.0833634	-0.536415	-1.06661	6	Pam16,Grpel2,Dnajc19
Pro_import_n_sorting_genes	7.15124140159763e-06	0.000139449	0.610527	0.619103	2.15438	47	Timm10b,Timm17b,Grpel1,Tomm5,Uqcrc1,Timm8b,Mtx1,Timm23,Timm8a1,Dnajc15,Timm13,Samm50,Mipep,Tomm22,Tomm7,Tomm40,Tomm70a,Oxa1l,Timm44,Dnajc19,Timm22,Nrd1,Tomm20,Timm50,Timm10,Romo1	~	Pro_import_n_sorting_genes	0.242475	0.907982	0.111011	-0.34081	-1.15751	47	Tomm7,Pam16,Romo1,Immp2l,Gfer,Tomm34,Pmpcb,Grpel2,Dnajc11,Tomm20,Timm29,Dnajc19,Chchd4
Pro_prepro_cleavage_genes	0.266667	0.630517	0.123842	0.546499	1.20088	8	Uqcrc1,Mipep,Uqcrc2,Xpnpep3,Pmpca	~	Pro_prepro_cleavage_genes	0.407871	0.907982	0.0840746	-0.485133	-1.05868	8	Immp2l,Pmpcb
SAM_genes	0.196819	0.548282	0.138022	0.764282	1.27475	3	Mtx1,Samm50,Mtx2	~	SAM_genes	0.314732	0.907982	0.112843	0.688048	1.17101	3	Samm50,Mtx2,Mtx1
SMT_ABC_transporters_genes	0.293478	0.630517	0.103958	-0.540533	-1.14086	8	Abcd2,Abca9,Abcd3,Abcb6,Abcb8	~	SMT_ABC_transporters_genes	0.0268483	0.907982	0.352488	0.713134	1.58352	8	Abca9,Abcd1,Abcb10,Abcb8,Abcd2,Abcb7,Abcb6
SMT_SLC25A_genes	0.728395	0.887731	0.0706196	0.247729	0.849205	44	Ucp2,Slc25a53,Mtch2,Slc25a38,Slc25a19,Slc25a5,Slc25a12,Slc25a11,Slc25a39,Slc25a24,Slc25a23,Slc25a28,Slc25a32,Slc25a44,Slc25a4	~	SMT_SLC25A_genes	0.243151	0.907982	0.112379	-0.350887	-1.16624	43	Slc25a33,Slc25a35,Slc25a26,Slc25a29,Slc25a4,Slc25a20,Slc25a25,Slc25a3,Slc25a10,Slc25a19
SMT_all_genes	0.399478	0.719058	0.107554	0.266281	1.02884	77	Smdt1,Mpc1,Ucp2,Sfxn1,Slc25a53,Mtch2,Mpc2,Slc25a38,Slc25a19,Slc25a5,Slc25a12,Slc25a11,Vdac2,Vdac3,Slc25a39,Slc25a24,Slc25a23,Romo1,Slc8b1,Vdac1,Slc25a28,Slc25a32,Slc25a44,Slc25a4	~	SMT_all_genes	0.544474	0.907982	0.0908241	0.248511	0.957108	76	Ucp2,Mcub,Slc25a24,Abca9,Smdt1,Slc8b1,Mtch2,Sfxn3,Abcd1,Abcb10,Slc25a12,Slc25a32,Slc25a5,Slc25a22,Slc25a46,Slc25a45,Slc25a38,Slc25a37,Slc25a30,Abcb8,Abcd2,Slc25a15,Sfxn1,Micu1,Slc25a44,Slc25a51
SMT_sideroflexins_genes	0.431727	0.732059	0.0873098	0.533933	1.035	5	Sfxn1,Sfxn2,Sfxn4,Sfxn5	~	SMT_sideroflexins_genes	0.832168	0.951529	0.0613026	0.342111	0.671122	5	Sfxn3,Sfxn1
Sig_All_genes	0.256219	0.630517	0.135002	0.335824	1.14135	42	Smdt1,Bloc1s1,Sirt3,Pink1,Slc25a5,Slc25a12,Vdac3,Slc25a24,Slc25a23,Ppif,Slc8b1,Vdac1,Mul1,C1qbp,Slc25a4,Akap10,Mavs,Letm1,Lypla1	~	Sig_All_genes	0.520095	0.907982	0.0860347	0.276818	0.959661	42	Mcub,Slc25a24,Smdt1,Pink1,Slc8b1,Slc25a12,Slc25a5,Rhot1,Akap10,Sirt3,Acod1,Prkaca,Micu1,Pptc7,Mavs,Macrod1,Mul1
Sig_Ca_EF_hands_genes	0.655773	0.839459	0.0696133	0.35474	0.839005	10	Slc25a12,Slc25a24,Slc25a23	~	Sig_Ca_EF_hands_genes	0.40411	0.907982	0.09855	0.433538	1.0339	10	Slc25a24,Slc25a12,Rhot1,Micu1,Efhd1
Sig_Ca_Homeostasis_genes	0.1	0.377419	0.213928	0.472399	1.38036	21	Smdt1,Slc25a5,Slc25a12,Vdac3,Slc25a24,Slc25a23,Ppif,Slc8b1,Vdac1,Slc25a4,Letm1	~	Sig_Ca_Homeostasis_genes	0.143187	0.907982	0.17822	0.448748	1.31636	21	Mcub,Slc25a24,Smdt1,Slc8b1,Slc25a12,Slc25a5,Rhot1
Sig_Ca_MPTP_genes	0.0662651	0.298193	0.248911	0.773578	1.49954	5	Slc25a5,Vdac3,Ppif,Vdac1,Slc25a4	~	Sig_Ca_MPTP_genes	0.549738	0.907982	0.0673624	-0.504949	-0.955304	5	Slc25a4
Sig_Ca_cycle_genes	0.351528	0.696988	0.104344	0.486969	1.10424	9	Smdt1,Slc8b1,Letm1	~	Sig_Ca_cycle_genes	0.116854	0.907982	0.195789	0.595432	1.36801	9	Mcub,Smdt1,Slc8b1,Micu1
Sig_Ca_uniporter_genes	0.141649	0.424947	0.170932	0.674972	1.37691	6	Smdt1,Micu1,Micu2	~	Sig_Ca_uniporter_genes	0.0604922	0.907982	0.321776	0.726209	1.49033	6	Mcub,Smdt1,Micu1
Sig_Immune_genes	0.468809	0.751379	0.0795565	-0.527674	-1.02375	6	Ifi27,Nlrx1	~	Sig_Immune_genes	0.743501	0.935372	0.0526973	-0.403831	-0.802979	6	C1qbp,Nlrx1,Ifi27
Sig_cAMP_PKA_genes	0.824242	0.918442	0.0550211	-0.410537	-0.721999	4	Sphkap,Akap1	~	Sig_cAMP_PKA_genes	0.617716	0.907982	0.0760837	0.463705	0.860043	4	Akap10,Prkaca,Akap1
TIM_combined_genes	0.0229265	0.141179	0.352488	0.602586	1.62482	15	Timm17b,Grpel1,Timm23,Dnajc15,Timm44,Dnajc19,Timm22,Timm50,Romo1	~	TIM_combined_genes	0.5	0.907982	0.0720033	-0.379312	-0.97888	15	Pam16,Romo1,Grpel2,Timm29,Dnajc19
TOMM_genes	0.0171219	0.111292	0.352488	0.754966	1.65896	8	Tomm5,Tomm22,Tomm7,Tomm40,Tomm70a,Tomm20	~	TOMM_genes	0.47585	0.907982	0.0758887	-0.464136	-1.01286	8	Tomm7,Tomm34,Tomm20
Transcription_genes	0.591111	0.830843	0.0758887	0.403475	0.886597	8	Mrpl12,Top1mt,Tefm,Tfam	~	Transcription_genes	0.878354	0.95155	0.0465084	-0.297826	-0.649933	8	Tfb2m
fMet_processing_genes	0.490982	0.765932	0.0802023	-0.607624	-1.00642	3	Mtfmt	~	fMet_processing_genes	0.124549	0.907982	0.168238	-0.80336	-1.31795	3	Mtfmt,Pdf
mtDNA_maintenance_genes	0.642032	0.834642	0.0736213	0.274682	0.87702	30	Ung,Ssbp1,Apex1,Dna2,Lig3,Ppa2,Top1mt,Polb,Mettl4,Atad3a,Tfam,Polg2	~	mtDNA_maintenance_genes	0.415945	0.907982	0.0813027	-0.336897	-1.03337	30	Tfb2m,Ogg1,Polg,Ssbp1,Ppa2,Mutyh,Mterf2,Top3a,Polq,Recql4,Polg2
mtDNA_nucleoid_genes	0.914474	0.938579	0.0540088	0.259332	0.632079	11	Ssbp1,Atad3a,Tfam,Polg2	~	mtDNA_nucleoid_genes	0.572438	0.907982	0.0659816	-0.383982	-0.91473	11	Polg,Ssbp1,Mterf2,Polg2
mtDNA_repair_n_modifcations_genes	0.771242	0.897698	0.0617054	0.325552	0.769972	10	Ung,Apex1,Lig3,Polb,Mettl4	~	mtDNA_repair_n_modifcations_genes	0.606383	0.907982	0.0633597	-0.385197	-0.899423	10	Ogg1,Polg,Recql4
mtDNA_replication_genes	0.835556	0.922264	0.0588438	0.269012	0.710539	14	Ssbp1,Dna2,Lig3,Top1mt,Tfam,Polg2	~	mtDNA_replication_genes	0.635253	0.907982	0.0603786	-0.34283	-0.868042	14	Tfb2m,Polg,Ssbp1,Top3a
mtDNA_stability_n_decay_genes	0.675351	0.849635	0.0640704	-0.534276	-0.88493	3	Endog	~	mtDNA_stability_n_decay_genes	0.976534	0.976534	0.0420772	-0.306288	-0.502479	3	Endog
mtRNA_granules_genes	0.289412	0.630517	0.122108	0.379356	1.14051	25	Hsd17b10,Mrps7,Ddx28,Mrps9,Mtpap,Tfb1m,Fastk,Fastkd1,Rmnd1,Ptcd2,Mrpl47,Rpusd4	~	mtRNA_granules_genes	0.62963	0.907982	0.0747385	0.287206	0.875725	24	Mrps9,Ddx28,Hsd17b10,Ptcd2,Tfb1m,Mtpap,Fastkd2,Eral1,Mrps7,Alkbh1,Pus1,Supv3l1,Noa1
mtRNA_metabolism_genes	0.0820513	0.342857	0.252961	0.330473	1.26367	72	Hsd17b10,Rexo2,Myg1,Mrps7,Qtrt1,Mrpl12,Ddx28,Mettl17,Trit1,Mettl5,Slirp,Yrdc,Mrps9,Mtpap,Cdk5rap1,Tfb1m,Pnpt1,Ppa2,Top1mt,Fastk,Tefm	~	mtRNA_metabolism_genes	0.970899	0.976534	0.0599892	0.169705	0.638942	70	Rexo2,Qtrt1,Mrps9,Ddx28,Mrpl12,Pde12,Hsd17b10,Pnpt1,Mettl17,Mettl8,Ptcd2,Tfb1m,Mtpap,Mto1,Fastkd2,Eral1,Mrps7,Nsun2,Trit1,Trmt1,Tefm,Alkbh1,Mettl5,Dus2
mtRNA_ploycistronic_processing_genes	0.660088	0.839459	0.0696133	0.345237	0.841457	11	Hsd17b10,Fastk,Fastkd1,Ptcd2,Grsf1,Fastkd2	~	mtRNA_ploycistronic_processing_genes	0.680212	0.923407	0.0577309	-0.35541	-0.846665	11	Tbrg4,Trmt10c,Ybey,Fastkd3
mtRNA_stability_n_decay_genes	0.941704	0.949822	0.053677	0.233347	0.636841	16	Rexo2,Slirp,Mtpap,Pnpt1,Fastk,Fastkd1	~	mtRNA_stability_n_decay_genes	0.921478	0.976534	0.0560596	0.227043	0.623082	16	Rexo2,Pde12,Pnpt1,Mtpap,Fastkd2
mt_mRNA_modifications_genes	0.771203	0.897698	0.057006	0.396739	0.728487	4	Myg1,Mtpap	~	mt_mRNA_modifications_genes	0.454545	0.907982	0.0928481	0.548725	1.01773	4	Pde12,Mtpap,Myg1
mt_rRNA_modifications_genes	0.307175	0.630517	0.114751	0.409004	1.11624	16	Myg1,Mettl17,Trit1,Mettl5,Mtpap,Tfb1m	~	mt_rRNA_modifications_genes	0.965157	0.976534	0.0409884	-0.206368	-0.532567	15	Trmt2b,Mrm2,Mrm1
mt_tRNA_modifications_genes	0.134091	0.424947	0.183024	0.453359	1.32472	21	Hsd17b10,Qtrt1,Trit1,Yrdc,Cdk5rap1		mt_tRNA_modifications_genes	0.975221	0.976534	0.0412376	-0.185955	-0.502824	19	Trmt2b,Thg1l,Trmt10c,Osgepl1

## Sheet: Erythroblast
Early									Late
pathway	pval	padj	log2err	ES	NES	size	leadingEdge	~	pathway	pval	padj	log2err	ES	NES	size	leadingEdge
MIA40_genes	0.181019	0.478518	0.135002	-0.710691	-1.2428	3	Chchd4	~	MIA40_genes	0.45521	0.812788	0.0793435	-0.610339	-1.02413	3	Chchd4
Met_AA_genes	0.905363	0.988275	0.0720033	0.168184	0.731812	62	Slc25a38,Etfa,Pycr2,Slc25a21,Hadha,Comt,Hmgcl,Acaa2,Sfxn1,Auh,Shmt2,Acat1,Bckdk,Dld	~	Met_AA_genes	0.45614	0.812788	0.0826646	0.262349	1.0023	60	Slc25a38,Slc25a21,Pycr2,Etfa,Comt,Dld,Hadha,Acaa2,Acat1,Sfxn1,Hmgcl,Auh,Gcdh,Shmt2,Bckdk,Gls,Sdsl,Aldh9a1
Met_All_genes	8.53950265006516e-10	1.98116461481512e-08	0.801216	0.337446	1.96232	361	Fth1,Mgst3,Glrx5,Prdx2,Slc25a37,Gpx4,Hagh,Gpx1,Dut,Fech,Abcb10,Slc25a38,Cyc1,Bola3,Cox17,Fam210b,Ndufv2,Isca2,Prdx3,Acadl,Ppox,Tspo,Ndufv1,Fxn,Hint1,Mthfd2,Iscu,Grpel1,Prelid3b,Etfa,Nadk2,Slc25a51,Nudt9,Idh3g,Cisd1,Pycr2,Uqcrfs1,Mpst,Mrps36,Slc25a21,Pnpo,Mdh2,mt-Co1,Sdhd,Hadha,Pcbd2,Comt,Cmpk2,Hscb,Isca1,Ak2,Ndufab1,Dhrs4,Ogdh,Alas2,Pdhb,Sod2,Txnrd2,Bola1,Glrx2,Paics,Acot13,Prdx6,Mpc2,Hmgcl,Crat,…	~	Met_All_genes	1.25727085700634e-08	3.4889266281926e-07	0.74774	0.385051	1.90998	360	Slc25a37,Mgst3,Fth1,Dut,Glrx5,Fech,Abcb10,Gpx4,Hagh,Prdx2,Slc25a38,Cyc1,Prdx3,Ndufv2,Ndufv1,Acadl,Nadk2,Gpx1,Ppox,Fxn,Isca2,mt-Co1,Slc25a51,Hint1,Sdhd,Prelid3b,Mthfd2,Idh3g,Mdh2,Nudt9,Cisd1,Uqcrfs1,Slc25a21,Cox17,Pycr2,Mpst,Ogdh,Fam210b,Etfa,Grpel1,Comt,Iscu,Alas2,Paics,Pnpo,Pdhb,Dld,Hadha,Eci2,Acaa2,Prdx6,Ndufab1,Bola3,Txnrd2,Rpia,Crat,Fahd1,Abcb6,Acot13,Ak2,Dhrs4,Hspa9,Tspo,Sod2,Glrx2,Hscb,Cs,M…
Met_BCAA_DeHyd_complex_genes	0.913997	0.988275	0.0419926	-0.329761	-0.663916	5	Bckdhb,Dbt,Bckdha	~	Met_BCAA_DeHyd_complex_genes	0.609489	0.880604	0.0645031	-0.460398	-0.901225	5	Bckdhb,Dbt
Met_BCAA_genes	0.717391	0.959913	0.0762797	0.237619	0.831123	23	Etfa,Hadha,Hmgcl,Auh,Acat1,Bckdk,Dld	~	Met_BCAA_genes	0.565385	0.849119	0.0707899	0.289552	0.927086	24	Etfa,Dld,Hadha,Acat1,Hmgcl,Auh,Bckdk
Met_Cardiolipin_syn_genes	0.967662	0.988275	0.0572461	0.184465	0.536576	12	Hadha,Triap1,Agpat5,Pgs1	~	Met_Cardiolipin_syn_genes	0.336842	0.688192	0.104733	0.432265	1.11602	11	Hadha,Agpat5,Triap1,Pgs1
Met_Carnitine_syn_n_transport_genes	0.640809	0.959913	0.0583453	-0.443007	-0.891917	5	Tmlhe,Cpt1c,Slc25a20	~	Met_Cholesterol_bile_steroid_syn_genes	0.8463	0.958224	0.0509083	-0.280601	-0.705792	11	Star,Scp2
Met_Catechol_genes	0.901582	0.988275	0.0445071	-0.397578	-0.695251	3	Maoa,Maob	~	Met_CoEnzymeA_genes	0.863043	0.958224	0.0562941	0.342049	0.663866	4	Nudt19,Coasy,Slc25a42
Met_Cholesterol_bile_steroid_syn_genes	0.668317	0.959913	0.0751182	0.302929	0.822826	10	Tspo,Hint2	~	Met_CoEnzymeQ_genes	0.462998	0.812788	0.08042	-0.371142	-0.996341	13	Coq8b,Pdss2,Coq8a
Met_CoEnzymeA_genes	0.92176	0.988275	0.0587186	0.292789	0.620567	5	Nudt19,Slc25a42,Coasy,Pank2,Nudt8	~	Met_Copper_genes	0.26898	0.616123	0.121543	0.516364	1.1676	7	Cox17,Cox19,Chchd7,Cox11
Met_CoEnzymeQ_genes	0.988275	0.988275	0.0380842	-0.177486	-0.481288	13	Coq8b,Coq8a	~	Met_Detox_ROS_n_glutathione_genes	0.00231244	0.017112	0.431708	0.583276	1.86559	25	Gpx4,Hagh,Prdx2,Prdx3,Gpx1,Prdx6,Txnrd2,Sod2,Glrx2,Prdx4,Gsr,Sod1,Txnrd1
Met_Copper_genes	0.230024	0.555892	0.141225	0.542076	1.22784	6	Cox17,Cox19,Chchd7,Cox11	~	Met_Detox_Xenobiotic_genes	0.818182	0.958224	0.0564118	0.266752	0.717409	14	Mpst,Aldh2,Tst,Cyb5r3,Cyb5b
Met_Detox_ROS_n_glutathione_genes	0.000111573	0.00117659	0.538434	0.610248	2.19007	25	Prdx2,Gpx4,Hagh,Gpx1,Prdx3,Sod2,Txnrd2,Glrx2,Prdx6	~	Met_Detox_genes	0.00329947	0.0218141	0.431708	0.499841	1.78045	40	Gpx4,Hagh,Prdx2,Prdx3,Gpx1,Mpst,Prdx6,Txnrd2,Sod2,Glrx2,Aldh2,Prdx4,Gsr,Sod1,Txnrd1,Tst,Aldh9a1,Cyb5r3
Met_Detox_Xenobiotic_genes	0.768212	0.959913	0.049094	-0.271299	-0.772109	15	Cbr3,Maoa,Maob,Ephx2,Gstk1	~	Met_Detox_selenoproteins_genes	0.0166415	0.0879623	0.352488	0.830531	1.7199	5	Gpx4,Gpx1,Txnrd2,Txnrd1
Met_Detox_genes	0.000767041	0.00684437	0.477271	0.487222	1.93801	41	Prdx2,Gpx4,Hagh,Gpx1,Prdx3,Mpst,Sod2,Txnrd2,Glrx2,Prdx6	~	Met_FAO_genes	0.146718	0.462826	0.159647	0.373922	1.28342	33	Acadl,Etfa,Hadha,Eci2,Acaa2,Crat,Acat1,Acadvl,Acsl1,Eci1,Mcee,Acss1,Pccb,Acadm
Met_Detox_selenoproteins_genes	0.00737987	0.0475592	0.407018	0.812345	1.72177	5	Gpx4,Gpx1,Txnrd2	~	Met_FS_containing_proteins_genes	3.03196841049904e-06	4.98738135099872e-05	0.627257	0.722223	2.33783	27	Glrx5,Fech,Ndufv2,Ndufv1,Isca2,Cisd1,Uqcrfs1,Iscu,Bola3,Glrx2,Ndufs8,Aco2,Ndufs7,Bola1,Isca1,Ndufs1
Met_FAO_genes	0.32948	0.707771	0.127505	0.286934	1.08294	33	Acadl,Etfa,Hadha,Crat,Acaa2,Acsl1,Eci2,Acat1,Eci1,Mcee,Acadvl	~	Met_FeS_cluster_syn_genes	1.47682618649871e-05	0.000182142	0.593325	0.745276	2.25307	21	Glrx5,Fxn,Isca2,Cisd1,Grpel1,Iscu,Ndufab1,Bola3,Hspa9,Hscb,Bola1,Iba57,Abcb7,Isca1
Met_FS_containing_proteins_genes	3.2708222995796e-07	5.42021981073192e-06	0.674963	0.703486	2.58435	27	Glrx5,Fech,Bola3,Ndufv2,Isca2,Ndufv1,Iscu,Cisd1,Uqcrfs1,Isca1,Bola1,Glrx2,Ndufs1,Ndufs7	~	Met_GABA_genes	0.979705	0.97989	0.0429311	-0.274629	-0.50306	4	Glud1
Met_FeS_cluster_syn_genes	2.41860187363301e-06	3.11730908157143e-05	0.627257	0.717877	2.45602	21	Glrx5,Bola3,Isca2,Fxn,Iscu,Grpel1,Cisd1,Hscb,Isca1,Ndufab1,Bola1,Iba57,Lyrm4,Abcb7	~	Met_Glu_genes	0.468635	0.812788	0.0782955	-0.488533	-1.01442	6	Gpt2,Glud1,Slc25a12,Gls2
Met_GABA_genes	0.769231	0.959913	0.0665892	0.384215	0.755975	4	Aldh9a1,Akr7a5,Abat,Glud1	~	Met_Gly_genes	0.0528541	0.234672	0.287857	0.599635	1.51022	10	Slc25a38,Etfa,Dld,Shmt2
Met_Glu_genes	0.40747	0.859392	0.0813027	-0.498799	-1.0641	6	Gpt2,Slc25a12,Glud1,Gls2	~	Met_Glyoxlate_genes	0.115174	0.387402	0.176694	-0.784339	-1.3161	3	Ldhb
Met_Gly_genes	0.0810811	0.268726	0.248911	0.618627	1.53394	8	Slc25a38,Etfa,Shmt2,Dld	~	Met_Heme_containing_proteins_genes	0.00353742	0.0218141	0.431708	0.793986	1.79536	7	Cyc1,mt-Co1,Sdhd,Cycs
Met_Glyoxlate_genes	0.0650264	0.250037	0.234393	-0.795988	-1.39196	3	Ldhb	~	Met_Heme_syn_n_processing_genes	0.00178535	0.0152441	0.45506	0.70964	1.87552	13	Fech,Abcb10,Slc25a38,Ppox,Alas2,Abcb6
Met_Heme_containing_proteins_genes	0.00488725	0.0377947	0.407018	0.786079	1.78053	6	Cyc1,mt-Co1,Sdhd,Cycs	~	Met_Iron_homeostasis_genes	0.000367567	0.00370908	0.498493	0.949407	1.84266	4	Slc25a37,Fth1,Fam210b
Met_Heme_syn_n_processing_genes	0.0138859	0.0847774	0.38073	0.587372	1.79005	14	Fech,Abcb10,Slc25a38,Ppox,Alas2,Abcb6,Abcb7,Cpox	~	Met_Lipid_genes	0.628159	0.893376	0.0625237	0.215615	0.91348	98	Mgst3,Acadl,Prelid3b,Etfa,Hadha,Eci2,Acaa2,Prdx6,Ndufab1,Crat,Acot13,Tspo,Acat1,Hint2,Acadvl,Agpat5,Triap1,Acsl1,Eci1,Mcee,Dbi,Acss1,Fdps,Lias,Pccb,Stard7,Acadm
Met_Iron_homeostasis_genes	7.49551106346018e-05	0.000869479	0.538434	0.957981	1.8849	4	Fth1,Slc25a37,Fam210b	~	Met_Lys_genes	0.0589474	0.242339	0.271289	0.563379	1.48896	13	Etfa,Dld,Acaa2,Acat1,Gcdh,Hadhb,Etfb
Met_Lipid_genes	0.802817	0.980282	0.0840746	0.174107	0.830263	95	Mgst3,Acadl,Tspo,Prelid3b,Etfa,Hadha,Ndufab1,Acot13,Prdx6,Crat,Acaa2,Acsl1,Hint2,Eci2,Acat1,Eci1,Triap1,Dbi,Mcee,Acadvl,Lias,Agpat5	~	Met_Mal_Asp_shuttle_genes	0.265217	0.616123	0.122679	0.549262	1.18675	6	Mdh2,Slc25a11,Got2
Met_Lys_genes	0.0870647	0.280542	0.24134	0.50039	1.45555	12	Etfa,Acaa2,Acat1,Dld,Gcdh	~	Met_Metals_n_CoFactors_genes	3.16134266710729e-11	1.75454518024455e-09	0.851339	0.600007	2.542	98	Slc25a37,Fth1,Glrx5,Fech,Abcb10,Slc25a38,Cyc1,Ndufv2,Ndufv1,Nadk2,Ppox,Fxn,Isca2,mt-Co1,Slc25a51,Sdhd,Cisd1,Uqcrfs1,Cox17,Fam210b,Grpel1,Iscu,Alas2,Ndufab1,Bola3,Abcb6,Hspa9,Glrx2,Hscb,Cox19,Ndufs8,Aco2,Coq10b,Ndufs7,Bola1,Iba57,Pcbd2,Nudt19,Abcb7,Isca1
Met_Mal_Asp_shuttle_genes	0.559322	0.954138	0.0833634	0.409892	0.928436	6	Mdh2,Slc25a11,Slc25a10,Got2	~	Met_Molybdenum_Cofactor_syn	0.327473	0.688192	0.10925	0.639585	1.14126	3	Abcb7,Suox,Mocs1
Met_Metals_n_CoFactors_genes	3.3636958255567e-13	1.95094357882289e-11	0.932595	0.571726	2.75559	100	Fth1,Glrx5,Slc25a37,Fech,Abcb10,Slc25a38,Cyc1,Bola3,Cox17,Fam210b,Ndufv2,Isca2,Ppox,Ndufv1,Fxn,Iscu,Grpel1,Nadk2,Slc25a51,Cisd1,Uqcrfs1,mt-Co1,Sdhd,Pcbd2,Hscb,Isca1,Ndufab1,Alas2,Bola1,Glrx2,Cox19,Ndufs1,Abcb6,Coq10b,Iba57,Cycs,Ndufs7,Nudt19	~	Met_NAD_genes	0.150106	0.462826	0.165657	0.521295	1.31291	10	Nadk2,Slc25a51,Naxd,Noct,Naxe
Met_Molybdenum_Cofactor_syn	0.297235	0.662917	0.118815	0.637123	1.16525	3	Abcb7,Suox,Mocs1	~	Met_Nucleotide_genes	0.0289515	0.133901	0.352488	0.479763	1.59364	29	Dut,Hint1,Nudt9,Paics,Ak2,Cmpk2,Gatm,Nudt5,Suclg1,Slc25a24
Met_NAD_genes	0.0755668	0.258593	0.261664	0.589274	1.51357	9	Nadk2,Slc25a51,Noct,Sirt3,Naxd	~	Met_Pro_genes	0.393407	0.766108	0.0978773	0.599227	1.06925	3	Pycr2,Aldh18a1
Met_Nucleotide_genes	0.0571741	0.245637	0.321776	0.390314	1.47149	30	Dut,Hint1,Nudt9,Cmpk2,Ak2,Paics,Gatm,Nudt5,Slc25a24	~	Met_Q_linked_rxns_genes	0.547046	0.849119	0.0791317	0.400921	0.943165	8	Etfa,Sqor,Etfb
Met_Pro_genes	0.890785	0.988275	0.0437126	-0.367645	-0.693412	4	Oat,Pycr1	~	Met_Ser_genes	0.482609	0.813886	0.0855357	0.506644	0.983319	4	Sfxn1,Shmt2,Sdsl
Met_Q_linked_rxns_genes	0.437346	0.86865	0.0982123	0.402602	0.998287	8	Etfa,Sqor,Etfb,Etfdh,Etfbkmt,Etfrf1,Gpd2	~	Met_Sulfur_genes	0.822306	0.958224	0.052057	-0.289314	-0.71643	10	Slc25a30
Met_Ser_genes	0.302885	0.662917	0.120433	0.576323	1.13396	4	Sfxn1,Shmt2,Sdsl	~	Met_T2_FAO_syn_genes	0.781651	0.958224	0.0530213	-0.323467	-0.748397	8	Oxsm
Met_Sulfur_genes	0.62709	0.959913	0.0589694	-0.359953	-0.899126	10	Slc25a30	~	Met_TCA_associated_genes	0.563674	0.849119	0.0751182	0.356009	0.93321	12	Fahd1,Slc25a11,Me2,Mpc2
Met_T2_FAO_syn_genes	0.914286	0.988275	0.0418239	-0.269476	-0.635472	8	Oxsm	~	Met_TCA_genes	0.000242178	0.00268818	0.518848	0.700059	2.0689	19	Sdhd,Idh3g,Mdh2,Ogdh,Dld,Cs,Aco2,Fh1,Mrps36,Suclg1,Idh3a
Met_TCA_associated_genes	0.612346	0.959913	0.0795565	0.295333	0.886178	13	Mpc2,Fahd1,Slc25a11,Me2,Mpc1,Pcx	~	Met_Urea_Cycle_genes	0.252285	0.616123	0.114267	-0.696983	-1.16951	3	Slc25a15,Nags,Slc25a13
Met_TCA_genes	0.00677243	0.0475592	0.407018	0.539894	1.80247	19	Idh3g,Mrps36,Mdh2,Sdhd,Ogdh,Fh1,Dld,Cs,Sdhb,Aco2	~	Met_Vit_B2_genes	0.89011	0.96113	0.0553643	0.353163	0.630176	3	Rfk,Slc25a32
Met_Urea_Cycle_genes	0.059727	0.24744	0.24134	-0.728032	-1.37314	4	Car5b,Slc25a15,Nags,Slc25a13	~	Met_Vit_Choline_n_betaine_genes	0.277533	0.616123	0.120433	0.570266	1.18093	5	Etfa,Etfb
Met_Vit_A_genes	0.732865	0.959913	0.0540088	-0.481065	-0.841247	3	Rdh14,Bco2	~	Met_Vit_Folate_and_1C_genes	0.641851	0.893376	0.0667426	0.304408	0.8822	18	Slc25a38,Mthfd2,Sfxn1
Met_Vit_B12_genes	0.769585	0.959913	0.0645031	0.417164	0.762961	3	Mmadhc,Mmaa,Mmab	~	Met_Vit_biotin_utilizing_genes	0.574818	0.85073	0.0673624	-0.470539	-0.921074	5	Pcca,Acacb,Acaca,Mccc1
Met_Vit_B2_genes	0.753954	0.959913	0.0526973	-0.465426	-0.813899	3	Flad1,Slc25a32	~	Met_Vitamins	0.340996	0.688192	0.0982123	0.303658	1.07914	39	Slc25a38,Mthfd2,Etfa,Pnpo,Dhrs4,Glrx2,Mmadhc,Sfxn1
Met_Vit_Choline_n_betaine_genes	0.177885	0.478518	0.161979	0.666397	1.31119	4	Etfa,Etfb	~	Met_carb_genes	0.00223625	0.017112	0.431708	0.45539	1.73347	59	Sdhd,Idh3g,Mdh2,Ogdh,Pdhb,Dld,Acaa2,Rpia,Fahd1,Cs,Slc25a11,Acat1,Aco2,Fh1,Pdk3,Hmgcl,Oxct1,Pdha1,Mrps36,Suclg1,Auh,Me2,Mcee,Idh3a,Mpc2,Pccb
Met_Vit_Folate_and_1C_genes	0.474874	0.888475	0.0946646	0.31354	0.975307	15	Slc25a38,Mthfd2,Sfxn1,Shmt2	~	Met_cytochromes_genes	0.247826	0.616123	0.127505	0.627625	1.21813	4	Cyc1,Cycs,Cyb5b
Met_Vit_biotin_utilizing_genes	0.735495	0.959913	0.0524828	-0.443755	-0.836964	4	Pcca,Acacb	~	Met_eicosanoid_genes	0.0139874	0.0776303	0.38073	0.899052	1.60425	3	Mgst3,Ptges2
Met_Vitamins	0.222222	0.548463	0.157403	0.299696	1.17452	37	Slc25a38,Mthfd2,Etfa,Pnpo,Dhrs4,Glrx2,Mmadhc,Sfxn1	~	Met_electron_carriers_genes	0.148225	0.462826	0.165657	0.5007	1.31249	12	Cyc1,Etfa,Sqor,Cycs,Etfb,Cyb5b
Met_carb_genes	0.0429772	0.199414	0.321776	0.315914	1.36658	60	Idh3g,Mrps36,Mdh2,Sdhd,Ogdh,Pdhb,Mpc2,Hmgcl,Fahd1,Acaa2,Slc25a11,Me2,Fh1,Rpia,Auh,Pdk3,Acat1,Dld,Mcee,Cs,Sdhb	~	Met_gluconeogensis_genes	0.166302	0.485777	0.159647	0.563027	1.32452	8	Mdh2,Slc25a11,Mpc2,Pcx,Mpc1
Met_cytochromes_genes	0.0287839	0.155588	0.352488	0.848928	1.55262	3	Cyc1,Cycs,Cyb5b	~	Met_itaconate_genes	0.742291	0.945424	0.0640704	0.374228	0.774969	5	Suclg1,Auh,Sucla2,Suclg2,Clybl
Met_eicosanoid_genes	0.0668203	0.250037	0.266351	0.807408	1.47669	3	Mgst3,Ptges2	~	Met_ketone_genes	0.156522	0.469565	0.164406	0.618192	1.33568	6	Acaa2,Acat1,Hmgcl,Oxct1,Hadhb
Met_electron_carriers_genes	0.0635697	0.250037	0.282013	0.548262	1.55847	11	Cyc1,Etfa,Cycs	~	Met_lipoate_insertion_genes	0.647601	0.893376	0.0621124	-0.477729	-0.875095	4	Lipt1,Lipt2
Met_gluconeogensis_genes	0.174447	0.478518	0.165657	0.533054	1.32175	8	Mdh2,Mpc2,Slc25a11,Mpc1,Pcx	~	Met_phospholipid_genes	0.810976	0.958224	0.0560596	0.254787	0.752979	19	Prelid3b,Prdx6,Agpat5,Triap1,Stard7,Osbpl1a,Pgs1
Met_itaconate_genes	0.723971	0.959913	0.0699459	0.349757	0.792225	6	Auh,Suclg1,Clybl,Sucla2,Acod1,Suclg2	~	Met_propanoate_genes	0.97989	0.97989	0.0425023	-0.32403	-0.543712	3	Pcca
Met_ketone_genes	0.0757946	0.258593	0.257206	0.689049	1.46044	5	Hmgcl,Acaa2,Acat1,Hadhb	~	Met_pyruvate_genes	0.364211	0.721917	0.0999277	0.409473	1.0822	13	Pdhb,Dld,Pdk3,Pdha1,Mpc2
Met_lipoate_insertion_genes	0.836406	0.988275	0.0605093	0.395262	0.722903	3	Lias,Lipt1,Gcsh	~	Met_tetrahydrobiopterin_syn_genes	0.50989	0.844743	0.0831291	0.534182	0.953183	3	Pcbd2,Qdpr
Met_phospholipid_genes	0.987212	0.988275	0.0576091	0.146783	0.490043	19	Prelid3b,Prdx6,Triap1,Agpat5,Pgs1	~	Mito_All_genes	0.329749	0.688192	0.0962406	0.258852	1.0685	85	Fis1,Vdac1,Mtfr1,Fundc2,Htra2,Pink1,Bnip3l,Spire1,Mtx2,Mtch2,Fkbp8,Atp5k,Apoo,Bcl2l13,Samm50,Dnm1l,Rmdn3,Dnajc11,Tmem11,Bbc3,Slc25a46,Mff,Bcl2l1,Cycs,Arl2,Mtfp1
Met_propanoate_genes	0.979263	0.988275	0.0531298	0.281234	0.514355	3	Mcee,Pccb	~	Mito_Central_Dogma_genes	0.07	0.276788	0.21925	0.267372	1.24197	213	Mrpl18,Mrpl51,Mrps14,Aurkaip1,Mrpl34,Mrpl33,Mrpl42,Chchd1,Mrpl35,Gars,Mrpl57,Mrpl54,Mrpl14,Mrpl43,Mrps18c,Mrps7,Mrpl12,Mrpl49,Cox14,Rexo2,Mrps11,Mrpl28,Mrpl27,Mrpl50,Lars2,Mrpl46,Mrps18a,Ssbp1,Mrpl40,Kars,Mrpl4,Mrpl36,Mrps26,Mrpl55,Mrps23,Mrps15,Mrps36,Mrps9,Dap3,Myg1,Pde12,Mrpl16,Mrps25,Mrpl30,Rbfa,Mrpl22,Mrps30,Slirp,Mpv17l2,Mrpl58,Lrpprc,Trnt1,Mrpl2,Mrpl17,Mrpl52,Mrps28,Mrpl20,Mrpl39,Mrpl13,Po…
Met_pyruvate_genes	0.693827	0.959913	0.0730744	0.273944	0.821998	13	Pdhb,Mpc2,Pdk3,Dld,Mpc1,Pdha1	~	Mito_Fission_genes	0.072314	0.276788	0.24134	0.525313	1.41279	14	Fis1,Mtfr1,Spire1,Dnm1l,Slc25a46,Mff,Mtfp1
Met_tetrahydrobiopterin_syn_genes	0.147465	0.450158	0.175204	0.738566	1.35078	3	Pcbd2,Qdpr	~	Mito_Fusion_genes	0.845872	0.958224	0.049391	-0.301771	-0.698199	8	Oma1,Miga1
Mito_All_genes	0.181507	0.478518	0.193813	0.251046	1.17062	87	Fis1,Vdac1,Fundc2,Bnip3l,Pink1,Atp5k,Htra2,Mtfr1,Mtch2,Spire1,Mtx2,Tomm7,Cycs,Fkbp8,Apoo,Bcl2l1,Dnm1l,Chchd2,Ghitm,Mtx1,Rmdn3,Mff,Tmem11,Snap29,Bbc3,Aifm1,Bcl2l13,Diablo,Dnajc11,Arl2	~	Mito_MICOS_complex	0.563877	0.849119	0.077884	0.436643	0.90422	5	Apoo,Apool,Chchd3,Chchd6,Immt
Mito_Central_Dogma_genes	0.0471894	0.210537	0.321776	0.226509	1.23776	220	Mrpl18,Mrpl51,Mrps14,Aurkaip1,Mrpl34,Chchd1,Mrpl33,Mrpl57,Mrps36,Mrpl42,Mrpl14,Mrps18c,Mrps11,Cox14,Mrpl54,Mrpl35,Gars,Mrpl55,Mrpl49,Mrpl43,Mrpl28,Mrpl36,Mrps7,Slirp,Mrpl50,Mrpl27,Mrpl12,Mrpl40,Mrpl4,Ssbp1,Mrps5,Mrpl22,Rexo2,Dap3,Mrpl52,Mrps18a,Gadd45gip1,Mrps15,Lars2,Myg1,Mettl5,Ngrn,Mrps28,Mrpl17,Mrpl58,Polb,Mrps26,Mrpl2,Mrpl16,Mrps30,Osgepl1,Mpv17l2,Mrps22,Mrps17,Mrpl21,Mrpl13,Mrpl15,Ppa2	~	Mito_Organelle_contact_genes	0.0263921	0.127371	0.352488	0.618745	1.62192	12	Vdac1,Fundc2,Spire1,Fkbp8,Rmdn3
Mito_Fission_genes	0.173367	0.478518	0.168238	0.410956	1.27833	15	Fis1,Mtfr1,Spire1,Dnm1l,Mff,Mtfr2,Slc25a46,Mtfp1,Rab24	~	Mito_apoptosis_genes	0.687251	0.919095	0.0629395	-0.253562	-0.846168	27	Bcl2,Casp8
Mito_Fusion_genes	0.796069	0.980282	0.0659816	0.291755	0.723433	8	Mtch2,Arl2,Opa1,Mfn1,Miga2,Mfn2,Miga1,Oma1	~	Mito_autophagy_genes	0.861224	0.958224	0.0534572	0.258693	0.719803	16	Pink1,Fkbp8,Bcl2l13,Snap29,Tomm7,Pgam5,Parl,Rab24,Park7
Mito_MICOS_complex	0.716381	0.959913	0.0709609	0.375298	0.795446	5	Apoo,Chchd3,Immt,Chchd6,Apool	~	Mito_cristae_genes	0.973742	0.97989	0.0510114	0.221477	0.521024	8	Atp5k,Apoo,Opa1
Mito_Organelle_contact_genes	0.0329359	0.166112	0.321776	0.54822	1.59468	12	Vdac1,Fundc2,Spire1,Fkbp8,Rmdn3	~	Mito_intraMito_membrane_interactions_genes	0.114967	0.387402	0.193813	0.615256	1.39122	7	Mtx2,Samm50,Dnajc11,Slc25a46,Mtx1
Mito_apoptosis_genes	0.603659	0.959913	0.0564118	-0.258521	-0.880497	29	Bcl2,Casp8	~	Mito_mitophagy_genes	0.442589	0.812788	0.0880945	0.393517	1.03153	12	Pink1,Fkbp8,Bcl2l13,Tomm7,Pgam5,Parl
Mito_autophagy_genes	0.614776	0.959913	0.0828962	0.280596	0.877589	16	Pink1,Tomm7,Fkbp8,Snap29,Bcl2l13,Vps13d,Rab24,Parl	~	Mito_trafficking_genes	0.429889	0.808775	0.0828962	-0.502646	-1.04373	6	Rhot2,Armcx1,Armc10,Armcx3
Mito_cristae_genes	0.525799	0.938348	0.0875697	0.375394	0.930823	8	Atp5k,Apoo,Atp5l,Opa1,Chchd3,Immt	~	OxPhos_All_genes	6.25100542711808e-24	6.93861602410107e-22	1.27091	0.66121	2.96373	151	Cox4i1,Atp5g1,Atp5h,Ndufb9,Uqcrh,Cox6c,Atpif1,Ndufa4,Cyc1,Ndufa5,Cox6a1,Ndufc2,Cox6b1,Uqcrb,Atp5b,Ndufv2,Cox8a,Ndufv1,Atp5j2,Atp5d,Ndufc1,Cmc2,Uqcrc1,mt-Co1,Cox5b,Uqcrc2,Ndufb10,Ndufa13,Sdhd,Ndufa8,Uqcrq,Ndufb7,Uqcr10,Cox7a2,Uqcrfs1,Ndufa2,Cox17,Ndufa11,Uqcr11,Ndufb6,Ndufs6,Atp5j,Cox5a,mt-Nd1,Ndufa6,Atp5c1,mt-Nd4,Cox6b2,Ndufa7,Ndufa9,Ndufb2,Higd1a,Atp5e,Cox7b,mt-Nd2,Atp5g3,Ndufab1,Cox14,Ndufa10,N…
Mito_intraMito_membrane_interactions_genes	0.660934	0.959913	0.0753094	0.330463	0.819411	8	Mtx2,Mtx1,Dnajc11,Samm50,Slc25a46	~	OxPhos_C1_genes	8.83201454486032e-11	3.26784538159832e-09	0.839089	0.672466	2.58254	62	Ndufb9,Ndufa5,Ndufc2,Ndufv2,Ndufv1,Ndufc1,Ndufb10,Ndufa13,Ndufa8,Ndufb7,Ndufa2,Ndufa11,Ndufb6,Ndufs6,mt-Nd1,Ndufa6,mt-Nd4,Ndufa7,Ndufa9,Ndufb2,mt-Nd2,Ndufab1,Ndufa10,Ndufb4,Ndufa12,Ndufb3,Ndufb5,Ndufs8,Ndufaf3,Ndufs7
Mito_mitophagy_genes	0.450249	0.86865	0.0972151	0.345122	1.0039	12	Pink1,Tomm7,Fkbp8,Bcl2l13,Vps13d	~	OxPhos_C2_genes	0.212254	0.547911	0.1396	0.52388	1.23243	8	Sdhd,Sdhaf2,Sdhaf4
Mito_trafficking_genes	0.426621	0.86865	0.0791317	-0.553652	-1.04424	4	Armcx3,Armc10,Myo19,Rhot1	~	OxPhos_C3_genes	3.14519544657577e-06	4.98738135099872e-05	0.627257	0.821909	2.23109	15	Uqcrh,Cyc1,Uqcrb,Uqcrc1,Uqcrc2,Uqcrq,Uqcr10,Uqcrfs1,Uqcr11
OxPhos_All_genes	6.33491235173718e-28	7.34849832801513e-26	1.37274	0.646289	3.36161	150	Atpif1,Cox4i1,Atp5h,Ndufb9,Cox6a1,Atp5g1,Cox6c,Uqcrh,Atp5j2,Ndufa4,Cox8a,Cyc1,Cox6b1,Cox17,Ndufa5,Cmc2,Ndufc1,Ndufv2,Cox5b,Cox7a2,Ndufc2,Uqcrb,Uqcr10,Ndufv1,Uqcr11,Atp5d,Atp5e,Uqcrc1,Ndufb4,Ndufb7,Ndufa2,Ndufa11,Ndufb10,Cox6b2,Uqcrq,Ndufa13,Ndufa6,Ndufb6,Uqcrc2,Uqcrfs1,Ndufa8,mt-Co1,Sdhd,Atp5j,Ndufa7,Cox5a,Atp5k,Cox7b,Ndufs6,Cox7c,Cox14,Ndufab1,Atp5c1,Ndufb2,Pet100,Cox20,Atp5g3,Ndufa9,Higd1a,Atp5…	~	OxPhos_C4_genes	5.54713183025485e-07	1.23146326631658e-05	0.659444	0.630817	2.30536	46	Cox4i1,Cox6c,Ndufa4,Cox6a1,Cox6b1,Cox8a,Cmc2,mt-Co1,Cox5b,Cox7a2,Cox17,Cox5a,Cox6b2,Higd1a,Cox7b,Cox14,Cox20,Cox19
OxPhos_C1_genes	2.01634477760949e-10	7.79653314009004e-09	0.826657	0.617049	2.68495	62	Ndufb9,Ndufa5,Ndufc1,Ndufv2,Ndufc2,Ndufv1,Ndufb4,Ndufb7,Ndufa2,Ndufa11,Ndufb10,Ndufa13,Ndufa6,Ndufb6,Ndufa8,Ndufa7,Ndufs6,Ndufab1,Ndufb2,Ndufa9,Ndufa1,Ndufa12,Ndufb3,Ndufb11,Ndufa3,Ndufaf3,Ndufs1,Ndufb8,Ndufs7,Ndufa10,Ndufb5,Ndufs5,Ndufs4,Ndufs8	~	OxPhos_C5_genes	8.28425454007843e-06	0.000114944	0.593325	0.753411	2.18345	18	Atp5g1,Atp5h,Atpif1,Atp5b,Atp5j2,Atp5d,Atp5j,Atp5c1,Atp5e,Atp5g3,Atp5a1,Atp5k,Fmc1
OxPhos_C2_genes	0.577396	0.959913	0.0824344	0.354139	0.87812	8	Sdhd,Sdhaf4,Sdhaf2,Sdhb	~	OxPhos_assembly_factors_genes	0.824903	0.958224	0.0532386	0.208972	0.802538	62	Cmc2,Cox17,Higd1a,Cox14,Cox20,Cox19,Sdhaf2,Ndufaf3,Sdhaf4,Fmc1
OxPhos_C3_genes	1.58991620846525e-06	2.30537850227461e-05	0.643552	0.815924	2.48658	14	Uqcrh,Cyc1,Uqcrb,Uqcr10,Uqcr11,Uqcrc1,Uqcrq,Uqcrc2,Uqcrfs1	~	OxPhos_respirasome_assembly_genes	0.745055	0.945424	0.0637845	0.430886	0.768864	3	Higd1a,Cox7a2l
OxPhos_C4_genes	3.43234571409384e-10	9.95380257087214e-09	0.814036	0.677805	2.77682	45	Cox4i1,Cox6a1,Cox6c,Ndufa4,Cox8a,Cox6b1,Cox17,Cmc2,Cox5b,Cox7a2,Cox6b2,mt-Co1,Cox5a,Cox7b,Cox7c,Cox14,Pet100,Cox20,Higd1a,Cox19	~	Pro_All	0.00554519	0.0323956	0.407018	0.394811	1.62396	83	Hspd1,Uqcrc1,Uqcrc2,Timm8b,Phb2,Grpel1,Timm17b,Tomm22,Htra2,Mtx2,Pitrm1,Hspe1,Stoml2,Clpp,Romo1,Nrd1,Immp1l,Tomm40,Timm17a,Samm50,Yme1l1,Ide,Tomm70a,Dnajc11,Timm50,Clpx,Tomm5,Trap1,Afg3l1,Timm44,Pmpcb
OxPhos_C5_genes	1.75849263593849e-07	3.39975242948109e-06	0.690132	0.776003	2.59073	19	Atpif1,Atp5h,Atp5g1,Atp5j2,Atp5d,Atp5e,Atp5j,Atp5k,Atp5c1,Atp5g3,Atp5b,Fmc1	~	Pro_Proteases_genes	0.931238	0.96605	0.0481184	0.203776	0.676889	29	Htra2,Pitrm1,Clpp,Immp1l,Yme1l1,Ide,Clpx,Afg3l1,Pmpcb
OxPhos_assembly_factors_genes	0.205047	0.517076	0.173748	0.265265	1.1528	61	Cox17,Cmc2,Cox14,Pet100,Cox20,Higd1a,Cox19,Fmc1,Sdhaf4,Ndufaf3,Sdhaf2	~	Pro_chaperones_genes	0.0571429	0.242339	0.271289	0.526999	1.46636	16	Hspd1,Timm8b,Phb2,Hspe1,Nrd1,Trap1,Timm10b,Maip1
OxPhos_respirasome_assembly_genes	0.921659	0.988275	0.0559429	0.341633	0.624821	3	Higd1a	~	Pro_homeostasis_genes	0.267176	0.616123	0.113313	0.305071	1.1376	50	Hspd1,Timm8b,Phb2,Htra2,Pitrm1,Hspe1,Stoml2,Clpp,Nrd1,Immp1l,Yme1l1,Ide,Clpx,Trap1,Afg3l1,Pmpcb,Timm10b,Lonp1,Maip1
Pro_All	0.00708782	0.0475592	0.407018	0.330499	1.51417	82	Uqcrc1,Grpel1,Timm8b,Hspd1,Uqcrc2,Timm17b,Htra2,Phb2,Tomm22,Romo1,Mtx2,Tomm7,Stoml2,Nrd1,Hspe1,Tomm40,Pitrm1,Timm50,Timm17a,Yme1l1,Pmpca,Mtx1,Immp1l,Dnajc15,Dnlz,Maip1,Dnajc19,Aifm1,Timm10b,Clpp,Dnajc11,Samm50,Afg3l1,Timm22	~	Pro_import_motor_genes	0.21087	0.547911	0.1396	0.582155	1.25782	6	Grpel1,Timm44,Dnajc15
Pro_Proteases_genes	0.898305	0.988275	0.0668966	0.181143	0.673183	28	Htra2,Pitrm1,Yme1l1,Pmpca,Immp1l,Clpp,Afg3l1,Pmpcb,Clpx,Ide,Parl,Lonp1,Casp3,Atad1,Spg7,Lap3,Xpnpep3,Casp9,Clpb,Mipep,Afg3l2,Immp2l,Lactb,Oma1,Afg1l,Nln,Usp30,Metap1d	~	Pro_import_n_sorting_genes	0.00137698	0.0127371	0.45506	0.490479	1.79248	46	Uqcrc1,Uqcrc2,Timm8b,Grpel1,Timm17b,Tomm22,Mtx2,Romo1,Nrd1,Immp1l,Tomm40,Timm17a,Samm50,Tomm70a,Dnajc11,Timm50,Tomm5,Timm44,Pmpcb,Timm10b,Oxa1l,Timm21,Timm22,Mtx1,Tomm7,Aifm1,Pmpca
Pro_chaperones_genes	0.0201107	0.116642	0.352488	0.559671	1.74093	15	Timm8b,Hspd1,Phb2,Nrd1,Hspe1,Dnlz,Maip1,Timm10b	~	Pro_prepro_cleavage_genes	0.113786	0.387402	0.195789	0.591417	1.39131	8	Uqcrc1,Uqcrc2,Immp1l,Pmpcb
Pro_homeostasis_genes	0.653846	0.959913	0.0857844	0.21439	0.893908	49	Timm8b,Hspd1,Htra2,Phb2,Stoml2,Nrd1,Hspe1,Pitrm1,Yme1l1,Pmpca,Immp1l,Dnlz,Maip1,Timm10b,Clpp	~	SAM_genes	0.2	0.547911	0.144631	0.726168	1.29576	3	Mtx2,Samm50,Mtx1
Pro_import_motor_genes	0.0702179	0.25454	0.266351	0.666776	1.5103	6	Grpel1,Dnajc15,Dnajc19,Timm44,Pam16	~	SMT_ABC_transporters_genes	0.420131	0.804044	0.0937465	0.441652	1.03899	8	Abcb10,Abcb6,Abcb7
Pro_import_n_sorting_genes	0.000446523	0.00431638	0.498493	0.465312	1.9145	46	Uqcrc1,Grpel1,Timm8b,Uqcrc2,Timm17b,Tomm22,Romo1,Mtx2,Tomm7,Nrd1,Tomm40,Timm50,Timm17a,Pmpca,Mtx1,Immp1l,Dnajc15,Dnajc19,Aifm1,Timm10b,Dnajc11,Samm50,Timm22,Timm44,Pmpcb	~	SMT_SLC25A_genes	0.0249816	0.126043	0.352488	0.438007	1.55312	38	Slc25a37,Slc25a38,Ucp2,Slc25a51,Slc25a21,Slc25a39,Mtch2,Slc25a11
Pro_prepro_cleavage_genes	0.194103	0.500355	0.156312	0.519341	1.28775	8	Uqcrc1,Uqcrc2,Pmpca,Immp1l,Pmpcb	~	SMT_all_genes	0.00342456	0.0218141	0.431708	0.421581	1.67107	69	Slc25a37,Abcb10,Slc25a38,Ucp2,Slc25a51,Vdac1,Slc25a21,Slc25a39,Vdac2,Smdt1,Vdac3,Mtch2,Slc30a9,Abcb6,Slc25a11,Micu2,Sfxn1,Romo1
SAM_genes	0.112903	0.353967	0.202072	0.772541	1.41292	3	Mtx2,Mtx1,Samm50	~	SMT_sideroflexins_genes	0.975824	0.97989	0.0511148	0.286131	0.510565	3	Sfxn1,Sfxn2,Sfxn3
SMT_ABC_transporters_genes	0.180929	0.478518	0.161979	0.610095	1.2931	5	Abcb10,Abcb6,Abcb7	~	Sig_All_genes	0.559387	0.849119	0.0711327	0.258493	0.918633	39	Vdac1,C1qbp,Smdt1,Fundc2,Vdac3,Pink1
SMT_SLC25A_genes	0.0425512	0.199414	0.321776	0.375007	1.47343	36	Ucp2,Slc25a37,Slc25a38,Slc25a39,Slc25a51,Slc25a21,Mtch2	~	Sig_Ca_EF_hands_genes	0.749526	0.945424	0.05653	-0.312787	-0.786748	11	Rhot2,Efhd1,Slc25a23,Slc25a12,Slc25a13
SMT_all_genes	0.00140298	0.0116247	0.45506	0.404178	1.7787	65	Ucp2,Slc25a37,Abcb10,Slc25a38,Smdt1,Slc25a39,Vdac1,Slc25a51,Slc30a9,Slc25a21,Vdac3,Vdac2,Mtch2,Romo1,Mpc2,Abcb6,Sfxn1	~	Sig_Ca_Homeostasis_genes	0.917836	0.96113	0.0496901	0.220783	0.686827	22	Vdac1,Smdt1,Vdac3,Micu2,Slc25a24
SMT_sideroflexins_genes	0.932546	0.988275	0.0410713	-0.302908	-0.609853	5	Sfxn4,Sfxn5,Sfxn2,Sfxn3	~	Sig_Ca_MPTP_genes	0.566079	0.849119	0.0776799	0.433473	0.897656	5	Vdac1,Vdac3,Slc25a5
Sig_All_genes	0.49711	0.915313	0.100279	0.248185	0.974024	38	Smdt1,Vdac1,Fundc2,Pink1,Vdac3,C1qbp	~	Sig_Ca_cycle_genes	0.760259	0.948188	0.0619763	0.315396	0.7716	9	Smdt1,Micu2
Sig_Ca_EF_hands_genes	0.986555	0.988275	0.0383206	-0.209763	-0.494658	8	Micu3,Slc25a13,Slc25a12,Rhot1	~	Sig_Ca_uniporter_genes	0.56087	0.849119	0.0774768	0.425651	0.919672	6	Smdt1,Micu2
Sig_Ca_Homeostasis_genes	0.654731	0.959913	0.077884	0.254651	0.850169	19	Smdt1,Vdac1,Vdac3	~	Sig_Immune_genes	0.61087	0.880604	0.0730744	0.443817	0.861383	4	C1qbp,Mavs
Sig_Ca_MPTP_genes	0.547677	0.948217	0.0850427	0.443893	0.940832	5	Vdac1,Vdac3	~	Sig_cAMP_PKA_genes	0.70989	0.929233	0.0661326	0.447111	0.797816	3	Prkaca,Akap10
Sig_Ca_cycle_genes	0.813602	0.983102	0.0661326	0.275054	0.706484	9	Smdt1,Micu2	~	TIM_combined_genes	0.10166	0.376141	0.202072	0.500898	1.3597	15	Grpel1,Timm17b,Romo1,Timm17a,Timm50,Timm44,Timm21,Timm22
Sig_Ca_uniporter_genes	0.542373	0.948217	0.0850427	0.412768	0.93495	6	Smdt1,Micu2	~	TOMM_genes	0.310722	0.676278	0.112379	0.479622	1.12831	8	Tomm22,Tomm40,Tomm70a,Tomm5,Tomm7,Tomm20
Sig_Immune_genes	0.962649	0.988275	0.0399219	-0.26484	-0.564988	6	Cstad,Nlrx1	~	Transcription_genes	0.878229	0.96113	0.0479259	-0.312719	-0.649349	6	Mterf1b,Mterf1a,Polrmt
Sig_cAMP_PKA_genes	0.697715	0.959913	0.0562941	-0.500423	-0.875098	3	Akap1	~	mtDNA_maintenance_genes	0.916	0.96113	0.0496901	0.213795	0.692053	27	Ssbp1,Polb,Ppa2,Dna2,Polq,Ung,Poldip2,Apex1,Pif1,Rnaseh1,Tfam,Atad3a,Primpol,Mgme1,Tfb2m,Recql4,Endog,Mettl4,Exog,Polg,Twnk,Polg2,Lig3,Top3a,Polrmt,Mterf1a,Mterf1b
TIM_combined_genes	0.029508	0.155588	0.352488	0.533163	1.65847	15	Grpel1,Timm17b,Romo1,Timm50,Timm17a,Dnajc15,Dnajc19,Timm22,Timm44,Pam16	~	mtDNA_nucleoid_genes	0.483932	0.813886	0.077884	-0.400817	-0.992544	10	Mterf1b,Mterf1a,Polrmt,Polg2,Twnk,Polg
TOMM_genes	0.299754	0.662917	0.122679	0.45809	1.13587	8	Tomm22,Tomm7,Tomm40,Tomm5,Tomm70a	~	mtDNA_repair_n_modifcations_genes	0.680346	0.919095	0.0673624	0.337221	0.824995	9	Polb,Ung,Apex1,Primpol,Recql4,Mettl4,Exog,Polg,Lig3
Transcription_genes	0.942664	0.988275	0.0405756	-0.259866	-0.587051	7	Tefm,Polrmt,Tfam,Mterf1b,Mterf1a	~	mtDNA_replication_genes	0.711575	0.929233	0.0589694	-0.305455	-0.820002	13	Polrmt,Top3a,Lig3,Polg2,Twnk,Polg,Exog
fMet_processing_genes	0.453427	0.86865	0.0774768	-0.581132	-1.01623	3	Pdf,Metap1d,Mtfmt	~	mtDNA_stability_n_decay_genes	0.840951	0.958224	0.0494905	-0.445054	-0.746786	3	Exog,Endog,Mgme1
mtDNA_maintenance_genes	0.692427	0.959913	0.0507028	-0.24536	-0.836938	30	Mutyh,Ogg1,Polrmt,Tfam,Top3a,Mterf2,Mterf1b,Endog,Polg,Lig3,Atad3a,Mterf1a,Exog,Mgme1,Mettl4,Polg2,Rnaseh1,Twnk,Recql4,Tfb2m	~	mtRNA_granules_genes	0.892116	0.96113	0.0525899	-0.220985	-0.705115	24	Noa1,Fastkd1,Trmt10c,Rpusd3,Alkbh1,Fastkd2,Rmnd1,Mrpl47,Pus1,Hsd17b10,Ptcd1
mtDNA_nucleoid_genes	0.523227	0.938348	0.0875697	0.331741	0.942994	11	Ssbp1,Poldip2,Twnk,Polg2,Mterf1a,Atad3a,Polg,Mterf1b,Mterf2,Tfam,Polrmt	~	mtRNA_metabolism_genes	0.900634	0.96113	0.0530213	-0.187539	-0.764019	68	Yrdc,Nsun4,Trmu,Noa1,Mettl8,Gtpbp3,Mettl17,Mterf1b,Mterf1a,Fastkd1,Trmt10c,Tbrg4,Polrmt,Rpusd3,Mto1,Ybey,Trit1,Alkbh1,Fastkd2,Mrm3,Rmnd1,Qtrt1,Mrpl47,Fastkd3,Trmt5,Pus1
mtDNA_repair_n_modifcations_genes	0.951505	0.988275	0.0397596	-0.226543	-0.56588	10	Ogg1,Polg,Lig3,Exog,Mettl4,Recql4	~	mtRNA_ploycistronic_processing_genes	0.198488	0.547911	0.133555	-0.508868	-1.26011	10	Fastkd1,Trmt10c,Tbrg4,Ybey,Fastkd2,Fastkd3,Hsd17b10
mtDNA_replication_genes	0.45679	0.86865	0.0959207	0.331798	0.995594	13	Ssbp1,Dna2,Tfb2m,Twnk,Rnaseh1,Polg2,Mgme1,Exog,Lig3,Polg,Top3a,Tfam,Polrmt	~	mtRNA_stability_n_decay_genes	0.863265	0.958224	0.0533478	0.256145	0.712713	16	Rexo2,Pde12,Slirp,Lrpprc,Pnpt1
mtDNA_stability_n_decay_genes	0.648506	0.959913	0.0597318	-0.517811	-0.905506	3	Endog,Exog,Mgme1	~	mt_mRNA_modifications_genes	0.208696	0.547911	0.140406	0.659583	1.28015	4	Myg1,Pde12,Angel2
mtRNA_granules_genes	0.746522	0.959913	0.0472587	-0.24397	-0.800745	25	Noa1,Trub2,Ptcd2,Trmt10c,Fastkd1,Mrm2,Pus1,Ddx28,Eral1,Fastkd2,Rmnd1,Ptcd1,Rpusd3,Supv3l1,Mtpap,Hsd17b10	~	mt_rRNA_modifications_genes	0.651923	0.893376	0.0637845	-0.310202	-0.878134	15	Nsun4,Mettl17,Rpusd3,Trit1,Mrm3
mtRNA_metabolism_genes	0.846154	0.988275	0.0386372	-0.189552	-0.76906	70	Yrdc,Noa1,Nsun4,Trmu,Mettl8,Trub2,Elac2,Tefm,Ptcd2,Rcc1l,Mettl17,Polrmt,Ybey,Trmt10c,Thg1l,Tfam,Fastkd1,Mterf1b,Qtrt1,Mto1,Tbrg4,Endog,Mrm2,Trit1,Trmt5,Mterf1a,Fastkd3,Dus2,Pus1,Trmt1,Ddx28,Nsun3,Trmt2b,Eral1,Fastkd2,Rmnd1,Rnaseh1,Ptcd1,Rpusd3,Mrm3,Tfb2m,Supv3l1,Mtpap,Hsd17b10	~	mt_tRNA_modifications_genes	0.27593	0.616123	0.112843	-0.380167	-1.15221	20	Yrdc,Trmu,Gtpbp3,Trmt10c,Mto1,Trit1,Alkbh1,Qtrt1,Trmt5,Pus1,Hsd17b10,Nsun3,Thg1l,Dus2,Trmt2b,Cdk5rap1
mtRNA_ploycistronic_processing_genes	0.588533	0.959913	0.0623861	-0.36248	-0.93359	11	Elac2,Ptcd2,Ybey,Trmt10c,Fastkd1,Tbrg4,Fastkd3,Fastkd2,Hsd17b10	~
mtRNA_stability_n_decay_genes	0.242744	0.574659	0.143759	0.373688	1.16874	16	Slirp,Rexo2,Lrpprc,Pnpt1,Grsf1,Pde12,Lactb2,Fastk,Mtpap,Supv3l1,Rnaseh1,Fastkd2,Fastkd3,Endog,Tbrg4,Fastkd1	~
mt_mRNA_modifications_genes	0.278846	0.646923	0.126254	0.590386	1.16163	4	Myg1,Pde12,Angel2	~
mt_rRNA_modifications_genes	0.966292	0.988275	0.0371479	-0.181332	-0.532558	16	Nsun4,Trub2,Rcc1l,Mettl17	~
mt_tRNA_modifications_genes	0.443535	0.86865	0.0749279	-0.339813	-1.0303	19	Yrdc,Trmu,Trmt10c,Thg1l,Qtrt1,Mto1,Trit1,Trmt5,Dus2,Pus1,Trmt1,Nsun3,Trmt2b	~

## Sheet: Lymph
Early									Late
pathway	pval	padj	log2err	ES	NES	size	leadingEdge	~	pathway	pval	padj	log2err	ES	NES	size	leadingEdge
MIA40_genes	0.0267262	0.304679	0.352488	0.872309	1.43107	3	Chchd4,Gfer	~	MIA40_genes	0.527721	0.995807	0.0776799	0.564517	0.972732	3	Chchd4,Gfer
Met_AA_genes	0.713542	0.991446	0.0743625	0.227023	0.874863	63	Gcsh,Comt,Ldhb,Sfxn1,Echs1,Shmt2,Ivd,Nags,Bckdha,Akr7a5,Pycr2,Hsd17b10,Mccc1,Gcdh,Slc25a44,Slc25a29,Etfa,Grhpr,Hadha,Dlst,Gldc	~	Met_AA_genes	0.646865	0.995807	0.0925529	0.234478	0.9128	65	Glud1,Gcsh,Bckdha,Gcdh,Slc25a44,Ppm1k,Slc25a38,Hadha,Mccc1,Bcat2,Acad8,Dbt,Maoa,Pycr2,Sfxn1,Etfa,Bckdk,Kyat3,Echs1,Gpt2,Nat8l
Met_All_genes	0.117068	0.556072	0.287805	0.228559	1.12608	367	Gcsh,Cisd1,Prelid3b,Prelid1,Slc25a19,Prdx2,Fxn,Bola3,Tspo,Glrx2,Suclg1,Comt,Mthfd2,Glrx5,Ldhb,Sfxn1,Ptges2,Acadl,Gpx1,Pdk1,Ndufs1,Sphk2,Slc25a11,Crat,Idh2,Echs1,Pck2,Acads,Plscr3,Prdx5,Idh3g,Iba57,Dut,Mpc1,Sdhd,mt-Co1,Hscb,Shmt2,Ivd,Naxd,Osbpl1a,Idi1,Etfbkmt,Bphl,Gpd2,Coq7,Cox17,Mpst,Oxct1,Me3,Tstd1,Nags,Mrps36,Ehhadh,Pcx,Flad1,Mmab,Ndufv2,Fdxr,Pcca,Sdhc,Bckdha,Slc25a5,Hint1,Eci1,Lactb,Hint2,Agk,…	~	Met_All_genes	0.946249	0.995807	0.0196033	-0.190172	-0.795952	375	Slc25a33,Dbi,Slc25a3,Cyp27a1,Txnrd1,Ech1,Sod2,Slc25a28,Noct,Slc25a25,Gls,Oat,Tk2,Decr1,Cpt1a,Fdps,Ppa2,Cycs,Isca2,Idh3a,Nme4,Suclg2,Plpbp,Agpat5,Auh,Ndufab1,Cox11,Fasn,Acacb,Coq10b,Txnrd2,Glrx5,Star,Coq2,Cmpk2,Prdx3,Mgst1,Fth1,Isca1,Pdk3,Phyh,Coq4,Pgs1,Idh3b,Chpt1,Pisd,Abhd10,Hint2,H2-Ke6,Cbr2,Prdx4,Prdx6,Abcb6,Gstz1,Got2,Hmgcl,Aldh9a1,Aldh2,Slc25a20,Sdhb,Msra,Alas1,Aldh7a1,Ogdh,Mlycd
Met_BCAA_DeHyd_complex_genes	0.995984	0.995984	0.0460458	-0.219592	-0.434347	6	Bckdhb,Dbt,Ppm1k,Dld	~	Met_BCAA_DeHyd_complex_genes	0.127932	0.995807	0.181383	0.662915	1.39759	6	Bckdha,Ppm1k,Dbt,Bckdk,Dld
Met_BCAA_genes	0.930804	0.991446	0.0540088	0.219594	0.688381	25	Echs1,Ivd,Bckdha,Hsd17b10,Mccc1,Slc25a44,Etfa,Hadha	~	Met_BCAA_genes	0.329923	0.995807	0.118815	0.347951	1.11517	25	Bckdha,Slc25a44,Ppm1k,Hadha,Mccc1,Bcat2,Acad8,Dbt,Etfa,Bckdk,Echs1,Hibch,Mccc2,Dld,Acat1
Met_Cardiolipin_syn_genes	0.535088	0.991446	0.08042	0.372918	0.941127	12	Prelid1,Plscr3,Pgs1,Hadha,Gpam	~	Met_Cardiolipin_syn_genes	0.864679	0.995807	0.0587186	0.273089	0.687109	12	Plscr3,Taz,Hadha,Tamm41,Crls1,Prelid1
Met_Carnitine_syn_n_transport_genes	0.231683	0.754625	0.12564	-0.666034	-1.26156	5	Cpt1a,Slc25a20	~	Met_Carnitine_syn_n_transport_genes	0.382576	0.995807	0.0908241	-0.565466	-1.09617	5	Cpt1a,Slc25a20,Cpt2,Tmlhe
Met_Cholesterol_bile_steroid_syn_genes	0.276549	0.814959	0.120985	0.468646	1.15915	11	Tspo,Osbpl1a,Fdxr,Hint2,Hsd17b10,Dhrs1,Scp2	~	Met_Cholesterol_bile_steroid_syn_genes	0.486535	0.995807	0.0749279	-0.420384	-0.980739	11	Cyp27a1,Star,Hint2,H2-Ke6,Hsd17b10,Tspo,Fdx1
Met_CoEnzymeA_genes	0.683071	0.991446	0.0626618	-0.460451	-0.830046	4	Coasy,Pank2	~	Met_CoEnzymeA_genes	0.952849	0.995807	0.04707	-0.296863	-0.531558	4	Pank2,Nudt19,Coasy,Slc25a42
Met_CoEnzymeQ_genes	0.801354	0.991446	0.0615707	0.298673	0.758539	13	Coq7,Coq9,Coq10a,Coq5,Pdss1,Coq3,Pdss2	~	Met_CoEnzymeQ_genes	0.676106	0.995807	0.0580984	-0.337735	-0.823164	13	Coq10b,Coq2,Coq4
Met_Copper_genes	0.844758	0.991446	0.0537873	0.318789	0.675139	7	Cox17,Sco2,Cox11,Sco1	~	Met_Copper_genes	0.0864662	0.995807	0.208955	-0.698774	-1.44199	7	Slc25a3,Cox11
Met_Detox_ROS_n_glutathione_genes	0.596774	0.991446	0.0646485	-0.318108	-0.908574	24	Txnrd1,Aldh9a1,Msrb3,Msra,Hagh,Prdx4,Cat	~	Met_Detox_ROS_n_glutathione_genes	0.191489	0.995807	0.12564	-0.441435	-1.2535	25	Txnrd1,Sod2,Txnrd2,Prdx3,Mgst1,Prdx4,Prdx6,Aldh9a1,Msra,Aldh7a1
Met_Detox_Xenobiotic_genes	0.614973	0.991446	0.0629395	-0.349179	-0.89256	15	Cyb5r3,Aldh2	~	Met_Detox_Xenobiotic_genes	0.862069	0.995807	0.062249	0.248278	0.687784	16	Mpst,Cyb5b,Cyb5r3,Maoa
Met_Detox_genes	0.527363	0.991446	0.0668966	-0.295616	-0.953629	40	Cyb5r3,Txnrd1,Aldh2,Aldh9a1,Msrb3,Msra,Hagh,Prdx4,Cat	~	Met_Detox_genes	0.537867	0.995807	0.0625237	-0.305216	-0.947527	42	Txnrd1,Sod2,Txnrd2,Prdx3,Mgst1,Abhd10,Prdx4,Prdx6,Gstz1,Aldh9a1,Aldh2,Msra,Aldh7a1
Met_Detox_selenoproteins_genes	0.6	0.991446	0.0692836	-0.464196	-0.879254	5	Txnrd1	~	Met_Detox_selenoproteins_genes	0.503788	0.995807	0.0758887	-0.501967	-0.973072	5	Txnrd1,Txnrd2
Met_FAO_genes	0.965432	0.991446	0.057006	0.196995	0.664835	35	Acadl,Crat,Echs1,Acads,Pcca,Eci1,Acsf2,Hsd17b10,Crot	~	Met_FAO_genes	0.978552	0.995807	0.0602484	0.170225	0.589143	35	Crot,Eci1,Hadha,Acsl1,Amacr,Pcca,Acads,Crat,Etfa,Echs1
Met_FS_containing_proteins_genes	0.0337447	0.349718	0.321776	0.469523	1.5113	27	Cisd1,Bola3,Glrx2,Glrx5,Ndufs1,Ndufv2,Lias,Sdhb,Iscu,Cisd3,Bola1	~	Met_FS_containing_proteins_genes	0.955128	0.995807	0.0376143	-0.2051	-0.593722	28	Isca2,Glrx5,Isca1,Sdhb,Nubpl,Ndufv1,Fech,Nfu1,Fdx1
Met_FeS_cluster_syn_genes	0.0462865	0.369745	0.321776	0.493445	1.47698	22	Cisd1,Fxn,Bola3,Glrx5,Iba57,Hscb,Fdxr,Grpel1,Iscu,Cisd3,Bola1	~	Met_FeS_cluster_syn_genes	0.683805	0.995807	0.0758887	0.278948	0.852848	22	Fxn,Fdxr,Hscb,Grpel1,Abcb7,Grpel2,Bola3,Cisd3,Cisd1,Iba57
Met_GABA_genes	0.649606	0.991446	0.0650878	-0.481063	-0.867203	4	Aldh9a1	~	Met_GABA_genes	0.432489	0.995807	0.0899861	0.521564	1.03149	5	Glud1,Aldh5a1,Abat
Met_Glu_genes	0.306324	0.815742	0.10673	-0.565642	-1.15887	7	Gls,Slc25a12,Glud1	~	Met_Glu_genes	0.934211	0.995807	0.0459538	-0.272869	-0.563093	7	Gls
Met_Gly_genes	0.188053	0.69155	0.15017	0.519712	1.28545	11	Gcsh,Shmt2,Etfa,Gldc	~	Met_Gly_genes	0.777528	0.995807	0.0628004	0.30414	0.754293	11	Gcsh,Slc25a38,Etfa,Dld,Sardh
Met_Glyoxlate_genes	0.307692	0.815742	0.107972	0.64689	1.16809	4	Ldhb,Grhpr,Got2	~	Met_Glyoxlate_genes	0.575639	0.995807	0.0709609	-0.511422	-0.915744	4	Got2,Ldhb
Met_Heme_containing_proteins_genes	0.346774	0.878495	0.100279	0.536235	1.13565	7	Sdhd,mt-Co1,Sdhc	~	Met_Heme_containing_proteins_genes	0.486842	0.995807	0.0772747	-0.48324	-0.997215	7	Cyp27a1,Cycs
Met_Heme_syn_n_processing_genes	0.964912	0.991446	0.0515309	0.228135	0.57574	12	Fdxr,Alas1,Slc25a38,Cox10,Cpox,Cox15,Abcb10,Abcb7,Ppox,Abcb6,Fdx1,Fech	~	Met_Heme_syn_n_processing_genes	0.37844	0.995807	0.102822	0.417339	1.05005	12	Fdxr,Abcb10,Abcb7,Slc25a38
Met_Iron_homeostasis_genes	0.0925197	0.535649	0.206588	-0.801432	-1.44473	4	Slc25a28,Fam210b,Fth1,Slc25a37	~	Met_Iron_homeostasis_genes	0.11002	0.995807	0.188204	-0.785451	-1.40642	4	Slc25a28,Fth1
Met_Lipid_genes	0.469208	0.991446	0.104733	0.2391	0.989949	101	Gcsh,Prelid3b,Prelid1,Tspo,Ptges2,Acadl,Sphk2,Crat,Echs1,Acads,Plscr3,Osbpl1a,Idi1,Ehhadh,Fdxr,Pcca,Eci1,Lactb,Hint2,Agk,Acsf2,Stard7,Hsd17b10,Lias,Dhrs1,Slc25a1,Crot	~	Met_Lipid_genes	0.757123	0.995807	0.0406579	-0.230558	-0.835612	103	Dbi,Cyp27a1,Ech1,Decr1,Cpt1a,Fdps,Agpat5,Ndufab1,Fasn,Acacb,Star,Phyh,Pgs1,Chpt1,Pisd,Hint2,H2-Ke6,Prdx6,Slc25a20,Mlycd,Lyplal1,Sptlc2,Acot2,Acss1,Ephx2,Hadhb,Hsd17b10,Tspo,Acad10,Cpt2,Etfb,Eci2,Fdx1,Acsf3,Acadsb,Mecr,Them4
Met_Lys_genes	0.786848	0.991446	0.0626618	0.290565	0.76802	15	Echs1,Gcdh,Slc25a29,Etfa,Dlst,Dhtkd1,Aass	~	Met_Lys_genes	0.969048	0.995807	0.0551352	0.188682	0.513662	15	Gcdh,Etfa,Echs1,Dld,Acat1,Hadh,Acaa2,Slc25a29,Dhtkd1
Met_Mal_Asp_shuttle_genes	0.684105	0.991446	0.0636424	0.421647	0.815573	5	Slc25a11,Mdh2,Got2	~	Met_Mal_Asp_shuttle_genes	0.626894	0.995807	0.0649408	-0.439211	-0.851418	5	Got2
Met_Metals_n_CoFactors_genes	0.566265	0.991446	0.0949752	0.232242	0.955587	99	Cisd1,Fxn,Bola3,Glrx2,Glrx5,Ndufs1,Iba57,Sdhd,mt-Co1,Hscb,Naxd,Coq7,Cox17,Ndufv2,Fdxr,Sdhc,Alas1,Naxe,Coq9,Sco2,Lias,Grpel1,Sdhb,Coq10a,Iscu,Coq5,Cisd3,Bola1,Pdss1,Cox11,Suox,Coq3	~	Met_Metals_n_CoFactors_genes	0.680384	0.995807	0.0460458	-0.245326	-0.883721	101	Slc25a3,Cyp27a1,Slc25a28,Noct,Cpt1a,Cycs,Isca2,Ndufab1,Cox11,Coq10b,Glrx5,Coq2,Fth1,Isca1,Coq4
Met_Molybdenum_Cofactor_syn	0.760479	0.991446	0.0582216	0.474233	0.778006	3	Suox,Mocs1,Abcb7	~	Met_Molybdenum_Cofactor_syn	0.429158	0.995807	0.0888945	0.609033	1.04944	3	Abcb7,Suox
Met_NAD_genes	0.913208	0.991446	0.0471642	-0.282451	-0.627351	9	Noct,Slc25a51,Sirt5	~	Met_NAD_genes	0.574275	0.995807	0.0670513	-0.405223	-0.921312	10	Noct
Met_Nucleotide_genes	0.489362	0.991446	0.0739901	-0.328042	-0.977102	28	Slc25a25,Slc25a33,Slc25a24,Ppa2,Cmpk2,Slc25a36,Tk2,Ak4,Ak3	~	Met_Nucleotide_genes	0.230769	0.995807	0.111463	-0.416988	-1.2071	28	Slc25a33,Slc25a25,Tk2,Ppa2,Nme4,Cmpk2
Met_Pro_genes	0.586826	0.991446	0.0707899	-0.574271	-0.940355	3	Oat	~	Met_Pro_genes	0.539806	0.995807	0.0736213	-0.607564	-0.993322	3	Oat,Aldh18a1
Met_Q_linked_rxns_genes	0.679435	0.991446	0.0640704	0.392052	0.830295	7	Etfbkmt,Gpd2,Etfa	~	Met_Q_linked_rxns_genes	0.497872	0.995807	0.0826646	0.436242	0.963751	7	Etfbkmt,Etfrf1,Etfa
Met_Ser_genes	0.530938	0.991446	0.0758887	0.610167	1.00101	3	Sfxn1,Shmt2	~	Met_Ser_genes	0.61807	0.995807	0.0696133	0.521778	0.899087	3	Sfxn1,Sfxn3,Shmt2
Met_Sulfur_genes	0.58	0.991446	0.0667426	-0.37744	-0.895859	11	Msra,Sqor,Slc25a30	~	Met_Sulfur_genes	0.648889	0.995807	0.0711327	0.350811	0.84385	10	Mpst,Suox,Ethe1,Msrb2
Met_T2_FAO_syn_genes	0.871542	0.991446	0.0514265	-0.324895	-0.665632	7	Ndufab1,H2-Ke6,Mecr,Acaca	~	Met_T2_FAO_syn_genes	0.912381	0.995807	0.0476387	-0.283336	-0.596921	8	Ndufab1,H2-Ke6,Acsf3,Mecr,Oxsm,Acaca
Met_TCA_associated_genes	0.103371	0.535649	0.208955	0.542774	1.41391	14	Slc25a11,Pck2,Mpc1,Me3,Pcx,Mpc2,Slc25a1,Fahd1,L2hgdh	~	Met_TCA_associated_genes	0.251716	0.995807	0.130106	0.464549	1.21503	13	Acly,Slc25a1,Pck2,Abhd11
Met_TCA_genes	0.163594	0.687741	0.165657	0.444372	1.26333	19	Suclg1,Idh2,Idh3g,Sdhd,Mrps36,Sdhc,Sdhb,Mdh2,Dlst	~	Met_TCA_genes	0.728856	0.995807	0.0709609	0.271822	0.793491	19	Mrps36,Suclg1,Idh2,Idh3g,Sdhc,Sucla2,Sdha,Cs
Met_Urea_Cycle_genes	0.968064	0.991446	0.04707	0.312749	0.513082	3	Nags	~	Met_Vit_A_genes	0.25462	0.995807	0.121543	0.706602	1.21756	3	Dhrs4,Akr1b10,Rdh14
Met_Vit_B12_genes	0.758483	0.991446	0.0583453	0.47765	0.783612	3	Mmab,Mmaa,Mmadhc	~	Met_Vit_B12_genes	0.792608	0.995807	0.0576091	0.423457	0.729667	3	Mmadhc,Mmab,Mmaa
Met_Vit_B2_genes	0.608782	0.991446	0.0689567	-0.559366	-0.915949	3	Rfk,Slc25a32	~	Met_Vit_B2_genes	0.61807	0.995807	0.0696133	0.521002	0.897749	3	Flad1,Rfk,Slc25a32
Met_Vit_Choline_n_betaine_genes	0.921529	0.991446	0.0496901	0.297561	0.575559	5	Etfa,Etfb,Aldh7a1,Etfdh,Sardh	~	Met_Vit_Choline_n_betaine_genes	0.971591	0.995807	0.0445071	-0.253999	-0.492381	5	Aldh7a1,Etfb,Etfdh
Met_Vit_Folate_and_1C_genes	0.441315	0.991446	0.0949752	0.376566	1.00466	16	Mthfd2,Sfxn1,Shmt2,Mtfmt,Gtpbp3,Mthfs,Qdpr,Amt,Slc25a38	~	Met_Vit_Folate_and_1C_genes	0.893035	0.995807	0.0610364	0.227729	0.664776	19	Mthfd2l,Slc25a38,Qdpr,Sfxn1,Aldh1l1,Sardh,Mthfd2,Mthfd1l
Met_Vit_biotin_utilizing_genes	0.205231	0.731137	0.135741	0.666475	1.28913	5	Pcx,Pcca,Mccc1	~	Met_Vit_biotin_utilizing_genes	0.878193	0.995807	0.0508054	-0.360829	-0.646094	4	Acacb
Met_Vitamins	0.186732	0.69155	0.159647	0.345181	1.19196	38	Slc25a19,Glrx2,Mthfd2,Sfxn1,Shmt2,Pcx,Flad1,Mmab,Fdxr,Pcca,Dhrs4,Mccc1	~	Met_Vitamins	0.346479	0.995807	0.122108	0.296492	1.06038	41	Pnpo,Fdxr,Flad1,Mthfd2l,Slc25a38,Mccc1,Qdpr,Glrx2,Slc25a19,Pcca,Sfxn1,Etfa,Dhrs4,Akr1b10,Mmadhc,Aldh1l1,Rdh14
Met_carb_genes	0.0556983	0.39685	0.321776	0.360756	1.38388	61	Suclg1,Pdk1,Slc25a11,Idh2,Pck2,Idh3g,Mpc1,Sdhd,Gpd2,Oxct1,Me3,Mrps36,Pcx,Pcca,Sdhc,Mpc2,Slc25a1,Pdp2,Fahd1,Pdhb,Sdhb,L2hgdh,Pdk2,Pdk3	~	Met_carb_genes	0.714286	0.995807	0.0847985	0.225104	0.869367	61	Acly,Mrps36,Suclg1,Slc25a1,Pdk2,Pck2,Idh2,Idh3g,Dcxr,Sdhc,Sucla2,Pcca,Abhd11,Oxct1,Sdha,Cs,Dlat,Pdpr
Met_cytochromes_genes	0.868263	0.991446	0.052057	-0.399701	-0.654501	3	Cyb5b,Cyc1,Cycs	~	Met_cytochromes_genes	0.8	0.995807	0.0545681	-0.447779	-0.732085	3	Cycs
Met_eicosanoid_genes	0.56487	0.991446	0.0727141	0.591836	0.97094	3	Ptges2,Mgst3	~	Met_eicosanoid_genes	0.464066	0.995807	0.0845557	0.592227	1.02048	3	Ptges2,Zadh2,Mgst3
Met_electron_carriers_genes	0.745055	0.991446	0.0637845	0.330198	0.78948	10	Etfbkmt,Gpd2,Etfa	~	Met_electron_carriers_genes	0.791111	0.995807	0.0614364	0.304734	0.733015	10	Cyb5b,Etfbkmt,Etfrf1,Etfa
Met_gluconeogensis_genes	0.0176469	0.251469	0.352488	0.730335	1.60016	8	Slc25a11,Pck2,Mpc1,Pcx,Mpc2,Slc25a1,Mdh2	~	Met_gluconeogensis_genes	0.289362	0.995807	0.11524	0.526884	1.164	7	Slc25a1,Pck2,Mpc1,Slc25a11
Met_itaconate_genes	0.674044	0.991446	0.0643583	0.42953	0.83082	5	Suclg1,Sucla2	~	Met_itaconate_genes	0.465909	0.995807	0.0799859	-0.520896	-1.00977	5	Suclg2,Auh
Met_ketone_genes	0.758416	0.991446	0.0579755	-0.402756	-0.762878	5	Hadhb,Acaa2,Hmgcl	~	Met_ketone_genes	0.915572	0.995807	0.0467883	-0.291632	-0.585631	6	Hmgcl,Hadhb
Met_lipoate_insertion_genes	0.247505	0.781119	0.121543	0.734342	1.20473	3	Gcsh,Lias,Lipt2	~	Met_lipoate_insertion_genes	0.37931	0.995807	0.095288	0.580796	1.0951	4	Gcsh,Lias,Lipt1,Lipt2
Met_phospholipid_genes	0.278802	0.814959	0.123257	0.396921	1.12843	19	Prelid3b,Prelid1,Sphk2,Osbpl1a,Lactb,Agk,Stard7	~	Met_phospholipid_genes	0.558333	0.995807	0.0643583	-0.344801	-0.91724	19	Agpat5,Pgs1,Chpt1,Pisd,Prdx6,Sptlc2
Met_propanoate_genes	0.964072	0.991446	0.0472587	0.316885	0.519868	3	Pcca,Mcee	~	Met_propanoate_genes	0.213552	0.995807	0.134273	0.729748	1.25745	3	Pcca,Pccb
Met_pyruvate_genes	0.103371	0.535649	0.208955	0.543357	1.41542	14	Pdk1,Mpc1,Mpc2,Pdp2,Pdhb,Pdk2,Pdk3	~	Met_pyruvate_genes	0.994728	0.995807	0.0400032	-0.156906	-0.391632	14	Pdk3,Mpc2,Pdhb,Pdhx
Met_tetrahydrobiopterin_syn_genes	0.532934	0.991446	0.0756946	-0.605974	-0.992267	3	Spr	~	Met_tetrahydrobiopterin_syn_genes	0.972816	0.995807	0.0455878	-0.299659	-0.48992	3	Pcbd2,Spr
Mito_All_genes	0.831492	0.991446	0.0696133	0.205715	0.832636	84	Bbc3,Bcl2l11,Sphk2,Armcx3,Opa1,Fundc2,Mtfr1,Apool,Bcl2,Armc10,Myo19,Mtfp1,Bak1,Atad3a,Mtfr2,Mief2,Apoo,Ghitm,Chchd6,Fundc1,Mtx2,Mfn1,Mtch2,Mief1,Mff,Synj2bp,Nipsnap1	~	Mito_All_genes	0.317808	0.995807	0.0831291	-0.309271	-1.10188	88	Mcl1,Bok,Tomm7,Casp8,Chchd2,Atp5l,Ifi27,Cycs,Atp5k,Vps13d,Usp30,Tomm20,Armcx1,Rmdn3
Mito_Central_Dogma_genes	5.65102690143678e-11	6.44217066763793e-09	0.851339	0.46794	2.14084	210	Mrpl12,Pus1,Mrpl17,Mrps5,Mrpl34,Mrpl22,Mrpl54,Ptcd2,Mrpl21,Mrpl19,Mrps35,Gadd45gip1,Mrpl15,Mrpl36,Mtrf1l,Mrpl42,Lig3,Mrps14,Ssbp1,Mrpl3,Trmt5,Mterf1a,Mrps18c,Mtg1,Mrpl57,Exog,Mrpl50,Eral1,Mrps15,Mrpl14,Aurkaip1,Mrpl55,Mrps11,Mrpl43,Mrpl35,Dus2,Mrpl24,Thg1l,Rcc1l,Guf1,Mrm3,Mrpl58,Cdk5rap1,Mrpl48,Atad3a,Mrpl45,Mrps18a,Mrrf,2810006K23Rik,Mrps36,Wars2,Mterf1b,Mrpl13,Mrps33,Mrpl32,Mettl5,Mpv17l2,Mrps2…	~	Mito_Central_Dogma_genes	0.00582163	0.369832	0.407018	0.286281	1.35477	216	Mrpl39,Mrpl12,Myg1,Coa3,Mrpl42,Mterf2,Lars2,Alkbh1,Tufm,Ptcd2,Rars2,Grsf1,Mrps36,Mrpl15,Mterf4,Tfb2m,Mrpl40,Pus1,Mtg1,Gars,Lig3,Mrrf,Mrpl43,Trmt5,Ddx28,Gatc,Mrpl45,Mrpl34,Mrpl44,Tefm,Mrpl28,Mtrf1l,Supv3l1,Mrps12,Mrpl47,Mrpl18,Mrpl19,Fastkd1,Eral1,Ybey,Nsun3,Tfb1m,Mrps22,Mrpl17,Mrpl51,Mrps31,Atad3a,Mrpl30,Mrpl21,Mars2,Hars2,Mrpl10,Mrpl22,Nsun2,Mettl15,Mtrf1,Mrpl13,Dus2,Gadd45gip1,Mrm1,Mettl17,Mrps…
Mito_Fission_genes	0.342404	0.878495	0.108394	0.411024	1.08642	15	Mtfr1,Armc10,Mtfp1,Mtfr2,Mief2,Mief1,Mff,Fis1,Rab24	~	Mito_Fission_genes	0.978571	0.995807	0.0546808	0.183398	0.499278	15	Mtfr2,Armc10,Mtfr1,Dnm1l,Fis1,Mief2
Mito_Fusion_genes	0.871893	0.991446	0.0498907	-0.302166	-0.653296	8	Miga1,Mfn2,Arl2	~	Mito_Fusion_genes	0.238994	0.995807	0.127505	0.537412	1.23506	8	Mfn1,Arl2,Miga1,Miga2,Mtch2,Mfn2
Mito_MICOS_complex	0.384615	0.932897	0.0943564	0.604247	1.09109	4	Apool,Apoo,Chchd6	~	Mito_MICOS_complex	0.523207	0.995807	0.0795565	0.484613	0.958412	5	Apoo,Chchd3,Immt,Chchd6,Apool
Mito_Organelle_contact_genes	0.875	0.991446	0.0560596	0.265739	0.670641	12	Fundc2,Atad3a,Mfn1,Synj2bp	~	Mito_Organelle_contact_genes	0.795872	0.995807	0.0626618	0.29411	0.740001	12	Mfn1,Fundc2,Atad3a
Mito_apoptosis_genes	0.765233	0.991446	0.052913	-0.269452	-0.782478	26	Bok,Chchd2,Ifi27,Casp8,Diablo,Pmaip1,Mcl1	~	Mito_apoptosis_genes	0.0673077	0.995807	0.21925	-0.501825	-1.45268	28	Mcl1,Bok,Casp8,Chchd2,Ifi27,Cycs
Mito_autophagy_genes	0.704861	0.991446	0.0552496	-0.309291	-0.812438	16	Vps13d,Nipsnap2,Snap29,Stx17,Tomm7,Usp30,Parl,Fkbp8	~	Mito_autophagy_genes	0.441275	0.995807	0.0764767	-0.395746	-1.0213	16	Tomm7,Vps13d,Usp30,Stx17,Nipsnap2
Mito_cristae_genes	0.467742	0.991446	0.0831291	0.47593	1.00794	7	Opa1,Apool,Apoo,Chchd6	~	Mito_cristae_genes	0.205714	0.995807	0.131458	-0.600656	-1.26544	8	Atp5l,Atp5k
Mito_intraMito_membrane_interactions_genes	0.925403	0.991446	0.0495902	0.27918	0.591255	7	Atad3a,Mtx2,Mtx3,Slc25a46	~	Mito_intraMito_membrane_interactions_genes	0.838574	0.995807	0.0559429	0.299097	0.687374	8	Atad3a,Chchd3,Mtx2,Samm50,Dnajc11,Mtx1,Slc25a46,Mtx3
Mito_mitophagy_genes	0.908425	0.991446	0.0460458	-0.268275	-0.643987	12	Vps13d,Nipsnap2,Tomm7,Usp30,Parl,Fkbp8	~	Mito_mitophagy_genes	0.429329	0.995807	0.0806388	-0.426617	-1.0249	12	Tomm7,Vps13d,Usp30
Mito_trafficking_genes	0.663984	0.991446	0.0650878	0.435971	0.843278	5	Armcx3,Armc10,Myo19	~	Mito_trafficking_genes	0.599147	0.995807	0.0730744	0.413055	0.870822	6	Myo19,Armcx3,Armc10,Mgarp
OxPhos_All_genes	1.41589851901959e-06	8.07062155841168e-05	0.643552	0.441073	1.93549	148	Cox6a2,mt-Nd3,Cox8b,Uqcrh,Cox5a,Atp5d,Cox7a2l,Higd1a,Cox4i1,Ndufaf5,Ndufa12,Ttc19,Sdhaf1,Coa5,mt-Nd1,Ndufs1,Ndufc2,Ndufa6,Tmem70,Higd2a,Cmc1,mt-Nd4,Dmac1,Cox7b,mt-Co2,Sdhd,Cox20,mt-Co1,Cox6b2,Coa7,Timmdc1,mt-Nd5,Cox5b,Ndufa10,Ndufb4,mt-Nd2,Cox17,Uqcrc2,Uqcrb,Ndufv2,Ndufa3,Atpif1,Ndufs5,Sdhc,Ndufb8,Ndufa11,Sdhaf4,Cox14,Dmac2,Ndufaf3,Sco2,Atp5g1,Cox8a,Atp5e,Sdhb,Ndufb7,Cox7a1,Ndufa9,Ndufb9,Cox6a1,A…	~	OxPhos_All_genes	0.66838	0.995807	0.043888	-0.23855	-0.905337	150	Ndufa4,Ndufa1,Pet100,Cox7c,Foxred1,Cox6c,Atp5l,Ndufaf2,Ndufa3,Uqcr11,Cycs,Atp5g3,Atp5k,Cox16,Ndufab1,Ndufs6,Cox11,Ndufa13,Ndufb2,Cox6b1,Cox18,Atpif1,Atp5h,Tmem186,Pnkd,Uqcc2,Ndufaf8,Ndufv3,Cox5a,Ndufc1,Timm21,Atpaf2,Ndufb6,Atp5e,Ndufa8,Ndufa2,Atp5g2,Sdhaf3,Atp5j2,Ndufb8,Ndufb5,Sdhb,Ndufa11,Ndufs3
OxPhos_C1_genes	0.00262901	0.0749267	0.431708	0.447823	1.71948	62	mt-Nd3,Ndufaf5,Ndufa12,mt-Nd1,Ndufs1,Ndufc2,Ndufa6,Tmem70,mt-Nd4,Dmac1,Timmdc1,mt-Nd5,Ndufa10,Ndufb4,mt-Nd2,Ndufv2,Ndufa3,Ndufs5,Ndufb8,Ndufa11,Dmac2,Ndufaf3,Ndufb7,Ndufa9,Ndufb9,Ndufc1,Ndufb6,Ndufb11,Ndufb3,Ndufaf4,Ndufa8,Ndufb5	~	OxPhos_C1_genes	0.0288258	0.821535	0.352488	0.36304	1.41046	62	mt-Nd4,mt-Nd1,mt-Nd2,Ndufaf3,Dmac1,mt-Nd3,Tmem70,Ndufaf5,Ndufaf6,Ndufa6,Lyrm2,Ndufaf1,Dmac2,Ndufa10,Ndufaf7
OxPhos_C2_genes	0.413361	0.981733	0.0919686	0.48469	1.06195	8	Sdhaf1,Sdhd,Sdhc,Sdhaf4,Sdhb	~	OxPhos_C2_genes	0.995807	0.995807	0.048022	0.194115	0.446109	8	Sdhc,Sdha,Sdhaf2,Sdhd,Sdhaf1
OxPhos_C3_genes	0.116854	0.556072	0.195789	0.533589	1.38998	14	Uqcrh,Ttc19,Uqcrc2,Uqcrb,Uqcc3,Uqcrc1	~	OxPhos_C3_genes	0.48037	0.995807	0.0891647	0.359584	0.96333	14	Uqcrh,Uqcrc1,Ttc19,Uqcrfs1,Bcs1l,Uqcrc2
OxPhos_C4_genes	4.55455406532103e-05	0.00173073	0.557332	0.565469	2.02937	46	Cox6a2,Cox8b,Cox5a,Cox7a2l,Higd1a,Cox4i1,Coa5,Cmc1,Cox7b,mt-Co2,Cox20,mt-Co1,Cox6b2,Coa7,Cox5b,Cox17	~	OxPhos_C4_genes	0.43609	0.995807	0.0714786	-0.322096	-1.0271	47	Ndufa4,Pet100,Cox7c,Cox6c,Cox16,Cox11,Cox6b1,Cox18,Pnkd,Cox5a,Timm21
OxPhos_C5_genes	0.838636	0.991446	0.0597318	0.265848	0.733681	17	Atp5d,Tmem70,Atpif1,Atp5g1,Atp5e,Atp5c1,Fmc1,Atp5j	~	OxPhos_C5_genes	0.275693	0.995807	0.101351	-0.440404	-1.16903	18	Atp5l,Atp5g3,Atp5k,Atpif1,Atp5h,Atpaf2,Atp5e,Atp5g2,Atp5j2
OxPhos_assembly_factors_genes	0.00734074	0.139474	0.407018	0.416806	1.59182	60	Cox7a2l,Higd1a,Ndufaf5,Ttc19,Sdhaf1,Coa5,Tmem70,Higd2a,Cmc1,Dmac1,Cox20,Coa7,Timmdc1,Cox17,Sdhaf4,Cox14,Dmac2,Ndufaf3	~	OxPhos_assembly_factors_genes	0.174603	0.995807	0.190023	0.310594	1.19953	61	Cox7a2l,Ndufaf3,Dmac1,Tmem70,Higd2a,Coa3,Ndufaf5,Ndufaf6,Coa6,Lyrm2,Ndufaf1,Dmac2,Ndufaf7,Cox20,Ttc19,Fmc1,Ndufaf4
OxPhos_respirasome_assembly_genes	0.00343889	0.0784067	0.431708	0.937146	1.53744	3	Cox7a2l,Higd1a,Higd2a	~	OxPhos_respirasome_assembly_genes	0.0713565	0.995807	0.287805	0.849013	1.46295	3	Cox7a2l,Higd2a
Pro_All	0.0718232	0.481638	0.282013	0.317805	1.28632	84	Hspd1,Timm23,Chchd4,Timm17a,Timm8b,Nrd1,Timm17b,Hspe1,Tomm40,Maip1,Pam16,Uqcrc2,Timm44,Tomm22,Spg7,Timm9,Lactb,Mtx2,Agk,Tomm5,Clpx,Timm50,Immp1l,Grpel1,Clpp,Tomm70a,Timm10,Htra2,Mipep,Stoml2,Dnlz,Uqcrc1,Dnajc19,Casp3,Xpnpep3	~	Pro_All	0.576923	0.995807	0.053677	-0.261365	-0.927474	84	Tomm7,Casp8,Romo1,Timm22,Dnajc19,Pdf,Tomm34,Immp2l,Usp30,Afg3l1,Tomm20,Timm10,Afg3l2,Timm21
Pro_Proteases_genes	0.991135	0.995984	0.0405756	-0.17112	-0.509697	28	Atad1,Immp2l,Yme1l1,Lonp1,Usp30,Lap3,Pmpcb,Parl,Clpb,Afg3l2,Pmpca,Oma1,Nln,Afg1l,Pitrm1,Metap1d,Ide,Afg3l1,Casp9,Xpnpep3,Casp3,Mipep,Htra2,Clpp,Immp1l,Clpx,Lactb,Spg7	~	Pro_Proteases_genes	0.828526	0.995807	0.0441523	-0.253079	-0.732613	28	Immp2l,Usp30,Afg3l1,Afg3l2,Spg7
Pro_chaperones_genes	0.103286	0.535649	0.213928	0.522141	1.39305	16	Hspd1,Timm8b,Nrd1,Hspe1,Maip1,Timm9,Timm10,Dnlz	~	Pro_chaperones_genes	0.258621	0.995807	0.133555	0.421743	1.16832	16	Hspe1,Hspd1,Phb2,Timm8b,Timm9,Phb,Timm13,Timm8a1,Maip1
Pro_homeostasis_genes	0.523929	0.991446	0.0891647	0.262513	0.961286	50	Hspd1,Timm8b,Nrd1,Hspe1,Maip1,Spg7,Timm9,Lactb,Clpx,Immp1l,Clpp,Timm10,Htra2,Mipep,Stoml2,Dnlz,Casp3,Xpnpep3	~	Pro_homeostasis_genes	0.936073	0.995807	0.0361492	-0.204794	-0.657311	50	Casp8,Pdf,Immp2l,Usp30,Afg3l1,Timm10,Afg3l2
Pro_import_motor_genes	0.218254	0.734987	0.130106	0.620504	1.2607	6	Pam16,Timm44,Grpel1,Dnajc19	~	Pro_import_motor_genes	0.703625	0.995807	0.0650878	0.374347	0.789216	6	Timm44,Grpel1,Grpel2,Pam16
Pro_import_n_sorting_genes	0.0404639	0.361504	0.321776	0.396747	1.43735	47	Timm23,Chchd4,Timm17a,Timm8b,Nrd1,Timm17b,Tomm40,Pam16,Uqcrc2,Timm44,Tomm22,Timm9,Mtx2,Agk,Tomm5,Timm50,Immp1l,Grpel1,Tomm70a,Timm10,Mipep,Uqcrc1,Dnajc19,Xpnpep3	~	Pro_import_n_sorting_genes	0.499248	0.995807	0.0647943	-0.309469	-0.986839	47	Tomm7,Romo1,Timm22,Dnajc19,Tomm34,Immp2l,Tomm20,Timm10,Timm21
Pro_prepro_cleavage_genes	0.530271	0.991446	0.0782955	0.430528	0.943283	8	Uqcrc2,Immp1l,Mipep,Uqcrc1,Xpnpep3	~	Pro_prepro_cleavage_genes	0.681342	0.995807	0.0658312	0.355503	0.817004	8	Uqcrc1,Immp1l,Uqcrc2,Xpnpep3
SAM_genes	0.908184	0.991446	0.0499914	0.370667	0.6081	3	Mtx2,Samm50,Mtx1	~	SAM_genes	0.790554	0.995807	0.0577309	0.424757	0.731908	3	Mtx2,Samm50,Mtx1
SMT_ABC_transporters_genes	0.881048	0.991446	0.0518458	0.300126	0.635613	7	Abcd2,Abcd3,Abcb8,Abcb10,Abcb7,Abcd1,Abcb6	~	SMT_ABC_transporters_genes	0.383648	0.995807	0.096563	0.463681	1.06562	8	Abcb10,Abcb7,Abcd1,Abcd2
SMT_SLC25A_genes	0.708054	0.991446	0.0534572	-0.266451	-0.862284	41	Slc25a25,Slc25a33,Slc25a24,Slc25a28,Slc25a30,Slc25a36,Slc25a3,Slc25a32,Slc25a51,Slc25a12,Slc25a37,Slc25a20	~	SMT_SLC25A_genes	0.421462	0.995807	0.0749279	-0.336562	-1.0308	39	Slc25a33,Slc25a3,Slc25a28,Slc25a25
SMT_all_genes	0.96477	0.991446	0.0614364	0.186225	0.731376	73	Slc25a19,Sfxn1,Mpv17,Slc25a11,Vdac3,Mpc1,Slc25a47,Mpv17l,Slc25a53,Slc25a43,Slc25a5,Stard7,Abcd2,Mpc2,Slc25a4,Mtch2,Slc25a1,Slc25a44,Slc25a29,Micu2,Micu3,Slc25a16	~	SMT_all_genes	0.751067	0.995807	0.0431902	-0.238526	-0.82082	71	Slc25a33,Slc25a3,Slc25a28,Romo1,Slc25a25
SMT_sideroflexins_genes	0.700201	0.991446	0.0625237	0.417245	0.807058	5	Sfxn1,Sfxn4,Sfxn2,Sfxn5	~	SMT_sideroflexins_genes	0.651899	0.995807	0.0683111	0.429609	0.849631	5	Sfxn2,Sfxn1,Sfxn4
Sig_All_genes	0.94702	0.991446	0.0395172	-0.202088	-0.643641	37	Rhot1,Slc25a25,Slc25a24,Slc8b1,Ifi27	~	Sig_All_genes	0.209366	0.995807	0.159647	0.345259	1.19065	36	Slc25a4,Prkaca,Pink1,Mcub,Fundc2,Slc25a23,Bloc1s1,Pptc7,C1qbp,Slc25a24
Sig_Ca_EF_hands_genes	0.175908	0.691501	0.143759	-0.605772	-1.30971	8	Rhot1,Slc25a25,Slc25a24	~	Sig_Ca_EF_hands_genes	0.830476	0.995807	0.0519512	-0.332659	-0.700831	8	Slc25a25,Micu1
Sig_Ca_Homeostasis_genes	0.434859	0.991446	0.0797706	-0.371919	-1.01352	19	Rhot1,Slc25a25,Slc25a24,Slc8b1,Slc25a3,Slc25a12	~	Sig_Ca_Homeostasis_genes	0.765	0.995807	0.0495902	-0.294627	-0.783767	19	Slc25a3,Slc25a25
Sig_Ca_MPTP_genes	0.253521	0.781119	0.120433	0.635003	1.22826	5	Vdac3,Slc25a5,Slc25a4	~	Sig_Ca_MPTP_genes	0.0126416	0.48038	0.38073	0.825483	1.63255	5	Slc25a4,Vdac1,Vdac3
Sig_Ca_cycle_genes	0.892453	0.991446	0.048215	-0.286816	-0.637047	9	Slc8b1,Slc25a3,Micu1,Mcu	~	Sig_Ca_cycle_genes	0.61039	0.995807	0.0652353	-0.395897	-0.860831	9	Slc25a3
Sig_Ca_uniporter_genes	0.950397	0.991446	0.0476387	0.273281	0.555232	6	Micu2,Micu3,Smdt1,Mcub	~	Sig_Ca_uniporter_genes	0.667377	0.995807	0.067676	0.393509	0.829614	6	Mcub,Smdt1,Micu3
Sig_Immune_genes	0.67002	0.991446	0.0646485	0.432504	0.836573	5	C1qbp,Cstad	~	Sig_Immune_genes	0.764244	0.995807	0.0572461	-0.413833	-0.741002	4	Ifi27
Sig_cAMP_PKA_genes	0.838323	0.991446	0.053677	0.407015	0.66773	3	Prkaca,Akap10,Akap1	~	Sig_cAMP_PKA_genes	0.219713	0.995807	0.132147	0.724203	1.24789	3	Prkaca,Akap10,Akap1
TIM_combined_genes	0.124717	0.568707	0.190023	0.516372	1.36487	15	Timm23,Timm17a,Timm17b,Pam16,Timm44,Agk,Timm50,Grpel1	~	TIM_combined_genes	0.359107	0.995807	0.0888945	-0.421636	-1.07135	15	Romo1,Timm22,Dnajc19,Timm21
TOMM_genes	0.926415	0.991446	0.0465084	-0.276643	-0.614451	9	Tomm34,Tomm20	~	TOMM_genes	0.423006	0.995807	0.0840746	-0.478343	-1.0401	9	Tomm7,Tomm34,Tomm20
Transcription_genes	0.0486507	0.369745	0.321776	0.683413	1.49735	8	Mrpl12,Mterf1a,Mterf1b,Tefm	~	Transcription_genes	0.21174	0.995807	0.13649	0.553539	1.27212	8	Mrpl12,Tfb2m,Tefm,Polrmt,Mterf1b
fMet_processing_genes	0.974052	0.991446	0.0467883	0.300503	0.492993	3	Mtfmt,Metap1d	~	fMet_processing_genes	0.300971	0.995807	0.10673	-0.705828	-1.15397	3	Pdf
mtDNA_maintenance_genes	0.168919	0.687741	0.160801	0.391345	1.24164	26	Lig3,Ssbp1,Mterf1a,Exog,Atad3a,Mterf1b,Mterf2,Apex1	~	mtDNA_maintenance_genes	0.950321	0.995807	0.0378488	-0.208869	-0.598659	26	Polg2,Ppa2
mtDNA_nucleoid_genes	0.298673	0.815742	0.115734	0.462958	1.14508	11	Ssbp1,Mterf1a,Atad3a,Mterf1b,Mterf2	~	mtDNA_nucleoid_genes	0.94382	0.995807	0.053677	0.214456	0.531869	11	Mterf2,Atad3a,Polrmt,Ssbp1,Mterf1b
mtDNA_repair_n_modifcations_genes	0.219207	0.734987	0.133555	0.566426	1.24103	8	Lig3,Exog,Apex1	~	mtDNA_repair_n_modifcations_genes	0.916143	0.995807	0.0518458	0.259925	0.59735	8	Lig3,Ung,Primpol,Mettl4,Apex1,Polg,Exog,Polb
mtDNA_replication_genes	0.157303	0.687741	0.166934	0.5048	1.31499	14	Lig3,Ssbp1,Exog	~	mtDNA_replication_genes	0.967667	0.995807	0.0537873	0.194255	0.520412	14	Tfb2m,Lig3,Polrmt,Mgme1,Ssbp1
mtDNA_stability_n_decay_genes	0.558882	0.991446	0.0732559	0.595226	0.976502	3	Exog,Mgme1,Endog	~	mtDNA_stability_n_decay_genes	0.944559	0.995807	0.0494905	0.327732	0.564722	3	Mgme1,Endog
mtRNA_granules_genes	0.0790068	0.500376	0.24134	0.461849	1.40017	23	Pus1,Ptcd2,Eral1,Hsd17b10,Grsf1,Mrps9,Supv3l1,Mrm1,Mrm2,Rpusd3,Rmnd1	~	mtRNA_granules_genes	0.00648828	0.369832	0.407018	0.527011	1.68905	25	Alkbh1,Ptcd2,Grsf1,Pus1,Ddx28,Supv3l1,Mrpl47,Fastkd1,Eral1,Tfb1m,Mrm1,Mrps7,Mrps9
mtRNA_metabolism_genes	0.0258557	0.304679	0.352488	0.365906	1.42421	68	Mrpl12,Pus1,Ptcd2,Trmt5,Mterf1a,Eral1,Dus2,Thg1l,Rcc1l,Mrm3,Cdk5rap1,Mterf1b,Mettl5,Nsun4,Tefm,Hsd17b10,Myg1,Grsf1,Mrps9,Supv3l1,Mrm1,Mrm2,Rpusd3,Rmnd1,Ngrn	~	mtRNA_metabolism_genes	0.0856164	0.995807	0.287857	0.329685	1.30607	72	Mrpl12,Myg1,Alkbh1,Ptcd2,Grsf1,Tfb2m,Pus1,Trmt5,Ddx28,Tefm,Supv3l1,Mrpl47,Fastkd1,Eral1,Ybey,Nsun3,Tfb1m,Nsun2,Mettl15,Dus2,Mrm1,Mettl17,Mrps7,Trit1,Mrm3,Polrmt,Trmt2b
mtRNA_ploycistronic_processing_genes	0.307692	0.815742	0.113313	0.473175	1.13133	10	Ptcd2,Hsd17b10,Grsf1,Tbrg4	~	mtRNA_ploycistronic_processing_genes	0.325843	0.995807	0.111011	0.45465	1.12757	11	Ptcd2,Grsf1,Fastkd1,Ybey
mtRNA_stability_n_decay_genes	0.736111	0.991446	0.0532386	-0.299119	-0.78572	16	Pde12,Lactb2,Fastkd2,Endog,Fastk,Slirp,Mtpap	~	mtRNA_stability_n_decay_genes	0.903941	0.995807	0.0599892	0.233273	0.646218	16	Grsf1,Supv3l1,Fastkd1
mt_mRNA_modifications_genes	0.38189	0.932897	0.0931455	-0.605649	-1.09179	4	Pde12,Angel2	~	mt_mRNA_modifications_genes	0.310345	0.995807	0.107554	0.611494	1.15298	4	Myg1,Mtpap
mt_rRNA_modifications_genes	0.0132981	0.21657	0.38073	0.630951	1.6436	14	Rcc1l,Mrm3,Mettl5,Nsun4,Myg1,Mrm1,Mrm2,Rpusd3,Ngrn,Trit1,Mettl17,Mettl15	~	mt_rRNA_modifications_genes	0.219212	0.995807	0.146416	0.443437	1.22842	16	Myg1,Tfb1m,Mettl15,Mrm1,Mettl17,Trit1,Mrm3,Trmt2b
mt_tRNA_modifications_genes	0.0412242	0.361504	0.321776	0.523415	1.48804	19	Pus1,Trmt5,Dus2,Thg1l,Cdk5rap1,Hsd17b10	~	mt_tRNA_modifications_genes	0.732648	0.995807	0.0723571	0.274298	0.814273	21	Alkbh1,Pus1,Trmt5,Nsun3,Nsun2,Dus2,Trit1,Trmt2b
								~
								~

## Sheet: Macrophage
Early									Late
pathway	pval	padj	log2err	ES	NES	size	leadingEdge	~	pathway	pval	padj	log2err	ES	NES	size	leadingEdge
MIA40_genes	0.0603113	0.192344	0.257206	0.858418	1.39553	3	Gfer,Chchd4,Aifm1	~	MIA40_genes	0.522863	0.973635	0.0764767	0.604469	0.998091	3	Chchd4,Aifm1,Gfer
Met_AA_genes	0.334773	0.581641	0.10673	0.291882	1.04016	76	Arg2,Gcsh,Ldhb,Hsd17b10,Nat8l,Slc25a38,Got2,Auh,Acaa2,Etfa,Glud1,Echs1,Grhpr,Dld,Hmgcl,Bcat2,Sugct,Etfb,Hibadh,Hadha	~	Met_AA_genes	0.834146	0.973635	0.0633597	0.210492	0.816536	76	Arg2,Glud1,Dld,Slc25a38,Hadha,Hadh,Gcsh,Hsd17b10,Nat8l,Slc25a12,Bckdk,Etfa,Hibch,Mccc1,Got2,Etfb
Met_All_genes	1.5168516231905e-11	4.47471228841198e-10	0.863415	0.438596	1.92612	410	Prdx5,Gsr,Mgst1,Prdx6,Arg2,Mpc1,Acod1,Lactb,Cisd1,Gcsh,Ldhb,Acot7,Mdh2,Hsd17b10,Me2,Cox17,Agpat4,Tspo,Uqcrfs1,Ak2,Cyc1,Cycs,Mpc2,Slc25a5,Dna2,Prdx2,Sdhb,Iscu,Gpx1,Prelid3b,Glrx2,Nat8l,Prelid1,Sdhd,Ndufs8,Ndufv2,Aldh1b1,Idh3a,Slc25a19,Gpx4,Dbi,Grpel1,Coq8a,Mthfd2,Slc25a38,Acaa1a,Scp2,Got2,Auh,Ethe1,Suclg1,Glrx5,Hagh,Gpd2,Phyh,Pnpo,Ndufv1,Agpat5,Ndufs2,Idh3g,Fth1,Msra,Pdha1,Rpia,Naxe,Mgst3,Cs,Pdhb,…	~	Met_All_genes	0.000429441	0.0251223	0.498493	0.298532	1.41541	408	Mgst1,Prdx5,Gsr,Acod1,Lactb,Prdx6,Arg2,Acot7,Cat,Akr1b10,Fth1,Dna2,Gpx1,Suclg1,Mpc1,Glud1,Dld,Agpat4,Cyb5r3,Alas2,Slc25a38,Oxr1,Ak2,Prdx2,Iscu,Cisd3,Abcb7,Ogdh,Idi1,Cpox,Sod1,Hadha,Aldh2,Cbr3,Me2,Oxct1,Sphk2,Slc25a32,Acadm,Hadh,Slc25a24,Coq5,Cox11,Slc25a19,Acsl1,Gcsh,Sdhc,Hsd17b10,Mmadhc,Clybl,Nadk2,Dlat,Ak3,Nt5dc2,Mthfd2,Glrx2,Ehhadh,Slc25a30,Mdh2,Sdha,Cox17,Nat8l,Prelid3b,Pdpr,Acads,Cs,Cisd1,Ml…
Met_BCAA_DeHyd_complex_genes	0.752515	0.856973	0.0590955	-0.408051	-0.777149	6	Bckdhb,Dbt	~	Met_BCAA_DeHyd_complex_genes	0.700637	0.973635	0.0650878	0.384646	0.780762	6	Dld,Bckdk,Ppm1k,Bckdha
Met_BCAA_genes	0.207819	0.462691	0.13649	0.439746	1.22474	25	Hsd17b10,Auh,Etfa,Echs1,Dld,Hmgcl,Bcat2,Etfb,Hibadh,Hadha,Bckdha	~	Met_BCAA_genes	0.391608	0.973635	0.101714	0.334115	1.02986	25	Dld,Hadha,Hsd17b10,Bckdk,Etfa,Hibch,Mccc1,Etfb,Ppm1k,Bckdha,Ivd,Aldh6a1,Bcat2
Met_Cardiolipin_syn_genes	0.311983	0.56637	0.108394	0.464468	1.12663	14	Agpat4,Prelid1,Agpat5,Tamm41,Hadha,Pgs1,Triap1	~	Met_Cardiolipin_syn_genes	0.406181	0.973635	0.0962406	0.399549	1.04091	14	Agpat4,Hadha,Triap1,Agpat5,Prelid1,Crls1,Tamm41,Pgs1
Met_Carnitine_syn_n_transport_genes	0.943548	0.962638	0.0487011	0.317675	0.572383	5	Slc25a20,Cpt1c,Tmlhe,Cpt2,Cpt1a	~	Met_Carnitine_syn_n_transport_genes	0.858316	0.973635	0.0538979	0.346233	0.666035	5	Cpt1a,Cpt2,Slc25a20,Cpt1c,Tmlhe
Met_Catechol_genes	0.0699718	0.201382	0.287805	-0.883336	-1.42565	3	Maoa,Comt	~	Met_Catechol_genes	0.104208	0.625873	0.195789	-0.806963	-1.34216	3	Maoa,Maob,Comt
Met_Cholesterol_bile_steroid_syn_genes	0.261224	0.50532	0.119348	0.516532	1.20075	12	Hsd17b10,Tspo,Scp2,H2-Ke6,Dhrs1,Fdxr,Hint2,Fdx1	~	Met_Cholesterol_bile_steroid_syn_genes	0.963636	0.973635	0.0430173	-0.238653	-0.551063	11	Hint2,Cyp27a1
Met_CoEnzymeA_genes	0.946322	0.962638	0.0479259	0.32125	0.55582	4	Nudt19,Pank2,Slc25a42	~	Met_CoEnzymeA_genes	0.547862	0.973635	0.0753094	0.524483	0.948186	4	Nudt19,Coasy,Pank2
Met_CoEnzymeQ_genes	0.122153	0.288282	0.183024	0.572443	1.36302	13	Coq8a,Coq10b,Coq5,Coq7,Coq4,Coq9	~	Met_CoEnzymeQ_genes	0.93018	0.973635	0.0544556	0.245175	0.624379	13	Coq5,Coq4,Coq3,Coq6,Coq8a,Coq8b
Met_Copper_genes	0.063745	0.19287	0.252961	0.731216	1.43827	7	Cox17,Cox11,Cox19,Slc25a3	~	Met_Copper_genes	0.785408	0.973635	0.0601186	0.33233	0.71769	7	Cox11,Cox17,Cox19
Met_Creatine_genes	0.118852	0.286216	0.184706	-0.831193	-1.3415	3	Gatm	~	Met_Detox_ROS_n_glutathione_genes	0.000679943	0.0265178	0.477271	0.627061	1.94537	26	Mgst1,Prdx5,Gsr,Prdx6,Cat,Gpx1,Oxr1,Prdx2,Sod1,Glrx2,Msra
Met_Detox_ROS_n_glutathione_genes	0.000952654	0.00749421	0.477271	0.649519	1.81779	26	Prdx5,Gsr,Mgst1,Prdx6,Prdx2,Gpx1,Glrx2,Gpx4,Hagh,Msra	~	Met_Detox_Xenobiotic_genes	0.0380925	0.433849	0.321776	0.566969	1.57931	17	Mgst1,Akr1b10,Cyb5r3,Aldh2,Cbr3,Aldh1b1
Met_Detox_Xenobiotic_genes	0.549495	0.738978	0.0747385	0.359887	0.919041	17	Mgst1,Aldh1b1,Ephx2,Cbr3,Tst	~	Met_Detox_genes	0.00014013	0.0163952	0.518848	0.562162	1.94002	44	Mgst1,Prdx5,Gsr,Prdx6,Cat,Akr1b10,Gpx1,Cyb5r3,Oxr1,Prdx2,Sod1,Aldh2,Cbr3,Glrx2,Msra,Aldh1b1,Selenoo
Met_Detox_genes	0.00510423	0.0316999	0.407018	0.514595	1.63003	44	Prdx5,Gsr,Mgst1,Prdx6,Prdx2,Gpx1,Glrx2,Aldh1b1,Gpx4,Hagh,Msra,Prdx3,Aifm2,Ephx2,Cbr3,Sod1,Tst,Sod2	~	Met_Detox_selenoproteins_genes	0.578641	0.973635	0.0701132	-0.48051	-0.914117	5	Txnrd1
Met_Detox_selenoproteins_genes	0.266129	0.506504	0.11725	0.671009	1.20901	5	Gpx1,Gpx4	~	Met_FAO_genes	0.463869	0.973635	0.0916795	0.304273	1.00619	35	Hadha,Acadm,Hadh,Acsl1,Hsd17b10,Acads,Etfa,Acot11,Pcca,Etfb,Crot
Met_FAO_genes	0.534161	0.738978	0.0774768	0.316587	0.956127	35	Hsd17b10,Acaa2,Etfa,Acadl,Echs1,Slc25a20,Eci2,Acads,Acot11,Etfb,Hadha,Mcee	~	Met_FS_containing_proteins_genes	0.508274	0.973635	0.0873098	0.304341	0.961069	29	Dna2,Iscu,Cisd3,Glrx2,Cisd1,Rsad1,Ndufv2,Bola1,Uqcrfs1,Sdhb,Bola3,Ndufs2
Met_FS_containing_proteins_genes	2.03132146101087e-05	0.000204846	0.57561	0.709486	2.04107	30	Cisd1,Uqcrfs1,Dna2,Sdhb,Iscu,Glrx2,Ndufs8,Ndufv2,Glrx5,Ndufv1,Ndufs2,Isca1,Bola3,Nfu1,Cisd3,Ndufs7	~	Met_FeS_cluster_syn_genes	0.89913	0.973635	0.0441523	-0.246782	-0.687437	22	Hspa9,Isca2,Nubpl,Ndufab1
Met_FeS_cluster_syn_genes	0.00584568	0.0328471	0.407018	0.624569	1.6808	22	Cisd1,Iscu,Grpel1,Glrx5,Isca1,Bola3,Hscb,Nfu1,Cisd3,Ndufab1,Lyrm4,Nfs1,Fdxr,Fxn,Abcb7,Isca2	~	Met_GABA_genes	0.380042	0.973635	0.0978773	0.537976	1.09199	6	Glud1,Aldh5a1
Met_GABA_genes	0.724752	0.856973	0.0601186	0.425617	0.803185	6	Glud1,Akr7a5,Aldh5a1	~	Met_Glu_genes	0.633047	0.973635	0.0706196	0.39755	0.858539	7	Glud1,Nat8l,Slc25a12,Got2
Met_Glu_genes	0.576	0.763685	0.0718276	-0.450945	-0.904416	7	Gls,Gpt2	~	Met_Gly_genes	0.574324	0.973635	0.0780892	0.359229	0.914838	13	Dld,Slc25a38,Gcsh,Etfa,Etfb
Met_Gly_genes	0.619048	0.802721	0.0699459	0.369845	0.880624	13	Gcsh,Slc25a38,Etfa,Dld,Etfb	~	Met_Glyoxlate_genes	0.761711	0.973635	0.0590955	0.412666	0.746039	4	Got2,Grhpr,Ldhb
Met_Glyoxlate_genes	0.234592	0.491089	0.125033	0.713901	1.23518	4	Ldhb,Got2,Grhpr	~	Met_Heme_containing_proteins_genes	0.736052	0.973635	0.0632191	0.355317	0.767334	7	Sdhc,Cyc1,Sdhd
Met_Heme_containing_proteins_genes	0.063745	0.19287	0.252961	0.710534	1.46992	8	Cyc1,Cycs,Sdhd,Sdhc	~	Met_Heme_syn_n_processing_genes	0.0346195	0.433849	0.321776	0.567227	1.51463	15	Alas2,Slc25a38,Abcb7,Cpox,Hccs,Abcb6,Cox10
Met_Heme_syn_n_processing_genes	0.277662	0.520065	0.116739	0.474	1.16511	15	Slc25a38,Alas2,Cpox,Fdxr,Abcb7,Fdx1,Cox10,Alas1	~	Met_Iron_homeostasis_genes	0.778004	0.973635	0.0580984	0.40244	0.727551	4	Fth1,Fam210b
Met_Iron_homeostasis_genes	0.888668	0.944699	0.0508054	0.368674	0.637873	4	Fth1,Fam210b,Slc25a28	~	Met_Lipid_genes	0.072	0.620278	0.276501	0.306275	1.24559	110	Lactb,Prdx6,Acot7,Agpat4,Cyb5r3,Idi1,Hadha,Sphk2,Acadm,Hadh,Acsl1,Gcsh,Hsd17b10,Ehhadh,Prelid3b,Acads,Mlycd,Acaca,Etfa,Lipt1,Acaa1a,Mcat,Phyh,Triap1,Scp2,Acot11,Agpat5,Pcca,Etfb,Acot9,Prelid1,Crot,Lipt2
Met_Lipid_genes	0.00137629	0.0101502	0.45506	0.432083	1.62189	111	Prdx6,Lactb,Gcsh,Acot7,Hsd17b10,Agpat4,Tspo,Prelid3b,Prelid1,Dbi,Acaa1a,Scp2,Phyh,Agpat5,Mgst3,Fdps,Acaa2,Etfa,Acadl,Echs1,Acot9,Slc25a20,Eci2,Acads,H2-Ke6,Ndufab1,Chpt1,Tamm41,Ephx2,Dhrs1,Acot11,Etfb,Hadha,Pgs1,Idi1,Triap1,Ech1,Cbr4,Lipt2,Fdxr	~	Met_Lys_genes	0.812386	0.973635	0.0509083	-0.303182	-0.742823	14	Acat1,Aldh7a1
Met_Lys_genes	0.636364	0.816206	0.0684715	0.35118	0.851837	14	Acaa2,Etfa,Echs1,Dld,Etfb,Dlst	~	Met_Mal_Asp_shuttle_genes	0.645435	0.973635	0.0691198	0.410222	0.832676	6	Mdh2,Slc25a12,Got2,Slc25a11
Met_Mal_Asp_shuttle_genes	0.380198	0.606812	0.0937465	0.58337	1.10088	6	Mdh2,Got2,Slc25a11,Slc25a12	~	Met_Metals_n_CoFactors_genes	0.467192	0.973635	0.0982123	0.245466	0.990005	107	Fth1,Dna2,Alas2,Slc25a38,Iscu,Cisd3,Abcb7,Cpox,Coq5,Cox11,Sdhc,Nadk2,Glrx2,Cox17,Cisd1,Cyc1,Nudt19,Slc25a51,Sirt4,Sdhd,Fam210b,Rsad1,Hccs,Coq4,Coq3,Sirt3,Cox19,Naxe,Ndufv2,Lyrm4,Kyat3,Bola1,Uqcrfs1,Coq6,Sdhb,Bola3,Coq8a,Ndufs2,Abcb6,Cox10
Met_Metals_n_CoFactors_genes	2.58297252102688e-07	4.35415367830245e-06	0.674963	0.551112	2.07046	109	Cisd1,Cox17,Uqcrfs1,Cyc1,Cycs,Dna2,Sdhb,Iscu,Glrx2,Sdhd,Ndufs8,Ndufv2,Grpel1,Coq8a,Slc25a38,Glrx5,Ndufv1,Ndufs2,Fth1,Naxe,Cox11,Coq10b,Isca1,Bola3,Hscb,Nfu1,Coq5,Coq7,Alas2,Sirt3,Cisd3,Cpox,Slc25a20,Sdhc,Ndufs7,Cox19,Ndufab1,Slc25a3,Noct,Nadk2,Lyrm4,Nudt19,Nfs1,Fdxr,Coq4,Coq9,Fxn,Abcb7,Isca2,Aco2	~	Met_Molybdenum_Cofactor_syn	0.0795229	0.620278	0.224966	0.840422	1.38769	3	Abcb7,Suox
Met_Molybdenum_Cofactor_syn	0.866803	0.938374	0.0533478	-0.416192	-0.671709	3	Suox	~	Met_NAD_genes	0.872197	0.973635	0.0572461	0.277944	0.693621	12	Nadk2,Slc25a51,Sirt4,Sirt3,Naxe,Kyat3
Met_NAD_genes	0.261224	0.50532	0.119348	0.517623	1.20329	12	Naxe,Sirt3,Noct,Nadk2	~	Met_Nucleotide_genes	0.839713	0.973635	0.0621124	0.23406	0.760221	33	Suclg1,Ak2,Slc25a24,Ak3,Nt5dc2,Sucla2
Met_Nucleotide_genes	0.693305	0.852187	0.0664364	0.288634	0.841745	32	Ak2,Slc25a5,Suclg1,Hint1,Slc25a4,Slc25a33,Ppa2,Nudt2,Sucla2,Dut	~	Met_Pro_genes	0.317025	0.973635	0.103958	-0.651707	-1.17071	4	Oat,Aldh18a1
Met_Pro_genes	0.48497	0.706499	0.0808589	-0.577388	-1.00013	4	Oat	~	Met_Q_linked_rxns_genes	0.570806	0.973635	0.0766747	0.378677	0.90865	10	Sqor,Etfa,Etfb
Met_Q_linked_rxns_genes	0.242857	0.491089	0.124434	0.559631	1.22981	10	Gpd2,Etfa,Sqor,Etfb,Etfrf1	~	Met_Ser_genes	0.354207	0.973635	0.0972151	-0.632546	-1.13629	4	Shmt2,Sdsl
Met_Ser_genes	0.551102	0.738978	0.0741759	-0.550632	-0.953785	4	Sfxn3,Shmt2	~	Met_Sulfur_genes	0.183628	0.784623	0.152145	0.514755	1.26842	11	Slc25a30,Msra,Sqor,Got2,Slc25a14
Met_Sulfur_genes	0.354037	0.5884	0.100633	0.49011	1.10197	11	Got2,Ethe1,Msra,Sqor,Tst	~	Met_T2_FAO_syn_genes	0.971616	0.973635	0.0510114	0.220883	0.494456	8	Acaca,Mcat,Oxsm
Met_T2_FAO_syn_genes	0.300797	0.554594	0.108394	0.561063	1.1607	8	H2-Ke6,Ndufab1,Cbr4,Acsf3,Mcat,Acaca	~	Met_TCA_associated_genes	0.0855856	0.625845	0.231127	0.546937	1.39287	13	Mpc1,Me2,Mpc2,Pck2,Fahd1,Slc25a11
Met_TCA_associated_genes	0.0828157	0.224354	0.224966	0.615997	1.46673	13	Mpc1,Me2,Mpc2,Abhd11,Slc25a11,Fahd1,Sfxn5	~	Met_TCA_genes	0.0322047	0.433849	0.321776	0.556257	1.61437	19	Suclg1,Dld,Ogdh,Sdhc,Mdh2,Sdha,Cs,Idh3g,Sucla2,Sdhd
Met_TCA_genes	0.0014778	0.0102577	0.45506	0.683631	1.78475	19	Mdh2,Sdhb,Sdhd,Idh3a,Suclg1,Idh3g,Cs,Sdhc,Dld,Mrps36,Sucla2,Dlst,Fh1,Ogdh,Aco2	~	Met_Urea_Cycle_genes	0.832994	0.973635	0.0549074	0.379587	0.686236	4	Car5b,Slc25a2,Slc25a15
Met_Urea_Cycle_genes	0.456914	0.673948	0.0840746	-0.598065	-1.03595	4	Slc25a15	~	Met_Vit_A_genes	0.412731	0.973635	0.0911073	0.548107	1.05437	5	Akr1b10,Rdh13
Met_Vit_A_genes	0.981855	0.989496	0.046882	0.263162	0.47416	5	Dhrs4,Akr1b10,Rdh13	~	Met_Vit_B12_genes	0.847695	0.973635	0.0533478	-0.424447	-0.705951	3	Mmab
Met_Vit_B12_genes	0.692607	0.852187	0.0614364	0.517177	0.840778	3	Mmadhc,Mmab,Mmaa	~	Met_Vit_B2_genes	0.648111	0.973635	0.0656814	0.529139	0.873708	3	Slc25a32,Rfk
Met_Vit_B2_genes	0.733607	0.856973	0.0611693	-0.507161	-0.818527	3	Rfk,Flad1	~	Met_Vit_Choline_n_betaine_genes	0.519774	0.973635	0.0739901	-0.487889	-0.968864	6	Aldh7a1,Chdh
Met_Vit_Choline_n_betaine_genes	0.541247	0.738978	0.0753094	-0.502179	-0.95642	6	Aldh7a1,Sardh	~	Met_Vit_Folate_and_1C_genes	0.955814	0.973635	0.0546808	0.203235	0.596719	20	Slc25a38,Slc25a32,Mthfd2,Mto1,Mthfd1l,Sfxn3,Mthfsl,Gtpbp3,Qdpr
Met_Vit_Folate_and_1C_genes	0.653772	0.829517	0.0639272	-0.333184	-0.869669	20	Aldh7a1,Sardh,Sfxn3,Fpgs,Shmt2,Mthfd2l,Aldh1l1	~	Met_Vit_biotin_utilizing_genes	0.504854	0.973635	0.0770737	-0.51125	-0.972596	5	Acacb
Met_Vit_biotin_utilizing_genes	0.177866	0.411532	0.145516	-0.697266	-1.27825	5	Acacb,Pcx	~	Met_Vitamins	0.522892	0.973635	0.086795	0.279302	0.970307	45	Akr1b10,Slc25a38,Slc25a32,Slc25a19,Mmadhc,Mthfd2,Glrx2,Acaca,Etfa,Mccc1,Mto1,Pcca,Etfb,Rdh13
Met_Vitamins	0.82227	0.905231	0.057853	0.247697	0.788231	45	Glrx2,Slc25a19,Mthfd2,Slc25a38,Pnpo,Mthfsl,Etfa,Mmadhc,Dhrs4,Etfb,Mthfs,Fdxr,Sfxn1,Slc25a32	~	Met_carb_genes	0.00500114	0.117027	0.407018	0.427662	1.60018	64	Acod1,Suclg1,Mpc1,Dld,Ogdh,Me2,Oxct1,Sdhc,Clybl,Dlat,Mdh2,Sdha,Pdpr,Cs,Idh3g,Sucla2,Slc25a12,Ldhd,Got2,Pcca,Mpc2,Sdhd,Pck2,Dcxr,Fahd1,Pdp1,Pdha1,Rpia,Pdk3,Idh3a,Sdhb
Met_carb_genes	2.0831840512767e-05	0.000204846	0.57561	0.582126	2.00599	64	Mpc1,Acod1,Mdh2,Me2,Mpc2,Sdhb,Sdhd,Idh3a,Got2,Auh,Suclg1,Gpd2,Idh3g,Pdha1,Rpia,Cs,Pdhb,Clybl,Acaa2,Abhd11,Pdk3,Sdhc,Dld,Hmgcl,Bdh1,Slc25a11,Mrps36,Fahd1,Ldhd,Sucla2,Dlst,Mcee,Sfxn5,Dlat,Slc25a12,Fh1,Ogdh,Aco2	~	Met_cytochromes_genes	0.95825	0.973635	0.0473534	0.324136	0.53521	3	Cyc1,Cyb5b
Met_cytochromes_genes	0.0176095	0.0747731	0.352488	0.923945	1.50206	3	Cyc1,Cycs,Cyb5b	~	Met_eicosanoid_genes	0.936382	0.973635	0.0484088	0.338989	0.559735	3	Mgst3,Ptges2
Met_eicosanoid_genes	0.708171	0.856973	0.0603786	0.500837	0.814214	3	Mgst3,Ptges2	~	Met_electron_carriers_genes	0.563063	0.973635	0.0791317	0.360664	0.918492	13	Sqor,Etfa,Cyc1,Etfb
Met_electron_carriers_genes	0.0264833	0.0976571	0.352488	0.657971	1.56667	13	Cyc1,Cycs,Gpd2,Etfa,Sqor,Etfb	~	Met_gluconeogensis_genes	0.443231	0.973635	0.0905429	0.458883	1.02723	8	Mpc1,Mdh2,Mpc2,Pck2,Slc25a11
Met_gluconeogensis_genes	0.0876494	0.22484	0.213928	0.681525	1.40991	8	Mpc1,Mdh2,Mpc2,Slc25a11	~	Met_itaconate_genes	0.00491446	0.117027	0.407018	0.839667	1.70437	6	Acod1,Suclg1,Clybl,Sucla2
Met_itaconate_genes	0.00965462	0.0495324	0.38073	0.819593	1.54666	6	Acod1,Auh,Suclg1,Clybl,Sucla2	~	Met_ketone_genes	0.361582	0.973635	0.0937465	-0.568075	-1.1281	6	Acat1
Met_ketone_genes	0.241584	0.491089	0.122679	0.648978	1.22469	6	Acaa2,Hmgcl,Bdh1	~	Met_kynurenine_genes	0.777336	0.973635	0.057006	0.446589	0.737401	3	Got2,Kyat3
Met_kynurenine_genes	0.542802	0.738978	0.0734381	0.613549	0.997451	3	Got2,Kyat3	~	Met_lipoate_insertion_genes	0.674134	0.973635	0.0649408	0.459397	0.830522	4	Gcsh,Lipt1,Lipt2
Met_lipoate_insertion_genes	0.385686	0.606812	0.0931455	0.63911	1.10578	4	Gcsh,Lipt2,Lipt1	~	Met_phospholipid_genes	0.0491853	0.479556	0.321776	0.498002	1.46772	21	Lactb,Prdx6,Agpat4,Sphk2,Prelid3b,Triap1,Agpat5,Prelid1
Met_phospholipid_genes	0.0174646	0.0747731	0.352488	0.608011	1.62178	21	Prdx6,Lactb,Agpat4,Prelid3b,Prelid1,Agpat5,Chpt1,Tamm41,Pgs1,Triap1	~	Met_propanoate_genes	0.360721	0.973635	0.0975449	-0.669933	-1.11425	3	Pccb
Met_propanoate_genes	0.342213	0.581641	0.10208	-0.702055	-1.13308	3	Pccb	~	Met_pyruvate_genes	0.0772627	0.620278	0.24134	0.537188	1.39949	14	Mpc1,Dld,Dlat,Pdpr,Mpc2,Pdp1,Pdha1,Pdk3
Met_pyruvate_genes	0.0190101	0.0747731	0.352488	0.657395	1.59461	14	Mpc1,Mpc2,Pdha1,Pdhb,Pdk3,Dld	~	Met_tetrahydrobiopterin_syn_genes	0.667335	0.973635	0.0646485	-0.527801	-0.877852	3	Pcbd2
Met_tetrahydrobiopterin_syn_genes	0.429961	0.64222	0.0857844	0.675126	1.09756	3	Qdpr,Spr,Pcbd2	~	Mito_All_genes	0.76129	0.973635	0.0483118	-0.234076	-0.858949	91	Rab24,Tomm20,Chchd2,Ifi27,Atp5l,Tomm7,Bcl2a1d,Bcl2,Armcx3,Bok,Bik,Atp5k,Bcl2l1,Mul1,Miga2,Stx17,Vps13d,Cycs,Dnajc11
Mito_All_genes	0.0536713	0.180949	0.321776	0.367014	1.34605	94	Cycs,Fis1,Bak1,Mtch2,Immt,Atp5k,Bcl2l11,Apoo,Atp5l,Vdac1,Ghitm,Tomm7,Parl,Bax,Bcl2a1d,Apool,Bnip3l,Pmaip1,Mtx1,Park7,Endog,Aifm1,Bad,Fundc2,Samm50,Aifm2,Mtfr1,Mtx2,Tomm20,Htra2	~	Mito_Central_Dogma_genes	0.00654553	0.127638	0.407018	0.309006	1.38728	226	Lars2,Mrpl30,Mrpl34,Dna2,Mrps15,Mrpl42,Mrps12,Mrpl43,Mrpl14,Mrpl1,Mrps23,Tars2,Mpv17l2,Mrpl47,Ddx28,Mrps30,Gadd45gip1,Mrpl58,Mrpl46,Rpusd3,Ptcd2,Fastkd1,Mrpl49,Mrpl36,Mrrf,Mrpl4,Hsd17b10,Mrps24,Noa1,Mrpl37,Mrpl12,Tufm,Mrps18c,Trit1,Taco1,Mrpl44,Mrpl35,Polb,Dhx30,Ngrn,Mrpl40,Mrpl45,Mrpl19,Cox14,2810006K23Rik,Trmu,Mtif3,Mrpl21,Mrpl18,Exog,Mto1,Trnt1,Mgme1,Rmnd1,Trmt10c,Myg1,Mtg2,Mrpl22,Grsf1,Mrpl38…
Mito_Central_Dogma_genes	6.76519065297112e-14	3.99146248525296e-12	0.954542	0.537231	2.21294	225	Mrpl30,Hsd17b10,Mrpl43,Mrpl21,Mrps16,Mrpl34,Mrpl52,Mrpl4,Dna2,Mrpl58,Mrps15,Ddx28,Gadd45gip1,Mrps18c,Mrpl42,Mrps34,Mpv17l2,Mrpl33,Mrpl32,Mrpl35,Mrpl36,Mrpl54,Mrps35,Mrpl57,Mrpl18,Cox14,Aurkaip1,Mrps14,Mrpl14,Mrps24,Mrpl15,Mrpl22,Mrps25,Mrpl12,Mrpl46,Trmt10c,Mrpl45,Malsu1,Fastkd1,Mrpl51,Mrps7,Mrpl2,Ptcd2,Mrpl39,Mrpl48,Mrpl47,Mrps30,Mrpl19,Mrps23,Polb,Mrps21,Tufm,Mrpl24,Chchd1,Mrpl1,Noa1,Mrps17,Mrp…	~	Mito_Fission_genes	0.604396	0.973635	0.0650878	-0.355478	-0.891929	15	Rab24,Mul1,Stx17,Oma1,Spire1
Mito_Fission_genes	0.73904	0.856973	0.0617054	0.327431	0.804838	15	Fis1,Mtfr1,Dnm1l,Mff,Armc10,Slc25a46,Mtfp1	~	Mito_Fusion_genes	0.477124	0.973635	0.0862866	0.419631	0.971964	9	Mtch2,Opa1,Arl2
Mito_Fusion_genes	0.519763	0.738978	0.0764767	-0.447803	-0.961925	9	Mfn2,Mfn1,Miga2,Miga1	~	Mito_MICOS_complex	0.277207	0.973635	0.115734	0.617075	1.18704	5	Immt,Apool,Apoo
Mito_MICOS_complex	0.0504032	0.174929	0.287857	0.816985	1.47203	5	Immt,Apoo,Apool,Chchd3	~	Mito_Organelle_contact_genes	0.838565	0.973635	0.0590955	0.290079	0.723903	12	Ahcyl1,Fundc2,Vdac1,Rmdn3
Mito_Organelle_contact_genes	0.361328	0.592177	0.0959207	-0.471018	-1.07279	12	Mfn2,Spire1,Mfn1,Miga2,Stx17	~	Mito_apoptosis_genes	0.687822	0.973635	0.0558265	-0.28544	-0.855286	30	Chchd2,Ifi27,Bcl2a1d,Bcl2,Bok,Bik,Bcl2l1
Mito_apoptosis_genes	0.112311	0.276098	0.195789	0.455651	1.32882	32	Cycs,Bak1,Bcl2l11,Ghitm,Bax,Bcl2a1d,Bnip3l,Pmaip1,Endog,Aifm1,Bad,Aifm2,Htra2	~	Mito_autophagy_genes	0.495528	0.973635	0.0738053	-0.379911	-0.97277	16	Rab24,Tomm7,Stx17,Vps13d
Mito_autophagy_genes	0.824903	0.905231	0.0532386	-0.302047	-0.745689	16	Nbr1,Vps13d,Stx17,Rab24,Usp30,Snap29,Nipsnap2	~	Mito_cristae_genes	0.862132	0.973635	0.0486034	-0.30694	-0.661491	8	Atp5l,Atp5k
Mito_cristae_genes	0.00299157	0.0196114	0.431708	0.817744	1.69172	8	Immt,Atp5k,Apoo,Atp5l,Apool	~	Mito_intraMito_membrane_interactions_genes	0.558952	0.973635	0.077884	0.406021	0.908894	8	Slc25a46,Mtx3,Samm50,Mtx2
Mito_intraMito_membrane_interactions_genes	0.585657	0.767862	0.0707899	0.442679	0.915795	8	Mtx1,Samm50,Mtx2,Slc25a46,Atad3a,Chchd3	~	Mito_mitophagy_genes	0.858744	0.973635	0.0579755	0.286221	0.714276	12	Park7,Pink1,Pgam5,Bcl2l13
Mito_mitophagy_genes	0.679592	0.852187	0.0646485	0.356529	0.8288	12	Tomm7,Parl,Park7	~	Mito_trafficking_genes	0.973635	0.973635	0.0441523	-0.261381	-0.519058	6	Armcx3
Mito_trafficking_genes	0.382	0.606812	0.0940503	-0.551766	-1.10662	7	Rhot1,Armcx3,Armcx1	~	OxPhos_All_genes	0.027623	0.433849	0.352488	0.297495	1.28324	155	Cox7a2l,mt-Nd1,Uqcrh,Cox4i1,mt-Nd4,mt-Nd3,mt-Nd2,Uqcrq,Ndufa6,Ndufa10,Cox7b,Tmem126a,Smim20,Cox11,Dmac1,Sdhc,Atp5a1,Ecsit,Ndufaf7,Taco1,Sdhaf2,Uqcrc2,Surf1,Sdha,Cox17,Ndufaf1,Ndufa12,Cox14,Cox6a1,Cyc1,Tmem186,Cox6b2,Uqcc1,Atp5d,Atp5h,Cox16,Coa4,mt-Nd4l,Tmem70,Sdhd,Ndufb7,Hccs,Tmem126b,Atp5c1,mt-Atp6,Uqcc2,Cox19
OxPhos_All_genes	1.36526306650119e-31	1.6110104184714e-29	1.46045	0.746503	2.95763	155	Ndufa6,Uqcrh,Cox4i1,Cox7b,Atp5c1,Cox17,Cox5b,Atp5h,Uqcrfs1,Cyc1,Cox7a2l,Atp5d,Cycs,Uqcrq,Higd1a,Cox6a1,Ndufa10,Ndufa13,Sdhb,Ndufb7,Uqcrc2,Ndufs4,Ndufb6,Ndufb4,Uqcc2,Ndufa3,Ndufb11,Ndufb5,Ndufs6,Uqcrc1,Sdhd,Ndufs8,Ndufv2,Ndufs5,Cox6c,Cox16,Cox6b1,Ndufb8,Cox8a,Ndufs3,Ndufa2,Cox5a,Atp5e,Ndufb9,Uqcrb,Atp5g1,Ndufa7,Cmc1,Uqcr10,Ndufa12,Ndufb10,Cox14,Ndufaf3,Atp5k,Cox7a2,Coa4,Surf1,Ndufv3,Atp5j2,Ndufa11…	~	OxPhos_C1_genes	0.132029	0.694901	0.191892	0.330241	1.22952	63	mt-Nd1,mt-Nd4,mt-Nd3,mt-Nd2,Ndufa6,Ndufa10,Tmem126a,Dmac1,Ecsit,Ndufaf7,Ndufaf1,Ndufa12,Tmem186,mt-Nd4l,Tmem70,Ndufb7,Tmem126b,Ndufa13,Ndufa2,Ndufaf3,Ndufv2
OxPhos_C1_genes	6.48292515823939e-13	2.54995056224083e-11	0.921426	0.748169	2.57175	63	Ndufa6,Ndufa10,Ndufa13,Ndufb7,Ndufs4,Ndufb6,Ndufb4,Ndufa3,Ndufb11,Ndufb5,Ndufs6,Ndufs8,Ndufv2,Ndufs5,Ndufb8,Ndufs3,Ndufa2,Ndufb9,Ndufa7,Ndufa12,Ndufb10,Ndufaf3,Ndufv3,Ndufa11,Ndufa1,Ndufb3,Ndufv1,Ndufa8,Ndufs2,Tmem126a,Ndufc1,Ndufb2,Ndufaf7,Ndufc2,Ndufa9,Ecsit,Tmem70,Ndufs7,Lyrm2,Ndufaf6,Aifm1,Timmdc1,Ndufab1	~	OxPhos_C2_genes	0.106987	0.625873	0.202072	0.635175	1.42186	8	Sdhc,Sdhaf2,Sdha,Sdhd,Sdhb
OxPhos_C2_genes	0.00564381	0.0328471	0.407018	0.791059	1.63651	8	Sdhb,Sdhd,Sdhaf1,Sdhc,Sdhaf2	~	OxPhos_C3_genes	0.142544	0.694901	0.173748	0.482884	1.28941	15	Uqcrh,Uqcrq,Uqcrc2,Cyc1,Uqcc1,Uqcc2,Ttc19,Uqcrfs1
OxPhos_C3_genes	2.07601811933505e-05	0.000204846	0.57561	0.840817	2.06676	15	Uqcrh,Uqcrfs1,Cyc1,Uqcrq,Uqcrc2,Uqcc2,Uqcrc1,Uqcrb,Uqcr10,Uqcr11	~	OxPhos_C4_genes	0.395683	0.973635	0.102822	0.292502	1.02151	47	Cox7a2l,Cox4i1,Cox7b,Smim20,Cox11,Taco1,Surf1,Cox17,Cox14,Cox6a1,Cox6b2,Cox16,Coa4
OxPhos_C4_genes	1.64111468977422e-08	3.87303066786716e-07	0.733762	0.715626	2.2945	47	Cox4i1,Cox7b,Cox17,Cox5b,Cox7a2l,Higd1a,Cox6a1,Cox6c,Cox16,Cox6b1,Cox8a,Cox5a,Cmc1,Cox14,Cox7a2,Coa4,Surf1,Cox6b2,Cox7c,Ndufa4,Cox11,Coa6,Cox20,Taco1,Coa3,Smim20,Cox19	~	OxPhos_C5_genes	0.358392	0.973635	0.0899861	-0.40148	-1.09129	20	Atp5l,Atp5j2,Atp5g3,Atp5k,Atp5g2,Atpif1,Fmc1,Atp5e
OxPhos_C5_genes	4.63962982247589e-05	0.000421136	0.557332	0.765796	2.02879	20	Atp5c1,Atp5h,Atp5d,Atp5e,Atp5g1,Atp5k,Atp5j2,Atp5j,Atp5l,Fmc1,Atp5b,Tmem70,Atp5g3,Atp5a1,Atpif1	~	OxPhos_assembly_factors_genes	0.124694	0.694726	0.197822	0.331388	1.23379	63	Cox7a2l,Tmem126a,Smim20,Cox11,Dmac1,Ecsit,Ndufaf7,Taco1,Sdhaf2,Surf1,Cox17,Ndufaf1,Cox14,Tmem186,Uqcc1,Cox16,Coa4,Tmem70,Tmem126b,Uqcc2,Cox19
OxPhos_assembly_factors_genes	4.26878690990072e-07	6.29646069210356e-06	0.674963	0.637046	2.18978	63	Cox17,Cox7a2l,Higd1a,Uqcc2,Cox16,Cmc1,Cox14,Ndufaf3,Coa4,Surf1,Tmem126a,Ndufaf7,Fmc1,Cox11,Sdhaf1,Coa6,Ecsit,Tmem70,Cox20,Lyrm2,Taco1,Ndufaf6,Coa3,Aifm1,Smim20,Timmdc1,Cox19,Sdhaf2,Ndufaf5,Coa7,Dmac2,Higd2a,Uqcc3,Pet100,Ndufaf1	~	OxPhos_respirasome_assembly_genes	0.194831	0.786042	0.138805	0.764204	1.26184	3	Cox7a2l,Higd1a
OxPhos_respirasome_assembly_genes	0.0603113	0.192344	0.257206	0.858558	1.39576	3	Cox7a2l,Higd1a,Higd2a	~	Pro_All	0.852332	0.973635	0.0652353	0.210863	0.826727	87	Hspe1,Lactb,Hspd1,Tomm5,Ide,Park7,Htra2,Uqcrc2,Timm10b,Phb2,Timm13,Casp8,Dnaja3,Tomm70a,Xpnpep3,Pmpcb,Oxa1l,Timm10,Chchd4,Phb,Casp3,Tomm22,Nln,Casp9,Mipep,Timm50,Fkbp10,Nrd1,Atp23
Pro_All	1.37617884713939e-06	1.80432337736053e-05	0.643552	0.564091	2.04245	86	Lactb,Hspe1,Dnajc15,Uqcrc2,Uqcrc1,Timm10b,Tomm22,Tomm5,Timm8b,Grpel1,Phb2,Timm23,Timm13,Tomm70a,Tomm7,Hspd1,Nrd1,Parl,Gfer,Timm10,Maip1,Pmpcb,Chchd4,Stoml2,Timm17b,Oxa1l,Phb,Pam16,Mtx1,Park7,Aifm1,Timm17a,Samm50,Dnajc4,Mtx2,Tomm20,Htra2,Timm8a1,Timm50,Tomm40,Clpp,Timm44,Dnajc19	~	Pro_Proteases_genes	0.827423	0.973635	0.062249	0.244364	0.771668	29	Lactb,Ide,Htra2,Xpnpep3,Pmpcb,Casp3,Nln,Casp9,Mipep,Atp23
Pro_Proteases_genes	0.989496	0.989496	0.0484088	0.200798	0.573411	29	Lactb,Parl,Pmpcb,Htra2,Clpp,Afg3l1,Atp23,Nln	~	Pro_chaperones_genes	0.0964126	0.625873	0.216543	0.488996	1.36211	17	Hspe1,Hspd1,Timm10b,Phb2,Timm13,Dnaja3,Timm10,Phb,Fkbp10,Nrd1
Pro_chaperones_genes	0.000355332	0.00299494	0.498493	0.739394	1.88819	17	Hspe1,Timm10b,Timm8b,Phb2,Timm13,Hspd1,Nrd1,Timm10,Maip1,Phb,Timm8a1	~	Pro_homeostasis_genes	0.104651	0.625873	0.2114	0.351491	1.27257	52	Hspe1,Lactb,Hspd1,Ide,Park7,Htra2,Timm10b,Phb2,Timm13,Casp8,Dnaja3,Xpnpep3,Pmpcb,Timm10,Phb,Casp3,Nln,Casp9,Mipep,Fkbp10,Nrd1,Atp23
Pro_homeostasis_genes	0.0186228	0.0747731	0.352488	0.458431	1.51246	52	Lactb,Hspe1,Timm10b,Timm8b,Phb2,Timm13,Hspd1,Nrd1,Parl,Timm10,Maip1,Pmpcb,Stoml2,Phb,Park7,Dnajc4,Htra2,Timm8a1,Clpp	~	Pro_import_motor_genes	0.378531	0.973635	0.0911073	-0.556284	-1.10468	6	Dnajc19,Pam16
Pro_import_motor_genes	0.0155534	0.073412	0.38073	0.798517	1.50689	6	Dnajc15,Grpel1,Pam16,Timm44,Dnajc19	~	Pro_import_n_sorting_genes	0.707612	0.973635	0.0549074	-0.258329	-0.850705	49	Romo1,Tomm20,Tomm7,Dnajc19,Pam16,Immp2l,Timm8a2,Pmpca,Dnajc11,Timm9,Tomm40
Pro_import_n_sorting_genes	2.5495713570698e-07	4.35415367830245e-06	0.674963	0.688224	2.21406	48	Dnajc15,Uqcrc2,Uqcrc1,Timm10b,Tomm22,Tomm5,Timm8b,Grpel1,Timm23,Timm13,Tomm70a,Tomm7,Nrd1,Gfer,Timm10,Pmpcb,Chchd4,Timm17b,Oxa1l,Pam16,Mtx1,Aifm1,Timm17a,Samm50,Mtx2,Tomm20,Timm8a1,Timm50,Tomm40,Timm44,Dnajc19	~	Pro_prepro_cleavage_genes	0.849345	0.973635	0.0572461	0.304544	0.681735	8	Uqcrc2,Xpnpep3,Pmpcb,Mipep,Uqcrc1
Pro_prepro_cleavage_genes	0.0856574	0.224613	0.216543	0.682502	1.41193	8	Uqcrc2,Uqcrc1,Pmpcb	~	SAM_genes	0.9499	0.973635	0.0481184	-0.348381	-0.579436	3	Mtx1,Mtx2,Samm50
SAM_genes	0.0836576	0.224354	0.216543	0.83814	1.36257	3	Mtx1,Samm50,Mtx2	~	SMT_ABC_transporters_genes	0.443231	0.973635	0.0905429	0.457374	1.02385	8	Abcd3,Abcb7,Abcb8,Abcd1,Abcb6,Abcb10
SMT_ABC_transporters_genes	0.41	0.628312	0.0899861	-0.506041	-1.05697	8	Abca9	~	SMT_SLC25A_genes	0.359712	0.973635	0.10882	0.298845	1.04366	47	Ucp2,Slc25a46,Slc25a45,Slc25a38,Mtch2,Slc25a32,Slc25a39,Slc25a24,Slc25a19,Slc25a30,Slc25a12,Slc25a51,Slc25a16
SMT_SLC25A_genes	0.229122	0.491089	0.132147	0.366107	1.16504	45	Slc25a5,Ucp2,Slc25a19,Slc25a39,Mtch2,Slc25a38,Slc25a4,Slc25a33,Slc25a20,Slc25a11,Slc25a3,Slc25a43,Slc25a16,Slc25a12,Slc25a32	~	SMT_all_genes	0.258883	0.946542	0.135741	0.288396	1.11892	80	Ucp2,Mpc1,Abcd3,Slc25a46,Slc25a45,Slc25a38,Mtch2,Abcb7,Slc25a32,Slc25a39,Slc25a24,Slc25a19,Mcub,Ccdc51,Slc25a30,Slc25a12,Vdac2,Vdac1,Abcb8,Slc25a51,Slc25a16,Mpc2
SMT_all_genes	0.0679825	0.200548	0.257206	0.365585	1.30898	78	Mpc1,Mpc2,Slc25a5,Ucp2,Smdt1,Mcub,Slc25a19,Slc25a39,Mtch2,Slc25a38,Vdac2,Vdac3,Vdac1,Slc25a4,Slc25a33,Slc25a20,Slc25a11,Slc25a3,Slc25a43,Slc25a16,Sfxn5,Slc25a12,Abcb7,Sfxn1,Slc25a32	~	SMT_sideroflexins_genes	0.854209	0.973635	0.0541201	0.349302	0.671938	5	Sfxn3,Sfxn2,Sfxn4,Sfxn1,Sfxn5
SMT_sideroflexins_genes	0.90121	0.944699	0.0508054	0.346289	0.623938	5	Sfxn5,Sfxn1,Sfxn2	~	Sig_All_genes	0.165485	0.774468	0.166934	0.356064	1.22337	42	Acod1,Mavs,Letm1,Pink1,Slc25a24,Prkaca,Mcub,Fundc2,Slc25a12,Vdac1,Nlrx1,Ppif,Pptc7
Sig_All_genes	0.0240327	0.0914793	0.352488	0.49101	1.53709	42	Acod1,Slc25a5,Bloc1s1,Smdt1,Mcub,Ppif,Vdac3,Vdac1,C1qbp,Slc25a4,Sirt3,Fundc2,Nlrx1,Letm1,Slc25a3	~	Sig_Ca_EF_hands_genes	0.954248	0.973635	0.0517405	0.23322	0.559621	10	Slc25a24,Slc25a12,Micu2,Slc25a25,Slc25a23
Sig_Ca_EF_hands_genes	0.755299	0.856973	0.0568864	-0.350927	-0.78837	11	Micu3,Rhot1,Slc25a23	~	Sig_Ca_Homeostasis_genes	0.651054	0.973635	0.0736213	0.297178	0.88301	22	Letm1,Slc25a24,Mcub,Slc25a12,Vdac1,Ppif
Sig_Ca_Homeostasis_genes	0.10387	0.260779	0.197822	0.511085	1.3754	22	Slc25a5,Smdt1,Mcub,Ppif,Vdac3,Vdac1,Slc25a4,Letm1,Slc25a3	~	Sig_Ca_MPTP_genes	0.656051	0.973635	0.0683111	0.406406	0.82493	6	Vdac1,Ppif,Vdac3,Slc25a31,Slc25a5
Sig_Ca_MPTP_genes	0.00660808	0.0354434	0.407018	0.888396	1.6007	5	Slc25a5,Ppif,Vdac3,Vdac1,Slc25a4	~	Sig_Ca_cycle_genes	0.53407	0.973635	0.0714786	-0.434781	-0.964782	9	Micu3,Slc25a3
Sig_Ca_cycle_genes	0.334677	0.581641	0.102449	0.527201	1.12721	9	Smdt1,Mcub,Letm1,Slc25a3,Micu2	~	Sig_Ca_uniporter_genes	0.72693	0.973635	0.0576091	-0.394829	-0.784063	6	Micu3
Sig_Ca_uniporter_genes	0.245545	0.491089	0.121543	0.646239	1.21952	6	Smdt1,Mcub,Micu2	~	Sig_Immune_genes	0.348195	0.973635	0.103197	0.553757	1.12403	6	Acod1,Mavs,Nlrx1
Sig_Immune_genes	0.0732673	0.205846	0.234393	0.746651	1.40901	6	Acod1,C1qbp,Nlrx1	~	Sig_cAMP_PKA_genes	0.789264	0.973635	0.0562941	0.439658	0.725958	3	Prkaca
Sig_cAMP_PKA_genes	0.342213	0.581641	0.10208	-0.702325	-1.13351	3	Akap10,Akap1,Prkaca	~	TIM_combined_genes	0.18315	0.784623	0.137251	-0.507842	-1.27423	15	Romo1,Dnajc19,Pam16
TIM_combined_genes	0.0185839	0.0747731	0.352488	0.659793	1.6218	15	Dnajc15,Grpel1,Timm23,Timm17b,Pam16,Timm17a,Timm50,Timm44,Dnajc19	~	TOMM_genes	0.637201	0.973635	0.0628004	-0.396116	-0.878985	9	Tomm20,Tomm7
TOMM_genes	0.0105802	0.0520191	0.38073	0.758387	1.62151	9	Tomm22,Tomm5,Tomm70a,Tomm7,Tomm20,Tomm40	~	Transcription_genes	0.187773	0.784623	0.149208	0.579625	1.29751	8	Mrpl12,Polrmt,Mterf1b,Tefm,Tfb2m,Tfam,Mterf1a
Transcription_genes	0.416335	0.62984	0.0888945	0.509814	1.05468	8	Mrpl12,Tfb2m,Tfam,Tefm,Polrmt,Mterf1a,Mterf1b	~	fMet_processing_genes	0.142285	0.694901	0.165657	-0.772647	-1.28508	3	Metap1d
fMet_processing_genes	0.731557	0.856973	0.0613026	-0.508829	-0.82122	3	Metap1d,Pdf	~	mtDNA_maintenance_genes	0.959716	0.973635	0.0553643	0.199811	0.643437	31	Dna2,Polb,Exog,Mgme1,Polrmt,Lig3,Endog,Mterf1b,Rnaseh1
mtDNA_maintenance_genes	0.875269	0.938925	0.0551352	0.253536	0.734191	31	Dna2,Polb,Endog,Ppa2,Ssbp1,Apex1,Lig3,Tfb2m,Tfam,Atad3a,Ung,Exog,Rnaseh1	~	mtDNA_nucleoid_genes	0.44	0.973635	0.0808589	-0.44727	-1.03277	11	Polg2,Mterf2,Polg
mtDNA_nucleoid_genes	0.828516	0.905231	0.0525899	-0.327126	-0.734899	11	Polg2,Polg,Twnk,Mterf2	~	mtDNA_repair_n_modifcations_genes	0.949891	0.973635	0.0519512	0.235487	0.565062	10	Polb,Exog,Lig3,Primpol
mtDNA_repair_n_modifcations_genes	0.773469	0.869232	0.0584693	0.336862	0.740265	10	Polb,Apex1,Lig3,Ung,Exog	~	mtDNA_replication_genes	0.540839	0.973635	0.0802023	0.362226	0.943675	14	Dna2,Exog,Mgme1,Polrmt,Lig3,Rnaseh1
mtDNA_replication_genes	0.940083	0.962638	0.0499914	0.247407	0.600122	14	Dna2,Ssbp1,Lig3,Tfb2m,Tfam,Exog,Rnaseh1	~	mtDNA_stability_n_decay_genes	0.224652	0.876143	0.128143	0.747042	1.2335	3	Exog,Mgme1,Endog
mtDNA_stability_n_decay_genes	0.904669	0.944699	0.0489954	0.366031	0.595059	3	Endog,Exog	~	mtRNA_granules_genes	0.234884	0.886497	0.13649	0.374505	1.16931	27	Mrpl47,Ddx28,Rpusd3,Ptcd2,Fastkd1,Hsd17b10,Noa1,Dhx30,Rmnd1,Trmt10c,Grsf1,Tfb1m,Ptcd1
mtRNA_granules_genes	0.191358	0.434236	0.142901	0.441528	1.23569	26	Hsd17b10,Ddx28,Trmt10c,Fastkd1,Mrps7,Ptcd2,Mrpl47,Noa1,Fastk,Mrps9,Grsf1,Rmnd1	~	mtRNA_metabolism_genes	0.759494	0.973635	0.0697793	0.2232	0.855679	74	Mrpl47,Ddx28,Rpusd3,Ptcd2,Fastkd1,Hsd17b10,Noa1,Mrpl12,Trit1,Dhx30,Ngrn,Trmu,Mto1,Trnt1,Rmnd1,Trmt10c,Myg1,Grsf1,Tfb1m,Nsun3,Angel2,Ptcd1,Polrmt,Mettl8,Rexo2,Endog,Mterf1b,Trmt2b
mtRNA_metabolism_genes	0.233996	0.491089	0.132846	0.319546	1.12567	73	Hsd17b10,Ddx28,Mrpl12,Trmt10c,Fastkd1,Mrps7,Ptcd2,Mrpl47,Noa1,Endog,Ppa2,Slirp,Trit1,Myg1,Fastk,Rexo2,Pnpt1,Mrps9,Grsf1,Cdk5rap1,Rmnd1,Ngrn,Trmu,Trnt1,Mettl5,Tfb2m,Rpusd4,Ptcd1,Tfam	~	mtRNA_ploycistronic_processing_genes	0.0407892	0.433849	0.321776	0.608429	1.51836	12	Ptcd2,Fastkd1,Hsd17b10,Trmt10c,Grsf1
mtRNA_ploycistronic_processing_genes	0.0345519	0.123549	0.321776	0.678985	1.52664	11	Hsd17b10,Trmt10c,Fastkd1,Ptcd2,Fastk,Grsf1	~	mtRNA_stability_n_decay_genes	0.908273	0.973635	0.0452247	-0.253878	-0.658268	17	Slirp,Pde12,Lactb2,Supv3l1
mtRNA_stability_n_decay_genes	0.532787	0.738978	0.0770737	0.372786	0.930501	16	Fastkd1,Endog,Slirp,Fastk,Rexo2,Pnpt1,Grsf1	~	mt_mRNA_modifications_genes	0.959267	0.973635	0.0484088	0.282904	0.511447	4	Myg1,Angel2
mt_mRNA_modifications_genes	0.745491	0.856973	0.0593488	-0.462725	-0.801515	4	Pde12,Mtpap,Angel2	~	mt_rRNA_modifications_genes	0.660072	0.973635	0.0599892	-0.331348	-0.859138	17	Mrm2,Mrm3,Trub2
mt_rRNA_modifications_genes	0.398422	0.618603	0.0908241	-0.41335	-1.0308	17	Mrm2		mt_tRNA_modifications_genes	0.900175	0.973635	0.0444181	-0.246467	-0.678804	21	Yrdc,Qtrt1
mt_tRNA_modifications_genes	0.345041	0.581641	0.10208	0.409028	1.09102	21	Hsd17b10,Trmt10c,Trit1,Cdk5rap1,Trmu,Trnt1,Rpusd4,Mto1,Yrdc,Nsun3,Nsun2,Trmt2b

## Sheet: Myonuclei
Early									Late
pathway	pval	padj	log2err	ES	NES	size	leadingEdge	~	pathway	pval	padj	log2err	ES	NES	size	leadingEdge
MIA40_genes	0.110092	0.373645	0.181383	0.808824	1.31507	3	Aifm1,Chchd4,Gfer	~	MIA40_genes	0.577465	0.749329	0.0799859	-0.467092	-0.871467	3	Chchd4,Gfer,Aifm1
Met_AA_genes	2.1373267168918e-05	0.0011969	0.57561	-0.530203	-2.01692	65	Bckdhb,Hadhb,Gcat,Dld,Slc25a12,Ldhb,Bckdk,Oat,Acaa2,Auh,Acadsb,Gpt2,Etfdh,Echs1,Got2,Adhfe1,Slc25a29,Mccc2,Mccc1,Aldh5a1,Dbt,Acat1	~	Met_AA_genes	8.92774935757499e-05	0.000810937	0.538434	-0.498985	-2.13507	57	Ldhb,Dld,Acaa2,Hadhb,Acat1,Bckdhb,Gpt2,Etfa,Gcat,Echs1,Acadsb,Oat,Bckdk,Hadha,Gcsh,Aldh7a1,Auh,Dbt,Mccc1,Comt,Hibadh,Got2
Met_All_genes	3.80228688783491e-05	0.00141952	0.557332	-0.30346	-1.44372	371	Bckdhb,Hadhb,Coq8a,Mpc2,Sqor,Aco2,Pdk1,Gcat,Gpd2,Slc25a25,Dld,Slc25a12,Mlycd,Ldhb,Me3,Slc25a4,Sdha,Bckdk,Slc25a19,Cisd1,Ndufs1,Ckmt2,Acadm,Spr,Crat,Oat,Ogdh,Acad11,Mgst3,Acad12,Fh1,Cox15,Acaa2,Auh,Acadsb,Oxct1,Acly,Pdk4,Mpst,Idh3b,Slc25a3,Slc25a11,Txnrd1,Ndufs2,Gpt2,Lias,Pdss1,Dlat,Coq10a,Acacb,Etfdh,Hagh,Phyh,Pdha1,Cyp27a1,Cs,Pnpla8,Acadvl,Ndufv2,Echs1,Acsl1,Fxn,Coq9,Ak4,Pank2,Ndufv1,Cox11,Got2,…	~	Met_All_genes	2.11397925664535e-14	1.15211869487172e-12	0.975995	-0.388136	-2.19518	334	Mpc2,Ckmt2,Coq10a,Cisd1,Slc25a4,Ldhb,Dld,Ndufv2,Slc25a3,Mpst,Acaa2,Sqor,Coq9,Hadhb,Glrx5,Cycs,Mlycd,Hagh,Acot13,Acat1,Aco2,Bckdhb,Mdh2,Uqcrfs1,Idh2,Ndufs7,Ndufab1,Ndufs2,Fxn,Isca1,Hint2,Coq5,Nit2,Ndufs8,Cox15,Mrps36,Gpt2,Phyh,Sdhb,Ndufv1,Pdk1,Chpt1,Fh1,Coq8a,Agpat5,Me3,Sdhd,Slc25a19,Nme6,Mecr,Sod2,Slc25a11,Etfa,Mgst3,Pdha1,Gstk1,Acad12,Gcat,Ndufs1,Echs1,Acadsb,Oat,Prdx3,Bckdk,Hadha,Alas1,Gpd2,Hsp…
Met_BCAA_DeHyd_complex_genes	0.0284714	0.1993	0.352488	-0.761664	-1.5706	6	Bckdhb,Dld,Bckdk	~	Met_BCAA_DeHyd_complex_genes	0.0554328	0.134271	0.321776	-0.690588	-1.58348	6	Dld,Bckdhb,Bckdk,Dbt
Met_BCAA_genes	0.00469647	0.105201	0.407018	-0.550859	-1.68954	25	Bckdhb,Dld,Bckdk,Auh,Acadsb,Etfdh,Echs1,Mccc2,Mccc1,Dbt,Acat1	~	Met_BCAA_genes	0.000694351	0.00445201	0.477271	-0.603102	-2.15579	25	Dld,Acat1,Bckdhb,Etfa,Echs1,Acadsb,Bckdk,Hadha,Auh,Dbt,Mccc1,Hibadh
Met_Cardiolipin_syn_genes	0.481667	0.775046	0.0716527	0.408362	0.982077	12	Prelid1,Tamm41,Plscr3,Pgs1	~	Met_Cardiolipin_syn_genes	0.467391	0.636821	0.100279	-0.346203	-0.981309	11	Agpat5,Hadha,Taz,Pnpla8,Triap1
Met_Carnitine_syn_n_transport_genes	0.595113	0.812838	0.0635008	0.518074	0.91893	4	Cpt2,Slc25a20,Tmlhe	~	Met_Carnitine_syn_n_transport_genes	0.698305	0.82734	0.0545681	0.45334	0.843681	4	Slc25a20,Cpt1c,Cpt2
Met_Catechol_genes	0.238512	0.534267	0.130777	-0.736579	-1.22917	3	Maoa,Maob	~	Met_Catechol_genes	0.176056	0.319836	0.160801	-0.723905	-1.35061	3	Comt,Maob
Met_Cholesterol_bile_steroid_syn_genes	0.381113	0.688462	0.0845557	0.476216	1.08406	10	Tspo,H2-Ke6,Scp2,Hsd17b10,Fdx1,Hint2,Dhrs1,Fdxr,Osbpl1a	~	Met_Cholesterol_bile_steroid_syn_genes	0.847352	0.905504	0.0418239	0.298097	0.694474	8	Tspo,Osbpl1a
Met_CoEnzymeA_genes	0.426573	0.746503	0.096563	-0.59601	-1.06691	4	Pank2,Slc25a42,Nudt19	~	Met_CoEnzymeA_genes	0.393204	0.579179	0.103958	-0.521587	-1.05726	4	Nudt19,Pank2,Slc25a42,Coasy
Met_CoEnzymeQ_genes	0.0269815	0.1993	0.352488	-0.629441	-1.59805	12	Coq8a,Pdss1,Coq10a,Coq9,Coq5	~	Met_CoEnzymeQ_genes	0.002181	0.0132071	0.431708	-0.679284	-1.98517	12	Coq10a,Coq9,Coq5,Coq8a,Coq2,Pdss1
Met_Copper_genes	0.467005	0.775046	0.0739901	0.490276	1.00665	7	Cox17,Cox19,Chchd7,Sco1	~	Met_Copper_genes	0.0212309	0.0723179	0.352488	-0.758259	-1.73865	6	Slc25a3,Cox11,Sco2
Met_Detox_ROS_n_glutathione_genes	0.0777605	0.344834	0.199915	0.501194	1.4093	25	Gpx1,Prdx2,Gsr,Prdx5,Oxr1,Glrx2,Mgst1,Gpx4,Prdx6,Prdx4,Sod1	~	Met_Detox_ROS_n_glutathione_genes	0.713262	0.835973	0.0916795	-0.24688	-0.852407	23	Hagh,Sod2,Prdx3,Aldh7a1,Prdx2,Txnrd2,Txnrd1,Aifm2,Prdx5
Met_Detox_Xenobiotic_genes	0.67608	0.828591	0.0551352	0.334886	0.844835	16	Cyb5r3,Gstz1,Mgst1	~	Met_Detox_Xenobiotic_genes	0.321221	0.530501	0.0857844	0.398959	1.12866	16	Cyb5r3,Gstz1,Cyb5b
Met_Detox_genes	0.229042	0.534267	0.107554	0.379545	1.17726	42	Gpx1,Cyb5r3,Prdx2,Gstz1,Gsr,Prdx5,Oxr1,Glrx2,Mgst1,Gpx4,Prdx6,Prdx4,Sod1	~	Met_Detox_genes	0.608289	0.770971	0.0499914	0.260873	0.919724	40	Gpx1,Cyb5r3,Gstz1,Cyb5b,Gsr
Met_Detox_selenoproteins_genes	0.26773	0.545197	0.108394	0.646893	1.19909	5	Gpx1,Gpx4	~	Met_Detox_selenoproteins_genes	0.08867	0.20492	0.191892	0.689097	1.38509	5	Gpx1,Gpx4
Met_FAO_genes	0.0127384	0.181298	0.38073	-0.481861	-1.57612	34	Hadhb,Acadm,Crat,Acad11,Acaa2,Acadsb,Acacb,Etfdh,Acadvl,Echs1,Acsl1,Eci1,Acat1,Cpt1a,Hadh,Hadha	~	Met_FAO_genes	0.00670967	0.0292542	0.407018	-0.448657	-1.74223	33	Acaa2,Hadhb,Acat1,Etfa,Echs1,Acadsb,Hadha,Acads,Acacb,Eci1,Acad11,Hsd17b10,Crat,Acadm,Acadvl
Met_FS_containing_proteins_genes	0.0881543	0.345289	0.252961	-0.439257	-1.387	28	Aco2,Cisd1,Ndufs1,Ndufs2,Lias,Etfdh,Ndufv2,Ndufv1,Uqcrfs1,Ndufs8	~	Met_FS_containing_proteins_genes	4.64404473230465e-05	0.000460183	0.557332	-0.659659	-2.35796	25	Cisd1,Ndufv2,Glrx5,Aco2,Uqcrfs1,Ndufs7,Ndufs2,Isca1,Ndufs8,Sdhb,Ndufv1,Ndufs1,Isca2
Met_FeS_cluster_syn_genes	0.61051	0.823821	0.05653	0.327192	0.901068	22	Cisd3,Bola1,Grpel2,Grpel1,Iscu,Glrx5,Nubpl,Bola3,Hscb,Fdx1	~	Met_FeS_cluster_syn_genes	0.0322038	0.0942997	0.321776	-0.490772	-1.65355	20	Cisd1,Glrx5,Ndufab1,Fxn,Isca1,Hspa9,Grpel1,Isca2,Hscb
Met_GABA_genes	0.23516	0.534267	0.135002	-0.651085	-1.24541	5	Adhfe1,Aldh5a1	~	Met_GABA_genes	0.752427	0.854318	0.0681513	-0.375585	-0.76131	4	Adhfe1,Akr7a5,Aldh5a1,Glud1
Met_Glu_genes	0.0203368	0.181298	0.352488	-0.776932	-1.60208	6	Slc25a12,Gpt2,Got2	~	Met_Glu_genes	0.745547	0.854318	0.0709609	-0.355437	-0.768874	5	Gpt2,Got2
Met_Gly_genes	0.0831296	0.344834	0.245042	-0.599287	-1.45877	10	Gcat,Dld,Etfdh	~	Met_Gly_genes	0.0198032	0.0696304	0.352488	-0.636289	-1.75095	10	Dld,Etfa,Gcat,Gcsh,Aldh7a1
Met_Glyoxlate_genes	0.0955711	0.345289	0.222056	-0.791728	-1.41726	4	Ldhb,Got2	~	Met_Glyoxlate_genes	0.167476	0.309404	0.168238	-0.670492	-1.35909	4	Ldhb,Got2,Grhpr
Met_Heme_containing_proteins_genes	0.805353	0.920291	0.0649408	-0.325064	-0.698083	7	Cyp27a1,Cyb5b,Sdhd	~	Met_Heme_containing_proteins_genes	0.336986	0.548231	0.122108	-0.448651	-1.08922	7	Cycs,Sdhd,Cyp27a1,Cyc1
Met_Heme_syn_n_processing_genes	0.662531	0.828591	0.0756946	-0.327163	-0.850592	13	Cox15,Alas1,Abcb7	~	Met_Heme_syn_n_processing_genes	0.807388	0.896663	0.0687943	-0.276553	-0.7384	9	Cox15,Alas1
Met_Iron_homeostasis_genes	0.0453752	0.254101	0.282013	0.821748	1.45757	4	Fth1,Slc25a28,Fam210b	~	Met_Iron_homeostasis_genes	0.359322	0.567625	0.0880945	0.587948	1.09419	4	Slc25a28,Slc25a37
Met_Lipid_genes	0.212851	0.534267	0.193813	-0.27	-1.10972	101	Hadhb,Mlycd,Acadm,Crat,Acad11,Mgst3,Acad12,Acaa2,Acadsb,Lias,Acacb,Etfdh,Phyh,Cyp27a1,Pnpla8,Acadvl,Echs1,Acsl1,Acot13,Ech1,Zadh2,Eci1,Acat1,Cpt1a,Taz,Mcat,Chpt1,Hadh,Hadha,Fdps,Fasn	~	Met_Lipid_genes	0.00390081	0.0202471	0.431708	-0.329077	-1.56612	90	Acaa2,Hadhb,Mlycd,Acot13,Acat1,Ndufab1,Hint2,Phyh,Chpt1,Agpat5,Mecr,Etfa,Mgst3,Acad12,Echs1,Acadsb,Hadha,Acads,Ech1,Acacb,Cyp27a1,Gcsh,Taz
Met_Lys_genes	0.0098818	0.181298	0.38073	-0.670374	-1.74291	13	Hadhb,Dld,Acaa2,Etfdh,Echs1,Slc25a29,Acat1,Hadh	~	Met_Lys_genes	3.73341704664489e-06	6.78237430140489e-05	0.627257	-0.830037	-2.42574	12	Dld,Acaa2,Hadhb,Acat1,Etfa,Echs1,Aldh7a1
Met_Mal_Asp_shuttle_genes	0.163121	0.455142	0.168238	-0.653378	-1.34731	6	Slc25a12,Slc25a11,Got2,Mdh2	~	Met_Mal_Asp_shuttle_genes	0.104326	0.225766	0.222056	-0.651581	-1.40948	5	Mdh2,Slc25a11,Got2
Met_Metals_n_CoFactors_genes	0.0421894	0.248695	0.321776	-0.305932	-1.2542	100	Coq8a,Aco2,Cisd1,Ndufs1,Spr,Cox15,Slc25a3,Ndufs2,Lias,Pdss1,Coq10a,Etfdh,Cyp27a1,Ndufv2,Fxn,Coq9,Pank2,Ndufv1,Cox11,Coq5,Hspa9	~	Met_Metals_n_CoFactors_genes	2.67802267700934e-07	7.29761179485045e-06	0.674963	-0.483066	-2.28281	91	Coq10a,Cisd1,Ndufv2,Slc25a3,Coq9,Glrx5,Cycs,Aco2,Uqcrfs1,Ndufs7,Ndufab1,Ndufs2,Fxn,Isca1,Coq5,Ndufs8,Cox15,Sdhb,Ndufv1,Coq8a,Sdhd,Ndufs1,Alas1,Hspa9,Spr,Grpel1,Isca2,Cyp27a1,Coq2,Cyc1,Pdss1,Hscb
Met_NAD_genes	0.441275	0.748831	0.0764767	0.433733	1.01257	11	Naxe,Naxd,Slc25a51,Kyat3,Sirt4,Noct,Nudt13	~	Met_NAD_genes	0.899682	0.933955	0.0400846	0.253495	0.625757	10	Nadk2,Sirt4,Kyat3,Noct,Slc25a51,Sirt5
Met_Nucleotide_genes	0.25832	0.545197	0.103576	0.405379	1.15921	29	Gatm,Slc25a5,Nudt2,Slc25a36,Nme4,Slc25a24,Hint1,Guk1,Paics,Ak3,Nme6	~	Met_Nucleotide_genes	0.0684374	0.162167	0.287805	-0.398037	-1.42075	26	Ckmt2,Slc25a4,Nme6,Suclg1
Met_Pro_genes	0.527352	0.77626	0.0810802	-0.580306	-0.968386	3	Oat	~	Met_Q_linked_rxns_genes	0.0141735	0.051497	0.38073	-0.757035	-1.83791	7	Sqor,Etfa,Gpd2
Met_Q_linked_rxns_genes	0.0215569	0.181298	0.352488	-0.707728	-1.64686	9	Sqor,Gpd2,Etfdh	~	Met_Ser_genes	0.415945	0.604506	0.0813027	0.627411	1.06979	3	Sfxn1,Sfxn3
Met_Ser_genes	0.506422	0.77626	0.0739901	0.634826	1.03216	3	Shmt2,Sfxn1,Sfxn3	~	Met_Sulfur_genes	0.00698686	0.0292911	0.407018	-0.699234	-1.86697	9	Mpst,Sqor,Ethe1,Tst
Met_Sulfur_genes	0.0226623	0.181298	0.352488	-0.703888	-1.63793	9	Sqor,Mpst,Got2,Slc25a30,Suox,Tst,Msrb2	~	Met_T2_FAO_syn_genes	0.156499	0.29411	0.183024	-0.602966	-1.38257	6	Ndufab1,Mecr
Met_T2_FAO_syn_genes	0.982544	0.982544	0.0566484	-0.204019	-0.45567	8	Mcat,Mecr,Acsf3	~	Met_TCA_associated_genes	0.114973	0.232076	0.216543	-0.507887	-1.39761	10	Mpc2,Me3,Slc25a11
Met_TCA_associated_genes	0.179803	0.468324	0.16318	-0.523234	-1.30287	11	Mpc2,Me3,Acly,Slc25a11	~	Met_TCA_genes	3.01464109889838e-06	6.57191759559846e-05	0.627257	-0.765785	-2.52639	18	Dld,Aco2,Mdh2,Idh2,Mrps36,Sdhb,Fh1,Sdhd,Suclg1,Idh3a,Cs,Idh3b,Suclg2
Met_TCA_genes	5.44784705421915e-05	0.0015254	0.557332	-0.732171	-2.11629	20	Aco2,Dld,Sdha,Ogdh,Fh1,Idh3b,Cs,Sucla2,Mdh2,Suclg2,Sdhd,Idh3a	~	Met_Vit_A_genes	0.950847	0.963781	0.0404114	0.318994	0.593659	4	Dhrs4,Rdh13
Met_Vit_A_genes	0.957798	0.975213	0.0437126	0.330026	0.536589	3	Dhrs4,Akr1b10	~	Met_Vit_B12_genes	0.878683	0.920927	0.0450443	0.404015	0.688881	3	Mmab,Mmaa
Met_Vit_B12_genes	0.170642	0.455142	0.142901	0.774049	1.25852	3	Mmaa,Mmab,Mmadhc	~	Met_Vit_B2_genes	0.218371	0.390204	0.120433	0.702377	1.19761	3	Slc25a32,Rfk,Flad1
Met_Vit_B2_genes	0.358862	0.658894	0.103197	-0.667898	-1.11455	3	Flad1,Slc25a32	~	Met_Vit_Choline_n_betaine_genes	0.305344	0.520038	0.123842	-0.532755	-1.15244	5	Etfa,Aldh7a1
Met_Vit_Choline_n_betaine_genes	0.789954	0.912112	0.0628004	-0.381719	-0.730162	5	Etfdh	~	Met_Vit_Folate_and_1C_genes	0.772657	0.868244	0.0454059	0.292368	0.760759	12	Sfxn1,Slc25a38,Slc25a32,Sardh,Mthfd2l
Met_Vit_Folate_and_1C_genes	0.501661	0.77626	0.0694481	0.385609	0.972797	16	Mtfmt,Mthfd2,Shmt2,Mthfd2l,Mthfsl	~	Met_Vit_biotin_utilizing_genes	0.424757	0.609191	0.0992333	-0.494946	-1.00326	4	Acacb,Mccc1
Met_Vit_biotin_utilizing_genes	0.16895	0.455142	0.161979	-0.684862	-1.31002	5	Acacb,Mccc1,Pcx	~	Met_Vitamins	0.856631	0.906532	0.0815265	-0.193597	-0.750298	34	Slc25a19,Etfa,Acacb,Aldh7a1,Pnpo,Mccc1,Qdpr,Rdh14,Mmadhc,Akr1b10,Mthfsl,Plpbp
Met_Vitamins	0.864865	0.956667	0.0718276	-0.224335	-0.76306	39	Slc25a19,Acacb,Etfdh,Mthfd1l,Mccc1,Flad1,Plpbp	~	Met_carb_genes	1.43205498202505e-05	0.00018004	0.593325	-0.521415	-2.24169	56	Mpc2,Dld,Acaa2,Hadhb,Acat1,Aco2,Mdh2,Idh2,Mrps36,Sdhb,Pdk1,Fh1,Me3,Sdhd,Slc25a11,Pdha1,Gpd2,Suclg1,Idh3a,Cs,Auh,L2hgdh,Idh3b,Oxct1,Suclg2,Got2,Pdhb
Met_carb_genes	3.12781875107545e-06	0.000350316	0.627257	-0.566575	-2.11464	62	Hadhb,Mpc2,Aco2,Pdk1,Gpd2,Dld,Slc25a12,Me3,Sdha,Ogdh,Fh1,Acaa2,Auh,Oxct1,Acly,Pdk4,Idh3b,Slc25a11,Dlat,Pdha1,Cs,Got2,Sucla2,Mdh2,Suclg2,Sdhd,Acat1,Idh3a	~	Met_cytochromes_genes	0.366197	0.56896	0.106323	-0.584167	-1.0899	3	Cycs,Cyc1
Met_cytochromes_genes	0.936543	0.962319	0.052805	-0.344357	-0.574645	3	Cyb5b	~	Met_eicosanoid_genes	0.349765	0.560653	0.10925	-0.59764	-1.11503	3	Mgst3
Met_eicosanoid_genes	0.522976	0.77626	0.0815265	-0.584342	-0.975121	3	Mgst3,Zadh2	~	Met_electron_carriers_genes	0.0108471	0.0422261	0.38073	-0.668168	-1.83868	10	Sqor,Cycs,Etfa,Gpd2,Cyc1
Met_electron_carriers_genes	0.0721393	0.344834	0.266351	-0.583336	-1.481	12	Sqor,Gpd2,Etfdh,Cyb5b	~	Met_gluconeogensis_genes	0.0367073	0.100027	0.321776	-0.730698	-1.67545	6	Mpc2,Mdh2,Slc25a11
Met_gluconeogensis_genes	0.618005	0.824006	0.0782955	-0.408754	-0.87781	7	Mpc2,Slc25a11,Mdh2	~	Met_itaconate_genes	0.104326	0.225766	0.222056	-0.651985	-1.41036	5	Suclg1,Auh,Suclg2
Met_itaconate_genes	0.251142	0.54092	0.130106	-0.641358	-1.22681	5	Auh,Sucla2,Suclg2	~	Met_ketone_genes	0.00325032	0.0177143	0.431708	-0.841794	-1.93019	6	Acaa2,Hadhb,Acat1
Met_ketone_genes	0.0921986	0.345289	0.227987	-0.701102	-1.44572	6	Hadhb,Acaa2,Oxct1	~	Met_lipoate_insertion_genes	0.647887	0.787117	0.0739901	-0.434326	-0.810335	3	Gcsh
Met_lipoate_insertion_genes	0.72028	0.858206	0.0683111	-0.441205	-0.789796	4	Lias	~	Met_phospholipid_genes	0.63467	0.787117	0.0512184	0.300203	0.875737	18	Prelid3b,Gpam,Agpat4,Lactb,Osbpl1a,Agk,Sphk2,Prdx6,Serac1,Pgs1,Acp6,Prelid1,Stard7
Met_phospholipid_genes	0.314286	0.606897	0.0919686	0.416774	1.1191	20	Prelid1,Prelid3b,Tamm41,Prdx6,Sphk2,Pgs1,Lactb	~	Met_pyruvate_genes	0.045816	0.118903	0.321776	-0.522802	-1.60971	14	Mpc2,Dld,Pdk1,Pdha1
Met_propanoate_genes	0.698031	0.840639	0.0667426	-0.509806	-0.850738	3	Mcee,Pccb,Pcca	~	Met_tetrahydrobiopterin_syn_genes	0.105634	0.225766	0.2114	-0.781287	-1.45767	3	Spr,Qdpr,Pcbd2
Met_pyruvate_genes	0.0392699	0.244346	0.321776	-0.577826	-1.56139	14	Mpc2,Pdk1,Dld,Pdk4,Dlat,Pdha1	~	Mito_All_genes	0.000460363	0.0033453	0.498493	-0.388866	-1.76519	78	Vdac1,Atp5k,Tomm20,Apoo,Bnip3,Cycs,Parl,Rab24,Mul1,Chchd2,Mtfp1,Mtfr1,Mtx2,Atp5l,Mcl1,Diablo,Mtch2,Mfn2,Opa1
Met_tetrahydrobiopterin_syn_genes	0.170678	0.455142	0.157403	-0.77592	-1.29482	3	Spr	~	Mito_Central_Dogma_genes	2.65387841652679e-05	0.000289273	0.57561	-0.327429	-1.75441	195	Rmnd1,Trmt10c,Mrps24,Mrpl11,Mrps18a,Mrps26,Mrps21,Mettl5,Timm21,Mrps25,Noa1,Mtrf1,Mrpl33,Mrps30,Mrps36,Mrpl48,Mrpl4,Mrpl2,Trmt2b,Gfm1,Mrpl51,Aurkaip1,Mrps15,Ngrn,Rnaseh1,Slirp,Gars,Mrpl52,Mrps11,Mpv17l2,Mrpl22,Apex1,Mrpl23,Dap3,Mrpl34,Mrpl28,Mrpl1,Fastk,Trit1,Tfb1m,Pde12,Poldip2,Mrpl15,Coa3,Ssbp1,Mrpl46,Mrpl16,Mrpl36,Mrpl3,Gadd45gip1,Qrsl1,Ddx28,Supv3l1,Mterf4,Hsd17b10,Trmt1,Chchd1,Yrdc,Hars2,Mrm…
Mito_All_genes	0.327446	0.621592	0.0810802	0.305459	1.06979	84	Ifi27,Atp5l,Bok,Pmaip1,Aifm1,Atad3a,Spire1,Bax,Fundc2,Fundc1,Tomm7,Immt,Htra2,Dnm1l,Mtx1,Tmem11,Bcl2l1,Bak1,Atp5k,Apool,Bcl2l13,Armcx1,Chchd2,Cycs,Bbc3,Sphk2	~	Mito_Fission_genes	0.00870485	0.0351418	0.38073	-0.631625	-1.84589	12	Rab24,Mul1,Mtfp1,Mtfr1
Mito_Central_Dogma_genes	0.0789474	0.344834	0.172324	0.31515	1.22674	213	Mrpl21,Mrpl52,Mtg1,Trnt1,Mrps5,Mterf3,Oxa1l,Mrpl49,Atad3a,Mterf2,Mrps18c,Gadd45gip1,Ung,Apex1,Mrpl43,Mrps22,Mrpl40,Mrps15,Mrps16,Mrpl36,Cox14,Mrpl55,Mrps35,Tefm,Mrpl57,Ssbp1,Mrps33,Mrpl19,Mrps12,Mtfmt,Exd2,Mrpl41,Mrps27,Mrps7,Mrpl14,Mrpl42,Mrpl17,Fastkd2,Dus2,Mrpl23,Rexo2,Mgme1,Mrpl30,Mrpl32,Rars2,Mrpl24,Mrpl35,Mrpl54,Ptcd3,Trit1,Mrpl13,Myg1,Mtrf1l,Gatb,Slirp,Lars2,Mrps10,Twnk,Mrpl47,Mrps14,Alkbh…	~	Mito_Fusion_genes	0.111111	0.228512	0.224966	-0.556262	-1.40758	8	Mtch2,Mfn2,Opa1,Arl2
Mito_Fission_genes	0.266169	0.545197	0.132147	-0.442137	-1.19473	14	Mtfp1,Mul1,Mtfr1,Mief2,Mief1,Slc25a46,Armc10,Mff	~	Mito_MICOS_complex	0.109415	0.228512	0.216543	-0.645475	-1.39628	5	Apoo
Mito_Fusion_genes	0.0378681	0.244346	0.321776	-0.695471	-1.55331	8	Opa1,Mfn2,Miga1,Mfn1,Mtch2	~	Mito_Organelle_contact_genes	0.44591	0.623131	0.101351	-0.374006	-0.998601	9	Vdac1,Mfn2
Mito_MICOS_complex	0.913121	0.957591	0.0443293	0.325385	0.60314	5	Immt,Apool	~	Mito_apoptosis_genes	0.379928	0.575169	0.132846	-0.293759	-1.04854	26	Bnip3,Cycs,Chchd2,Mcl1,Diablo
Mito_Organelle_contact_genes	0.626667	0.825725	0.0588438	0.370311	0.890568	12	Atad3a,Spire1,Fundc2	~	Mito_autophagy_genes	0.47929	0.64497	0.103958	-0.316532	-0.974603	14	Parl,Rab24
Mito_apoptosis_genes	0.0151013	0.181298	0.38073	0.562576	1.60051	28	Ifi27,Bok,Pmaip1,Aifm1,Bax,Htra2,Bcl2l1,Bak1,Bcl2l13,Chchd2,Cycs,Bbc3,Sphk2	~	Mito_cristae_genes	0.00560676	0.0254956	0.407018	-0.748836	-1.89488	8	Atp5k,Apoo,Atp5l,Opa1
Mito_autophagy_genes	0.881667	0.956667	0.0431037	0.269334	0.67035	15	Fundc1,Tomm7,Bcl2l13,Fkbp8,Park7	~	Mito_intraMito_membrane_interactions_genes	0.921507	0.947587	0.0383206	0.273743	0.615792	7	Mtx1,Atad3a
Mito_cristae_genes	0.652246	0.828591	0.0568864	0.401253	0.865383	8	Atp5l,Immt,Atp5k,Apool	~	Mito_mitophagy_genes	0.388587	0.579179	0.111918	-0.379696	-1.07624	11	Parl,Tomm7,Usp30,Pgam5,Pink1,Nipsnap2,Bcl2l13,Fundc1,Vps13d,Fkbp8,Park7
Mito_intraMito_membrane_interactions_genes	0.742097	0.874893	0.0509083	0.367918	0.79349	8	Atad3a,Mtx1	~	Mito_trafficking_genes	0.823729	0.897864	0.0469759	0.407821	0.75897	4	Armcx1,Armc10,Rhot1
Mito_mitophagy_genes	0.845638	0.947114	0.0453152	0.300549	0.701646	11	Fundc1,Tomm7,Bcl2l13,Fkbp8,Park7	~	OxPhos_All_genes	2.07803093675887e-17	2.26505372106717e-15	1.07687	-0.571547	-2.94929	145	Cox6a2,Ndufa3,Ndufc2,Atp5k,Ndufa1,Ndufa13,Ndufb5,Cox7c,Ndufa5,Ndufa8,Timmdc1,Atp5e,Cox7a1,Ndufa11,Ndufv2,Atp5g1,Cox6c,Atp5j2,Cox6b1,Ndufa4,Uqcr11,Sdhaf4,Cox7a2,Ndufb2,Atp5g3,Cycs,Tmem70,Cox5a,Atp5c1,Ndufs4,Ndufb9,Uqcrfs1,Atp5j,Uqcrc2,Ndufb11,Timm21,Ndufs7,Ndufab1,Ndufs6,Fmc1,Ndufs2,Ndufs3,Cox5b,Atp5d,Ndufs8,Ndufc1,Cox15,Uqcr10,Ndufb8,Uqcrb,Sdhb,Cox8b,Ndufv1,Atp5a1,Sdhd,Atp5h,Atp5l,Bcs1l,Ndufs1,Sd…
Mito_trafficking_genes	0.680628	0.828591	0.0571259	0.471618	0.836528	4	Armcx1,Rhot1,Armcx3	~	OxPhos_C1_genes	9.29888165959434e-06	0.000144797	0.593325	-0.501643	-2.19952	62	Ndufa3,Ndufc2,Ndufa1,Ndufa13,Ndufb5,Ndufa5,Ndufa8,Timmdc1,Ndufa11,Ndufv2,Ndufb2,Tmem70,Ndufs4,Ndufb9,Ndufb11,Ndufs7,Ndufab1,Ndufs6,Ndufs2,Ndufs3,Ndufs8,Ndufc1,Ndufb8,Ndufv1,Ndufs1,Foxred1,Ndufaf2,Ndufaf6,Ndufaf1,Ndufa10
OxPhos_All_genes	0.0134406	0.181298	0.38073	0.370347	1.39218	151	Cox8a,Atpif1,Uqcrh,mt-Nd1,Cox6a1,Cox20,Cox17,Atp5l,mt-Nd4,Cox4i1,mt-Co1,Ndufb4,Ndufs5,Cox19,Aifm1,Ndufa6,Uqcc2,Ndufa2,mt-Nd5,mt-Nd3,Lyrm2,Ndufa7,Ndufb7,Coa6,Ndufaf8,Cox14,Cmc1,Surf1,Cmc2,Atp5g2,Ndufaf7,Cox16,Cox7c,Uqcrq,Cox7a2l,Ndufa12,Atpaf2,Atp5d,Atp5k,Atp5g3	~	OxPhos_C2_genes	0.0222335	0.0734379	0.352488	-0.688982	-1.74342	8	Sdhaf4,Sdhb,Sdhd,Sdhaf1
OxPhos_C1_genes	0.276446	0.552891	0.0925529	0.336864	1.12077	62	mt-Nd1,mt-Nd4,Ndufb4,Ndufs5,Aifm1,Ndufa6,Ndufa2,mt-Nd5,mt-Nd3,Lyrm2,Ndufa7,Ndufb7,Ndufaf8,Ndufaf7	~	OxPhos_C3_genes	0.0312052	0.0942997	0.352488	-0.551618	-1.69843	14	Uqcr11,Uqcrfs1,Uqcrc2,Uqcr10,Uqcrb,Bcs1l,Uqcc1,Cyc1
OxPhos_C2_genes	0.137157	0.438903	0.190023	-0.617812	-1.37986	8	Sdha,Sdhd,Sdhaf1	~	OxPhos_C4_genes	1.48657256636837e-05	0.00018004	0.593325	-0.569398	-2.2901	41	Cox6a2,Cox7c,Cox7a1,Cox6c,Cox6b1,Ndufa4,Cox7a2,Cox5a,Timm21,Cox5b,Cox15,Cox8b
OxPhos_C3_genes	0.571667	0.810464	0.0632191	0.373159	0.928761	15	Uqcrh,Uqcc2,Uqcrq,Uqcr11,Uqcc3	~	OxPhos_C5_genes	1.4608945790013e-09	5.30791697037139e-08	0.788187	-0.847568	-2.84352	19	Atp5k,Atp5e,Atp5g1,Atp5j2,Atp5g3,Tmem70,Atp5c1,Atp5j,Fmc1,Atp5d,Atp5a1,Atp5h,Atp5l,Atp5b
OxPhos_C4_genes	0.0184251	0.181298	0.352488	0.476557	1.49952	45	Cox8a,Cox6a1,Cox20,Cox17,Cox4i1,mt-Co1,Cox19,Coa6,Cox14,Cmc1,Surf1,Cmc2,Cox16,Cox7c,Cox7a2l,Cox7a2,Higd1a,Cox5b,Pet100,Cox7b,Cox6b1,Cox18,Taco1,Smim20,Cox7a1,Coa3,Sco1	~	OxPhos_assembly_factors_genes	0.0056137	0.0254956	0.407018	-0.398551	-1.70349	59	Timmdc1,Sdhaf4,Tmem70,Timm21,Fmc1,Cox15,Bcs1l,Sdhaf1,Foxred1,Ndufaf2,Ndufaf6,Ndufaf1,Tmem177,Uqcc1,Tmem126a,Cox11,Coa3,Pet100
OxPhos_C5_genes	0.299679	0.588844	0.095288	0.426377	1.12695	19	Atpif1,Atp5l,Atp5g2,Atpaf2,Atp5d,Atp5k,Atp5g3	~	OxPhos_respirasome_assembly_genes	0.649913	0.787117	0.0589694	0.530866	0.905172	3	Cox7a2l,Higd1a,Higd2a
OxPhos_assembly_factors_genes	0.227972	0.534267	0.103576	0.351799	1.17281	63	Cox20,Cox17,Cox19,Aifm1,Uqcc2,Lyrm2,Coa6,Ndufaf8,Cox14,Cmc1,Surf1,Cmc2,Ndufaf7,Cox16,Cox7a2l,Atpaf2,Higd1a,Nubpl,Pet100,Uqcc3,Cox18,Dmac1,Taco1,Ndufaf2,Smim20,Ndufaf3,Coa3,Sco1	~	Pro_All	0.000448782	0.0033453	0.498493	-0.38985	-1.76966	78	Tomm20,Dnajc19,Timm17a,Parl,Uqcrc2,Timm21,Phb,Immp1l,Pam16,Mul1,Spg7,Yme1l1,Mtx2,Stoml2,Dnajc15,Romo1,Timm22,Timm44,Grpel1
OxPhos_respirasome_assembly_genes	0.484404	0.775046	0.0762797	0.645793	1.04999	3	Cox7a2l,Higd1a	~	Pro_Proteases_genes	0.143357	0.274138	0.222056	-0.359063	-1.28347	25	Parl,Immp1l,Spg7,Yme1l1,Afg3l2
Pro_All	0.136054	0.438903	0.137251	0.354139	1.23817	83	Tomm5,Tomm22,Hspe1,Timm8a1,Aifm1,Oxa1l,Timm10,Romo1,Timm17b,Tomm7,Immp2l,Dnlz,Htra2,Hspd1,Afg3l1,Timm23,Chchd4,Tomm40,Mtx1,Grpel2,Timm9,Grpel1,Phb2,Maip1,Metap1d,Pmpcb,Timm8b,Tomm40l,Lap3,Lonp1,Tomm20,Park7,Lactb,Timm13	~	Pro_chaperones_genes	0.997076	0.997076	0.0312053	0.170544	0.470077	15	Dnaja3,Dnlz,Timm8a1,Timm10,Timm9,Hspd1
Pro_Proteases_genes	0.528926	0.77626	0.0937465	-0.300824	-0.949884	28	Pitrm1,Spg7,Mipep,Afg1l,Immp1l,Afg3l2,Usp30	~	Pro_homeostasis_genes	0.118577	0.234998	0.261664	-0.318266	-1.30072	45	Parl,Phb,Immp1l,Mul1,Spg7,Yme1l1,Stoml2
Pro_chaperones_genes	0.0747508	0.344834	0.2114	0.568341	1.43378	16	Hspe1,Timm8a1,Timm10,Dnlz,Hspd1,Timm9,Phb2,Maip1,Timm8b,Timm13,Timm10b	~	Pro_import_motor_genes	0.032739	0.0942997	0.321776	-0.737773	-1.69167	6	Dnajc19,Pam16,Dnajc15,Timm44,Grpel1
Pro_homeostasis_genes	0.590643	0.812838	0.0554793	0.284834	0.915054	50	Hspe1,Timm8a1,Timm10,Immp2l,Dnlz,Htra2,Hspd1,Afg3l1,Timm9,Phb2,Maip1,Metap1d,Pmpcb,Timm8b,Lap3,Lonp1,Park7,Lactb,Timm13,Pdf,Atad1,Timm10b	~	Pro_import_n_sorting_genes	0.00513469	0.0254401	0.407018	-0.429567	-1.7556	45	Tomm20,Dnajc19,Timm17a,Uqcrc2,Timm21,Immp1l,Pam16,Mtx2,Dnajc15,Romo1,Timm22,Timm44,Grpel1
Pro_import_motor_genes	0.813472	0.920291	0.0484088	0.379458	0.742835	6	Grpel2,Grpel1,Timm44	~	Pro_prepro_cleavage_genes	0.0902399	0.20492	0.287805	-0.640334	-1.55458	7	Uqcrc2,Immp1l
Pro_import_n_sorting_genes	0.0170258	0.181298	0.352488	0.486442	1.53398	46	Tomm5,Tomm22,Timm8a1,Aifm1,Oxa1l,Timm10,Romo1,Timm17b,Tomm7,Immp2l,Timm23,Chchd4,Tomm40,Mtx1,Grpel2,Timm9,Grpel1	~	SAM_genes	0.844021	0.905504	0.046882	0.429304	0.732001	3	Mtx1
Pro_prepro_cleavage_genes	0.678304	0.828591	0.0747385	-0.364753	-0.814663	8	Mipep,Immp1l,Uqcrc2	~	SMT_ABC_transporters_genes	0.8144	0.896663	0.0448645	0.344767	0.735132	6	Abcd2,Abcd1,Abcb7,Abcb8
SAM_genes	0.924771	0.959021	0.0453152	0.36694	0.596606	3	Mtx1,Mtx2	~	SMT_SLC25A_genes	0.0333366	0.0942997	0.321776	-0.395996	-1.53773	33	Slc25a4,Slc25a3,Slc25a26,Slc25a19,Slc25a11,Mtch2,Ucp3,Slc25a47,Slc25a5,Slc25a46
SMT_ABC_transporters_genes	0.914842	0.957591	0.0588438	-0.265838	-0.570893	7	Abcd3,Abcb7	~	SMT_all_genes	0.00240508	0.0137976	0.431708	-0.40571	-1.73627	58	Mpc2,Vdac3,Slc25a4,Vdac1,Slc25a3,Slc25a26,Slc25a19,Slc25a11,Vdac2,Romo1,Slc30a9,Mcu,Mtch2
SMT_SLC25A_genes	0.165165	0.455142	0.190023	-0.350272	-1.21171	41	Slc25a25,Slc25a12,Slc25a4,Slc25a19,Ucp3,Slc25a3,Slc25a11,Slc25a26,Slc25a47,Slc25a27,Slc25a30,Slc25a29	~	Sig_All_genes	0.0510267	0.126407	0.321776	-0.349065	-1.37942	37	Vdac3,Slc25a4,Vdac1,Slc25a3,Mul1
SMT_all_genes	0.109155	0.373645	0.257206	-0.320103	-1.2348	70	Mpc2,Vdac3,Vdac1,Slc25a25,Slc25a12,Slc25a4,Slc25a19,Ucp3,Slc25a3,Slc30a9,Slc25a11,Slc25a26,Slc25a47,Slc25a27,Slc25a30,Slc25a29,Abcd3	~	Sig_Ca_EF_hands_genes	0.043956	0.116859	0.271289	0.688227	1.54818	7	Micu2,Efhd1
Sig_All_genes	0.0823529	0.344834	0.271289	-0.388729	-1.3241	38	Vdac3,Vdac1,Slc25a25,Slc25a12,Slc25a4,Pptc7,Mul1,Pink1,Slc25a3,Akap10	~	Sig_Ca_Homeostasis_genes	0.0130999	0.0492375	0.38073	-0.537672	-1.77383	18	Vdac3,Slc25a4,Vdac1,Slc25a3
Sig_Ca_EF_hands_genes	0.433498	0.74695	0.0988903	-0.443689	-1.03245	9	Slc25a25,Slc25a12	~	Sig_Ca_MPTP_genes	0.000499529	0.00340304	0.477271	-0.919618	-1.9893	5	Vdac3,Slc25a4,Vdac1
Sig_Ca_Homeostasis_genes	0.094086	0.345289	0.24134	-0.477639	-1.38058	20	Vdac3,Vdac1,Slc25a25,Slc25a12,Slc25a4,Slc25a3	~	Sig_Ca_cycle_genes	0.602804	0.770971	0.0574877	0.385007	0.896948	8	Micu2,Letm1,Mcub
Sig_Ca_MPTP_genes	0.246575	0.54092	0.131458	-0.6466	-1.23683	5	Vdac3,Vdac1,Slc25a4	~	Sig_Ca_uniporter_genes	0.2578	0.453228	0.10592	0.578675	1.16314	5	Micu2,Mcub
Sig_Ca_cycle_genes	0.639262	0.828591	0.0582216	0.39331	0.870939	9	Smdt1,Micu2,Micu1,Letm1	~	Sig_Immune_genes	0.440066	0.62295	0.0755015	0.51939	1.04398	5	Ifi27,Cstad,Nlrx1
Sig_Ca_uniporter_genes	0.219344	0.534267	0.119888	0.631969	1.23716	6	Smdt1,Micu2,Micu1	~	Sig_cAMP_PKA_genes	0.954939	0.963781	0.0412376	0.324393	0.553118	3	Akap1,Prkaca
Sig_Immune_genes	0.513089	0.77626	0.0707899	0.558733	0.991048	4	Ifi27,C1qbp	~	TIM_combined_genes	0.000453195	0.0033453	0.498493	-0.700779	-2.18985	15	Dnajc19,Timm17a,Timm21,Pam16,Dnajc15,Romo1,Timm22,Timm44,Grpel1
Sig_cAMP_PKA_genes	0.897155	0.956966	0.054794	-0.369208	-0.616116	3	Akap10	~	TOMM_genes	0.64486	0.787117	0.0543434	0.371947	0.866521	8	Tomm40l,Tomm22,Tomm40,Tomm5
TIM_combined_genes	0.475	0.775046	0.0723571	0.402222	1.0011	15	Romo1,Timm17b,Timm23,Grpel2,Grpel1	~	Transcription_genes	0.6736	0.80684	0.0535669	0.403753	0.860904	6	Polrmt,Tefm,Top1mt,Tfb2m,Tfam,Mrpl12
TOMM_genes	0.0499168	0.266223	0.261664	0.699389	1.50837	8	Tomm5,Tomm22,Tomm7,Tomm40,Tomm40l,Tomm20	~	mtDNA_maintenance_genes	0.507163	0.674156	0.0617054	0.331769	0.967819	18	Endog,Polrmt,Polg,Mgme1,Atad3a,Mterf2,Polg2
Transcription_genes	0.886855	0.956667	0.0427591	0.299819	0.64662	8	Tefm,Top1mt	~	mtDNA_nucleoid_genes	0.321027	0.530501	0.0913924	0.468616	1.12745	9	Polrmt,Polg,Atad3a,Mterf2,Polg2
fMet_processing_genes	0.231193	0.534267	0.120433	0.745393	1.21193	3	Mtfmt,Metap1d,Pdf	~	mtDNA_repair_n_modifcations_genes	0.738983	0.854318	0.0519512	0.440459	0.81971	4	Polg
mtDNA_maintenance_genes	0.553655	0.794991	0.0614364	0.329552	0.926664	25	Atad3a,Mterf2,Ung,Apex1,Ssbp1,Mgme1,Twnk	~	mtDNA_replication_genes	0.549363	0.721453	0.0629395	0.376514	0.929432	10	Polrmt,Polg,Mgme1,Polg2
mtDNA_nucleoid_genes	0.411074	0.730798	0.0802023	0.443131	1.03451	11	Atad3a,Mterf2,Ssbp1,Twnk	~	mtRNA_granules_genes	0.0337403	0.0942997	0.321776	-0.455734	-1.62903	25	Rmnd1,Trmt10c,Noa1,Fastk,Tfb1m,Ddx28,Supv3l1,Hsd17b10,Ptcd2,Grsf1,Mrps9
mtDNA_repair_n_modifcations_genes	0.533679	0.77626	0.0683111	0.489998	0.959231	6	Ung,Apex1	~	mtRNA_metabolism_genes	0.0302819	0.0942997	0.352488	-0.330656	-1.44677	63	Rmnd1,Trmt10c,Mettl5,Noa1,Trmt2b,Ngrn,Rnaseh1,Slirp,Fastk,Trit1,Tfb1m,Pde12,Ddx28,Supv3l1,Hsd17b10,Trmt1,Yrdc,Mrm3,Lactb2,Ptcd2,Grsf1,Mrps9,Mrpl12,Tfam,Tfb2m,Qtrt1
mtDNA_replication_genes	0.888333	0.956667	0.0427591	0.274562	0.6603	12	Ssbp1,Mgme1,Twnk	~	mtRNA_ploycistronic_processing_genes	0.139842	0.272192	0.193813	-0.49958	-1.33388	9	Trmt10c,Fastk,Hsd17b10,Ptcd2,Grsf1,Fastkd1,Fastkd3
mtRNA_granules_genes	0.147632	0.455142	0.193813	-0.412056	-1.26382	25	Trmt10c,Rmnd1,Noa1,Ptcd1,Grsf1,Fastk,Mrps9,Supv3l1	~	mtRNA_stability_n_decay_genes	0.286624	0.495905	0.145516	-0.348957	-1.12165	16	Rnaseh1,Slirp,Fastk,Pde12,Supv3l1,Lactb2,Grsf1
mtRNA_metabolism_genes	0.169014	0.455142	0.204295	-0.301334	-1.1624	70	Trmt10c,Rmnd1,Noa1,Lactb2,Nsun3,Ptcd1,Ngrn,Rnaseh1,Trmt2b,Mettl5,Tfb2m,Trmt1,Pde12,Grsf1,Fastk,Mrps9,Osgepl1,Supv3l1,Pnpt1	~	mt_mRNA_modifications_genes	0.456311	0.629593	0.0949752	-0.480966	-0.974917	4	Pde12,Mtpap,Myg1,Angel2
mtRNA_ploycistronic_processing_genes	0.583744	0.812838	0.0819779	-0.364986	-0.90883	11	Trmt10c,Grsf1,Fastk	~	mt_rRNA_modifications_genes	0.0493744	0.125158	0.321776	-0.518385	-1.59611	14	Mettl5,Trmt2b,Ngrn,Trit1,Tfb1m
mtRNA_stability_n_decay_genes	0.355	0.658894	0.112379	-0.392044	-1.08802	16	Lactb2,Rnaseh1,Pde12,Grsf1,Fastk,Supv3l1,Pnpt1,Lrpprc,Fastkd3	~	mt_tRNA_modifications_genes	0.370607	0.56896	0.126254	-0.320654	-1.03886	17	Trmt10c,Trmt2b,Trit1,Hsd17b10,Trmt1,Yrdc
mt_mRNA_modifications_genes	0.979021	0.982544	0.053677	-0.266417	-0.47691	4	Pde12,Angel2	~
mt_rRNA_modifications_genes	0.6675	0.828591	0.0756946	-0.301592	-0.836994	16	Ngrn,Trmt2b,Mettl5	~
mt_tRNA_modifications_genes	0.767196	0.895062	0.0714786	-0.275324	-0.785749	19	Trmt10c,Nsun3,Trmt2b,Trmt1,Osgepl1	~
								~
								~
								~
								~

## Sheet: Monocyte
Early									Late
pathway	pval	padj	log2err	ES	NES	size	leadingEdge	~	pathway	pval	padj	log2err	ES	NES	size	leadingEdge
MIA40_genes	0.343158	0.548678	0.103576	0.670563	1.13948	3	Aifm1,Chchd4,Gfer	~	MIA40_genes	0.945631	0.98491	0.046882	-0.337842	-0.549722	3	Gfer
Met_AA_genes	0.133515	0.28645	0.202072	0.297155	1.18169	76	Ldhb,Sfxn1,Arg2,Etfb,Grhpr,Hsd17b10,Acaa2,Shmt2,Echs1,Hibch,Etfa,Chdh,Bckdha,Slc25a12,Pycr2,Kyat3,Nat8l	~	Met_AA_genes	0.28841	0.906863	0.132147	0.287271	1.08832	73	Ldhb,Etfb,Sfxn1,Echs1,Nat8l,Bckdha,Slc25a29,Kyat3,Slc25a12,Hibch,Chdh,Acaa2,Hsd17b10,Sdsl,Dld,Ppm1k,Shmt2,Grhpr,Hibadh,Etfa,Pycr2,Mccc1,Dlst,Gcdh
Met_All_genes	1.75611746225314e-12	5.18054651364676e-11	0.91012	0.395285	1.95	411	Prdx5,Prdx6,Mgst1,Gpx1,Ak2,Ldhb,Sfxn1,Tst,Msra,Dut,Acod1,Rpia,Mpc1,Sqor,Aldh2,Nfu1,Cox17,Ethe1,Nme6,Slc25a37,Ech1,Arg2,Mcee,Mdh2,Acsl1,Etfb,Alas1,Oxr1,Gsr,Acot13,Aldh1b1,Scp2,Iscu,Acads,Ndufs7,Grhpr,Cisd3,Hsd17b10,Acaa2,Cisd1,Isca1,Tspo,Shmt2,Mpc2,Echs1,Hibch,Prelid1,Grpel1,Etfa,Dbi,Suclg1,Bola3,Pdha1,Chdh,Ndufs8,Abhd11,Fxn,Cyp11a1,Mrps36,Pdk3,Prdx3,Glrx2,Cyc1,Tamm41,Mpst,Bckdha,Bdh1,Msrb2,Fdxr,N…	~	Met_All_genes	1.93749864350575e-07	2.26687341290172e-05	0.690132	0.36316	1.70938	399	Prdx5,Aldh2,Mgst1,Prdx6,Alas1,Gpx1,Sqor,Rpia,Acsl1,Msra,Ldhb,Etfb,Tst,Ethe1,Ak2,Mcee,Sfxn1,Nme6,Gsr,Slc25a37,Oxr1,Pdk3,Suclg1,Dut,Nadk2,Scp2,Msrb2,Aldh1b1,Plscr3,Ech1,Pdha1,Echs1,Mpc1,Nat8l,Crls1,Mmadhc,Acads,mt-Co1,Mpc2,Bckdha,Nfu1,Slc25a29,Abcb7,Me2,Kyat3,Pnpla8,Abhd11,Slc25a12,Pdp2,Cmpk2,Hibch,Cat,Abcb10,Crot,Grpel1,Dbi,Mmaa,Flad1,Mdh2,Acod1,Dlat,Cisd3,Mocs1,Chdh,Stard7,Ndufs8,Pnpo,Tspo,Acaa2,…
Met_BCAA_DeHyd_complex_genes	0.394786	0.571668	0.0880945	-0.507153	-1.06607	6	Bckdhb,Dbt	~	Met_BCAA_DeHyd_complex_genes	0.690745	0.98491	0.0687943	0.395019	0.799702	6	Bckdha,Dld,Ppm1k,Bckdk
Met_BCAA_genes	0.218894	0.400395	0.141225	0.380792	1.18522	25	Etfb,Hsd17b10,Echs1,Hibch,Etfa,Bckdha	~	Met_BCAA_genes	0.342569	0.921543	0.11524	0.368765	1.08016	25	Etfb,Echs1,Bckdha,Hibch,Hsd17b10,Dld,Ppm1k,Hibadh,Etfa,Mccc1,Acadsb,Hadha,Hmgcl,Bckdk
Met_Cardiolipin_syn_genes	0.168889	0.321434	0.159647	0.480153	1.27435	13	Prelid1,Tamm41,Plscr3,Triap1,Agpat5,Crls1,Pgs1,Pnpla8	~	Met_Cardiolipin_syn_genes	0.498812	0.98491	0.0886261	0.388291	0.977936	13	Plscr3,Crls1,Pnpla8,Prelid1,Pgs1,Taz,Tamm41,Hadha,Pld6
Met_Carnitine_syn_n_transport_genes	0.544061	0.682971	0.0725352	-0.50223	-0.964111	5	Slc25a20,Cpt1c	~	Met_Carnitine_syn_n_transport_genes	0.844607	0.98491	0.0492918	-0.386969	-0.674985	4	Slc25a20
Met_Catechol_genes	0.11575	0.264387	0.179782	-0.800198	-1.33274	3	Maoa,Maob,Comt	~	Met_Catechol_genes	0.324272	0.921543	0.10208	-0.714587	-1.16275	3	Comt,Maob,Maoa
Met_Cholesterol_bile_steroid_syn_genes	0.100858	0.247943	0.206588	0.550805	1.44564	12	Scp2,Hsd17b10,Tspo,Cyp11a1,Fdxr,H2-Ke6	~	Met_Cholesterol_bile_steroid_syn_genes	0.913753	0.98491	0.0568864	0.248103	0.618256	12	Scp2,Tspo,Hsd17b10,Cyp11a1,Hint2,Dhrs1,H2-Ke6,Fdxr
Met_CoEnzymeA_genes	0.56875	0.694416	0.0745501	0.478126	0.901406	4	Nudt19,Pank2	~	Met_CoEnzymeA_genes	0.832967	0.98491	0.0584693	0.363044	0.650128	4	Nudt19,Pank2,Coasy,Slc25a42
Met_CoEnzymeQ_genes	0.368889	0.559338	0.102449	0.405306	1.0757	13	Coq4,Coq7,Coq3,Coq9,Coq8b,Coq6,Coq5,Coq8a,Coq2	~	Met_CoEnzymeQ_genes	1	1	0.0387962	-0.144513	-0.347759	13	Coq10b,Coq6,Coq7,Coq10a,Coq3,Coq8a,Coq2,Pdss2,Coq8b,Pdss1,Coq9,Coq5,Coq4
Met_Copper_genes	0.0419649	0.137552	0.321776	0.695018	1.55094	7	Cox17,Chchd7,Cox19,Sco2,Cox11	~	Met_Copper_genes	0.857461	0.98491	0.0577309	0.311031	0.667464	7	Cox19,Cox17,Chchd7
Met_Detox_ROS_n_glutathione_genes	0.010198	0.0462832	0.38073	0.544466	1.70867	26	Prdx5,Prdx6,Mgst1,Gpx1,Msra,Oxr1,Gsr,Prdx3,Glrx2,Msrb2	~	Met_Detox_ROS_n_glutathione_genes	0.00160617	0.0340868	0.45506	0.635679	1.87714	26	Prdx5,Mgst1,Prdx6,Gpx1,Msra,Gsr,Oxr1,Msrb2
Met_Detox_Xenobiotic_genes	0.0971922	0.244015	0.2114	0.487279	1.37691	17	Mgst1,Tst,Aldh2,Aldh1b1,Mpst,Abhd10,Cyb5b	~	Met_Detox_Xenobiotic_genes	0.00654348	0.0956985	0.407018	0.675751	1.7931	16	Aldh2,Mgst1,Tst,Aldh1b1
Met_Detox_genes	0.00435328	0.0244613	0.407018	0.493913	1.77109	44	Prdx5,Prdx6,Mgst1,Gpx1,Tst,Msra,Aldh2,Oxr1,Gsr,Aldh1b1,Prdx3,Glrx2,Mpst,Msrb2,Selenoo,Cat,Abhd10,Hagh,Cyb5b	~	Met_Detox_genes	6.75105227470279e-05	0.00263291	0.538434	0.610052	2.0394	43	Prdx5,Aldh2,Mgst1,Prdx6,Gpx1,Msra,Tst,Gsr,Oxr1,Msrb2,Aldh1b1
Met_Detox_selenoproteins_genes	0.660417	0.764011	0.0670513	0.431806	0.859697	5	Gpx1,Selenoo,Gpx4,Txnrd2	~	Met_Detox_selenoproteins_genes	0.5	0.98491	0.0843144	0.5242	1.01151	5	Gpx1,Selenoo
Met_FAO_genes	0.0781991	0.212135	0.248911	0.405047	1.38615	36	Mcee,Acsl1,Etfb,Acads,Hsd17b10,Acaa2,Echs1,Etfa,Crot,Eci1,Acadl,Cpt2	~	Met_FAO_genes	0.142494	0.617472	0.188204	0.394904	1.26822	37	Acsl1,Etfb,Mcee,Echs1,Acads,Crot,Acaa2,Cpt2,Hsd17b10
Met_FS_containing_proteins_genes	4.39452325391777e-05	0.000471412	0.557332	0.649554	2.07834	29	Nfu1,Iscu,Ndufs7,Cisd3,Cisd1,Isca1,Bola3,Ndufs8,Glrx2,Isca2,Ndufv2,Uqcrfs1,Glrx5,Sdhb,Ndufs2,Bola1,Ndufv1	~	Met_FS_containing_proteins_genes	0.46056	0.98491	0.0972151	0.331371	0.993106	28	Nfu1,Cisd3,Ndufs8,Glrx2,Iscu,Ndufv2,Ndufs2,Isca1,Bola3,Ndufs7,Glrx5,Dna2
Met_FeS_cluster_syn_genes	2.20157275910615e-05	0.000259786	0.57561	0.712321	2.17606	22	Nfu1,Iscu,Cisd3,Cisd1,Isca1,Grpel1,Bola3,Fxn,Fdxr,Ndufab1,Hscb,Isca2,Abcb7,Glrx5,Grpel2,Bola1	~	Met_FeS_cluster_syn_genes	0.363636	0.921543	0.111463	0.380254	1.06628	22	Nfu1,Abcb7,Grpel1,Cisd3,Iscu,Isca1,Bola3,Ndufab1,Glrx5,Fxn,Isca2,Bola1,Cisd1,Fdxr,Grpel2,Nubpl
Met_GABA_genes	0.975096	0.977215	0.0448645	-0.267384	-0.513287	5	Glud1,Akr7a5,Abat,Aldh9a1,Aldh5a1	~	Met_GABA_genes	0.564899	0.98491	0.0683111	-0.543151	-0.947409	4	Glud1,Aldh9a1,Aldh5a1,Akr7a5
Met_Glu_genes	0.535649	0.681504	0.0709609	-0.42759	-0.939272	7	Gls2,Gls,Gpt2,Glud1	~	Met_Glu_genes	0.739602	0.98491	0.0549074	-0.379792	-0.772422	7	Got2,Gls2,Gpt2
Met_Gly_genes	0.106667	0.256871	0.204295	0.52469	1.39255	13	Etfb,Shmt2,Etfa,Chdh	~	Met_Gly_genes	0.762238	0.98491	0.0655321	0.305621	0.761587	12	Etfb,Chdh,Dld,Shmt2,Etfa
Met_Glyoxlate_genes	0.0257138	0.0978782	0.352488	0.806044	1.51962	4	Ldhb,Grhpr	~	Met_Glyoxlate_genes	0.595604	0.98491	0.0749279	0.509593	0.912563	4	Ldhb,Grhpr
Met_Heme_containing_proteins_genes	0.111814	0.263882	0.193813	0.577254	1.40423	9	Cyp11a1,Cyc1,Cycs,Sdhd,mt-Co1,Sdhc,Cyb5b	~	Met_Heme_containing_proteins_genes	0.75226	0.98491	0.0541201	-0.367374	-0.765556	8	Cyp27a1,Cycs
Met_Heme_syn_n_processing_genes	0.289888	0.50304	0.118815	0.419495	1.12858	14	Alas1,Fdxr,Alas2,Abcb7	~	Met_Heme_syn_n_processing_genes	0.125891	0.566508	0.193813	0.522398	1.34838	14	Alas1,Abcb7,Abcb10,Alas2
Met_Iron_homeostasis_genes	0.1375	0.286969	0.172324	0.727658	1.37184	4	Slc25a37,Fam210b,Slc25a28	~	Met_Iron_homeostasis_genes	0.729433	0.98491	0.0560596	-0.452005	-0.788425	4	Fth1
Met_Lipid_genes	0.00344498	0.0213952	0.431708	0.368835	1.55157	109	Prdx6,Ech1,Mcee,Acsl1,Etfb,Acot13,Scp2,Acads,Hsd17b10,Acaa2,Tspo,Echs1,Prelid1,Etfa,Dbi,Cyp11a1,Tamm41,Fdxr,Ndufab1,Crot,H2-Ke6,Acot7,Acp6,Eci1,Plscr3,Acadl,Sphk2,Cbr4,Acot2,Cpt2,Acaa1a,Ptges2,Triap1,Phyh,Mcat,Mecr,Stard7,Hadh,Agpat5,Crls1,Pgs1,Lipt2,Chpt1,Acot9,Oxsm	~	Met_Lipid_genes	0.0392448	0.353203	0.321776	0.327098	1.31725	106	Prdx6,Acsl1,Etfb,Mcee,Scp2,Plscr3,Ech1,Echs1,Crls1,Acads,Pnpla8,Crot,Dbi,Stard7,Tspo,Acaa2,Cpt2,Hsd17b10,Sphk2,Lactb,Sptlc2,Cbr4,Acot13,Etfa,Ndufab1,Prelid1,Pgs1,Mlycd,Taz,Acot11,Ptges2,Cyp11a1,Slc25a1,Acot7,Acadsb,Lipt2,Tamm41,Acp6,Hadha,Chpt1
Met_Lys_genes	0.226966	0.405788	0.13649	0.450824	1.21287	14	Etfb,Acaa2,Echs1,Etfa,Hadh,Slc25a29,Gcdh,Dlst	~	Met_Lys_genes	0.294537	0.906863	0.121543	0.437919	1.13033	14	Etfb,Echs1,Slc25a29,Acaa2,Dld,Etfa,Dlst,Gcdh
Met_Mal_Asp_shuttle_genes	0.344086	0.548678	0.104733	0.525129	1.10801	6	Mdh2,Slc25a12,Slc25a11,Slc25a13	~	Met_Mal_Asp_shuttle_genes	0.60644	0.98491	0.0637845	-0.455121	-0.880551	6	Slc25a10,Got2
Met_Metals_n_CoFactors_genes	7.21129322956822e-07	1.21561800155578e-05	0.659444	0.487939	2.04716	108	Nfu1,Cox17,Slc25a37,Alas1,Iscu,Ndufs7,Cisd3,Cisd1,Isca1,Grpel1,Bola3,Ndufs8,Fxn,Cyp11a1,Glrx2,Cyc1,Fdxr,Ndufab1,Hscb,Cycs,Sirt3,Chchd7,Sdhd,Isca2,Ndufv2,Kyat3,mt-Co1,Coq4,Nadk2,Sdhc,Cox19,Nudt19,Alas2,Uqcrfs1,Cpt2,Cyb5b,Abcb7,Glrx5,Sdhb,Ndufs2,Grpel2,Naxe,Bola1,Mocs1,Pcbd2,Ndufv1,Coq7	~	Met_Metals_n_CoFactors_genes	0.195906	0.764035	0.170932	0.282698	1.13214	105	Alas1,Slc25a37,Nadk2,mt-Co1,Nfu1,Abcb7,Kyat3,Abcb10,Grpel1,Cisd3,Mocs1,Ndufs8,Glrx2,Iscu,Cpt2,Ndufv2,Coq4,Nudt19,Ndufs2,Alas2,Sirt3,Sdhc,Isca1,Bola3,Ndufs7,Coq5,Cox19,Cox17,Chchd7,Ndufab1,Glrx5,Dna2,Noct,Cyp11a1,Fxn
Met_Molybdenum_Cofactor_syn	0.808421	0.876061	0.057853	0.429671	0.730131	3	Abcb7,Mocs1	~	Met_Molybdenum_Cofactor_syn	0.605749	0.98491	0.0706196	0.558728	0.929459	3	Abcb7,Mocs1
Met_NAD_genes	0.379828	0.560247	0.09855	0.396066	1.03951	12	Sirt3,Kyat3,Nadk2,Naxe,Sirt4,Sirt5,Slc25a51,Naxd	~	Met_NAD_genes	0.268065	0.871212	0.126876	0.474049	1.1813	12	Nadk2,Kyat3,Sirt3,Noct,Sirt4,Slc25a51,Naxd,Naxe,Kmo
Met_Nucleotide_genes	0.0272814	0.1006	0.352488	0.46735	1.53223	32	Ak2,Dut,Nme6,Suclg1,Dguok,Slc25a5,Cmpk2,Ppa2,Slc25a23,Nudt5,Fhit,Slc25a24,Hint1,Slc25a36,Nme4,Slc25a4,Paics	~	Met_Nucleotide_genes	0.40404	0.945455	0.104733	0.33825	1.03566	30	Ak2,Nme6,Suclg1,Dut,Cmpk2,Slc25a36,Ak4,Slc25a24,Ppa2
Met_Pro_genes	0.668582	0.765949	0.0623861	-0.44465	-0.853577	5	Oat	~	Met_Pro_genes	0.976277	0.98491	0.0425878	-0.242291	-0.448815	5	Oat
Met_Q_linked_rxns_genes	0.00403395	0.0238003	0.407018	0.733006	1.84534	10	Sqor,Etfb,Etfa,Chdh,Etfrf1,Prodh	~	Met_Q_linked_rxns_genes	0.0527591	0.385801	0.321776	0.6673	1.57452	10	Sqor,Etfb,Chdh,Etfa,Etfrf1
Met_Ser_genes	0.416667	0.577723	0.0913924	0.552346	1.04133	4	Sfxn1,Shmt2,Sdsl	~	Met_Ser_genes	0.125275	0.566508	0.186433	0.770191	1.37923	4	Sfxn1,Sdsl,Shmt2
Met_Sulfur_genes	0.000669085	0.00526347	0.477271	0.77253	1.95745	11	Tst,Msra,Sqor,Ethe1,Mpst,Msrb2	~	Met_Sulfur_genes	0.00812247	0.105592	0.38073	0.736015	1.79845	11	Sqor,Msra,Tst,Ethe1,Msrb2
Met_T2_FAO_syn_genes	0.0223758	0.0910465	0.352488	0.684479	1.58243	8	Ndufab1,H2-Ke6,Cbr4,Mcat,Mecr,Oxsm	~	Met_T2_FAO_syn_genes	0.525612	0.98491	0.0822055	0.426953	0.950179	8	Cbr4,Ndufab1,Acaca,H2-Ke6,Mcat
Met_TCA_associated_genes	0.0808989	0.212135	0.237794	0.541217	1.45605	14	Mpc1,Mpc2,Abhd11,Me2,Sfxn5,Fahd1,Slc25a11,D2hgdh	~	Met_TCA_associated_genes	0.064133	0.429515	0.276501	0.590568	1.52433	14	Mpc1,Mpc2,Me2,Abhd11,Fahd1,D2hgdh,Sfxn5,Slc25a1
Met_TCA_genes	0.00191253	0.013788	0.45506	0.606445	1.78725	20	Mdh2,Suclg1,Mrps36,Sdhd,Fh1,Sdhc,Idh3g,Sdhb,Idh3a,Sdha,Dlst,Cs	~	Met_TCA_genes	0.470874	0.98491	0.0931455	0.359216	0.989304	19	Suclg1,Mdh2,Sdha,Dld,Sdhc,Dlst,Cs,Idh3g
Met_Urea_Cycle_genes	0.641762	0.764011	0.0643583	-0.488008	-0.879595	4	Car5b,Slc25a2	~	Met_Urea_Cycle_genes	0.943431	0.98491	0.0441523	-0.283213	-0.524617	5	Slc25a2,Car5b,Slc25a13,Car5a,Slc25a15
Met_Vit_A_genes	0.369732	0.559338	0.0934449	-0.570096	-1.09439	5	Rdh13,Bco2	~	Met_Vit_A_genes	0.655109	0.98491	0.0610364	-0.463404	-0.8584	5	Rdh13,Dhrs4,Bco2,Rdh14
Met_Vit_B12_genes	0.141053	0.286969	0.170932	0.77867	1.32318	3	Mmaa,Mmadhc,Mmab	~	Met_Vit_B12_genes	0.158111	0.660678	0.158514	0.792654	1.3186	3	Mmadhc,Mmaa,Mmab
Met_Vit_B2_genes	0.421053	0.577723	0.0913924	0.629953	1.07047	3	Flad1,Rfk,Slc25a32	~	Met_Vit_B2_genes	0.244353	0.833853	0.124434	0.741498	1.2335	3	Flad1,Slc25a32
Met_Vit_Choline_n_betaine_genes	0.174194	0.326267	0.154191	0.624047	1.31673	6	Etfb,Etfa,Chdh	~	Met_Vit_Choline_n_betaine_genes	0.632054	0.98491	0.0732559	0.418741	0.847727	6	Etfb,Chdh,Etfa
Met_Vit_D_genes	0.530526	0.681504	0.0787114	0.569704	0.968087	3	Fdxr,Fdx1	~	Met_Vit_Folate_and_1C_genes	0.910194	0.98491	0.0589694	0.236197	0.655436	20	Sfxn1,Chdh,Slc25a32,Shmt2
Met_Vit_Folate_and_1C_genes	0.657952	0.764011	0.0694481	0.293648	0.883428	21	Sfxn1,Shmt2,Chdh,Mthfsl,Mthfd1l,Mto1,Qdpr	~	Met_Vit_biotin_utilizing_genes	0.782847	0.98491	0.0526973	-0.406199	-0.752433	5	Acacb
Met_Vit_biotin_utilizing_genes	0.3659	0.559338	0.0940503	-0.572598	-1.09919	5	Acacb	~	Met_Vitamins	0.578947	0.98491	0.0860347	0.277177	0.934827	45	Etfb,Sfxn1,Mmadhc,Mmaa,Flad1,Chdh,Pnpo,Glrx2,Slc25a32,Shmt2,Etfa,Mmab,Mccc1
Met_Vitamins	0.377215	0.560247	0.10925	0.285231	1.02972	47	Sfxn1,Etfb,Shmt2,Etfa,Chdh,Glrx2,Fdxr,Mmaa,Pnpo,Flad1,Mmadhc,Txn2,Mthfsl,Mmab,Mthfd1l,Mto1,Qdpr,Slc25a19	~	Met_carb_genes	0.0258155	0.274583	0.352488	0.401115	1.48404	66	Rpia,Mcee,Pdk3,Suclg1,Pdha1,Mpc1,Mpc2,Me2,Abhd11,Slc25a12,Pdp2,Mdh2,Acod1,Dlat,Acaa2,Fahd1,Bdh1,Sdha,Dld,D2hgdh,Sdhc,Sfxn5,Pdhb,Dlst,Cs,Slc25a1,Pdk1
Met_carb_genes	0.000234618	0.00212961	0.518848	0.495299	1.91126	66	Acod1,Rpia,Mpc1,Mcee,Mdh2,Acaa2,Mpc2,Suclg1,Pdha1,Abhd11,Mrps36,Pdk3,Bdh1,Sdhd,Slc25a12,Pdhb,Me2,Fh1,Sdhc,Idh3g,Sdhb,Sfxn5,Fahd1,Idh3a,Slc25a11,Dcxr,Pdp1,D2hgdh,Pdp2,Dlat,Sdha,Dlst,Pdhx,Hmgcl	~	Met_cytochromes_genes	0.586408	0.98491	0.0694481	-0.590709	-0.961178	3	Cycs
Met_cytochromes_genes	0.0673684	0.203833	0.252961	0.839006	1.42571	3	Cyc1,Cycs,Cyb5b	~	Met_eicosanoid_genes	0.903491	0.98491	0.0515309	0.345379	0.574548	3	Ptges2,Zadh2
Met_eicosanoid_genes	0.92	0.952281	0.0518458	0.360171	0.612032	3	Ptges2,Zadh2,Mgst3	~	Met_electron_carriers_genes	0.0926366	0.496901	0.227987	0.575524	1.44949	13	Sqor,Etfb,Chdh,Etfa,Etfrf1
Met_electron_carriers_genes	0.0019864	0.013788	0.431708	0.715042	1.89775	13	Sqor,Etfb,Etfa,Chdh,Cyc1,Cycs,Cyb5b,Etfrf1	~	Met_gluconeogensis_genes	0.356347	0.921543	0.104733	0.48997	1.09042	8	Mpc1,Mpc2,Mdh2,Slc25a1
Met_gluconeogensis_genes	0.0655022	0.203402	0.261664	0.660277	1.52648	8	Mpc1,Mdh2,Mpc2,Slc25a11	~	Met_itaconate_genes	0.869074	0.98491	0.0577309	0.316041	0.639814	6	Suclg1,Acod1
Met_itaconate_genes	0.0795699	0.212135	0.234393	0.693679	1.46365	6	Acod1,Suclg1	~	Met_ketone_genes	0.759494	0.98491	0.053677	-0.371267	-0.755083	7	Acat1,Oxct1
Met_ketone_genes	0.737634	0.828961	0.0632191	0.369761	0.780189	6	Acaa2,Bdh1,Hmgcl	~	Met_kynurenine_genes	0.887379	0.98491	0.0497903	-0.393014	-0.639497	3	Got2
Met_kynurenine_genes	0.505263	0.669899	0.0813027	0.590013	1.0026	3	Kyat3,Got2,Kmo	~	Met_lipoate_insertion_genes	0.787934	0.98491	0.0524828	-0.422638	-0.737201	4	Lias
Met_lipoate_insertion_genes	0.816667	0.876061	0.0568864	0.38415	0.724233	4	Lipt2,Lipt1,Lias,Gcsh	~	Met_phospholipid_genes	0.223301	0.833853	0.143759	0.439578	1.21062	19	Prdx6,Pnpla8,Stard7,Sphk2,Lactb,Sptlc2,Prelid1,Pgs1,Tamm41,Acp6,Chpt1
Met_phospholipid_genes	0.0551876	0.176004	0.287857	0.494601	1.45763	20	Prdx6,Prelid1,Tamm41,Acp6,Sphk2,Triap1,Stard7,Agpat5,Pgs1,Chpt1,Pnpla8	~	Met_propanoate_genes	0.0513347	0.385801	0.287857	0.888378	1.47784	3	Mcee,Pccb
Met_propanoate_genes	0.128421	0.280624	0.179782	0.789117	1.34093	3	Mcee,Pccb	~	Met_pyruvate_genes	0.0183013	0.214125	0.352488	0.668224	1.72477	14	Pdk3,Pdha1,Mpc1,Mpc2,Pdp2,Dlat,Dld,Pdhb,Pdk1,Pdhx
Met_pyruvate_genes	0.0247105	0.0971945	0.352488	0.605662	1.62943	14	Mpc1,Mpc2,Pdha1,Pdk3,Pdhb,Pdp1,Pdp2,Dlat,Pdhx,Pdk1	~	Met_tetrahydrobiopterin_syn_genes	0.563107	0.98491	0.0714786	-0.599614	-0.975666	3	Spr
Met_tetrahydrobiopterin_syn_genes	0.943158	0.967762	0.0507028	0.34343	0.583585	3	Pcbd2,Qdpr	~	Mito_All_genes	0.943425	0.98491	0.0359969	-0.2071	-0.733691	89	Bcl2a1d,Bok,Ifi27,Bax,Atp5l,Spire1,Bcl2l11,Myo19,Tomm20,Cycs,Tomm7,Diablo,Mtfr2
Mito_All_genes	0.00847856	0.041952	0.38073	0.364372	1.50354	92	Fis1,Bnip3l,Apoo,Immt,Atp5k,Dnm1l,Bad,Pink1,Ghitm,Aifm1,Atp5l,Cycs,Mtx1,Snap29,Park7,Oma1,Mtch2,Sphk2,Mtfr1,Rab24,Bnip3,Armc10,Apool,Endog,Rhot1,Tomm7,Samm50,Vdac1,Casp3,Chchd2,Mtfp1,Tmem11,Bbc3,Nipsnap2,Vps13d,Synj2bp,Fundc2,Fkbp8,Chchd3,Atad3a,Htra2,Bcl2,Bak1,Aifm2,Nipsnap1,Casp9,Mul1,Arl2,Bid	~	Mito_Central_Dogma_genes	0.000103336	0.00302258	0.538434	0.372042	1.66277	222	Mrpl1,Rbfa,Mrpl44,Mrps18c,Mrpl43,Lars2,Mrps12,Lactb2,Ung,Noa1,Mrpl19,Mrpl41,Apex1,Mrps15,Rmnd1,Mrpl34,Mrpl45,Mrps9,Ddx28,Ptcd2,Mrpl57,Mrps16,Ngrn,Dars2,Tufm,Mtg2,Coa3,Mrpl18,Top3a,Malsu1,Ptcd3,Mrpl46,Polq,Gadd45gip1,Mrps5,Mettl4,Hsd17b10,Mrps17,Mrpl12,Mtrf1,Mrps26,Nsun2,Mrps22,Mtrf1l,Tars2,Oxa1l,Grsf1,Mrpl16,Endog,Mrps27,Twnk,Yars2,Trmt10c,Osgepl1,Trmt5,Aars2,Mtif3,Nars2,Aurkaip1,Ppa2,Mrpl51,Mett…
Mito_Central_Dogma_genes	3.22408794226155e-20	1.90221188593432e-18	1.16018	0.560626	2.58904	226	Mrps18c,Mrpl1,Mrpl19,Mrpl44,Mrps5,Mrpl41,Mrpl43,Mrpl18,Mrpl34,Mrps15,Mtg2,Ung,Apex1,Rmnd1,Mrpl46,Mrpl57,Rbfa,Mrps9,Mrpl36,Ptcd3,Malsu1,Mrps16,Mrpl45,Aurkaip1,Mtrf1l,Mrpl42,Gadd45gip1,Hsd17b10,Mrpl21,Mrps33,Mrpl40,Ddx28,Mrps22,Ngrn,Mrps35,Tfam,Mrpl16,Lars2,Mrps12,Lactb2,Mrpl22,Mrps26,Mrps36,2810006K23Rik,Cox14,Mrps31,Ssbp1,Mrps28,Mrps21,Mrpl15,Mrpl30,Coa3,Noa1,Mrps6,Mrps34,Mtif3,Mrpl58,Osgepl1,Mrp…	~	Mito_Fission_genes	0.633333	0.98491	0.0758887	0.328901	0.864347	15	Fis1,Oma1,Mtfr1,Armc10,Dnm1l,Mtfp1,Rab24,Slc25a46,Mff
Mito_Fission_genes	0.398664	0.571668	0.0978773	0.383283	1.0459	15	Fis1,Dnm1l,Oma1,Mtfr1,Rab24,Armc10,Mtfp1	~	Mito_Fusion_genes	0.433921	0.98491	0.0922597	0.439647	1.00556	9	Oma1,Mfn2,Pld6,Miga2,Mtch2,Arl2
Mito_Fusion_genes	0.879747	0.926876	0.0540088	0.275605	0.670437	9	Oma1,Mtch2,Arl2	~	Mito_MICOS_complex	0.713656	0.98491	0.0659816	0.40112	0.774007	5	Immt,Apoo
Mito_MICOS_complex	0.0770833	0.212135	0.234393	0.728203	1.4498	5	Apoo,Immt,Apool,Chchd3	~	Mito_Organelle_contact_genes	0.970332	0.98491	0.0408229	-0.22512	-0.526059	12	Spire1,Fundc2,Stx17,Mfn1,Rmdn3,Vdac1,Ahcyl1,Miga2,Synj2bp,Fkbp8,Mfn2,Atad3a
Mito_Organelle_contact_genes	0.658582	0.764011	0.0618406	-0.339141	-0.845098	12	Spire1,Mfn1,Miga2,Stx17	~	Mito_apoptosis_genes	0.327842	0.921543	0.0916795	-0.380941	-1.10495	29	Bcl2a1d,Bok,Ifi27,Bax,Bcl2l11,Cycs,Diablo
Mito_apoptosis_genes	0.502294	0.669899	0.0862866	0.296816	0.971725	30	Bnip3l,Bad,Ghitm,Aifm1,Cycs,Sphk2,Bnip3,Endog,Casp3,Chchd2,Bbc3,Htra2,Bcl2,Bak1,Aifm2,Casp9,Bid	~	Mito_autophagy_genes	0.370192	0.921543	0.10714	0.395618	1.04977	16	Pink1,Park7,Vps13d,Snap29,Bcl2l13,Fkbp8,Parl,Rab24,Nipsnap2,Nbr1
Mito_autophagy_genes	0.117021	0.264387	0.190023	0.489811	1.37472	16	Pink1,Snap29,Park7,Rab24,Tomm7,Nipsnap2,Vps13d,Fkbp8,Nipsnap1,Parl,Fundc1,Bcl2l13	~	Mito_cristae_genes	0.976492	0.98491	0.0421619	-0.237426	-0.494763	8	Atp5l,Chchd6,Opa1,Chchd3,Apool,Atp5k
Mito_cristae_genes	0.0085326	0.041952	0.38073	0.731741	1.69169	8	Apoo,Immt,Atp5k,Atp5l,Apool,Chchd3	~	Mito_intraMito_membrane_interactions_genes	0.249443	0.833853	0.128789	0.538849	1.1992	8	Samm50,Atad3a,Dnajc11,Slc25a46,Mtx2,Mtx3
Mito_intraMito_membrane_interactions_genes	0.165939	0.320996	0.159647	0.565076	1.30639	8	Mtx1,Samm50,Chchd3,Atad3a,Mtx2,Slc25a46	~	Mito_mitophagy_genes	0.456876	0.98491	0.0925529	0.404647	1.00835	12	Pink1,Park7,Vps13d,Bcl2l13,Fkbp8,Parl,Nipsnap2
Mito_mitophagy_genes	0.0944206	0.242209	0.213928	0.559272	1.46786	12	Pink1,Park7,Tomm7,Nipsnap2,Vps13d,Fkbp8,Nipsnap1,Parl,Fundc1,Bcl2l13	~	Mito_trafficking_genes	0.57489	0.98491	0.0768737	0.474606	0.915807	5	Rhot1,Armc10,Armcx3
Mito_trafficking_genes	0.824176	0.876151	0.0589694	0.317767	0.7091	7	Armc10,Rhot1	~	OxPhos_All_genes	2.40629634930717e-05	0.00140768	0.57561	0.432317	1.82976	151	Uqcrh,mt-Nd4,Cox4i1,mt-Nd1,mt-Nd3,Ndufb7,Cox6a2,Ndufaf3,Cox7a2l,Ndufa6,Uqcc3,Ndufb3,Cox20,Surf1,Atp5a1,Sdhaf1,Ndufv3,Uqcrq,Cox6a1,Atp5h,mt-Co1,mt-Nd2,Cox7b,Cox5a,Smim20,Ttc19,Higd2a,Coa3,Ecsit,Aifm1,Ndufs8,Dmac1,Coa6,Cox6b2,mt-Atp6,Fmc1,Ndufs4,Ndufb4,Uqcrc1,Ndufv2,Ndufaf6,Coa4,Sdha,Ndufs6,Ndufs2,Ndufa4,Ndufaf1,Atp5b,Sdhc,Atpaf2,Ndufs5,Ndufs7,Ndufb10,Coa7,Cox19,Cox17,Dmac2,Bcs1l,Ndufb5,Ndufa9,Nduf…
OxPhos_All_genes	1.27795627232178e-31	1.5079884013397e-29	1.46045	0.700634	3.09545	155	Ndufb4,Uqcrh,Cox4i1,Cox20,Ndufa6,Ndufb7,Surf1,Smim20,Uqcc3,Cox7b,Cox17,Ndufv3,Cox6a1,Cox6a2,Ndufaf3,Cox7a2l,Ndufa3,Dmac1,Sdhaf1,Cox5a,Ndufs4,Ndufa13,Atp5h,Ndufs5,Ndufb3,Atp5k,Ndufa9,Coa4,Uqcrc1,Ndufs7,Ndufb11,Ndufa4,Fmc1,Ndufa11,Higd2a,mt-Nd3,Ndufb6,Ndufa2,Coa6,Ndufb5,Atp5c1,Atpaf2,Ecsit,Ndufa1,Ndufs8,Cox16,Ndufc2,Cox6b1,Cox7c,Cox5b,Cox8a,Cyc1,Cox14,Aifm1,Ndufa7,Atp5l,Ndufab1,Coa3,Sdhaf2,Cycs,Ndu…	~	OxPhos_C1_genes	0.00174804	0.0340868	0.45506	0.493168	1.80855	62	mt-Nd4,mt-Nd1,mt-Nd3,Ndufb7,Ndufaf3,Ndufa6,Ndufb3,Ndufv3,mt-Nd2,Ecsit,Aifm1,Ndufs8,Dmac1,Ndufs4,Ndufb4,Ndufv2,Ndufaf6,Ndufs6,Ndufs2,Ndufaf1,Ndufs5,Ndufs7,Ndufb10,Dmac2,Ndufb5,Ndufa9,Ndufab1,Acad9,Ndufa11,Foxred1,Ndufaf7,Ndufb11,Ndufa2,Ndufb6
OxPhos_C1_genes	6.36849990017203e-14	2.50494329406767e-12	0.954542	0.71598	2.72712	63	Ndufb4,Ndufa6,Ndufb7,Ndufv3,Ndufaf3,Ndufa3,Dmac1,Ndufs4,Ndufa13,Ndufs5,Ndufb3,Ndufa9,Ndufs7,Ndufb11,Ndufa11,mt-Nd3,Ndufb6,Ndufa2,Ndufb5,Ecsit,Ndufa1,Ndufs8,Ndufc2,Aifm1,Ndufa7,Ndufab1,Ndufb10,mt-Nd5,Ndufaf6,Ndufa10,Ndufs3,Ndufv2,Ndufaf7,Ndufs6,Ndufb8,Lyrm2,Ndufb2,Tmem126a,Ndufc1,Dmac2,Ndufa12,Ndufs2,Ndufb9,Ndufaf1,Ndufv1,Timmdc1	~	OxPhos_C2_genes	0.697105	0.98491	0.067676	0.364726	0.811693	8	Sdhaf1,Sdha,Sdhc,Sdhaf3,Sdhaf2,Sdhd
OxPhos_C2_genes	0.00545826	0.0292761	0.407018	0.751515	1.73741	8	Sdhaf1,Sdhaf2,Sdhd,Sdhc,Sdhaf3,Sdhb,Sdha	~	OxPhos_C3_genes	0.11639	0.566508	0.202072	0.531572	1.37206	14	Uqcrh,Uqcc3,Uqcrq,Ttc19,Uqcrc1,Bcs1l
OxPhos_C3_genes	0.000513045	0.00432424	0.477271	0.722952	1.97278	15	Uqcrh,Uqcc3,Uqcrc1,Cyc1,Uqcrq,Uqcc2,Uqcrb,Uqcrc2,Uqcr10,Uqcrfs1,Ttc19,Uqcr11,Uqcc1	~	OxPhos_C4_genes	0.0462911	0.385801	0.321776	0.44885	1.53154	46	Cox4i1,Cox6a2,Cox7a2l,Cox20,Surf1,Cox6a1,mt-Co1,Cox7b,Cox5a,Smim20,Coa3,Coa6,Cox6b2,Coa4,Ndufa4,Coa7,Cox19,Cox17,Cox16
OxPhos_C4_genes	3.8500298889905e-09	9.08607053801758e-08	0.761461	0.686873	2.47971	47	Cox4i1,Cox20,Surf1,Smim20,Cox7b,Cox17,Cox6a1,Cox6a2,Cox7a2l,Cox5a,Coa4,Ndufa4,Coa6,Cox16,Cox6b1,Cox7c,Cox5b,Cox8a,Cox14,Coa3,Cox6c,Coa7,mt-Co1,Cox7a2,Cox19,Higd1a,Pet100,Cmc1,Cox6b2,Cmc2,Taco1	~	OxPhos_C5_genes	0.898058	0.98491	0.0596037	0.240941	0.663567	19	Atp5a1,Atp5h,mt-Atp6,Fmc1,Atp5b,Atpaf2,Atp5g1,Atp5c1,Atp5j
OxPhos_C5_genes	0.000118441	0.00116467	0.538434	0.686272	2.02251	20	Atp5h,Atp5k,Fmc1,Atp5c1,Atpaf2,Atp5l,Atp5g1,Atp5j,Atp5d,Atp5j2,Atp5e,Atp5g3,Atp5a1,Atp5b,Atp5g2,Atpif1,mt-Atp6	~	OxPhos_assembly_factors_genes	0.00538423	0.0899936	0.407018	0.457783	1.65711	60	Ndufaf3,Cox7a2l,Uqcc3,Cox20,Surf1,Sdhaf1,Smim20,Ttc19,Higd2a,Coa3,Ecsit,Aifm1,Dmac1,Coa6,Fmc1,Ndufaf6,Coa4,Ndufaf1,Atpaf2,Coa7,Cox19,Cox17,Dmac2,Bcs1l,Acad9,Cox16,Foxred1,Ndufaf7
OxPhos_assembly_factors_genes	1.10150450345938e-08	2.16629219013679e-07	0.74774	0.624246	2.37771	63	Cox20,Surf1,Smim20,Uqcc3,Cox17,Ndufaf3,Cox7a2l,Dmac1,Sdhaf1,Coa4,Fmc1,Higd2a,Coa6,Atpaf2,Ecsit,Cox16,Cox14,Aifm1,Coa3,Sdhaf2,Ndufaf6,Uqcc2,Coa7,Ndufaf7,Cox19,Lyrm2,Higd1a,Pet100,Cmc1,Tmem126a,Dmac2,Sdhaf3,Cmc2,Ndufaf1,Taco1,Timmdc1,Ttc19,Tmem126b,Tmem177,Uqcc1,Acad9	~	OxPhos_respirasome_assembly_genes	0.24846	0.833853	0.123257	0.739722	1.23055	3	Cox7a2l,Higd2a
OxPhos_respirasome_assembly_genes	0.0382989	0.129122	0.321776	0.866294	1.47208	3	Cox7a2l,Higd2a,Higd1a	~	Pro_All	0.0728863	0.448826	0.287857	0.32693	1.2638	87	Hspe1,Hspd1,Tomm5,Atad1,Nrd1,Samm50,Clpp,Dnaja3,Afg3l2,Timm8b,Afg3l1,Yme1l1,Grpel1,Oma1,Park7,Fkbp10,Aifm1,Uqcrc1,Casp8,Timm13,Lactb,Oxa1l,Lonp1,Casp3,Htra2,Timm23,Ide,Tomm70a,Parl,Tomm34,Chchd4,Maip1,Uqcrc2,Timm10b,Dnajc11
Pro_All	1.83325458395969e-06	2.70405051134054e-05	0.643552	0.5139	2.08984	87	Hspe1,Tomm5,Hspd1,Timm8b,Uqcrc1,Timm23,Dnajc15,Grpel1,Timm17b,Nrd1,Clpp,Timm13,Aifm1,Timm44,Timm10b,Mtx1,Tomm22,Park7,Oma1,Uqcrc2,Yme1l1,Oxa1l,Afg3l1,Atad1,Afg3l2,Romo1,Tomm7,Tomm70a,Pam16,Phb2,Grpel2,Samm50,Timm50,Atp23,Maip1,Casp3,Stoml2,Tomm34,Dnajc19	~	Pro_Proteases_genes	0.248101	0.833853	0.138805	0.382459	1.15968	29	Atad1,Clpp,Afg3l2,Afg3l1,Yme1l1,Oma1,Lactb,Lonp1,Casp3,Htra2,Ide,Parl
Pro_Proteases_genes	0.361702	0.559338	0.107554	0.333609	1.06743	29	Clpp,Oma1,Yme1l1,Afg3l1,Atad1,Afg3l2,Atp23,Casp3,Immp1l,Ide,Htra2,Casp9,Lonp1,Parl,Lactb,Metap1d,Nln	~	Pro_chaperones_genes	0.110837	0.563825	0.2114	0.522478	1.39825	17	Hspe1,Hspd1,Nrd1,Dnaja3,Timm8b,Fkbp10,Timm13
Pro_chaperones_genes	0.0712743	0.210259	0.248911	0.508731	1.43753	17	Hspe1,Hspd1,Timm8b,Nrd1,Timm13,Timm10b,Phb2,Maip1,Timm8a1,Phb	~	Pro_homeostasis_genes	0.0362017	0.352967	0.321776	0.402353	1.41544	53	Hspe1,Hspd1,Atad1,Nrd1,Clpp,Dnaja3,Afg3l2,Timm8b,Afg3l1,Yme1l1,Oma1,Park7,Fkbp10,Casp8,Timm13,Lactb,Lonp1,Casp3,Htra2,Ide,Parl
Pro_homeostasis_genes	0.0145636	0.0613752	0.38073	0.411951	1.54694	53	Hspe1,Hspd1,Timm8b,Nrd1,Clpp,Timm13,Timm10b,Park7,Oma1,Yme1l1,Afg3l1,Atad1,Afg3l2,Phb2,Atp23,Maip1,Casp3,Stoml2,Immp1l,Timm8a1,Ide,Phb,Htra2,Dnajc4,Dnaja3,Casp9,Mul1	~	Pro_import_motor_genes	0.968397	0.98491	0.0526973	0.258874	0.524082	6	Grpel1,Timm44,Grpel2
Pro_import_motor_genes	0.0093646	0.0442009	0.38073	0.807961	1.70478	6	Dnajc15,Grpel1,Timm44,Pam16,Grpel2,Dnajc19	~	Pro_import_n_sorting_genes	0.909326	0.98491	0.0621124	0.216027	0.747043	48	Tomm5,Nrd1,Samm50,Timm8b,Grpel1,Aifm1,Uqcrc1,Timm13,Oxa1l,Timm23,Tomm70a,Tomm34,Chchd4,Uqcrc2,Timm10b,Dnajc11,Tomm22,Tomm40l,Mtx2,Timm22,Timm44
Pro_import_n_sorting_genes	1.47656239484034e-05	0.000193594	0.593325	0.583743	2.12906	48	Tomm5,Timm8b,Uqcrc1,Timm23,Dnajc15,Grpel1,Timm17b,Nrd1,Timm13,Aifm1,Timm44,Timm10b,Mtx1,Tomm22,Uqcrc2,Oxa1l,Romo1,Tomm7,Tomm70a,Pam16,Grpel2,Samm50,Timm50,Tomm34,Dnajc19,Immp1l,Timm8a1	~	Pro_prepro_cleavage_genes	0.844098	0.98491	0.0584693	0.30987	0.689613	8	Uqcrc1,Uqcrc2,Immp1l,Xpnpep3,Mipep,Pmpca,Immp2l,Pmpcb
Pro_prepro_cleavage_genes	0.161572	0.320996	0.161979	0.565736	1.30791	8	Uqcrc1,Uqcrc2,Immp1l	~	SAM_genes	0.334702	0.921543	0.103576	0.69647	1.1586	3	Samm50,Mtx2,Mtx1
SAM_genes	0.309474	0.521684	0.110122	0.684529	1.16321	3	Mtx1,Samm50,Mtx2	~	SMT_ABC_transporters_genes	0.0846325	0.4951	0.231127	0.661551	1.47227	8	Abcd2,Abcd3,Abcb7,Abcb10
SMT_ABC_transporters_genes	0.5131	0.672732	0.0824344	0.4107	0.949487	8	Abcd2,Abcd3,Abcb7	~	SMT_SLC25A_genes	0.956592	0.98491	0.0376923	-0.210711	-0.667003	45	Slc25a4,Slc25a10,Slc25a20,Ucp1,Slc25a19,Slc25a3,Mtch1,Slc25a26
SMT_SLC25A_genes	0.977215	0.977215	0.0576091	0.181066	0.653673	47	Slc25a37,Ucp2,Slc25a12,Mtch2,Slc25a5,Slc25a16,Slc25a23,Slc25a11,Slc25a29,Slc25a24,Slc25a53,Slc25a19,Slc25a39,Slc25a36,Slc25a13,Slc25a4,Slc25a45	~	SMT_all_genes	0.394595	0.945455	0.110565	0.269433	1.03286	78	Sfxn1,Abcd2,Slc25a37,Abcd3,Ucp2,Mpc1,Mpc2,Slc25a29,Abcb7,Mcu,Slc25a12,Abcb10,Stard7,Vdac2,Slc25a32,Slc25a36,Slc25a16,Sfxn5,Slc25a24
SMT_all_genes	0.322493	0.535975	0.124434	0.26691	1.0662	80	Sfxn1,Mpc1,Slc25a37,Abcd2,Ucp2,Mpc2,Abcd3,Mcu,Slc25a12,Mtch2,Vdac2,Romo1,Slc25a5,Abcb7,Sfxn5,Slc25a16,Vdac1,Smdt1,Slc25a23,Stard7,Slc25a11,Slc25a29,Mrs2,Slc25a24,Slc25a53,Slc25a19,Slc25a39,Slc25a36,Slc25a13,Slc25a4,Vdac3,Micu1,Slc25a45,Micu2	~	SMT_sideroflexins_genes	0.187225	0.755355	0.15017	0.670643	1.29408	5	Sfxn1,Sfxn5
SMT_sideroflexins_genes	0.570833	0.694416	0.0743625	0.468154	0.932063	5	Sfxn1,Sfxn5	~	Sig_All_genes	0.909532	0.98491	0.0402478	-0.229652	-0.719156	43	Slc25a4,Ifi27,Efhd1,Micu3,Sphkap,Slc25a3
Sig_All_genes	0.34	0.548678	0.11524	0.294562	1.05625	44	Acod1,Ppif,Bloc1s1,Pink1,Mcu,Sirt3,Slc25a12,C1qbp,Slc25a5,Rhot1,Vdac1,Nlrx1,Smdt1,Slc25a23,Fundc2,Mrs2,Slc25a24,Macrod1,Slc25a13,Slc25a4,Mul1,Vdac3,Micu1,Micu2	~	Sig_Ca_EF_hands_genes	0.736749	0.98491	0.0540088	-0.348719	-0.774665	10	Efhd1,Micu3
Sig_Ca_EF_hands_genes	0.628037	0.756208	0.0642141	-0.35505	-0.86567	11	Efhd1,Micu3	~	Sig_Ca_Homeostasis_genes	0.709949	0.98491	0.0535669	-0.30939	-0.825854	21	Slc25a4,Efhd1,Micu3,Slc25a3,Mcub,Vdac3
Sig_Ca_Homeostasis_genes	0.537118	0.681504	0.0799859	0.30589	0.934462	22	Ppif,Mcu,Slc25a12,Slc25a5,Rhot1,Vdac1,Smdt1,Slc25a23,Slc25a24,Slc25a13,Slc25a4,Vdac3,Micu1,Micu2	~	Sig_Ca_MPTP_genes	0.618613	0.98491	0.0637845	-0.484922	-0.898259	5	Slc25a4
Sig_Ca_MPTP_genes	0.11875	0.264387	0.186433	0.694967	1.38363	5	Ppif,Slc25a5,Vdac1,Slc25a4,Vdac3	~	Sig_Ca_cycle_genes	0.439781	0.98491	0.0810802	-0.480211	-1.03905	9	Micu3,Slc25a3,Mcub
Sig_Ca_cycle_genes	0.8125	0.876061	0.0526973	-0.31625	-0.73279	9	Micu3,Mcub,Slc8b1	~	Sig_Ca_uniporter_genes	0.694097	0.98491	0.0573667	-0.412998	-0.799053	6	Micu3,Mcub
Sig_Ca_uniporter_genes	0.683426	0.775426	0.0599892	-0.391183	-0.822291	6	Micu3,Mcub	~	Sig_Immune_genes	0.649374	0.98491	0.0605093	-0.433751	-0.839205	6	Ifi27
Sig_Immune_genes	0.55914	0.694416	0.0770737	0.435717	0.919353	6	Acod1,C1qbp,Nlrx1	~	Sig_cAMP_PKA_genes	0.39781	0.945455	0.08654	-0.588838	-1.09075	5	Sphkap,Prkaca,Akap1
Sig_cAMP_PKA_genes	0.465517	0.631391	0.0806388	-0.535965	-1.02887	5	Sphkap,Akap1,Pde2a	~	TIM_combined_genes	0.80756	0.98491	0.048506	-0.291702	-0.722573	15	Timm17a,Romo1,Dnajc19
TIM_combined_genes	0.00322158	0.0211192	0.431708	0.672443	1.83495	15	Timm23,Dnajc15,Grpel1,Timm17b,Timm44,Romo1,Pam16,Grpel2,Timm50,Dnajc19	~	TOMM_genes	0.96696	0.98491	0.0516356	0.229363	0.524601	9	Tomm5,Tomm70a,Tomm34,Tomm22,Tomm40l
TOMM_genes	0.0738397	0.212135	0.24134	0.626537	1.52411	9	Tomm5,Tomm22,Tomm7,Tomm70a,Tomm34,Tomm40	~	Transcription_genes	0.77951	0.98491	0.062249	0.336867	0.749694	8	Mrpl12,Mterf1b,Tfam,Polrmt,Top1mt,Mterf1a
Transcription_genes	0.264192	0.465294	0.123257	0.51757	1.19656	8	Tfam,Mrpl12,Mterf1a	~	fMet_processing_genes	0.499029	0.98491	0.0776799	-0.637309	-1.037	3	Mtfmt,Metap1d,Pdf
fMet_processing_genes	0.914611	0.952281	0.0473534	-0.371904	-0.619412	3	Mtfmt	~	mtDNA_maintenance_genes	0.0934343	0.496901	0.234393	0.454315	1.39104	30	Ung,Apex1,Top3a,Polq,Mettl4,Endog,Twnk,Ppa2,Primpol,Dna2,Atad3a,Exog,Lig3
mtDNA_maintenance_genes	0.031227	0.108376	0.352488	0.446126	1.45728	31	Ung,Apex1,Tfam,Ssbp1,Mettl4,Polq,Endog,Top3a,Ppa2,Mterf1a,Atad3a,Mutyh,Primpol,Mterf2,Lig3,Exog	~	mtDNA_nucleoid_genes	0.946619	0.98491	0.0428451	-0.248521	-0.568136	11	Polg2
mtDNA_nucleoid_genes	0.220557	0.400395	0.135002	0.474954	1.20345	11	Tfam,Ssbp1,Mterf1a,Atad3a,Mterf2,Poldip2,Twnk	~	mtDNA_repair_n_modifcations_genes	0.0660793	0.429515	0.261664	0.674788	1.54338	9	Ung,Apex1,Mettl4,Primpol,Exog,Lig3
mtDNA_repair_n_modifcations_genes	0.139004	0.286969	0.170932	0.537394	1.35289	10	Ung,Apex1,Mettl4,Primpol,Lig3,Exog	~	mtDNA_replication_genes	0.781473	0.98491	0.0652353	0.297587	0.768112	14	Top3a,Twnk,Dna2,Exog,Lig3,Tfam,Polrmt
mtDNA_replication_genes	0.305618	0.521684	0.11524	0.414746	1.1158	14	Tfam,Ssbp1,Top3a,Lig3,Exog,Mgme1,Rnaseh1,Twnk,Dna2	~	mtDNA_stability_n_decay_genes	0.338809	0.921543	0.102822	0.69311	1.15301	3	Endog,Exog,Mgme1
mtDNA_stability_n_decay_genes	0.402105	0.571668	0.0940503	0.640717	1.08876	3	Endog,Exog,Mgme1	~	mtRNA_granules_genes	0.352645	0.921543	0.113313	0.364879	1.06877	25	Noa1,Rmnd1,Mrps9,Ddx28,Ptcd2,Hsd17b10,Grsf1,Trmt10c,Mrpl47,Fastkd1,Ptcd1,Tfb1m,Rpusd3,Pus1
mtRNA_granules_genes	0.0289054	0.103359	0.352488	0.505729	1.5871	26	Rmnd1,Mrps9,Hsd17b10,Ddx28,Noa1,Trmt10c,Grsf1,Tfb1m,Ptcd2,Mrpl47,Fastkd1,Pus1,Rpusd3	~	mtRNA_metabolism_genes	0.688	0.98491	0.0774768	0.237363	0.895623	71	Lactb2,Noa1,Rmnd1,Mrps9,Ddx28,Ptcd2,Ngrn,Hsd17b10,Mrpl12,Nsun2,Grsf1,Endog,Trmt10c,Osgepl1,Trmt5,Ppa2,Mettl15,Trmt1,Mettl8,Nsun3,Mrm3,Mrpl47,Fastkd1,Angel2,Ptcd1,Pnpt1,Tfb1m,Rpusd3,Pus1,Mettl17
mtRNA_metabolism_genes	0.0114895	0.0502136	0.38073	0.39366	1.55319	73	Rmnd1,Mrps9,Hsd17b10,Ddx28,Ngrn,Tfam,Lactb2,Noa1,Osgepl1,Mrpl12,Mettl17,Trmt10c,Mrm3,Grsf1,Tfb1m,Cdk5rap1,Endog,Myg1,Ptcd2,Mrpl47,Ppa2,Trnt1,Mterf1a,Fastkd1,Trmu,Pus1,Rpusd3,Mettl15	~	mtRNA_ploycistronic_processing_genes	0.845455	0.98491	0.0593488	0.282419	0.69009	11	Ptcd2,Hsd17b10,Grsf1,Trmt10c,Fastkd1
mtRNA_ploycistronic_processing_genes	0.411135	0.577547	0.0937465	0.401382	1.01703	11	Hsd17b10,Trmt10c,Grsf1,Ptcd2,Fastkd1,Fastkd2	~	mtRNA_stability_n_decay_genes	0.726962	0.98491	0.0530213	-0.315651	-0.796258	16	Slirp,Mtpap,Fastk,Fastkd3,Tbrg4
mtRNA_stability_n_decay_genes	0.964286	0.977215	0.0445071	-0.211513	-0.564248	16	Fastkd3,Mtpap,Tbrg4,Pde12,Fastk	~	mt_mRNA_modifications_genes	0.531993	0.98491	0.0713053	-0.567385	-0.98968	4	Mtpap
mt_mRNA_modifications_genes	0.810345	0.876061	0.0533478	-0.405904	-0.731608	4	Mtpap,Pde12	~	mt_rRNA_modifications_genes	0.817406	0.98491	0.0476387	-0.285504	-0.720211	16	Mtpap,Mrm2,Nsun4,Mettl5,Rcc1l
mt_rRNA_modifications_genes	0.75378	0.839113	0.0623861	0.285798	0.807583	17	Ngrn,Mettl17,Mrm3,Tfb1m,Myg1,Rpusd3,Mettl15		mt_tRNA_modifications_genes	0.597087	0.98491	0.0799859	0.324869	0.89471	19	Hsd17b10,Nsun2,Trmt10c,Osgepl1,Trmt5,Trmt1,Nsun3
mt_tRNA_modifications_genes	0.165577	0.320996	0.159647	0.41497	1.24842	21	Hsd17b10,Osgepl1,Trmt10c,Cdk5rap1,Trnt1,Trmu,Pus1,Mto1,Trmt5,Nsun2,Rpusd4,Qtrt1,Dus2,Nsun3,Gtpbp3

## Sheet: Neutrophil
Early									Late
pathway	pval	padj	log2err	ES	NES	size	leadingEdge	~	pathway	pval	padj	log2err	ES	NES	size	leadingEdge
MIA40_genes	0.943452	0.984012	0.0347157	-0.345988	-0.625736	3	Chchd4	~	MIA40_genes	0.644122	0.90552	0.0559429	-0.519897	-0.892052	3	Chchd4,Gfer,Aifm1
Met_AA_genes	0.312837	0.901596	0.0714786	-0.279927	-1.11531	66	Hadh,Gcsh,Acaa2,Mccc2,Dld,Dglucy,Comt,Echs1,Auh,Car5b,Slc25a13,Aldh4a1,Prodh,Dlst,Bckdhb,Sdsl,Dhtkd1,Glud1,Sfxn1,Amt,Kyat3,Slc25a2,Gpt2,Shmt2,Aldh18a1,Slc25a15,Mccc1,Gcdh,Sugct	~	Met_AA_genes	0.579016	0.887692	0.0508054	-0.246596	-0.932427	61	Hadh,Gcsh,Acaa2,Mccc2,Dld,Echs1,Dglucy,Ppm1k,Abat,Prodh,Sugct,Pycr1,Comt,Slc25a38,Car5b,Maob,Slc25a15,Slc25a13,Akr7a5,Mccc1,Bckdhb,Shmt2,Dlst,Glud1,Hadha,Acat1,Maoa,Dbt,Aldh6a1,Auh,Hadhb,Aldh7a1,Kmo
Met_All_genes	0.857573	0.978846	0.0188533	-0.179848	-0.849484	365	Hadh,Gcsh,Pccb,Acaa2,Slc25a32,Mccc2,Pdp2,Cyp27a1,Fasn,Hint1,Coq10a,Dna2,Acss1,Hint2,Nudt13,Decr1,Cyb5r3,Mtfmt,Dhrs4,Sod1,Qdpr,Dld,Txnrd2,Dglucy,Stard7,Ndufv1,Oxsm,Abcb10,Slc25a3,Uqcrfs1,Lyrm4,Dguok,Bola3,Cbr4,Paics,Txnrd1,Comt,Ppa2,Slc25a51,Ndufv2,Agpat4,Dut,Prdx2,Slc25a4,Cs,Lactb,Gpd2,Echs1,Idh3a,Chchd7,Plpbp,Dbi,Coq2,Pnpo,Auh,Rdh14,Hspa9,Glrx5,Hsd17b4,Slc25a28,Pisd,Fam210b,Bphl,Car5b	~	Met_All_genes	0.662324	0.90552	0.0365315	-0.196876	-0.938475	335	Hadh,Gcsh,Agpat4,Dna2,Pccb,Acaa2,Coq10a,Cyp27a1,Fasn,Hint2,Hint1,Slc25a32,Mccc2,Ndufv1,Stard7,Cbr4,Lyrm4,Nudt13,Prdx2,Pdp2,Abcb10,Qdpr,Plpbp,Sfxn5,Oxsm,Pisd,Txnrd2,Dhrs4,Bphl,Cpt1a,Sod1,Mtfmt,Ppa2,Mmadhc,Dld,Lias,Sdhb,Acot2,Uqcrfs1,Hspa9,Grpel1,Slc25a4,Decr1,Crls1,Rdh14,Glrx5,Pnpo,Slc25a51,Dguok,Slc25a3,Idh3a,Lactb,Acss1,Coq2,Bola3,Dut,Txnrd1,Chchd7,Coq9,Ndufab1,Echs1,Gpd2,Nudt9,Fech,Dglucy,Fam21…
Met_BCAA_DeHyd_complex_genes	0.627119	0.976979	0.0511148	-0.405835	-0.896371	6	Dld,Bckdhb	~	Met_BCAA_DeHyd_complex_genes	0.817896	0.924223	0.0438002	-0.337984	-0.712465	6	Dld,Ppm1k
Met_BCAA_genes	0.741745	0.976979	0.0350901	-0.24616	-0.807621	25	Mccc2,Dld,Echs1,Auh,Bckdhb	~	Met_BCAA_genes	0.98878	0.98878	0.0295645	-0.161154	-0.503084	25	Mccc2,Dld,Echs1,Ppm1k
Met_Cardiolipin_syn_genes	0.906667	0.984012	0.0902635	0.200508	0.672856	11	Prelid1,Agpat5,Pgs1,Triap1	~	Met_Cardiolipin_syn_genes	0.55136	0.877516	0.0602484	-0.388214	-0.951652	10	Agpat4,Crls1
Met_Carnitine_syn_n_transport_genes	0.969697	0.984012	0.0665892	0.323501	0.607839	3	Slc25a20	~	Met_Carnitine_syn_n_transport_genes	0.613527	0.90037	0.0582216	-0.488227	-0.906346	4	Cpt1a,Cpt1c
Met_Cholesterol_bile_steroid_syn_genes	0.28314	0.901596	0.0860347	-0.43416	-1.15809	11	Cyp27a1,Hint2	~	Met_Catechol_genes	0.640902	0.90552	0.0561767	-0.520155	-0.892495	3	Comt,Maob,Maoa
Met_CoEnzymeA_genes	0.711457	0.976979	0.0454059	-0.394246	-0.823288	5	Nudt8,Slc25a42,Pank2,Nudt19	~	Met_Cholesterol_bile_steroid_syn_genes	0.494799	0.817555	0.0646485	-0.390553	-0.989518	11	Cyp27a1,Hint2,Fdx1,Star
Met_CoEnzymeQ_genes	0.607232	0.976979	0.046882	-0.321663	-0.907231	13	Coq10a,Coq2,Coq9,Pdss2,Coq6,Coq8a,Coq3,Pdss1	~	Met_CoEnzymeA_genes	0.898551	0.964242	0.0406579	-0.417533	-0.716414	3	Nudt19,Pank2,Coasy
Met_Copper_genes	0.929539	0.984012	0.0309184	-0.274614	-0.635248	7	Slc25a3,Chchd7	~	Met_CoEnzymeQ_genes	0.3429	0.79077	0.0843144	-0.453324	-1.11126	10	Coq10a,Coq2,Coq9,Coq5,Pdss1,Coq6,Coq7
Met_Detox_ROS_n_glutathione_genes	0.000104371	0.0117939	0.538434	0.530685	2.29806	25	Prdx5,Mgst1,Msra,Gpx1,Glrx2,Prdx6,Gpx4,Gsr	~	Met_Copper_genes	0.390895	0.793346	0.0793435	-0.512761	-1.08089	6	Slc25a3,Chchd7,Sco2
Met_Detox_Xenobiotic_genes	0.204082	0.901596	0.224966	0.348124	1.25505	14	Mgst1,Aldh2,Tst,Abhd10	~	Met_Detox_ROS_n_glutathione_genes	0.00400142	0.117124	0.407018	0.502957	1.8046	26	Prdx5,Mgst1,Msra,Gpx1,Prdx6,Gsr,Gpx4,Glrx2,Cat
Met_Detox_genes	0.000603685	0.0341082	0.477271	0.405062	2.01126	40	Prdx5,Mgst1,Msra,Gpx1,Aldh2,Glrx2,Prdx6,Gpx4,Gsr,Tst,Abhd10,Selenoo	~	Met_Detox_Xenobiotic_genes	0.101626	0.637984	0.287805	0.484263	1.48675	13	Mgst1,Aldh2,Tst,Abhd10,Mpst
Met_Detox_selenoproteins_genes	0.372881	0.901596	0.130106	0.447215	1.06714	5	Gpx1,Gpx4,Selenoo	~	Met_Detox_genes	0.00154641	0.0873722	0.45506	0.45408	1.84969	40	Prdx5,Mgst1,Aldh2,Msra,Gpx1,Prdx6,Gsr,Tst,Gpx4,Glrx2,Abhd10,Selenoo,Cat,Mpst
Met_FAO_genes	0.0451912	0.821163	0.227987	-0.433583	-1.4985	32	Hadh,Pccb,Acaa2,Acss1,Decr1	~	Met_Detox_selenoproteins_genes	0.432065	0.793346	0.105125	0.463828	1.01307	5	Gpx1,Gpx4,Selenoo
Met_FS_containing_proteins_genes	0.687868	0.976979	0.0385579	-0.253322	-0.84239	27	Dna2,Ndufv1,Uqcrfs1,Bola3,Ndufv2,Glrx5,Sdhb,Nfs1	~	Met_FAO_genes	0.171071	0.706788	0.122108	-0.383296	-1.24339	31	Hadh,Pccb,Acaa2,Cpt1a,Decr1,Acss1,Echs1,Cpt1c,Amacr,Pcca
Met_FeS_cluster_syn_genes	0.843862	0.978846	0.0293519	-0.223354	-0.710453	22	Lyrm4,Bola3,Hspa9,Glrx5,Nfs1,Ndufab1,Grpel1,Iba57,Abcb7,Cisd3,Grpel2,Fxn,Isca2,Hscb,Fdx1,Nubpl,Fdxr,Bola1	~	Met_FS_containing_proteins_genes	0.1669	0.706788	0.124434	-0.408147	-1.27413	25	Dna2,Ndufv1,Lias,Sdhb,Uqcrfs1,Glrx5,Bola3,Fech,Isca2,Fdx1,Abat,Cisd3,Ndufv2,Ndufs7,Cisd1
Met_GABA_genes	0.955357	0.984012	0.0341205	-0.334153	-0.604331	3	Glud1,Akr7a5,Aldh9a1	~	Met_FeS_cluster_syn_genes	0.433718	0.793346	0.0696133	-0.349507	-1.02617	19	Lyrm4,Hspa9,Grpel1,Glrx5,Bola3,Ndufab1,Isca2,Fdx1,Cisd3,Fxn,Cisd1,Abcb7,Iscu
Met_Glu_genes	0.812925	0.976979	0.0815265	0.277976	0.742689	6	Got2,Slc25a12,Nat8l,Gls,Gpt2,Glud1	~	Met_GABA_genes	0.758454	0.913457	0.0484088	-0.437105	-0.811444	4	Abat,Akr7a5,Glud1
Met_Gly_genes	0.229961	0.901596	0.0992333	-0.465171	-1.20323	10	Gcsh,Dld	~	Met_Glu_genes	0.453804	0.793346	0.10208	0.453623	0.990786	5	Got2,Slc25a12,Gls,Nat8l
Met_Glyoxlate_genes	0.984012	0.984012	0.0315649	-0.25959	-0.508864	4	Aldh4a1	~	Met_Gly_genes	0.333333	0.784722	0.0852885	-0.472451	-1.11913	9	Gcsh,Dld
Met_Heme_containing_proteins_genes	0.509409	0.976979	0.0584693	-0.401912	-0.972061	8	Cyp27a1	~	Met_Glyoxlate_genes	0.23622	0.739173	0.145516	0.666266	1.20636	3	Got2,Grhpr,Ldhb
Met_Heme_syn_n_processing_genes	0.83	0.976979	0.102449	0.21322	0.743422	13	Alas1,Alas2,Ppox,Fdxr,Slc25a38,Fdx1,Abcb6,Cox15,Abcb7,Cox10,Fech,Hccs	~	Met_Heme_containing_proteins_genes	0.44376	0.793346	0.0718276	-0.466638	-1.0279	7	Cyp27a1
Met_Iron_homeostasis_genes	0.806686	0.976979	0.0409056	-0.384153	-0.753039	4	Slc25a28,Fam210b	~	Met_Heme_syn_n_processing_genes	0.836336	0.935703	0.0407404	-0.271943	-0.719738	13	Abcb10,Fech,Fdx1,Cpox,Slc25a38
Met_Lipid_genes	0.119372	0.901596	0.127505	-0.301372	-1.26592	94	Hadh,Gcsh,Pccb,Acaa2,Cyp27a1,Fasn,Acss1,Hint2,Decr1,Cyb5r3,Stard7,Oxsm,Cbr4,Agpat4,Lactb,Echs1,Dbi,Hsd17b4,Pisd	~	Met_Iron_homeostasis_genes	0.454106	0.793346	0.0728939	-0.546047	-1.01368	4	Fam210b,Slc25a28
Met_Lys_genes	0.0508685	0.821163	0.222056	-0.527526	-1.5055	14	Hadh,Acaa2,Dld,Echs1,Dlst,Dhtkd1	~	Met_Lipid_genes	0.0336239	0.47543	0.276501	-0.353676	-1.43484	92	Hadh,Gcsh,Agpat4,Pccb,Acaa2,Cyp27a1,Fasn,Hint2,Stard7,Cbr4,Oxsm,Pisd,Cpt1a,Lias,Acot2,Decr1,Crls1,Lactb,Acss1,Ndufab1,Echs1,Hsd17b4,Fdx1,Star,Lipt2,Cpt1c,Agk
Met_Mal_Asp_shuttle_genes	0.105442	0.901596	0.257206	0.522484	1.39596	6	Mdh2,Slc25a11,Got2,Slc25a12	~	Met_Lys_genes	0.0464072	0.47543	0.257206	-0.59104	-1.53769	12	Hadh,Acaa2,Dld,Echs1
Met_Metals_n_CoFactors_genes	0.782383	0.976979	0.0260438	-0.194338	-0.825396	101	Cyp27a1,Coq10a,Dna2,Nudt13,Qdpr,Ndufv1,Abcb10,Slc25a3,Uqcrfs1,Lyrm4,Bola3,Slc25a51,Ndufv2,Chchd7,Coq2,Hspa9,Glrx5,Slc25a28,Fam210b	~	Met_Mal_Asp_shuttle_genes	0.0445322	0.47543	0.321776	0.728112	1.59031	5	Mdh2,Slc25a11,Got2,Slc25a12
Met_Molybdenum_Cofactor_syn	0.855655	0.978846	0.0392759	-0.409172	-0.740006	3	Suox,Abcb7	~	Met_Metals_n_CoFactors_genes	0.0547945	0.47543	0.213928	-0.336173	-1.36383	92	Dna2,Coq10a,Cyp27a1,Ndufv1,Lyrm4,Nudt13,Abcb10,Qdpr,Cpt1a,Lias,Sdhb,Uqcrfs1,Hspa9,Grpel1,Glrx5,Slc25a51,Slc25a3,Coq2,Bola3,Chchd7,Coq9,Ndufab1,Fech,Fam210b,Isca2,Slc25a28,Fdx1,Cpt1c,Nudt19,Sirt4,Cpox,Abat,Sco2
Met_NAD_genes	0.750329	0.976979	0.0395979	-0.305986	-0.791478	10	Nudt13,Slc25a51	~	Met_Molybdenum_Cofactor_syn	0.913043	0.964242	0.0399219	-0.409024	-0.701815	3	Abcb7,Suox,Mocs1
Met_Nucleotide_genes	0.52755	0.976979	0.0504983	-0.286837	-0.961453	28	Hint1,Dguok,Paics,Ppa2,Dut,Slc25a4,Dhodh	~	Met_NAD_genes	0.734139	0.90552	0.0469759	-0.321823	-0.788906	10	Nudt13,Slc25a51,Sirt4
Met_Pro_genes	0.496464	0.976979	0.0621124	-0.473	-0.987746	5	Aldh4a1,Prodh,Aldh18a1	~	Met_Nucleotide_genes	0.774194	0.913457	0.0411544	-0.252731	-0.788965	25	Hint1,Ppa2,Slc25a4,Dguok,Dut,Nudt9
Met_Q_linked_rxns_genes	0.829172	0.976979	0.0349401	-0.279333	-0.722534	10	Gpd2,Dhodh,Prodh	~	Met_Pro_genes	0.959742	0.980757	0.0376143	-0.310683	-0.576753	4	Prodh,Pycr1
Met_Ser_genes	0.325581	0.901596	0.0850427	-0.567414	-1.11228	4	Sdsl,Sfxn1,Shmt2	~	Met_Q_linked_rxns_genes	0.437126	0.793346	0.110565	0.381158	1.00257	8	Sqor,Etfrf1,Etfb
Met_Sulfur_genes	0.0116023	0.432004	0.38073	0.581057	1.87725	10	Msra,Sqor,Ethe1,Tst,Got2,Mpst	~	Met_Ser_genes	0.698163	0.90552	0.0758887	0.448732	0.812488	3	Sfxn3,Sfxn1,Shmt2
Met_T2_FAO_syn_genes	0.821237	0.976979	0.0364549	-0.307533	-0.743798	8	Oxsm,Cbr4,Acsf3,Ndufab1	~	Met_Sulfur_genes	0.00414599	0.117124	0.407018	0.694563	1.96097	10	Msra,Sqor,Ethe1,Tst,Got2,Mpst
Met_TCA_associated_genes	0.175	0.901596	0.24134	0.372538	1.29891	13	Mpc2,Slc25a11,Acly,Mpc1	~	Met_T2_FAO_syn_genes	0.682589	0.90552	0.0512184	-0.384084	-0.84605	7	Cbr4,Oxsm,Ndufab1
Met_TCA_genes	0.809466	0.976979	0.0322878	-0.239261	-0.738487	19	Dld,Cs,Idh3a,Sdhb,Dlst	~	Met_TCA_associated_genes	0.161094	0.706788	0.193813	0.45729	1.32236	11	Acly,Mpc2,Slc25a11,Me2,Mpc1
Met_Urea_Cycle_genes	0.232558	0.901596	0.104733	-0.613751	-1.20311	4	Car5b,Slc25a13,Slc25a2,Slc25a15	~	Met_TCA_genes	0.979827	0.988576	0.031349	-0.169506	-0.497679	19	Dld,Sdhb,Idh3a,Suclg2,Idh3b,Sdhd,Cs,Sdhc,Mrps36,Dlst
Met_Vit_A_genes	0.244048	0.901596	0.103197	-0.649469	-1.17459	3	Dhrs4,Rdh14	~	Met_Urea_Cycle_genes	0.326892	0.784722	0.0905429	-0.644349	-1.10559	3	Car5b,Slc25a15,Slc25a13
Met_Vit_B12_genes	0.811012	0.976979	0.0417397	-0.431955	-0.781211	3	Mmadhc,Mmaa,Mmab	~	Met_Vit_A_genes	0.236715	0.739173	0.110122	-0.688182	-1.1808	3	Dhrs4,Rdh14,Bco2
Met_Vit_B2_genes	0.24256	0.901596	0.103576	-0.650025	-1.1756	3	Slc25a32	~	Met_Vit_B2_genes	0.650564	0.90552	0.0554793	-0.518152	-0.889058	3	Slc25a32
Met_Vit_Choline_n_betaine_genes	0.210169	0.901596	0.17822	0.525888	1.25487	5	Etfa,Etfb,Etfdh,Chdh,Aldh7a1	~	Met_Vit_Choline_n_betaine_genes	0.317935	0.784722	0.12564	0.508123	1.10982	5	Etfb,Etfa,Etfdh,Chdh,Aldh7a1
Met_Vit_Folate_and_1C_genes	0.565742	0.976979	0.0486034	-0.30941	-0.936767	17	Slc25a32,Mtfmt,Qdpr	~	Met_Vit_Folate_and_1C_genes	0.412112	0.793346	0.0734381	-0.380438	-1.03704	15	Slc25a32,Qdpr,Mtfmt,Aldh1l1,Fpgs,Slc25a38,Mthfs
Met_Vit_biotin_utilizing_genes	0.597384	0.976979	0.0546808	-0.460891	-0.903465	4	Pcca,Pcx,Mccc1,Acaca	~	Met_Vit_biotin_utilizing_genes	0.439614	0.793346	0.0745501	-0.553894	-1.02825	4	Pcca,Mccc1,Pcx,Acaca
Met_Vitamins	0.710195	0.976979	0.0357691	-0.230079	-0.826492	39	Slc25a32,Mtfmt,Dhrs4,Qdpr,Plpbp,Pnpo,Rdh14,Pcca,Aldh1l2,Sfxn1,Amt,Mthfd2l,Pcx,Shmt2,Mccc1,Mmadhc,Mto1,Fpgs,Bco2,Aldh7a1,Acaca,Mmaa,Mmab,Flad1,Chdh,Mthfd2,Fdx1,Slc25a38,Slc25a19,Fdxr,Mthfs	~	Met_Vitamins	0.168478	0.706788	0.121543	-0.371508	-1.24804	36	Slc25a32,Qdpr,Plpbp,Dhrs4,Mtfmt,Mmadhc,Rdh14,Pnpo,Fdx1,Aldh1l1,Fpgs,Pcca,Slc25a38,Bco2,Mthfs,Flad1,Mccc1,Pcx
Met_carb_genes	0.982533	0.984012	0.0152836	-0.14332	-0.566424	62	Pccb,Acaa2,Pdp2,Dld,Cs,Gpd2,Idh3a,Auh,Slc25a13,Sdhb,Dlst	~	Met_carb_genes	0.795833	0.913457	0.0940503	0.189897	0.81841	55	Acod1,Mdh2,Acly,Mpc2,Slc25a11,Mcee,Me2,Suclg1,Rpia,Got2,Slc25a12,Mpc1,Aco2
Met_cytochromes_genes	0.4	0.922449	0.11725	0.54622	1.02631	3	Cycs,Cyc1	~	Met_cytochromes_genes	0.464567	0.795395	0.09855	0.548689	0.993473	3	Cycs,Cyb5b,Cyc1
Met_eicosanoid_genes	0.363636	0.901596	0.123842	0.557393	1.04731	3	Ptges2,Mgst3,Zadh2	~	Met_eicosanoid_genes	0.731079	0.90552	0.0500923	-0.487833	-0.837036	3	Zadh2
Met_electron_carriers_genes	0.951372	0.984012	0.0254821	-0.199048	-0.561403	13	Gpd2,Dhodh,Prodh	~	Met_electron_carriers_genes	0.644377	0.90552	0.0880945	0.299644	0.866491	11	Sqor,Etfrf1,Etfb,Cycs
Met_gluconeogensis_genes	0.0868279	0.901596	0.287805	0.526781	1.58673	8	Mdh2,Mpc2,Slc25a11,Mpc1	~	Met_gluconeogensis_genes	0.0589029	0.47543	0.321776	0.703975	1.65332	6	Mdh2,Mpc2,Slc25a11,Mpc1
Met_itaconate_genes	0.132653	0.901596	0.227987	0.506861	1.35422	6	Acod1,Suclg1	~	Met_itaconate_genes	0.167123	0.706788	0.179782	0.554567	1.30242	6	Acod1,Suclg1
Met_ketone_genes	0.0214782	0.485408	0.352488	-0.751661	-1.56966	5	Acaa2	~	Met_ketone_genes	0.209779	0.739173	0.116739	-0.618949	-1.22827	5	Acaa2
Met_phospholipid_genes	0.736715	0.976979	0.0365315	-0.260449	-0.799551	18	Stard7,Agpat4,Lactb,Pisd,Acp6,Agk	~	Met_lipoate_insertion_genes	0.0756844	0.503079	0.206588	-0.798797	-1.3706	3	Gcsh,Lias,Lipt2
Met_propanoate_genes	0.285714	0.901596	0.0937465	-0.630881	-1.14098	3	Pccb	~	Met_phospholipid_genes	0.705128	0.90552	0.0461379	-0.28617	-0.819532	17	Agpat4,Stard7,Pisd,Lactb,Agk
Met_pyruvate_genes	0.778055	0.976979	0.0354665	-0.272463	-0.768466	13	Pdp2,Dld	~	Met_propanoate_genes	0.58132	0.887692	0.0607719	-0.543144	-0.93194	3	Pccb
Met_tetrahydrobiopterin_syn_genes	0.824405	0.976979	0.0409884	-0.424977	-0.76859	3	Qdpr	~	Met_pyruvate_genes	0.899701	0.964242	0.0372254	-0.247587	-0.644139	12	Pdp2,Dld,Pdk1,Pdk2,Pdk3,Dlat,Pdha1,Pdpr,Pdhx
Mito_All_genes	0.799578	0.976979	0.0258332	-0.193563	-0.807548	90	Mief1,Htra2,Parl,Bcl2,Armc10,Bik,Myo19,Apool,Casp8,Bok,Bak1,Opa1	~	Met_tetrahydrobiopterin_syn_genes	0.871176	0.955756	0.0420772	-0.428582	-0.735372	3	Qdpr
Mito_Central_Dogma_genes	0.0152922	0.432004	0.38073	-0.299466	-1.36448	214	Polb,Trmt1,Mtrf1l,Dna2,Oxa1l,Polg,Mrpl32,Mief1,Mterf3,Mrps16,Tufm,Trmu,Nars2,Vars2,Trmt10c,Mrpl11,Rmnd1,Mtfmt,Ybey,Mrps7,Mrps25,Yars2,Mrpl12,Pusl1,Mrps33,Mrps27,Mrpl23,Tars2,Mrpl38,Pus1,Dhx30,Mrpl35,Mrpl46,Chchd1,Slirp,Mrm1,Ppa2,Mrpl20,Mrpl16,Mrps11,Mtg2,Mrpl41,Mrpl18,Mrpl36,Myg1,Mrpl17,Mars2,Mrps24,Mrpl49,Gadd45gip1	~	Mito_All_genes	0.166667	0.706788	0.117766	-0.305935	-1.21011	81	Bcl2a1d,Bax,Apool,Htra2,Parl,Bok,Myo19,Mief1,Armc10,Opa1,Pmaip1,Bik,Bcl2,Park7,Tomm7,Nipsnap2,Casp8,Bak1,Apoo,Chchd6,Oma1,Miga2,Spire1
Mito_Fission_genes	0.646116	0.976979	0.0435378	-0.305387	-0.88985	15	Mief1,Armc10,Spire1,Mtfp1,Mtfr2	~	Mito_Central_Dogma_genes	9.84985827883405e-05	0.0111303	0.538434	-0.37734	-1.68921	190	Polb,Mrpl23,Mrpl52,Dna2,Mrps16,Pus1,Trmt1,Polg,Mtrf1l,Mrpl11,Oxa1l,Tufm,Mterf3,Mrpl12,Trmt10c,Gadd45gip1,Vars2,Trmu,Mrm1,Ybey,Mrpl35,Mrps7,Nars2,Pusl1,Mrpl32,Mief1,Mrpl46,Mars2,Tars2,Mrpl38,Mrps33,Rmnd1,Mrpl16,Mtfmt,Mrps27,Ppa2,Mrpl41,Mrps25,Slirp,Mrpl54,Mrps24,Mettl5,Mrpl1,Chchd1,Mrpl49,Mtg2,Mrpl30,Mrps34,Dhx30,Trmt2b,Mrps22,Rpusd3,Ung,Gatc,Mterf1a,Pars2,Mrpl9,Mettl4,Mrps6,Fastkd3,Trmt5,Pnpt1,Te…
Mito_Fusion_genes	0.825269	0.976979	0.0362255	-0.305203	-0.738162	8	Opa1,Miga1,Miga2,Mfn1,Oma1,Arl2,Mfn2	~	Mito_Fission_genes	0.737237	0.90552	0.0465084	-0.304431	-0.805722	13	Mief1,Armc10,Oma1,Spire1,Mul1
Mito_MICOS_complex	0.413013	0.930457	0.0711327	-0.502273	-1.04888	5	Apool,Apoo,Chchd6,Chchd3	~	Mito_Fusion_genes	0.268105	0.767799	0.0995791	-0.534184	-1.17669	7	Opa1,Oma1,Miga2
Mito_Organelle_contact_genes	0.916279	0.984012	0.0922597	0.185078	0.644928	12	Vdac1,Ahcyl1,Stx17,Fkbp8,Mfn2,Synj2bp,Mfn1,Miga2,Rmdn3,Atad3a,Fundc2,Spire1	~	Mito_MICOS_complex	0.181388	0.706788	0.126876	-0.637255	-1.2646	5	Apool,Apoo,Chchd6
Mito_apoptosis_genes	0.261877	0.901596	0.0845557	-0.348465	-1.18684	30	Htra2,Bcl2,Bik,Casp8,Bok,Bak1,Bcl2a1d	~	Mito_Organelle_contact_genes	0.908824	0.964242	0.0683111	0.230736	0.651441	10	Vdac1,Ahcyl1,Stx17,Fkbp8
Mito_autophagy_genes	0.629032	0.976979	0.12564	0.229595	0.869055	16	Rab24,Pink1,Fundc1,Vps13d,Stx17,Snap29	~	Mito_apoptosis_genes	0.0463847	0.47543	0.245042	-0.454735	-1.45809	28	Bcl2a1d,Bax,Htra2,Bok,Pmaip1,Bik,Bcl2,Casp8,Bak1
Mito_cristae_genes	0.821237	0.976979	0.0364549	-0.307295	-0.743221	8	Apool,Opa1	~	Mito_autophagy_genes	0.793353	0.913457	0.0414044	-0.2708	-0.759421	16	Parl,Park7,Tomm7,Nipsnap2
Mito_intraMito_membrane_interactions_genes	0.75	0.976979	0.0406579	-0.333401	-0.806361	8	Mtx1,Mtx3,Atad3a,Chchd3,Dnajc11	~	Mito_cristae_genes	0.229042	0.739173	0.107554	-0.523452	-1.20782	8	Apool,Opa1,Apoo,Chchd6
Mito_mitophagy_genes	0.978399	0.984012	0.0249901	-0.186018	-0.511234	12	Parl	~	Mito_intraMito_membrane_interactions_genes	0.435616	0.793346	0.105125	0.433717	1.0186	6	Samm50,Slc25a46,Mtx2,Mtx1,Chchd3,Dnajc11
Mito_trafficking_genes	0.137006	0.901596	0.1396	-0.600483	-1.32629	6	Armc10,Myo19,Rhot1,Rhot2,Armcx1	~	Mito_mitophagy_genes	0.497006	0.817555	0.0647943	-0.375191	-0.976122	12	Parl,Park7,Tomm7,Nipsnap2
OxPhos_All_genes	0.707019	0.976979	0.0302754	-0.200165	-0.88907	152	Cmc1,Cep89,mt-Co3,Foxred1,Pnkd,Dmac2,Tmem70,Cox8b,Ndufc2,Uqcc1,Tmem126b,Ndufc1,Ndufv1,Uqcrfs1,Atp5a1,Ndufv2,Atp5g3,Atp5g1,Sdhaf4,Coa7,Ndufb5,Coa5,Sdhaf1,Coa6,Cox7a2l,mt-Nd4l,mt-Atp8	~	Mito_trafficking_genes	0.228707	0.739173	0.111011	-0.605268	-1.20112	5	Myo19,Armc10
OxPhos_C1_genes	0.943417	0.984012	0.0179363	-0.159281	-0.631334	63	Foxred1,Dmac2,Tmem70,Ndufc2,Tmem126b,Ndufc1,Ndufv1,Ndufv2,Ndufb5	~	OxPhos_All_genes	0.436406	0.793346	0.0590955	-0.236895	-1.02229	141	Cmc1,mt-Co3,Atp5g1,Ndufv1,Ndufc1,Cep89,Tmem70,Cox8b,Uqcc1,Pnkd,Dmac2,Ndufc2,Coa7,Cox7c,Tmem126b,Sdhaf4,Sdhb,Atp5a1,Uqcrfs1,Timmdc1,Atp5g2,Coa6,Tmem126a,Cox7a2l,Fmc1,Ndufab1
OxPhos_C2_genes	0.645161	0.976979	0.0475434	-0.364297	-0.881087	8	Sdhaf4,Sdhaf1,Sdhb,Sdhaf3,Sdhc,Sdhd,Sdha	~	OxPhos_C1_genes	0.963399	0.980757	0.0273075	-0.165829	-0.618412	58	Ndufv1,Ndufc1,Tmem70,Dmac2,Ndufc2,Tmem126b,Timmdc1,Tmem126a,Ndufab1,Ndufaf5,Ndufb5,Ndufs3,Ndufv2,Ndufa5,Foxred1,Ndufs7,Acad9,Ecsit,Ndufaf4
OxPhos_C3_genes	0.658809	0.976979	0.0429311	-0.303771	-0.866929	14	Uqcc1,Uqcrfs1	~	OxPhos_C2_genes	0.38024	0.793346	0.0782955	-0.467884	-1.0796	8	Sdhaf4,Sdhb,Sdhaf3,Sdhaf1,Sdhd,Sdhc
OxPhos_C4_genes	0.428413	0.930457	0.0576091	-0.277582	-1.03716	46	Cmc1,Cep89,mt-Co3,Pnkd,Cox8b,Coa7,Coa5,Coa6,Cox7a2l	~	OxPhos_C3_genes	0.855869	0.948169	0.0391956	-0.260604	-0.70034	14	Uqcc1,Uqcrfs1,Uqcrc2,Ttc19,Uqcc2
OxPhos_C5_genes	0.757282	0.976979	0.0354665	-0.255032	-0.787164	19	Tmem70,Atp5a1,Atp5g3,Atp5g1,mt-Atp8	~	OxPhos_C4_genes	0.143052	0.706788	0.133555	-0.365758	-1.27027	42	Cmc1,mt-Co3,Cep89,Cox8b,Pnkd,Coa7,Cox7c,Coa6,Cox7a2l
OxPhos_assembly_factors_genes	0.229348	0.901596	0.0883594	-0.299287	-1.17731	60	Cmc1,Cep89,Foxred1,Pnkd,Dmac2,Tmem70,Uqcc1,Tmem126b,Sdhaf4,Coa7,Coa5,Sdhaf1,Coa6,Cox7a2l	~	OxPhos_C5_genes	0.383954	0.793346	0.0755015	-0.369651	-1.07124	18	Atp5g1,Tmem70,Atp5a1,Atp5g2,Fmc1
OxPhos_respirasome_assembly_genes	0.975758	0.984012	0.0662842	0.30808	0.578864	3	Higd2a,Higd1a	~	OxPhos_assembly_factors_genes	0.0748031	0.503079	0.186433	-0.369314	-1.36198	55	Cmc1,Cep89,Tmem70,Uqcc1,Pnkd,Dmac2,Coa7,Tmem126b,Sdhaf4,Timmdc1,Coa6,Tmem126a,Cox7a2l,Fmc1,Sdhaf3,Ndufaf5,Sco2,Cox16,Sdhaf1,Higd1a,Foxred1,Cox18,Acad9,Ttc19,Ecsit,Ndufaf4,Tmem177,Coa5,Uqcc2,Ndufaf1
Pro_All	0.39852	0.922449	0.0587186	-0.252901	-1.04507	83	Oxa1l,Clpb,Maip1,Htra2,Parl,Dnaja3,Tomm40l,Pitrm1,Casp8,Clpp,Lactb,Dnajc19,Stoml2,Timm50,Tomm40,Tomm34,Chchd4,Agk,Atp23,Mtx1,Timm13,Dnajc15,Fkbp10,Timm22,Grpel1,Timm8a1,Timm17a,Park7,Timm44,Uqcrc2,Timm8b	~	OxPhos_respirasome_assembly_genes	0.963255	0.980757	0.0599892	0.32318	0.585158	3	Higd2a
Pro_Proteases_genes	0.286713	0.901596	0.0799859	-0.342094	-1.15764	29	Clpb,Htra2,Parl,Pitrm1,Clpp,Lactb	~	Pro_All	0.0526316	0.47543	0.21925	-0.349506	-1.39171	82	Htra2,Parl,Oxa1l,Dnajc19,Clpb,Maip1,Timm50,Pitrm1,Stoml2,Dnaja3,Tomm40l,Timm44,Grpel1,Park7,Tomm7,Casp8,Lactb,Timm22,Timm8b,Clpp,Chchd4,Agk,Oma1,Timm10,Nln,Timm17a,Dnlz,Mul1,Uqcrc2,Hspe1,Metap1d,Xpnpep3,Timm9
Pro_chaperones_genes	0.558824	0.976979	0.0498907	-0.319566	-0.948399	16	Maip1,Dnaja3,Timm13,Fkbp10,Timm8a1,Timm8b,Hspe1,Timm9	~	Pro_Proteases_genes	0.294679	0.77439	0.0870516	-0.358476	-1.14944	28	Htra2,Parl,Clpb,Pitrm1,Lactb,Clpp,Oma1,Nln,Metap1d,Xpnpep3,Immp2l,Pmpca,Usp30,Afg1l,Pmpcb
Pro_homeostasis_genes	0.324918	0.901596	0.0704501	-0.296158	-1.12019	50	Clpb,Maip1,Htra2,Parl,Dnaja3,Pitrm1,Casp8,Clpp,Lactb,Stoml2	~	Pro_chaperones_genes	0.317919	0.784722	0.0860347	-0.398315	-1.11702	16	Maip1,Dnaja3,Timm8b,Timm10,Dnlz,Hspe1,Timm9,Timm8a1,Fkbp10
Pro_import_motor_genes	0.370056	0.901596	0.0766747	-0.493808	-1.09068	6	Dnajc19,Dnajc15,Grpel1,Timm44,Grpel2	~	Pro_homeostasis_genes	0.0662252	0.498896	0.199915	-0.387504	-1.39761	49	Htra2,Parl,Clpb,Maip1,Pitrm1,Stoml2,Dnaja3,Park7,Casp8,Lactb,Timm8b,Clpp,Oma1,Timm10,Nln,Dnlz,Mul1,Hspe1,Metap1d,Xpnpep3,Timm9
Pro_import_n_sorting_genes	0.72475	0.976979	0.0333093	-0.220286	-0.823081	46	Oxa1l,Tomm40l,Dnajc19,Timm50,Tomm40,Tomm34,Chchd4,Agk,Mtx1,Timm13,Dnajc15,Timm22,Grpel1,Timm8a1,Timm17a,Timm44,Uqcrc2,Timm8b,Immp2l	~	Pro_import_motor_genes	0.180534	0.706788	0.126876	-0.604527	-1.27433	6	Dnajc19,Timm44,Grpel1
Pro_prepro_cleavage_genes	0.306202	0.901596	0.156312	0.36304	1.09352	8	Immp1l,Uqcrc1,Pmpca,Pmpcb,Xpnpep3,Mipep,Immp2l,Uqcrc2	~	Pro_import_n_sorting_genes	0.283044	0.768133	0.0880945	-0.313397	-1.11844	46	Oxa1l,Dnajc19,Timm50,Tomm40l,Timm44,Grpel1,Tomm7,Timm22,Timm8b,Chchd4,Agk,Timm10,Timm17a,Uqcrc2,Xpnpep3,Timm9,Tomm40,Dnajc15,Timm8a1,Immp2l,Pmpca,Dnajc11,Gfer,Timm13,Pmpcb,Aifm1,Timm29,Grpel2
SAM_genes	0.96131	0.984012	0.0338245	-0.324752	-0.587328	3	Mtx1	~	Pro_prepro_cleavage_genes	0.712575	0.90552	0.0817516	0.305245	0.802893	8	Immp1l,Uqcrc1,Mipep,Pmpcb,Pmpca,Immp2l,Xpnpep3,Uqcrc2
SMT_ABC_transporters_genes	0.327913	0.901596	0.0808589	-0.478184	-1.10615	7	Abcb10,Abcd1,Abcd3	~	SAM_genes	0.333333	0.784722	0.119888	0.617963	1.1189	3	Samm50,Mtx2
SMT_SLC25A_genes	0.229358	0.901596	0.0913924	-0.335785	-1.20983	40	Slc25a32,Slc25a40,Slc25a26,Slc25a3,Slc25a16,Slc25a51,Slc25a4,Slc25a28,Slc25a43,Slc25a13,Slc25a23,Slc25a27,Slc25a42,Slc25a36,Slc25a53,Slc25a2,Slc25a47	~	SMT_ABC_transporters_genes	0.797904	0.913457	0.0427591	-0.319219	-0.736569	8	Abcb10,Abcd3,Abcd1,Abcb7,Abcb8
SMT_all_genes	0.14791	0.901596	0.114267	-0.306035	-1.23428	71	Mcub,Slc25a32,Slc25a40,Slc8b1,Slc25a26,Stard7,Abcb10,Slc25a3,Slc25a16,Abcd1,Slc25a51,Slc25a4,Abcd3,Slc25a28,Mrs2,Slc25a43,Ccdc51,Slc25a13,Mpv17,Slc25a23,Slc25a27,Mpv17l,Sfxn1,Slc25a42,Slc25a36,Slc25a53,Slc25a2,Slc25a47	~	SMT_SLC25A_genes	0.575589	0.887692	0.0542316	-0.282115	-0.934476	35	Slc25a32,Slc25a26,Slc25a40,Slc25a16,Slc25a4,Slc25a51,Slc25a3,Slc25a39,Slc25a28,Slc25a22
SMT_sideroflexins_genes	0.828488	0.976979	0.0396787	-0.375035	-0.735165	4	Sfxn1	~	SMT_all_genes	0.456349	0.793346	0.0629395	-0.267106	-1.01103	65	Mcub,Slc25a32,Stard7,Slc25a26,Abcb10,Slc25a40,Sfxn5,Slc25a16,Slc25a4,Mrs2,Slc8b1,Slc25a51,Slc25a3,Slc25a39,Mpv17,Slc25a28,Slc25a22
Sig_All_genes	0.352941	0.901596	0.0678338	-0.300783	-1.09187	41	Mcub,Mcrip2,Slc8b1,Pptc7,Ppif,Slc25a3,Slc25a4,Rhot1,Mrs2,C1qbp,Slc25a13,Lypla1,Ociad2,Slc25a23,Akap1,Pde2a,Fundc2,Rhot2,Nlrx1,Mavs,Vdac3	~	SMT_sideroflexins_genes	0.244767	0.739173	0.107972	-0.641667	-1.19119	4	Sfxn5
Sig_Ca_EF_hands_genes	0.885677	0.984012	0.0317813	-0.259112	-0.670231	10	Rhot1,Slc25a13,Slc25a23,Rhot2,Micu3,Slc25a25	~	Sig_All_genes	0.940054	0.980757	0.0306323	-0.191726	-0.649633	38	Mcub,Pptc7,Mcrip2,C1qbp,Slc25a4,Mrs2,Slc8b1,Slc25a3,Ppif,Micu1,Efhd1,Nlrx1,Mul1,Slc25a13,Mavs,Slc25a23,Lypla1,Rhot1,Smdt1
Sig_Ca_Homeostasis_genes	0.267386	0.901596	0.0852885	-0.373417	-1.17571	21	Mcub,Slc8b1,Ppif,Slc25a3,Slc25a4,Rhot1,Slc25a13	~	Sig_Ca_EF_hands_genes	0.535294	0.864118	0.0968878	0.331038	0.934626	10	Slc25a24,Slc25a12
Sig_Ca_MPTP_genes	0.421499	0.930457	0.0701132	-0.498347	-1.04068	5	Ppif,Slc25a4	~	Sig_Ca_Homeostasis_genes	0.800285	0.913457	0.0404114	-0.253455	-0.764776	21	Mcub,Slc25a4,Slc8b1,Slc25a3,Ppif,Micu1,Efhd1,Slc25a13,Slc25a23,Rhot1,Smdt1
Sig_Ca_cycle_genes	0.0642202	0.901596	0.202072	-0.566898	-1.42013	9	Mcub,Slc8b1,Slc25a3	~	Sig_Ca_MPTP_genes	0.717666	0.90552	0.0499914	-0.416372	-0.826265	5	Slc25a4,Ppif
Sig_Ca_uniporter_genes	0.313559	0.901596	0.0855357	-0.512882	-1.1328	6	Mcub	~	Sig_Ca_cycle_genes	0.285501	0.768133	0.0940503	-0.490935	-1.16292	9	Mcub,Slc8b1,Slc25a3
Sig_Immune_genes	0.210169	0.901596	0.17822	0.526061	1.25528	5	Acod1,Ifi27	~	Sig_Ca_uniporter_genes	0.499215	0.817555	0.0668966	-0.471945	-0.994853	6	Mcub
Sig_cAMP_PKA_genes	0.369186	0.901596	0.0782955	-0.551463	-1.08101	4	Akap1,Pde2a	~	Sig_Immune_genes	0.353261	0.793346	0.118288	0.489844	1.0699	5	Acod1
TIM_combined_genes	0.561036	0.976979	0.0499914	-0.32916	-0.959121	15	Dnajc19,Timm50,Agk,Dnajc15,Timm22,Grpel1,Timm17a,Timm44	~	Sig_cAMP_PKA_genes	0.669291	0.90552	0.0780892	0.463687	0.839565	3	Akap1,Akap10,Prkaca
TOMM_genes	0.228495	0.901596	0.100991	-0.49941	-1.20787	8	Tomm40l,Tomm40,Tomm34	~	TIM_combined_genes	0.236337	0.739173	0.104733	-0.443139	-1.20796	15	Dnajc19,Timm50,Timm44,Grpel1,Timm22,Agk
Transcription_genes	0.597561	0.976979	0.0514265	-0.395798	-0.915574	7	Mrpl12,Tefm,Polrmt,Mterf1b,Mterf1a,Tfb2m,Tfam	~	TOMM_genes	0.72006	0.90552	0.0474483	-0.349109	-0.805536	8	Tomm40l,Tomm7
mtDNA_maintenance_genes	0.300117	0.901596	0.077884	-0.341839	-1.14581	28	Polb,Dna2,Polg,Ppa2,Mutyh,Endog,Pif1,Mgme1,Polq,Exog,Top3a,Ung,Atad3a,Mettl4,Polrmt,Mterf2,Apex1,Mterf1b,Rnaseh1,Mterf1a,Tfb2m,Twnk,Polg2,Tfam	~	Transcription_genes	0.450549	0.793346	0.0720033	-0.491398	-1.03586	6	Mrpl12,Mterf1a,Tefm,Tfb2m,Mterf1b
mtDNA_nucleoid_genes	0.635779	0.976979	0.0462303	-0.332097	-0.885847	11	Polg,Atad3a,Polrmt,Mterf2,Mterf1b,Mterf1a,Twnk,Polg2,Tfam,Poldip2	~	mtDNA_maintenance_genes	0.0229489	0.432204	0.352488	-0.513855	-1.55051	21	Polb,Dna2,Polg,Ppa2,Ung,Mterf1a,Mettl4,Mterf2,Ogg1,Apex1,Rnaseh1,Tfb2m,Exog
mtDNA_repair_n_modifcations_genes	0.110215	0.901596	0.153159	-0.556128	-1.34505	8	Polb,Polg	~	mtDNA_nucleoid_genes	0.609865	0.90037	0.0550211	-0.380929	-0.902336	9	Polg,Mterf1a,Mterf2,Twnk,Mterf1b,Tfam,Polg2
mtDNA_replication_genes	0.436409	0.930457	0.062249	-0.366363	-1.03331	13	Dna2,Polg	~	mtDNA_repair_n_modifcations_genes	0.0568012	0.47543	0.231127	-0.631048	-1.49481	9	Polb,Polg,Ung,Mettl4,Ogg1,Apex1,Exog
mtDNA_stability_n_decay_genes	0.285714	0.901596	0.0937465	-0.629721	-1.13888	3	Endog,Mgme1,Exog	~	mtDNA_replication_genes	0.193353	0.728298	0.119348	-0.511258	-1.25328	10	Dna2,Polg
mtRNA_granules_genes	0.236686	0.901596	0.0913924	-0.370463	-1.20174	24	Trmt10c,Rmnd1,Mrps7,Pus1,Dhx30,Mrm1	~	mtRNA_granules_genes	0.248571	0.739173	0.0995791	-0.383132	-1.18239	24	Pus1,Trmt10c,Mrm1,Mrps7,Rmnd1,Dhx30,Rpusd3,Ddx28,Mrm2,Fastkd1,Tfb1m,Supv3l1,Ptcd1,Fastkd2,Noa1,Fastk,Alkbh1
mtRNA_metabolism_genes	0.217345	0.901596	0.0905429	-0.295566	-1.18246	67	Trmt1,Trmu,Trmt10c,Rmnd1,Ybey,Mrps7,Mrpl12,Pus1,Dhx30,Slirp,Mrm1,Ppa2,Myg1,Rpusd4,Endog,Mettl17,Mettl5,Mettl15,Fastkd3,Mettl8,Tefm,Fastkd2,Rpusd3,Alkbh1,Yrdc,Qtrt1,Lrpprc,Polrmt,Rexo2,Mto1,Trmt5,Rcc1l,Dus2,Trit1,Mrps9,Mterf1b,Eral1,Mrm2,Thg1l,Ddx28,Rnaseh1,Osgepl1,Mrpl47,Mterf1a,Noa1,Tfb2m,Pnpt1,Tbrg4,Nsun3,Tfam,Trmt2b,Nsun4	~	mtRNA_metabolism_genes	0.0149023	0.336792	0.38073	-0.408852	-1.53657	60	Pus1,Trmt1,Mrpl12,Trmt10c,Trmu,Mrm1,Ybey,Mrps7,Rmnd1,Ppa2,Slirp,Mettl5,Dhx30,Trmt2b,Rpusd3,Mterf1a,Fastkd3,Trmt5,Pnpt1,Tefm,Ddx28,Lrpprc,Rnaseh1,Tfb2m,Mrm2,Trit1,Fastkd1,Tfb1m,Thg1l,Tbrg4,Supv3l1,Myg1,Qtrt1,Mterf1b,Ptcd1,Fastkd2,Osgepl1,Dus2,Noa1,Fastk,Yrdc,Mto1,Mettl17,Alkbh1
mtRNA_ploycistronic_processing_genes	0.449541	0.940707	0.0632191	-0.407523	-1.02088	9	Trmt10c,Ybey	~	mtRNA_ploycistronic_processing_genes	0.599698	0.90037	0.0562941	-0.37422	-0.917348	10	Trmt10c,Ybey
mtRNA_stability_n_decay_genes	0.658446	0.976979	0.0426734	-0.298705	-0.870382	15	Slirp,Endog,Fastkd3,Fastkd2,Lrpprc,Rexo2,Rnaseh1,Pnpt1,Tbrg4,Supv3l1,Fastk	~	mtRNA_stability_n_decay_genes	0.271787	0.767799	0.0962406	-0.42956	-1.17094	15	Slirp,Fastkd3,Pnpt1,Lrpprc,Rnaseh1,Fastkd1,Tbrg4,Supv3l1,Fastkd2,Fastk
mt_mRNA_modifications_genes	0.375	0.901596	0.0774768	-0.549418	-1.077	4	Myg1	~	mt_mRNA_modifications_genes	0.782152	0.913457	0.0701132	0.388345	0.775391	4	Pde12,Angel2,Mtpap
mt_rRNA_modifications_genes	0.506782	0.976979	0.0546808	-0.340924	-0.993401	15	Mrm1,Myg1,Rpusd4,Mettl17,Mettl5,Mettl15,Rpusd3,Rcc1l,Trit1,Mrm2,Trmt2b,Nsun4	~	mt_rRNA_modifications_genes	0.175676	0.706788	0.12564	-0.484517	-1.28234	13	Mrm1,Mettl5,Trmt2b,Rpusd3,Mrm2,Trit1,Tfb1m,Myg1
mt_tRNA_modifications_genes	0.471856	0.96945	0.0566484	-0.324154	-1.01188	20	Trmt1,Trmu,Trmt10c,Pus1	~	mt_tRNA_modifications_genes	0.139601	0.706788	0.138805	-0.465743	-1.33379	17	Pus1,Trmt1,Trmt10c,Trmu
								~
								~
								~

## Sheet: Pericyte
Early									Late
pathway	pval	padj	log2err	ES	NES	size	leadingEdge	~	pathway	pval	padj	log2err	ES	NES	size	leadingEdge
MIA40_genes	0.277657	1	0.119348	0.710318	1.17833	3	Chchd4,Aifm1,Gfer	~	MIA40_genes	0.732632	0.948286	0.0625237	0.474535	0.787218	3	Aifm1,Gfer
Met_AA_genes	1	1	0.0432769	0.152441	0.556972	79	Arg2,Etfa,Hsd17b10,Hibch,Comt,Sardh,Aldh7a1,Etfb,Akr7a5,Hibadh,Slc25a21,Pycr1,Adhfe1,Agxt,Grhpr,Acad8,Bcat2,Aldh18a1,Pycr2,Gcdh,Aldh5a1,Gcsh,Glud1,Chdh,Dbt,Dglucy,Sfxn3,Amt	~	Met_AA_genes	0.250973	0.699715	0.118815	-0.289158	-1.10687	76	Ldhb,Hoga1,Bckdk,Hmgcl,Acat1,Got2,Aldh9a1,Auh,Mccc2,Hadh,Acaa2,Hsd17b10,Akr7a5,Grhpr,Hadhb,Ivd,Gcsh,Comt,Chdh,Pycr2,Bckdhb,Etfdh,Slc25a13,Dlst
Met_All_genes	0.303675	1	0.10592	0.233996	1.04386	400	Prdx2,Arg2,Coq10b,Gstk1,Prdx5,Alas2,Prelid1,Acod1,Them4,Sod2,Prelid3b,Cat,Slc25a33,Sdhc,Etfa,Nt5dc2,Aifm2,Decr1,Agpat4,Mpc1,Abcb7,Isca1,Acot2,Lyrm4,Sphk2,Nme6,Fxn,Prdx6,Fdxr,Sco1,Idh2,Cox19,Gpx1,Rsad1,Pcbd2,Acads,Nudt2,Cisd3,Cox17,Slc25a4,Dhrs4,mt-Co1,Mpst,Lactb,Fpgs,Hsd17b10,Mmadhc,Hibch,Acot7,Gsr,Ldhd,Slc25a24,Cbr3,Prdx3,Comt,Akr1b10,Tst,Coq9,Slc25a1,Slc25a37,Ak2,Sardh,Ephx2,Coq8b,Slc25a42,Aldh…	~	Met_All_genes	0.000164435	0.00242541	0.518848	-0.314445	-1.50436	405	Sdhb,Slc25a5,Slc25a3,Ldhb,Ndufv1,Hint2,Cycs,Isca1,Nt5dc2,Coq7,Fdx1,Slc25a4,Ech1,Ndufs7,Hoga1,Pdhb,Cox17,Cpt1a,Cox15,Uqcrfs1,Fdps,Mthfsl,Eci2,Ndufs8,Ndufab1,Nit2,Fh1,Gpx4,Cmpk2,Ppa2,Gtpbp3,Bckdk,Gstz1,Sfxn5,Mdh2,Hmgcl,Hagh,Pdk2,Nit1,Lias,Bola1,Mecr,Acat1,Iscu,Nudt19,Coq9,Got2,Msra,Aldh9a1,Mrps36,Naxd,Acss1,Auh,Coq6,Cisd1,Isca2,Cpt1c,Ndufs1,Idh3a,Acot2,Bola3,Cyp27a1,Prelid1,Nubpl,Mthfd2l,Taz,Mccc2,…
Met_BCAA_DeHyd_complex_genes	0.54898	1	0.0753094	-0.487765	-0.944475	6	Bckdk,Dld,Ppm1k	~	Met_BCAA_DeHyd_complex_genes	0.837022	0.948286	0.0541201	0.336256	0.688418	6	Bckdha,Ppm1k
Met_BCAA_genes	0.966403	1	0.0466948	0.200027	0.592534	25	Etfa,Hsd17b10,Hibch,Etfb,Hibadh,Acad8,Bcat2	~	Met_BCAA_genes	0.606526	0.852024	0.0672065	-0.294293	-0.901775	25	Bckdk,Hmgcl,Acat1,Auh,Mccc2,Hsd17b10,Ivd,Bckdhb,Etfdh
Met_Cardiolipin_syn_genes	0.452869	1	0.0857844	0.4247	1.01203	12	Prelid1,Agpat4,Crls1,Gpam,Pnpla8,Tamm41,Hadha,Plscr3	~	Met_Cardiolipin_syn_genes	0.810127	0.948286	0.057853	0.298688	0.748521	13	Agpat4,Pgs1,Crls1,Tamm41,Pnpla8
Met_Carnitine_syn_n_transport_genes	0.371717	1	0.0962406	-0.605664	-1.12852	5	Cpt1a	~	Met_Carnitine_syn_n_transport_genes	0.273084	0.699715	0.113787	-0.62017	-1.20255	5	Cpt1a,Cpt1c,Slc25a20
Met_Catechol_genes	0.589649	1	0.0667426	-0.532149	-0.89324	3	Maoa	~	Met_Catechol_genes	0.907021	0.962234	0.0477342	-0.374846	-0.62746	3	Comt,Maob
Met_Cholesterol_bile_steroid_syn_genes	0.920696	1	0.0479259	-0.267153	-0.621475	11	Cyp27a1,Tspo,Hint2,Fdx1	~	Met_Cholesterol_bile_steroid_syn_genes	0.0858283	0.375102	0.216543	-0.57559	-1.4302	11	Hint2,Fdx1,Cyp27a1,Star,Hsd17b10,Tspo
Met_CoEnzymeA_genes	0.911824	1	0.0499914	0.340402	0.614487	4	Slc25a42,Pank2	~	Met_CoEnzymeA_genes	0.711198	0.942937	0.0606404	-0.41648	-0.807583	5	Nudt19
Met_CoEnzymeQ_genes	0.659274	1	0.0655321	0.343963	0.844977	13	Coq10b,Coq9,Coq8b	~	Met_CoEnzymeQ_genes	0.0492424	0.264118	0.282013	-0.593098	-1.55264	13	Coq7,Coq9,Coq6,Coq4,Coq3,Coq8a,Pdss1,Coq5,Coq2
Met_Copper_genes	0.12249	1	0.179782	0.656231	1.35208	7	Sco1,Cox19,Cox17,Chchd7	~	Met_Copper_genes	0.0386943	0.235267	0.321776	-0.718571	-1.55792	7	Slc25a3,Cox17
Met_Detox_ROS_n_glutathione_genes	0.0243301	0.403184	0.352488	0.524466	1.55613	26	Prdx2,Prdx5,Sod2,Cat,Aifm2,Prdx6,Gpx1,Gsr,Prdx3,Aldh7a1,Msrb3,Glrx2	~	Met_Detox_ROS_n_glutathione_genes	0.423237	0.780342	0.0902635	0.330297	1.02112	26	Msrb3,Gpx1,Cat,Gsr,Sod1,Mgst1
Met_Detox_Xenobiotic_genes	0.342685	1	0.100633	0.410523	1.09813	17	Gstk1,Mpst,Cbr3,Akr1b10,Tst,Ephx2,Akr7a5,Bphl	~	Met_Detox_Xenobiotic_genes	0.173824	0.53977	0.15017	0.471094	1.3027	17	Ephx2,Cyb5r3,Aldh2,Tst,Mgst1,Akr1b10,Cbr3,Aldh1b1,Cyb5b,Mpst
Met_Detox_genes	0.00983259	0.380193	0.38073	0.484383	1.58675	44	Prdx2,Gstk1,Prdx5,Sod2,Cat,Aifm2,Prdx6,Gpx1,Mpst,Gsr,Cbr3,Prdx3,Akr1b10,Tst,Ephx2,Aldh7a1,Akr7a5,Msrb3,Bphl,Glrx2	~	Met_Detox_genes	0.32996	0.759336	0.103576	0.317734	1.09008	44	Msrb3,Gpx1,Cat,Ephx2,Cyb5r3,Aldh2,Gsr,Sod1,Tst,Mgst1
Met_Detox_selenoproteins_genes	0.424063	1	0.0873098	0.547072	1.05039	5	Gpx1,Txnrd1,Selenoo,Gpx4	~	Met_Detox_selenoproteins_genes	0.58215	0.852024	0.0720033	0.478121	0.924318	5	Gpx1,Txnrd1
Met_FAO_genes	0.669323	1	0.0642141	-0.27399	-0.857916	34	Cpt1a,Acss1,Acacb,Acaa2,Eci1,Crat,Hadhb,Eci2,Acsl1,Pccb,Slc25a20,Acadm	~	Met_FAO_genes	0.118321	0.429645	0.17822	-0.401432	-1.30017	35	Cpt1a,Eci2,Acat1,Acss1,Cpt1c,Hadh,Slc25a20,Acaa2,Hsd17b10,Pccb,Hadhb,Acadvl,Acadl,Etfdh,Decr1
Met_FS_containing_proteins_genes	0.533865	1	0.0755015	0.310891	0.936985	29	Isca1,Rsad1,Cisd3,Ndufs2,Isca2,Aifm3,Glrx2,Nfu1,Bola3,Fech,Uqcrfs1,Ndufv2,Nfs1,Iscu	~	Met_FS_containing_proteins_genes	1.23663359547278e-05	0.000208461	0.593325	-0.693962	-2.16807	29	Sdhb,Ndufv1,Isca1,Fdx1,Ndufs7,Uqcrfs1,Ndufs8,Lias,Bola1,Iscu,Cisd1,Isca2,Ndufs1,Bola3,Nubpl,Ndufv2,Ndufs2,Nfs1,Aco2,Glrx2
Met_FeS_cluster_syn_genes	0.0306534	0.444474	0.352488	0.543095	1.55623	22	Abcb7,Isca1,Lyrm4,Fxn,Fdxr,Cisd3,Isca2,Nfu1,Bola3,Nfs1,Iscu,Bola1	~	Met_FeS_cluster_syn_genes	0.00360988	0.0387242	0.431708	-0.604118	-1.7884	22	Isca1,Fdx1,Ndufab1,Bola1,Iscu,Cisd1,Isca2,Bola3,Nubpl,Nfs1,Hscb
Met_GABA_genes	0.40625	1	0.0891647	0.52369	1.05605	6	Akr7a5,Adhfe1,Aldh5a1,Glud1	~	Met_GABA_genes	0.282908	0.699715	0.111463	-0.614375	-1.19132	5	Aldh9a1,Akr7a5
Met_Glu_genes	0.85119	1	0.0526973	-0.314366	-0.658575	7	Gls,Nat8l,Slc25a12,Got2,Gls2,Gpt2,Glud1	~	Met_Glu_genes	0.595285	0.852024	0.0692836	-0.408536	-0.885739	7	Got2
Met_Gly_genes	0.368952	1	0.096563	0.437506	1.07477	13	Etfa,Sardh,Aldh7a1,Etfb,Gcsh,Chdh,Amt,Etfdh,Gcat	~	Met_Gly_genes	0.763713	0.948286	0.0606404	0.312812	0.783916	13	Slc25a38,Etfa,Amt,Etfb,Aldh7a1
Met_Glyoxlate_genes	0.539394	1	0.0756946	-0.523635	-0.975675	5	Hoga1	~	Met_Glyoxlate_genes	0.0398758	0.235267	0.321776	-0.829328	-1.49197	4	Ldhb,Hoga1,Got2,Grhpr
Met_Heme_containing_proteins_genes	0.680723	1	0.0637845	0.403938	0.832263	7	Sdhc,mt-Co1,Cyc1,Cycs	~	Met_Heme_containing_proteins_genes	0.511719	0.805104	0.0766747	-0.426294	-0.960703	8	Cycs,Cyp27a1
Met_Heme_syn_n_processing_genes	0.392713	1	0.0931455	0.423407	1.06541	14	Alas2,Abcb7,Fdxr	~	Met_Heme_syn_n_processing_genes	0.481481	0.805104	0.0797706	-0.375212	-0.995035	14	Fdx1,Cox15
Met_Iron_homeostasis_genes	0.220441	1	0.130106	0.685431	1.23732	4	Slc25a37,Fth1,Slc25a28,Fam210b	~	Met_Iron_homeostasis_genes	0.432049	0.784335	0.0878313	0.590883	1.07238	4	Slc25a37,Slc25a28,Fam210b
Met_Lipid_genes	0.935849	1	0.0460458	0.197995	0.751543	103	Prelid1,Them4,Prelid3b,Etfa,Decr1,Agpat4,Acot2,Sphk2,Prdx6,Fdxr,Acads,Lactb,Hsd17b10,Acot7,Slc25a1,Ephx2,Scp2,Etfb,Acot13,Lypla1	~	Met_Lipid_genes	0.0264103	0.183318	0.352488	-0.33644	-1.35912	106	Hint2,Fdx1,Ech1,Cpt1a,Fdps,Eci2,Ndufab1,Lias,Mecr,Acat1,Acss1,Cpt1c,Acot2,Cyp27a1,Prelid1,Taz,Dbi,Mgst3,Acp6,Hadh,Mcat,Slc25a20,Star,Acaa2,Hsd17b10,Pccb,Prdx6,Ehhadh,Echdc1,Hsd17b4,Hadhb,Acadvl,Gcsh,Agpat5,Tspo
Met_Lys_genes	0.963039	1	0.0486034	0.216487	0.56397	16	Etfa,Aldh7a1,Etfb	~	Met_Lys_genes	0.579256	0.852024	0.0704501	-0.32662	-0.901452	16	Acat1,Hadh,Acaa2,Hadhb,Etfdh,Dlst,Aadat
Met_Mal_Asp_shuttle_genes	0.379592	1	0.0956031	-0.572042	-1.10766	6	Mdh2,Slc25a10,Slc25a11,Slc25a12	~	Met_Mal_Asp_shuttle_genes	0.166337	0.53977	0.151149	-0.645626	-1.32184	6	Mdh2,Got2,Slc25a11,Slc25a10,Slc25a13
Met_Metals_n_CoFactors_genes	0.510319	1	0.0747385	0.25675	0.978094	105	Coq10b,Alas2,Sdhc,Abcb7,Isca1,Lyrm4,Fxn,Fdxr,Sco1,Cox19,Rsad1,Pcbd2,Cisd3,Cox17,mt-Co1,Coq9,Slc25a37,Coq8b,Slc25a42,Ndufs2,Isca2,Fth1,Slc25a28,Cyc1,Aifm3,Glrx2,Cycs,Nfu1,Naxe,Bola3,Fech,Uqcrfs1,Abcb6,Ndufv2,Nfs1,Iscu,Pank2,Chchd7,Coq7,Bola1,Fam210b,Slc25a51,Pdss1	~	Met_Metals_n_CoFactors_genes	3.40152856617013e-06	8.799624881187e-05	0.627257	-0.481386	-1.95541	108	Sdhb,Slc25a3,Ndufv1,Cycs,Isca1,Coq7,Fdx1,Ndufs7,Cox17,Cpt1a,Cox15,Uqcrfs1,Ndufs8,Ndufab1,Lias,Bola1,Iscu,Nudt19,Coq9,Naxd,Coq6,Cisd1,Isca2,Cpt1c,Ndufs1,Bola3,Cyp27a1,Nubpl,Ndufv2,Slc25a20,Sirt3,Pcbd2,Ndufs2,Nfs1,Hscb,Coq4,Cox10,Aco2,Glrx2,Sirt5
Met_Molybdenum_Cofactor_syn	0.427332	1	0.0922597	0.648625	1.07599	3	Abcb7,Suox,Mocs1	~	Met_Molybdenum_Cofactor_syn	0.972632	0.979716	0.0492918	0.303797	0.503976	3	Abcb7,Mocs1,Suox
Met_NAD_genes	0.234043	1	0.123257	-0.527277	-1.2266	11	Nadk2,Sirt3,Naxd,Sirt5,Nudt13	~	Met_NAD_genes	0.938735	0.971899	0.048022	-0.243872	-0.619788	12	Naxd,Sirt3,Sirt5,Nmnat3,Nadk2
Met_Nucleotide_genes	0.655242	1	0.0658312	0.287044	0.875371	32	Slc25a33,Nt5dc2,Nme6,Nudt2,Slc25a4,Slc25a24,Ak2,Nudt5,Suclg1,Dut,Nme4,Dguok	~	Met_Nucleotide_genes	0.23166	0.666729	0.123842	-0.370265	-1.17795	32	Slc25a5,Nt5dc2,Slc25a4,Cmpk2,Ppa2,Nudt9,Dut,Hint1,Slc25a33
Met_Pro_genes	0.881657	1	0.0508054	0.342757	0.658099	5	Pycr1,Aldh18a1,Pycr2,Prodh	~	Met_Pro_genes	0.979716	0.979716	0.0472587	0.26883	0.487895	4	Oat,Prodh
Met_Q_linked_rxns_genes	0.93595	1	0.0501934	0.267925	0.603523	10	Etfa,Etfb	~	Met_Q_linked_rxns_genes	0.654321	0.897789	0.0668966	0.361795	0.855146	10	Etfa,Etfb,Sqor,Etfbkmt
Met_Ser_genes	0.753452	1	0.0580984	0.408476	0.784281	5	Agxt,Sfxn3,Sfxn1,Sdsl,Shmt2	~	Met_Ser_genes	0.361055	0.780342	0.0982123	0.627941	1.13964	4	Sfxn3,Sdsl,Sfxn1,Shmt2
Met_Sulfur_genes	0.965251	1	0.045679	-0.245234	-0.561022	10	Slc25a30,Msrb2,Slc25a14,Sqor,Msra	~	Met_Sulfur_genes	0.764471	0.948286	0.0579755	-0.313397	-0.778716	11	Got2,Msra
Met_T2_FAO_syn_genes	0.912351	1	0.0496901	-0.27907	-0.607642	8	Ndufab1,Mcat,Acsf3,Oxsm,Mecr,H2-Ke6,Acaca,Cbr4	~	Met_T2_FAO_syn_genes	0.267578	0.699715	0.114751	-0.524804	-1.18271	8	Ndufab1,Mecr,Mcat
Met_TCA_associated_genes	0.964567	1	0.0466015	-0.225469	-0.556033	14	Acly,Pck2	~	Met_TCA_associated_genes	0.828221	0.948286	0.0553643	0.273978	0.712984	14	Me2,D2hgdh,Mpc1,Slc25a1,Acly
Met_TCA_genes	0.97012	1	0.046882	0.205886	0.569542	19	Sdhc,Idh2,Idh3a,Suclg1	~	Met_TCA_genes	0.334623	0.759336	0.0999277	-0.379426	-1.08124	19	Sdhb,Fh1,Mdh2,Mrps36,Idh3a
Met_Urea_Cycle_genes	0.528827	1	0.0758887	-0.56384	-0.986482	4	Car5b,Slc25a15	~	Met_Urea_Cycle_genes	0.463654	0.804576	0.0822055	-0.528579	-1.02495	5	Slc25a13,Slc25a15,Car5b
Met_Vit_A_genes	0.108216	1	0.191892	0.746212	1.34705	4	Dhrs4,Akr1b10,Rdh14	~	Met_Vit_A_genes	0.943026	0.971899	0.0475434	-0.309965	-0.557631	4	Rdh13,Dhrs4
Met_Vit_B12_genes	0.694143	1	0.0665892	0.512119	0.849541	3	Mmadhc,Mmab	~	Met_Vit_B12_genes	0.486316	0.805104	0.0833634	0.621725	1.03139	3	Mmadhc,Mmaa
Met_Vit_B2_genes	0.955638	1	0.0441523	-0.327538	-0.549789	3	Slc25a32,Rfk,Flad1	~	Met_Vit_B2_genes	0.0617209	0.303461	0.321776	0.853865	1.4165	3	Rfk,Slc25a32,Flad1
Met_Vit_Choline_n_betaine_genes	0.0742188	0.956597	0.231127	0.716793	1.44546	6	Etfa,Sardh,Aldh7a1,Etfb,Chdh,Etfdh	~	Met_Vit_Choline_n_betaine_genes	0.798793	0.948286	0.0562941	0.355187	0.727177	6	Etfa,Etfb,Aldh7a1
Met_Vit_Folate_and_1C_genes	0.97012	1	0.046882	0.206222	0.570471	19	Fpgs,Sardh,Aldh7a1,Mthfd2,Mthfs,Mthfsl,Chdh,Sfxn3,Amt	~	Met_Vit_D_genes	0.0929791	0.391841	0.202072	-0.819394	-1.3716	3	Fdx1
Met_Vit_biotin_utilizing_genes	0.581818	1	0.0718276	-0.496335	-0.924806	5	Acacb	~	Met_Vit_Folate_and_1C_genes	0.820408	0.948286	0.0557104	0.255294	0.746959	21	Sfxn3,Fpgs,Slc25a32,Slc25a38
Met_Vitamins	0.733205	1	0.0580984	0.253152	0.83077	43	Etfa,Fdxr,Dhrs4,Fpgs,Mmadhc,Akr1b10,Sardh,Aldh7a1,Mthfd2,Etfb	~	Met_Vit_biotin_utilizing_genes	0.843813	0.948286	0.0541201	0.355179	0.686642	5	Pcca,Mccc1,Acacb,Pcx,Acaca
Met_carb_genes	0.874747	1	0.0522693	-0.216012	-0.770579	65	Acly,Acaa2,Aco2,Pdhb,Hmgcl,Sdha,Gpd2,Pdk2,Pck2,Auh,Dlat,Hadhb	~	Met_Vitamins	0.898167	0.962234	0.0514265	0.209645	0.730167	46	Sfxn3,Rfk,Fpgs,Slc25a32,Mmadhc,Slc25a38,Etfa,Akr1b10,Amt,Etfb
Met_cytochromes_genes	0.663774	1	0.0687943	0.530261	0.879635	3	Cyc1,Cycs	~	Met_carb_genes	0.114519	0.429645	0.188204	-0.339798	-1.25038	64	Sdhb,Pdhb,Fh1,Sfxn5,Mdh2,Hmgcl,Pdk2,Acat1,Got2,Mrps36,Auh,Idh3a,Mpc2,Bdh1,Acaa2,Slc25a11,Dlat,Pccb,Idh3b,Fahd1,Hadhb,Slc25a10,Aco2
Met_eicosanoid_genes	0.386322	1	0.0888945	-0.670464	-1.12541	3	Ptges2,Zadh2,Mgst3	~	Met_cytochromes_genes	0.28463	0.699715	0.10882	-0.696652	-1.16614	3	Cycs
Met_electron_carriers_genes	0.854839	1	0.0532386	0.282959	0.695114	13	Etfa,Etfb,Cyc1,Cycs	~	Met_eicosanoid_genes	0.332068	0.759336	0.0992333	-0.669532	-1.12074	3	Mgst3,Zadh2
Met_gluconeogensis_genes	0.798	1	0.0560596	0.353031	0.750984	8	Mpc1,Slc25a1,Mpc2,Pcx	~	Met_electron_carriers_genes	0.835227	0.948286	0.0514265	-0.275199	-0.72043	13	Cycs
Met_itaconate_genes	0.40625	1	0.0891647	0.523343	1.05535	6	Acod1,Clybl,Suclg1	~	Met_gluconeogensis_genes	0.412109	0.780342	0.0883594	-0.460702	-1.03825	8	Mdh2,Mpc2,Slc25a11,Slc25a10
Met_ketone_genes	0.157143	1	0.158514	-0.682433	-1.32142	6	Acaa2,Hmgcl,Hadhb	~	Met_itaconate_genes	0.41785	0.780342	0.0897105	0.550737	1.0647	5	Suclg1,Sucla2,Suclg2
Met_lipoate_insertion_genes	0.417495	1	0.0886261	-0.623216	-1.09037	4	Lias	~	Met_ketone_genes	0.172277	0.53977	0.148262	-0.640925	-1.31221	6	Hmgcl,Acat1,Bdh1,Acaa2,Hadhb
Met_phospholipid_genes	0.0208372	0.402852	0.352488	0.567403	1.587	20	Prelid1,Prelid3b,Agpat4,Sphk2,Prdx6,Lactb,Pisd,Serac1,Gpam,Osbpl1a,Pnpla8,Tamm41	~	Met_kynurenine_genes	0.709677	0.942937	0.0590955	-0.498541	-0.834515	3	Got2
Met_propanoate_genes	0.977819	1	0.0431037	-0.309783	-0.519987	3	Pccb,Pcca	~	Met_lipoate_insertion_genes	0.418468	0.780342	0.0878313	-0.597247	-1.07446	4	Lias,Gcsh
Met_pyruvate_genes	0.785433	1	0.0560596	-0.302925	-0.747051	14	Pdhb,Pdk2,Dlat,Dld,Pdhx	~	Met_phospholipid_genes	0.320408	0.759336	0.10592	0.37807	1.10619	21	Sphk2,Agpat4,Prelid3b,Osbpl1a,Pgs1,Tamm41,Pnpla8,Lactb
Met_tetrahydrobiopterin_syn_genes	0.906725	1	0.0538979	0.369484	0.612926	3	Pcbd2	~	Met_propanoate_genes	0.954459	0.971899	0.0454059	-0.340204	-0.569473	3	Pccb
Mito_All_genes	0.560254	1	0.0760837	-0.253776	-0.954675	92	Vps13d,Nbr1,Casp8,Bcl2,Dnajc11,Bnip3,Rab24,Miga1,Bbc3,Bcl2l13,Parl,Mfn1,Mfn2,Bcl2l1,Usp30,Mtx3,Nipsnap1,Mcl1,Oma1,Mief1,Ahcyl1	~	Met_pyruvate_genes	0.481481	0.805104	0.0797706	-0.375272	-0.995194	14	Pdhb,Pdk2,Mpc2,Dlat
Mito_Central_Dogma_genes	1	1	0.0441523	0.163435	0.690697	223	Mrpl15,Mrps16,Mrpl52,Mrpl50,Mrpl54,Apex1,Mrpl36,Mrpl22,Mrpl21,Mrpl13,Hemk1,Mrps15,Rars2,Mrpl30,Tufm,Mrpl45,Alkbh1,Hsd17b10,Dap3,Mrpl47,Mrpl37,Mrpl14,Mrps2,Mrpl42,Tfam,Grsf1,Polb,Mrpl58,Lig3,Mrps21,Gadd45gip1,Supv3l1,Mrpl43,Mrpl28,Iars2,Mettl8,Myg1	~	Met_tetrahydrobiopterin_syn_genes	0.375712	0.780342	0.0919686	-0.658256	-1.10186	3	Pcbd2,Qdpr
Mito_Fission_genes	0.931102	1	0.048215	-0.246913	-0.626694	15	Rab24,Oma1,Mief1,Stx17	~	Mito_All_genes	0.00574046	0.0564478	0.407018	-0.389296	-1.54052	92	Atp5k,Tomm7,Cycs,Fis1,Rab24,Chchd2,Bax,Atp5l,Mtx1,Diablo,Tomm20,Rhot2,Parl,Bbc3,Htra2,Vps13d,Mtx2,Mul1,Chchd6,Bnip3,Dnajc11,Mff,Apoo,Pgam5,Mtx3,Bak1,Ifi27,Miga2,Samm50,Stx17,Nbr1
Mito_Fusion_genes	0.272908	1	0.114751	-0.552917	-1.20391	8	Miga1,Mfn1,Mfn2,Oma1,Miga2	~	Mito_Central_Dogma_genes	1.15556832294036e-07	6.81785310534811e-06	0.704976	-0.425513	-1.89946	223	Mrpl33,Mpv17l2,Mrpl52,Mrpl23,Tsfm,Mrps33,Metap1d,Mrps21,Slirp,Mrpl27,Trmt1,Ppa2,Mutyh,Twnk,Gtpbp3,Mrpl3,Mrps17,Mrpl2,Mrpl11,Rcc1l,Mrps11,Mrpl20,Guf1,Mrpl57,Aurkaip1,Polg2,Mrps28,Mrpl10,Mettl5,Mrpl40,Ptcd2,Mterf1b,Mrps36,Mrpl55,Recql4,Mrps14,Mrpl19,Dhx30,Mrps18a,Yrdc,Mterf3,Coa3,Poldip2,Pus1,2810006K23Rik,Mrpl35,Gars,Pnpt1,Timm21,Fars2,Hsd17b10,Pde12,Rbfa,Rexo2,Mrps15,Mrpl32,Mtfmt,Mrpl18,Qrsl1,Mrp…
Mito_MICOS_complex	0.907298	1	0.0494905	0.327217	0.628262	5	Immt,Chchd3,Apool,Chchd6	~	Mito_Fission_genes	0.510978	0.805104	0.077884	-0.36055	-0.972151	15	Fis1,Rab24,Mul1,Mff,Stx17
Mito_Organelle_contact_genes	0.768443	1	0.0589694	0.322266	0.767941	12	Vdac1,Fundc2,Spire1,Synj2bp	~	Mito_Fusion_genes	0.630859	0.875781	0.0661326	-0.379319	-0.85484	8	Miga2,Oma1,Arl2,Mfn1,Mfn2
Mito_apoptosis_genes	0.798419	1	0.0554793	0.2578	0.7857	31	Bok,Aifm2,Bad,Sphk2,Ifi27,Aifm1,Aifm3,Ghitm,Bcl2a1d,Cycs,Casp3,Bnip3l	~	Mito_MICOS_complex	0.756385	0.948286	0.0577309	-0.396703	-0.769235	5	Chchd6,Apoo,Apool
Mito_autophagy_genes	0.0152514	0.402852	0.38073	-0.632592	-1.64895	16	Vps13d,Nbr1,Rab24,Bcl2l13,Parl,Usp30,Nipsnap1,Stx17,Fkbp8	~	Mito_Organelle_contact_genes	0.913306	0.962234	0.0501934	0.249912	0.621867	12	Ahcyl1,Atad3a,Spire1,Fundc2,Fkbp8,Rmdn3,Synj2bp
Mito_cristae_genes	0.572	1	0.0721798	0.431428	0.917754	8	Immt,Atp5l,Chchd3,Atp5k,Opa1	~	Mito_apoptosis_genes	0.344762	0.767583	0.0972151	-0.334679	-1.06638	31	Cycs,Chchd2,Bax,Diablo,Bbc3,Htra2,Bnip3,Bak1,Ifi27
Mito_intraMito_membrane_interactions_genes	0.61753	1	0.0681513	-0.401237	-0.873647	8	Dnajc11,Mtx3	~	Mito_autophagy_genes	0.1409	0.489007	0.164406	-0.473853	-1.3078	16	Tomm7,Rab24,Parl,Vps13d,Pgam5,Stx17,Nbr1,Nipsnap1
Mito_mitophagy_genes	0.107004	1	0.190023	-0.579762	-1.37337	12	Vps13d,Bcl2l13,Parl,Usp30,Nipsnap1	~	Mito_cristae_genes	0.0761719	0.350495	0.227987	-0.648482	-1.46143	8	Atp5k,Atp5l,Chchd6,Apoo
Mito_trafficking_genes	0.604418	1	0.0696133	0.433505	0.893183	7	Armcx3,Mgarp,Myo19,Armc10,Armcx1	~	Mito_intraMito_membrane_interactions_genes	0.443359	0.792673	0.0843144	-0.455165	-1.02577	8	Mtx1,Mtx2,Dnajc11,Mtx3,Samm50
OxPhos_All_genes	0.00385934	0.380193	0.431708	0.375252	1.51534	154	Uqcrh,Atpif1,Cox7a2l,Cox4i1,Ndufs5,Ndufb6,Ndufa3,Sdhc,Ndufb4,Uqcrq,Atp5d,Cox20,Sco1,Cox19,Ndufaf6,mt-Nd5,Ndufa11,Cox17,mt-Co1,Cmc1,Sdhaf4,Cox5b,Ndufa7,Ndufv3,Cox7a1,Ndufa13,Cox7c,Ndufaf4,Ndufa2,mt-Nd3,Cox7b,Ndufc1,Timmdc1,Uqcc2,Cox6b1,Atp5e,Ndufs2,Aifm1,Ndufaf3,Ndufa6,Cox4i2,Cox8b,mt-Nd4,Cyc1,Pet100,Atp5l,Cox16,Cox8a,Dmac1,Ndufa9,Coa6,Sdhaf2,Atpaf1,Cycs,Atp5g1,Ndufs4,Atp5g2,Cox6a1,Ndufb11,Ndufb5,…	~	Mito_mitophagy_genes	0.389328	0.780342	0.0922597	-0.411268	-1.04522	12	Tomm7,Parl,Vps13d,Pgam5,Nipsnap1
OxPhos_C1_genes	0.0195329	0.402852	0.352488	0.413797	1.44358	63	Ndufs5,Ndufb6,Ndufa3,Ndufb4,Ndufaf6,mt-Nd5,Ndufa11,Ndufa7,Ndufv3,Ndufa13,Ndufaf4,Ndufa2,mt-Nd3,Ndufc1,Timmdc1,Ndufs2,Aifm1,Ndufaf3,Ndufa6,mt-Nd4,Dmac1,Ndufa9,Ndufs4,Ndufb11,Ndufb5,Ndufb10,mt-Nd1,Ndufv2,Ndufa10,Ndufaf1,Ndufa12,Ndufaf7	~	Mito_trafficking_genes	0.412574	0.780342	0.0886261	-0.478759	-1.03799	7	Rhot2
OxPhos_C2_genes	0.508	1	0.0782955	0.455435	0.968822	8	Sdhc,Sdhaf4,Sdhaf2	~	OxPhos_All_genes	3.67459186043635e-16	4.3360183953149e-14	1.0377	-0.598882	-2.57956	154	Cox4i2,Atp5k,Sdhb,Atp5c1,Pet100,Cox7c,Ndufa1,Atp5j2,Cox6c,Atp5g3,Ndufa5,Atp5e,Ndufb2,Cox8a,Ndufb8,Atp5g1,Ndufv1,Cox5b,Atp5j,Ndufs3,Cycs,Ndufc1,Cox5a,Ndufa13,Uqcr11,Cox7a2,Cox6b1,Ndufa4,Ndufaf2,Ndufc2,Ndufa2,Ndufs7,Cox17,Ndufa3,Cox15,Uqcrfs1,Cmc1,Higd1a,Ndufs8,Cox6a2,Ndufb11,Uqcr10,Ndufab1,Bcs1l,Atp5l,Cox7a1,Uqcrb,Lyrm2,Atp5h,Atp5g2,Ndufb3,Ndufb9,Ndufs4,Ndufb5,Coa4,Ndufaf8,Cox7b,Ndufb4,Timmdc1,Cox…
OxPhos_C3_genes	0.368421	1	0.0968878	0.418803	1.08266	15	Uqcrh,Uqcrq,Uqcc2,Cyc1,Ttc19,Uqcrfs1,Uqcrb	~	OxPhos_C1_genes	4.14422479762649e-06	8.799624881187e-05	0.610527	-0.573892	-2.09848	63	Ndufa1,Ndufa5,Ndufb2,Ndufb8,Ndufv1,Ndufs3,Ndufc1,Ndufa13,Ndufaf2,Ndufc2,Ndufa2,Ndufs7,Ndufa3,Ndufs8,Ndufb11,Ndufab1,Lyrm2,Ndufb3,Ndufb9,Ndufs4,Ndufb5,Ndufaf8,Ndufb4,Timmdc1,Ndufs6,Ndufb10,Ndufs1,Foxred1,Ndufb7,Nubpl,Ndufa10,Ndufa8,Ndufa12,Ndufv3,Ndufv2,Ndufa11
OxPhos_C4_genes	0.148728	1	0.159647	0.373103	1.23845	47	Cox7a2l,Cox4i1,Cox20,Sco1,Cox19,Cox17,mt-Co1,Cmc1,Cox5b,Cox7a1,Cox7c,Cox7b,Cox6b1,Cox4i2,Cox8b,Pet100,Cox16,Cox8a,Coa6	~	OxPhos_C2_genes	0.384766	0.780342	0.0922597	-0.470926	-1.06129	8	Sdhb
OxPhos_C5_genes	0.605578	1	0.0691198	0.324109	0.896583	19	Atpif1,Atp5d,Atp5e,Atp5l,Atpaf1,Atp5g1,Atp5g2	~	OxPhos_C3_genes	0.165669	0.53977	0.152145	-0.468057	-1.26202	15	Uqcr11,Uqcrfs1,Uqcr10,Bcs1l,Uqcrb,Lyrm7,Uqcrc1,Uqcrc2
OxPhos_assembly_factors_genes	0.485493	1	0.078921	0.282149	0.98431	63	Cox7a2l,Cox20,Sco1,Cox19,Ndufaf6,Cox17,Cmc1,Sdhaf4,Ndufaf4,Timmdc1,Uqcc2,Aifm1,Ndufaf3,Pet100,Cox16,Dmac1,Coa6,Sdhaf2,Atpaf1	~	OxPhos_C4_genes	4.47438553280695e-06	8.799624881187e-05	0.610527	-0.614666	-2.1323	47	Cox4i2,Pet100,Cox7c,Cox6c,Cox8a,Cox5b,Cox5a,Cox7a2,Cox6b1,Ndufa4,Cox17,Cox15,Cmc1,Higd1a,Cox6a2,Cox7a1,Coa4,Cox7b,Cox18,mt-Co2
OxPhos_respirasome_assembly_genes	0.305857	1	0.112843	0.6981	1.15806	3	Cox7a2l,Higd1a	~	OxPhos_C5_genes	1.65675038519734e-06	6.51655151510952e-05	0.643552	-0.799408	-2.27806	19	Atp5k,Atp5c1,Atp5j2,Atp5g3,Atp5e,Atp5g1,Atp5j,Atp5l,Atp5h,Atp5g2,Fmc1,Atp5a1
Pro_All	0.440901	1	0.0824344	0.2719	1.00287	85	Hspe1,Fkbp10,Hspd1,Tomm5,Mipep,Timm17b,Nln,Timm10,Chchd4,Lactb,Dnajc15,Dnlz,Timm23,Timm10b,Timm13,Park7,Aifm1,Romo1	~	OxPhos_assembly_factors_genes	0.00138543	0.0181646	0.45506	-0.467389	-1.707	62	Pet100,Ndufaf2,Cox17,Cox15,Cmc1,Higd1a,Bcs1l,Lyrm2,Coa4,Ndufaf8,Timmdc1,Cox18,Fmc1,Foxred1,Nubpl,Coa3,Lyrm7,Timm21,Cox10,Ndufaf7,Tmem126b,Uqcc3,Tmem186,Dmac1,Ndufaf3,Cep89,Higd2a,Sdhaf1,Cox14,Sdhaf4
Pro_Proteases_genes	0.766	1	0.0579755	-0.268175	-0.80412	29	Lonp1,Metap1d,Parl,Usp30,Oma1,Spg7,Afg1l,Lap3,Casp9,Yme1l1,Clpx,Pmpcb,Afg3l2	~	OxPhos_respirasome_assembly_genes	0.56	0.852024	0.0758887	0.586852	0.973543	3	Cox7a2l
Pro_chaperones_genes	0.00787166	0.380193	0.38073	0.666323	1.73583	16	Hspe1,Fkbp10,Hspd1,Timm10,Dnlz,Timm10b,Timm13	~	Pro_All	0.00712507	0.0600542	0.407018	-0.391484	-1.51913	85	Romo1,Tomm7,Dnajc19,Metap1d,Pam16,Dnajc4,Mtx1,Tomm20,Tomm22,Timm8a1,Spg7,Parl,Htra2,Trap1,Mtx2,Mul1,Uqcrc1,Timm8b,Stoml2,Timm21,Dnajc11,Timm17a,Lonp1,Uqcrc2,Dnajc15,Timm22,Samm50,Phb,Chchd4,Afg3l2,Timm29,Grpel1,Timm44,Nrd1,Tomm34,Phb2
Pro_homeostasis_genes	0.345098	1	0.0988903	0.312383	1.05871	52	Hspe1,Fkbp10,Hspd1,Mipep,Nln,Timm10,Lactb,Dnlz,Timm10b,Timm13,Park7	~	Pro_Proteases_genes	0.893878	0.962234	0.0517405	0.228879	0.721801	29	Mipep,Ide,Clpb,Casp3,Clpx,Lap3,Pmpca,Xpnpep3,Nln,Lactb,Afg3l1
Pro_import_motor_genes	0.451172	1	0.0833634	0.505961	1.0203	6	Dnajc15,Timm44	~	Pro_chaperones_genes	0.830957	0.948286	0.0550211	0.266098	0.722116	16	Hspd1,Hspe1,Timm10b
Pro_import_n_sorting_genes	0.422481	1	0.08654	0.303481	1.00449	46	Tomm5,Mipep,Timm17b,Timm10,Chchd4,Dnajc15,Timm23,Timm10b,Timm13,Aifm1,Romo1	~	Pro_homeostasis_genes	0.8	0.948286	0.0564118	-0.231013	-0.817381	52	Metap1d,Dnajc4,Timm8a1,Spg7,Parl,Htra2,Trap1,Mul1,Timm8b,Stoml2,Lonp1
Pro_prepro_cleavage_genes	0.736	1	0.0598603	0.374052	0.795701	8	Mipep,Immp1l	~	Pro_import_motor_genes	0.0772277	0.350495	0.227987	-0.703824	-1.44099	6	Dnajc19,Pam16,Dnajc15,Grpel1,Timm44
SAM_genes	0.510166	1	0.0739901	-0.592726	-0.994921	3	Mtx1,Samm50,Mtx2	~	Pro_import_n_sorting_genes	0.0018031	0.0212766	0.45506	-0.509096	-1.75265	46	Romo1,Tomm7,Dnajc19,Pam16,Mtx1,Tomm20,Tomm22,Timm8a1,Mtx2,Uqcrc1,Timm8b,Timm21,Dnajc11,Timm17a,Uqcrc2,Dnajc15,Timm22,Samm50,Chchd4,Timm29,Grpel1,Timm44,Nrd1,Tomm34
SMT_ABC_transporters_genes	0.844622	1	0.0532386	-0.311563	-0.678393	8	Abcd2,Abcd1,Abca9	~	Pro_prepro_cleavage_genes	0.863265	0.952012	0.0533478	0.304294	0.670368	8	Mipep,Pmpca,Xpnpep3
SMT_SLC25A_genes	0.495088	1	0.0787114	0.299247	0.972453	42	Slc25a33,Slc25a4,Slc25a39,Slc25a24,Slc25a46,Slc25a1,Slc25a37,Slc25a43,Slc25a42,Slc25a28,Slc25a21	~	SAM_genes	0.0986717	0.392548	0.195789	-0.815338	-1.36481	3	Mtx1,Mtx2,Samm50
SMT_all_genes	0.442308	1	0.0835991	0.280048	1.01542	75	Vdac1,Slc25a33,Mcub,Mpc1,Abcb7,Slc25a4,Slc25a39,Mcu,Slc25a24,Slc25a46,Letmd1,Slc25a1,Slc25a37,Slc25a43,Slc25a42,Slc25a28,Romo1,Slc25a21	~	SMT_ABC_transporters_genes	0.820312	0.948286	0.053677	-0.330789	-0.745472	8	Abca9,Abcd2
SMT_sideroflexins_genes	0.447732	1	0.0843144	0.537642	1.03228	5	Sfxn4,Sfxn5,Sfxn3,Sfxn1,Sfxn2	~	SMT_SLC25A_genes	0.583658	0.852024	0.0697793	-0.274032	-0.921837	42	Slc25a5,Slc25a3,Slc25a4,Mtch1,Slc25a26,Slc25a20,Slc25a11,Slc25a33
Sig_All_genes	0.395303	1	0.0908241	0.314591	1.03054	44	Vdac1,Acod1,Bloc1s1,Mcub,Fundc2,Slc25a4,Ifi27,Mcu,Slc25a24	~	SMT_all_genes	0.120155	0.429645	0.17822	-0.318085	-1.2186	75	Romo1,Slc25a5,Slc25a3,Vdac2,Slc25a4,Mtch1,Mpv17l,Sfxn5,Abca9,Slc25a26,Mpc2,Smdt1,Sfxn4,Slc25a20,Slc25a11,Abcd2,Slc25a33
Sig_Ca_EF_hands_genes	0.59381	1	0.0686326	-0.382739	-0.890359	11	Slc25a25,Efhd1,Micu2	~	SMT_sideroflexins_genes	0.770138	0.948286	0.0568864	-0.387194	-0.750796	5	Sfxn5,Sfxn4
Sig_Ca_Homeostasis_genes	0.553816	1	0.0727141	0.319615	0.922393	23	Vdac1,Mcub,Slc25a4,Mcu,Slc25a24	~	Sig_All_genes	0.462598	0.804576	0.0824344	-0.291235	-0.991339	44	Slc25a5,Slc25a3,Slc25a4,Mcrip2,Rhot2,Mul1,Smdt1,Sirt3,Ppif,Ifi27,Mavs,C1qbp,Slc8b1,Slc25a13,Mrs2,Micu2,Slc25a31
Sig_Ca_MPTP_genes	0.207031	1	0.132846	0.625132	1.26062	6	Vdac1,Slc25a4	~	Sig_Ca_EF_hands_genes	0.423154	0.780342	0.0880945	0.416529	1.01199	11	Efhd1,Slc25a23,Slc25a24,Slc25a12,Micu1
Sig_Ca_cycle_genes	0.63039	1	0.0686326	0.403262	0.88563	9	Mcub,Mcu,Smdt1,Micu3,Micu1	~	Sig_Ca_Homeostasis_genes	0.389662	0.780342	0.0925529	-0.354988	-1.05791	23	Slc25a5,Slc25a3,Slc25a4,Rhot2
Sig_Ca_uniporter_genes	0.320312	1	0.103197	0.556503	1.12222	6	Mcub,Mcu,Smdt1,Micu3,Micu1	~	Sig_Ca_MPTP_genes	0.0554455	0.28446	0.271289	-0.725529	-1.48543	6	Slc25a5,Slc25a4,Ppif
Sig_Immune_genes	0.464844	1	0.0817516	0.501747	1.0118	6	Acod1,Ifi27,Nlrx1	~	Sig_Ca_cycle_genes	0.766284	0.948286	0.0559429	-0.325702	-0.77133	9	Slc25a3,Smdt1
Sig_cAMP_PKA_genes	0.349495	1	0.0999277	-0.615953	-1.14769	5	Akap1	~	Sig_Ca_uniporter_genes	0.585513	0.852024	0.0713053	0.447123	0.915398	6	Mcub,Mcu,Micu1,Micu3
TIM_combined_genes	0.795547	1	0.0567672	0.294191	0.760521	15	Timm17b,Dnajc15,Timm23,Romo1	~	Sig_Immune_genes	0.27112	0.699715	0.114267	-0.622208	-1.2065	5	Ifi27,Mavs,C1qbp
TOMM_genes	0.81	1	0.0553643	0.3482	0.740707	8	Tomm5,Tomm70a,Tomm20,Tomm7	~	Sig_cAMP_PKA_genes	0.874239	0.955187	0.0524828	0.336539	0.650608	5	Akap1,Akap10,Prkaca,Pde2a
Transcription_genes	0.992	1	0.0460458	0.212439	0.451909	8	Tfam,Mrpl12,Top1mt,Tfb2m,Tefm	~	TIM_combined_genes	0.00683782	0.0600542	0.407018	-0.674929	-1.81981	15	Romo1,Dnajc19,Pam16,Timm21,Timm17a,Dnajc15,Timm22,Timm29,Grpel1,Timm44
fMet_processing_genes	0.210721	1	0.127505	-0.764822	-1.28379	3	Metap1d	~	TOMM_genes	0.0156329	0.122979	0.352488	-0.749292	-1.68862	8	Tomm7,Tomm20,Tomm22
mtDNA_maintenance_genes	0.93	1	0.0489954	-0.225322	-0.675625	29	Polg2,Poldip2,Twnk,Mterf2,Mterf1b,Primpol,Rnaseh1,Mutyh,Mterf1a,Polrmt	~	Transcription_genes	0.541016	0.839998	0.0738053	-0.414237	-0.93353	8	Mterf1b,Top1mt
mtDNA_nucleoid_genes	0.334623	1	0.0999277	-0.482308	-1.12199	11	Polg2,Poldip2,Twnk,Mterf2,Mterf1b,Mterf1a,Polrmt	~	fMet_processing_genes	0.218216	0.643738	0.126876	-0.727555	-1.21787	3	Metap1d,Mtfmt
mtDNA_repair_n_modifcations_genes	0.330579	1	0.104733	0.500122	1.12657	10	Apex1,Polb,Lig3,Exog	~	mtDNA_maintenance_genes	0.208171	0.629851	0.132147	-0.382908	-1.19863	30	Ppa2,Mutyh,Twnk,Polg2,Mterf1b,Recql4,Poldip2,Rnaseh1,Ung
mtDNA_replication_genes	0.988142	1	0.045679	-0.217505	-0.523148	13	Polg2,Twnk,Rnaseh1,Polrmt,Mgme1	~	mtDNA_nucleoid_genes	0.0998004	0.392548	0.199915	-0.568103	-1.4116	11	Twnk,Polg2,Mterf1b,Poldip2
mtDNA_stability_n_decay_genes	0.902386	1	0.0541201	0.373147	0.619004	3	Endog,Exog	~	mtDNA_repair_n_modifcations_genes	0.955426	0.971899	0.0463228	-0.23448	-0.568647	10	Recql4,Ung,Apex1,Ogg1
mtRNA_granules_genes	0.418146	1	0.0880945	-0.345786	-1.00977	26	Mtpap,Pus1,Fastkd1,Ptcd1,Eral1,Dhx30,Mrm1,Mrm2,Fastk,Rpusd3	~	mtDNA_replication_genes	0.853801	0.950458	0.0517405	-0.260744	-0.691473	14	Twnk,Polg2
mtRNA_metabolism_genes	0.27381	1	0.114267	-0.29995	-1.09939	73	Pde12,Mtpap,Pus1,Fastkd1,Ptcd1,Trit1,Eral1,Nsun2,Mterf1b,Dhx30,Trmt1,Mrm1,Lactb2,Mrm2,Rnaseh1,Fastk,Mrm3,Rpusd3,Ngrn,Pnpt1,Angel2,Mterf1a,Polrmt,Nsun3,Yrdc,Mettl17,Mettl15,Rcc1l,Osgepl1,Mrps9,Mettl5,Gtpbp3,Trmt2b,Qtrt1	~	mtDNA_stability_n_decay_genes	0.0446292	0.250773	0.321776	0.870894	1.44475	3	Mgme1,Exog,Endog
mtRNA_ploycistronic_processing_genes	0.985567	1	0.0477342	0.214874	0.497822	11	Hsd17b10,Grsf1,Trmt10c,Elac2,Fastkd2	~	mtRNA_granules_genes	0.707692	0.942937	0.0598603	-0.269532	-0.83101	26	Ptcd2,Dhx30,Pus1,Hsd17b10,Mrm2,Fastkd2,Fastk,Fastkd1,Noa1,Ptcd1
mtRNA_stability_n_decay_genes	0.124272	1	0.175204	-0.515868	-1.34469	16	Pde12,Mtpap,Fastkd1,Lactb2,Rnaseh1,Fastk,Pnpt1	~	mtRNA_metabolism_genes	0.0185187	0.136576	0.352488	-0.37566	-1.42697	73	Slirp,Trmt1,Ppa2,Gtpbp3,Rcc1l,Mettl5,Ptcd2,Mterf1b,Dhx30,Yrdc,Pus1,Pnpt1,Hsd17b10,Pde12,Rexo2,Qtrt1,Rnaseh1,Mrm2,Lrpprc,Fastkd2,Lactb2,Ybey,Tbrg4,Fastk,Top1mt,Angel2,Fastkd1,Noa1,Ptcd1
mt_mRNA_modifications_genes	0.206759	1	0.134273	-0.727359	-1.27257	4	Pde12,Mtpap	~	mtRNA_ploycistronic_processing_genes	0.275449	0.699715	0.114267	-0.462618	-1.1495	11	Ptcd2,Hsd17b10,Fastkd2,Ybey,Tbrg4,Fastk,Fastkd1
mt_rRNA_modifications_genes	0.119284	1	0.181383	-0.518179	-1.36206	17	Mtpap,Trit1,Mrm1,Mrm2,Mrm3,Rpusd3,Ngrn,Mettl17,Mettl15,Rcc1l,Mettl5,Trmt2b	~	mtRNA_stability_n_decay_genes	0.0361892	0.235267	0.321776	-0.579865	-1.60039	16	Slirp,Pnpt1,Pde12,Rexo2,Rnaseh1,Lrpprc,Fastkd2,Lactb2,Tbrg4,Fastk,Fastkd1
mt_tRNA_modifications_genes	0.915289	1	0.0512184	-0.226211	-0.626663	21	Pus1,Trit1,Nsun2,Trmt1,Nsun3,Yrdc,Osgepl1,Gtpbp3,Trmt2b,Qtrt1	~	mt_mRNA_modifications_genes	0.510806	0.805104	0.0770737	-0.559169	-1.00595	4	Pde12,Angel2
									mt_rRNA_modifications_genes	0.604288	0.852024	0.0681513	-0.32308	-0.900045	17	Rcc1l,Mettl5,Mrm2,Mettl15,Mrm3,Mrm1,Myg1,Trub2
									mt_tRNA_modifications_genes	0.492188	0.805104	0.0787114	-0.331952	-0.966825	21	Trmt1,Gtpbp3,Yrdc,Pus1,Hsd17b10,Qtrt1

## Sheet: Satellite
Early									Late
pathway	pval	padj	log2err	ES	NES	size	leadingEdge	~	pathway	pval	padj	log2err	ES	NES	size	leadingEdge
MIA40_genes	0.319516	0.711376	0.0959207	0.716134	1.15454	3	Gfer,Aifm1,Chchd4	~	MIA40_genes	0.0152917	0.0949698	0.38073	-0.913044	-1.53845	3	Chchd4,Gfer
Met_AA_genes	0.997543	0.997543	0.0220116	0.179747	0.573813	77	Arg2,Gpt2,Etfa,Bckdk,Hadha,Gcsh,Bckdha,Ppm1k,Akr7a5,Nat8l,Hmgcl,Slc25a38,Etfb,Acad8,Hadh,Bcat2,Slc25a13,Grhpr	~	Met_AA_genes	0.815018	0.924732	0.0510114	-0.231764	-0.814665	73	Got2,Acat1,Hsd17b10,Gls,Ldhb,Shmt2,Hadhb,Maoa,Acaa2,Echs1,Pycr2,Gcat,Bckdhb,Slc25a15,Dld,Etfdh
Met_All_genes	2.15572734875047e-05	0.00042396	0.57561	0.409157	1.5145	409	Acod1,Prdx5,Gpx1,Arg2,Gatm,Gsr,Cox17,Nt5dc2,Coq9,Mlycd,Sdhc,Iscu,Mpc1,Acadl,Slc25a11,Cisd1,Acads,Slc25a24,Cat,Gpt2,Ndufs7,Nme4,Msra,Glrx2,Sdhd,Acsl6,Akr1b10,Mcat,Pdk2,Nfu1,Sdhb,Mgst1,Cox19,Bola3,Ndufv2,Prdx3,Prdx2,Nit1,Acot2,Cyc1,Amacr,Phyh,Cycs,Ndufs2,Tamm41,Ndufab1,Etfa,Acot7,Scp2,Idh2,Slc25a4,Rdh14,Nudt9,Fam210b,Bckdk,Hadha,Mthfsl,Stard7,Cpt2,Mmaa,Mdh2,Triap1,Prelid1,Fxn,Coasy,Coq4,Suclg1,Cisd…	~	Met_All_genes	0.00795963	0.0587023	0.38073	-0.313076	-1.3302	397	Slc25a5,Slc25a3,Txnrd1,Noct,Prdx6,Grpel1,Cycs,Uqcrfs1,Slc25a4,Sod2,Hspa9,Got2,Abhd11,Mpc2,Prdx2,Glrx5,Paics,Acat1,Hsd17b10,Pdhb,Cox11,Idh3a,Coq8b,Aco2,Gls,Hint1,Pisd,Coq7,Me3,Mecr,Mdh2,Guk1,Acadl,Agpat5,Sdhb,Ndufab1,Nudt19,Pgs1,Txnrd2,Mrps36,Ppox,Dbi,Plpbp,Ldhb,Eci2,Prelid1,Slc25a20,Ak2,Prelid3b,Shmt2,Sco2,Fhit,Ndufs1,Nubpl,Cyc1,Cbr2,Decr1,Ndufv1,Gpam,H2-Ke6,Slc25a33,Hccs,Dhrs4,Ndufv2,Fasn,Pdss1,…
Met_BCAA_DeHyd_complex_genes	0.403846	0.744591	0.0787114	0.581218	1.08447	6	Bckdk,Bckdha,Ppm1k	~	Met_BCAA_DeHyd_complex_genes	0.62963	0.83259	0.0636424	0.440735	0.883837	6	Ppm1k,Bckdk,Bckdha,Dbt
Met_BCAA_genes	0.584828	0.847645	0.0532386	0.36143	0.939041	25	Etfa,Bckdk,Hadha,Bckdha,Ppm1k,Hmgcl,Etfb,Acad8,Bcat2	~	Met_BCAA_genes	0.951782	0.977828	0.0500923	0.208651	0.610917	25	Ppm1k,Acadsb,Hadha,Aldh6a1,Bckdk,Etfa,Ivd
Met_Cardiolipin_syn_genes	0.315476	0.711376	0.0880945	0.49014	1.12143	14	Tamm41,Hadha,Triap1,Prelid1,Plscr3,Pnpla8,Crls1	~	Met_Cardiolipin_syn_genes	0.50503	0.758281	0.078921	-0.396399	-0.982044	13	Agpat5,Pgs1,Prelid1,Gpam
Met_Carnitine_syn_n_transport_genes	0.911038	0.987455	0.0410713	0.356095	0.631404	5	Cpt2,Slc25a20,Tmlhe	~	Met_Carnitine_syn_n_transport_genes	0.466377	0.733767	0.0873098	-0.537445	-1.02238	5	Slc25a20,Tmlhe
Met_Catechol_genes	0.319149	0.711376	0.115734	-0.711818	-1.18174	3	Maoa	~	Met_Catechol_genes	0.367159	0.646638	0.0916795	0.68153	1.11689	3	Maob,Comt
Met_Cholesterol_bile_steroid_syn_genes	0.731118	0.898666	0.0471642	0.371775	0.803318	11	Scp2,Dhrs1,Tspo,Hint2,Osbpl1a,Fdx1,Fdxr	~	Met_Cholesterol_bile_steroid_syn_genes	0.580042	0.824637	0.0734381	-0.375754	-0.889061	11	Hsd17b10,H2-Ke6
Met_CoEnzymeA_genes	0.299492	0.706802	0.09855	0.688177	1.16184	4	Coasy,Pank2,Nudt19,Slc25a42	~	Met_CoEnzymeA_genes	0.78125	0.912748	0.062249	-0.4063	-0.721498	4	Nudt19
Met_CoEnzymeQ_genes	0.286567	0.690101	0.0937465	0.515519	1.16043	13	Coq9,Coq4,Coq5,Coq3,Coq7,Coq6,Coq8a	~	Met_CoEnzymeQ_genes	0.507042	0.758281	0.0787114	-0.395954	-0.980942	13	Coq8b,Coq7,Pdss1,Coq3,Coq2
Met_Copper_genes	0.518167	0.841701	0.0653834	0.506776	0.979687	7	Cox17,Cox19,Sco1,Chchd7	~	Met_Copper_genes	0.0829787	0.269276	0.227987	-0.692625	-1.45051	7	Slc25a3,Cox11,Sco2
Met_Creatine_genes	0.0932642	0.33349	0.191892	0.829746	1.3377	3	Gatm,Ckmt2	~	Met_Detox_ROS_n_glutathione_genes	0.0664137	0.237807	0.24134	-0.46241	-1.34785	26	Txnrd1,Prdx6,Sod2,Prdx2,Txnrd2
Met_Detox_ROS_n_glutathione_genes	0.0154943	0.113815	0.38073	0.600948	1.57487	26	Prdx5,Gpx1,Gsr,Cat,Msra,Glrx2,Mgst1,Prdx3,Prdx2,Nit1	~	Met_Detox_Xenobiotic_genes	0.180747	0.417906	0.143759	0.496287	1.28192	16	Maob,Mgst1,Cbr3,Aldh2,Akr1b10,Mpst,Gstk1
Met_Detox_Xenobiotic_genes	0.648494	0.858235	0.0502948	0.363087	0.866683	16	Akr1b10,Mgst1,Akr7a5,Cbr3,Ephx2,Cyb5r3,Gstz1,Abhd10	~	Met_Detox_genes	0.575985	0.824637	0.0686326	-0.292678	-0.932967	43	Txnrd1,Prdx6,Sod2,Prdx2,Txnrd2
Met_Detox_genes	0.0284598	0.170452	0.352488	0.492227	1.44814	43	Prdx5,Gpx1,Gsr,Cat,Msra,Glrx2,Akr1b10,Mgst1,Prdx3,Prdx2,Nit1,Txn2,Akr7a5,Aifm2,Gpx4,Cbr3,Nit2,Ephx2	~	Met_Detox_selenoproteins_genes	0.255965	0.495146	0.125033	-0.640618	-1.21865	5	Txnrd1,Txnrd2,Gpx4
Met_Detox_selenoproteins_genes	0.55443	0.847645	0.0862866	-0.470203	-0.927974	5	Txnrd1,Txnrd2	~	Met_FAO_genes	0.193974	0.423868	0.135002	-0.390581	-1.20739	36	Acat1,Hsd17b10,Acadl,Eci2,Slc25a20,Decr1,Pccb,Hadhb,Acaa2,Acss1,Echs1,Acsf2,Etfdh,Acad10
Met_FAO_genes	0.358366	0.729159	0.0747385	0.38106	1.08873	36	Acadl,Acads,Acsl6,Amacr,Etfa,Hadha,Cpt2,Crat,Acot11,Mcee,Acsl1,Etfb,Hadh,Eci1,Slc25a20	~	Met_FS_containing_proteins_genes	0.0532319	0.232643	0.271289	-0.476656	-1.41913	29	Uqcrfs1,Glrx5,Aco2,Sdhb,Ndufs1,Nubpl,Ndufv1,Ndufv2,Bola3,Etfdh,Ndufs7,Isca1
Met_FS_containing_proteins_genes	0.000522992	0.00881616	0.477271	0.665857	1.787	29	Iscu,Cisd1,Ndufs7,Glrx2,Nfu1,Sdhb,Bola3,Ndufv2,Ndufs2,Cisd3,Isca2,Glrx5,Uqcrfs1,Fech,Ndufs8	~	Met_FeS_cluster_syn_genes	0.0659194	0.237807	0.287805	-0.524175	-1.46498	22	Grpel1,Hspa9,Glrx5,Ndufab1,Nubpl
Met_FeS_cluster_syn_genes	0.0144614	0.113815	0.38073	0.614315	1.56522	22	Iscu,Cisd1,Nfu1,Bola3,Ndufab1,Fxn,Cisd3,Isca2,Glrx5,Grpel2,Lyrm4,Hscb	~	Met_GABA_genes	0.637708	0.83259	0.0629395	0.462124	0.875499	5	Abat,Aldh9a1,Glud1
Met_GABA_genes	0.661859	0.858235	0.0544556	0.459245	0.856888	6	Akr7a5,Aldh9a1,Adhfe1	~	Met_Glu_genes	0.0111977	0.077725	0.38073	-0.83671	-1.65917	6	Got2,Gls
Met_Glu_genes	0.677507	0.859632	0.0791317	-0.384279	-0.81887	7	Gls	~	Met_Gly_genes	0.599576	0.832353	0.0727141	-0.368449	-0.887426	12	Shmt2,Gcat,Dld,Etfdh
Met_Gly_genes	0.779104	0.9087	0.0437126	0.345656	0.778067	13	Etfa,Gcsh,Slc25a38,Etfb,Sardh,Shmt2	~	Met_Glyoxlate_genes	0.0338953	0.19046	0.321776	-0.858645	-1.52476	4	Got2,Ldhb
Met_Glyoxlate_genes	0.858881	0.956113	0.0618406	-0.359066	-0.642505	4	Got2,Ldhb	~	Met_Heme_containing_proteins_genes	0.301282	0.555489	0.112843	-0.549545	-1.18352	8	Cycs,Cyc1,Sdhd,Cyp27b1
Met_Heme_containing_proteins_genes	0.0152002	0.113815	0.38073	0.789476	1.56128	8	Sdhc,Sdhd,Cyc1,Cycs	~	Met_Heme_syn_n_processing_genes	0.927711	0.97741	0.0492918	0.248812	0.616696	14	Fech,Alas2,Abcb10,Fdx1,Slc25a38,Cpox,Cox10
Met_Heme_syn_n_processing_genes	0.974702	0.997543	0.0331626	0.237338	0.543022	14	Fech,Alas2,Slc25a38,Cox10,Fdx1,Abcb6,Fdxr	~	Met_Iron_homeostasis_genes	0.413357	0.69685	0.0838361	0.610581	1.0807	4	Fam210b,Slc25a28,Slc25a37,Fth1
Met_Iron_homeostasis_genes	0.693739	0.861697	0.054794	0.510463	0.861809	4	Fam210b,Fth1	~	Met_Lipid_genes	0.236234	0.482363	0.116739	-0.30547	-1.13173	107	Prdx6,Acat1,Hsd17b10,Pisd,Mecr,Acadl,Agpat5,Ndufab1,Pgs1,Dbi,Eci2,Prelid1,Slc25a20,Prelid3b,Decr1,Gpam,H2-Ke6,Fasn,Pccb,Hadhb,Acaa2,Acss1,Echs1,Acsf2,Etfdh,Fdps,Acad10,Chpt1,Sptlc2,Prelid3a,Agk
Met_Lipid_genes	0.0122644	0.113815	0.38073	0.418965	1.40316	108	Mlycd,Acadl,Acads,Acsl6,Mcat,Acot2,Amacr,Phyh,Tamm41,Ndufab1,Etfa,Acot7,Scp2,Hadha,Stard7,Cpt2,Triap1,Prelid1,Mgst3,Dhrs1,Dbi,Ech1,Gcsh,Cbr4,Them4,Plscr3,Lipt1,Acot13,Crat,Tspo,Pnpla8,Acsf3,Acot11,Mcee,Lactb,Lyplal1,Crls1,Ptges2,Hint2,Lipt2,Acsl1,Ephx2,Oxsm	~	Met_Lys_genes	0.393939	0.683601	0.0928481	-0.418045	-1.0636	15	Acat1,Hadhb,Acaa2,Echs1,Dld,Etfdh,Hadh
Met_Lys_genes	0.917031	0.987455	0.0350151	0.270576	0.63604	15	Etfa,Etfb,Hadh,Slc25a29,Gcdh,Etfdh,Dlst,Dld,Acaa2,Hadhb,Aass,Aldh7a1,Echs1,Acat1,Dhtkd1	~	Met_Mal_Asp_shuttle_genes	0.160521	0.403009	0.161979	-0.701539	-1.33454	5	Got2,Mdh2
Met_Mal_Asp_shuttle_genes	0.421474	0.759271	0.0764767	0.56737	1.05863	6	Slc25a11,Mdh2,Slc25a10,Slc25a13,Slc25a12	~	Met_Metals_n_CoFactors_genes	0.0136854	0.0897151	0.38073	-0.413424	-1.53169	107	Slc25a3,Noct,Grpel1,Cycs,Uqcrfs1,Hspa9,Glrx5,Cox11,Coq8b,Aco2,Coq7,Sdhb,Ndufab1,Nudt19,Ppox,Slc25a20,Sco2,Ndufs1,Nubpl,Cyc1,Ndufv1,Hccs,Ndufv2
Met_Metals_n_CoFactors_genes	0.000738837	0.00931503	0.477271	0.485729	1.62134	106	Cox17,Coq9,Sdhc,Iscu,Cisd1,Ndufs7,Glrx2,Sdhd,Nfu1,Sdhb,Cox19,Bola3,Ndufv2,Cyc1,Cycs,Ndufs2,Ndufab1,Fam210b,Cpt2,Fxn,Coasy,Coq4,Cisd3,Isca2,Coq5,Glrx5,Qdpr,Grpel2,Uqcrfs1,Fech,Coq3,Alas2,Sirt4,Sco1,Lyrm4,Ndufs8,Spr,Hscb,Coq7,Suox,Coq6,Coq8a,Chchd7	~	Met_Molybdenum_Cofactor_syn	0.0867159	0.269276	0.206588	0.836127	1.37024	3	Suox,Mocs1
Met_Molybdenum_Cofactor_syn	0.644214	0.858235	0.0592219	0.566401	0.913139	3	Suox,Mocs1,Abcb7	~	Met_NAD_genes	0.273305	0.518742	0.118815	-0.480328	-1.15689	12	Noct
Met_NAD_genes	0.526471	0.841701	0.0978773	-0.389354	-0.94856	11	Noct	~	Met_Nucleotide_genes	0.0498084	0.232643	0.282013	-0.487411	-1.45325	30	Slc25a5,Slc25a4,Paics,Hint1,Guk1,Ak2,Fhit,Slc25a33,Nudt2,Nt5dc2,Ppa2,Nme6,Dut,Nudt5
Met_Nucleotide_genes	0.0120456	0.113815	0.38073	0.57664	1.59014	32	Gatm,Nt5dc2,Slc25a24,Nme4,Slc25a4,Nudt9,Suclg1,Nme6,Nudt2,Tk2,Ckmt2,Ak2,Nudt5,Slc25a33,Dguok	~	Met_Pro_genes	0.633574	0.83259	0.0621124	0.504438	0.892835	4	Oat,Prodh
Met_Pro_genes	0.263291	0.675399	0.134273	-0.6072	-1.19835	5	Oat	~	Met_Q_linked_rxns_genes	0.237094	0.482363	0.121543	0.537108	1.22374	10	Etfbkmt,Gpd2,Sqor,Etfa,Etfrf1,Chdh
Met_Q_linked_rxns_genes	0.1493	0.429693	0.140406	0.631155	1.31668	10	Etfa,Sqor,Etfrf1,Gpd2,Etfbkmt,Etfb	~	Met_Ser_genes	0.243304	0.486607	0.130777	-0.70336	-1.24901	4	Shmt2
Met_Ser_genes	0.340633	0.729159	0.113313	-0.640434	-1.14598	4	Sdsl,Sfxn1	~	Met_Sulfur_genes	0.810707	0.924732	0.0532386	0.323423	0.736885	10	Slc25a30,Suox,Mpst,Sqor
Met_Sulfur_genes	0.513595	0.841701	0.0636424	0.447164	0.966218	11	Msra,Ethe1,Sqor,Suox	~	Met_T2_FAO_syn_genes	0.0375868	0.193982	0.321776	-0.763406	-1.6441	8	Mecr,Ndufab1,H2-Ke6
Met_T2_FAO_syn_genes	0.3888	0.744591	0.0806388	0.551114	1.08989	8	Mcat,Ndufab1,Cbr4,Acsf3,Oxsm	~	Met_TCA_associated_genes	0.130952	0.343386	0.172324	-0.531778	-1.33373	14	Abhd11,Mpc2,Me3
Met_TCA_associated_genes	0.386905	0.744591	0.0770737	0.465077	1.06408	14	Mpc1,Slc25a11,Fahd1,Me2,Sfxn5,Pck2	~	Met_TCA_genes	0.0742188	0.250223	0.231127	-0.519585	-1.40214	19	Idh3a,Aco2,Mdh2,Sdhb,Mrps36,Fh1,Sdhd,Idh3b,Dld
Met_TCA_genes	0.0258639	0.169552	0.352488	0.611207	1.51472	20	Sdhc,Sdhd,Sdhb,Idh2,Mdh2,Suclg1,Fh1,Mrps36,Idh3a,Sdha,Ogdhl,Cs,Sucla2,Ogdh,Idh3b	~	Met_Urea_Cycle_genes	0.921739	0.97741	0.0532386	-0.344867	-0.581089	3	Slc25a15,Slc25a2
Met_Urea_Cycle_genes	0.895377	0.987425	0.0598603	-0.330669	-0.591693	4	Slc25a15,Slc25a2	~	Met_Vit_A_genes	0.859206	0.932103	0.0479259	0.371253	0.657102	4	Akr1b10,Rdh14
Met_Vit_A_genes	0.0873147	0.3304	0.193813	0.770642	1.36645	5	Akr1b10,Rdh14,Dhrs4,Bco2	~	Met_Vit_B12_genes	0.215867	0.463133	0.12564	0.757595	1.24154	3	Mmaa,Mmab,Mmadhc
Met_Vit_B12_genes	0.402418	0.744591	0.0828962	0.677068	1.09155	3	Mmaa,Mmadhc,Mmab	~	Met_Vit_B2_genes	0.103321	0.290283	0.188204	0.819514	1.34301	3	Rfk,Slc25a32
Met_Vit_B2_genes	0.585492	0.847645	0.0637845	0.59627	0.961293	3	Rfk,Flad1,Slc25a32	~	Met_Vit_Choline_n_betaine_genes	0.961111	0.977828	0.0439759	0.258701	0.518792	6	Etfa,Chdh,Sardh,Aldh7a1,Etfb
Met_Vit_Choline_n_betaine_genes	0.546474	0.847645	0.0635008	0.505408	0.943022	6	Etfa,Etfb,Sardh,Etfdh	~	Met_Vit_D_genes	0.997826	1	0.0495902	-0.251357	-0.423527	3	Cyp27b1,Fdxr,Fdx1
Met_Vit_D_genes	0.945626	0.996285	0.0559429	-0.323416	-0.536927	3	Cyp27b1,Fdxr,Fdx1	~	Met_Vit_Folate_and_1C_genes	1	1	0.0452247	-0.150317	-0.409731	21	Shmt2,Qdpr,Fpgs,Mthfd2,Aldh1l1
Met_Vit_Folate_and_1C_genes	0.990141	0.997543	0.0297065	0.191119	0.480217	21	Mthfsl,Qdpr,Slc25a38,Mthfs,Sardh,Mtfmt,Shmt2,Mto1,Slc25a32	~	Met_Vit_biotin_utilizing_genes	0.591497	0.830913	0.0665892	0.484676	0.918224	5	Pcca,Pcx,Mccc1,Acaca
Met_Vit_biotin_utilizing_genes	0.146835	0.429693	0.184706	-0.68832	-1.35844	5	Acacb,Mccc1,Acaca	~	Met_Vitamins	0.763326	0.912748	0.0611693	0.251983	0.83147	46	Rfk,Mmaa,Mthfsl,Akr1b10,Pcca,Txn2,Rdh14,Etfa,Mmab,Pcx,Fdx1,Chdh,Slc25a38,Slc25a19,Mto1,Mtfmt,Mccc1,Slc25a32
Met_Vitamins	0.531126	0.841701	0.0558265	0.320694	0.955392	47	Glrx2,Akr1b10,Etfa,Rdh14,Mthfsl,Mmaa,Qdpr,Txn2,Mmadhc,Rfk,Slc25a38,Etfb,Mthfs,Flad1,Slc25a19,Sardh,Mtfmt,Mmab,Fdx1	~	Met_carb_genes	0.0265251	0.156498	0.352488	-0.437846	-1.48023	62	Got2,Abhd11,Mpc2,Acat1,Pdhb,Idh3a,Aco2,Me3,Mdh2,Sdhb,Mrps36,Fh1,Pccb,Hadhb,Pdhx,Acaa2,Oxct1,Sdhd,Idh3b,Dld
Met_carb_genes	0.104218	0.341605	0.151149	0.411552	1.28493	66	Acod1,Sdhc,Mpc1,Slc25a11,Sdhd,Pdk2,Sdhb,Idh2,Mdh2,Suclg1,Clybl,Fh1,Mrps36,Slc25a10,Mcee,Fahd1,Hmgcl,Me2,Idh3a,Sfxn5,Pck2,Gpd2,Sdha	~	Met_cytochromes_genes	0.1	0.290283	0.208955	-0.831713	-1.40141	3	Cycs,Cyc1
Met_cytochromes_genes	0.0355742	0.185985	0.321776	0.885883	1.4282	3	Cyc1,Cycs,Cyb5b	~	Met_eicosanoid_genes	0.446494	0.715025	0.0808589	0.643228	1.05412	3	Zadh2,Mgst3
Met_eicosanoid_genes	0.165803	0.461859	0.140406	0.783493	1.26313	3	Mgst3,Ptges2,Zadh2	~	Met_electron_carriers_genes	0.936634	0.977828	0.048215	0.248554	0.60496	13	Etfbkmt,Gpd2,Sqor,Etfa,Etfrf1,Chdh
Met_electron_carriers_genes	0.0522388	0.228303	0.24134	0.656055	1.47677	13	Cyc1,Cycs,Etfa,Sqor,Etfrf1,Gpd2,Etfbkmt,Etfb	~	Met_gluconeogensis_genes	0.438034	0.715025	0.0899861	-0.476362	-1.02591	8	Mpc2,Mdh2
Met_gluconeogensis_genes	0.0896	0.3304	0.188204	0.703685	1.39162	8	Mpc1,Slc25a11,Mdh2,Slc25a10,Pck2	~	Met_itaconate_genes	0.365989	0.646638	0.0919686	0.59141	1.12043	5	Sucla2,Auh,Suclg1,Clybl
Met_itaconate_genes	0.0378275	0.185985	0.321776	0.793995	1.48149	6	Acod1,Suclg1,Clybl	~	Met_ketone_genes	0.0607375	0.237807	0.271289	-0.779699	-1.48322	5	Acat1,Hadhb,Acaa2,Oxct1
Met_ketone_genes	0.854497	0.956113	0.0661326	-0.317314	-0.650544	6	Oxct1	~	Met_kynurenine_genes	0.106522	0.292315	0.202072	-0.827207	-1.39381	3	Got2
Met_lipoate_insertion_genes	0.329949	0.721	0.0928481	0.675839	1.14101	4	Gcsh,Lipt1,Lipt2,Lias	~	Met_lipoate_insertion_genes	0.861011	0.932103	0.04783	0.370455	0.655691	4	Lipt2,Lipt1,Gcsh,Lias
Met_phospholipid_genes	0.756338	0.90383	0.042417	0.316198	0.794496	21	Tamm41,Stard7,Triap1,Prelid1,Pnpla8,Lactb	~	Met_phospholipid_genes	0.10297	0.290283	0.195789	-0.484973	-1.32193	21	Prdx6,Pisd,Agpat5,Pgs1,Prelid1,Prelid3b,Gpam,Chpt1,Sptlc2,Prelid3a,Agk
Met_propanoate_genes	0.765957	0.90383	0.0659816	-0.458287	-0.760837	3	Pccb	~	Met_propanoate_genes	0.961255	0.977828	0.0438002	0.321897	0.527522	3	Pcca,Mcee
Met_pyruvate_genes	0.63244	0.858235	0.0531298	0.384934	0.880718	14	Mpc1,Pdk2	~	Met_pyruvate_genes	0.174603	0.417906	0.147331	-0.510393	-1.28009	14	Mpc2,Pdhb,Pdhx,Dld,Pdha1,Pdk4,Pdp1
Met_tetrahydrobiopterin_syn_genes	0.350604	0.729159	0.0905429	0.7015	1.13094	3	Qdpr,Spr,Pcbd2	~	Met_tetrahydrobiopterin_syn_genes	0.433579	0.715025	0.0824344	0.650729	1.06641	3	Spr,Pcbd2
Mito_All_genes	0.00078941	0.00931503	0.477271	0.506712	1.65753	92	Arl2,Vdac1,Apoo,Atp5k,Bnip3,Fis1,Dnm1l,Mtx2,Mief2,Fundc2,Bbc3,Cycs,Bcl2l11,Nipsnap2,Apool,Bcl2a1d,Mtch2,Fundc1,Park7,Immt,Rab24,Endog,Atp5l,Pmaip1,Mtx1,Mtfp1,Samm50,Ghitm,Aifm2,Slc25a46,Bok,Pink1,Bax,Synj2bp,Htra2,Bik,Usp30,Armc10,Snap29,Opa1,Mff,Bak1,Dnajc11,Pgam5,Chchd3	~	Mito_All_genes	0.183673	0.417906	0.138022	-0.327343	-1.17907	91	Tomm20,Atp5k,Tomm7,Cycs,Chchd2,Parl,Atad3a,Tmem11,Bax,Ifi27,Vdac1,Atp5l
Mito_Central_Dogma_genes	2.60111514969788e-09	1.0231052922145e-07	0.774939	0.527886	1.88699	225	Mrpl42,Mrpl34,Gadd45gip1,Mrpl18,Mrpl22,Mrpl19,Coa3,Mrps35,Mrps16,2810006K23Rik,Mrps5,Mrps18c,Tufm,Mrps22,Mrpl51,Rbfa,Mrpl45,Mrps12,Mrpl40,Mrpl14,Mrps31,Mrps15,Mrpl57,Mrpl21,Mrpl58,Mrpl38,Cox14,Mrpl37,Mrps34,Mrps33,Mrps30,Mrpl13,Mrpl43,Mrpl10,Mrpl1,Mrpl39,Mrpl15,Mrpl55,Mrpl11,Mrpl12,Mrpl47,Mrpl44,Mrpl28,Osgepl1,Slirp,Aurkaip1,Ptcd2,Top1mt,Mrpl27,Mtif3,Cdk5rap1,Ung,Taco1,Rmnd1,Mrpl36,Tfb1m,Mrps21,G…	~	Mito_Central_Dogma_genes	7.98434498844216e-06	0.000188431	0.593325	-0.435193	-1.75257	224	Trmt10c,Yrdc,Mrpl52,Mrpl33,Mrpl50,Twnk,Mrpl23,Apex1,Tfb2m,Mrps21,Mrps7,Tfam,Nsun2,Hsd17b10,Alkbh1,Yars2,Mrpl41,Mrpl32,Mrpl54,Atad3a,Mrpl20,Slirp,Mrpl12,Mrps18a,Mrpl48,Mrps36,Fastkd3,Ptcd3,Pusl1,Mrps17,Hemk1,Mrps10,Metap1d,Mrps23,Mrps14,Mrpl36,Mrpl16,Gars,Gfm1,Mrps11,Guf1,Mrpl2,Mrps6,Mrps25,Pde12,Lrpprc,Poldip2,Pus1,Sars2,Rexo2,Mrpl24,Polg,Ssbp1,Dap3,Aurkaip1,Ngrn,Mettl5,Mrm2,Ppa2,Cars2,Pnpt1,Nsun…
Mito_Fission_genes	0.139738	0.429693	0.140406	0.560034	1.31646	15	Fis1,Dnm1l,Mief2,Rab24,Mtfp1,Slc25a46,Armc10,Mff,Mief1,Spire1,Stx17	~	Mito_Fission_genes	0.82643	0.925588	0.0537873	0.286746	0.729355	15	Slc25a46,Armc10,Stx17,Fis1
Mito_Fusion_genes	0.279809	0.687864	0.0988903	0.57662	1.1651	9	Arl2,Mtch2,Opa1,Mfn2,Oma1,Miga2	~	Mito_Fusion_genes	0.831461	0.925588	0.0511148	0.332168	0.706015	8	Opa1,Miga2,Arl2,Mfn2
Mito_MICOS_complex	0.113674	0.362527	0.168238	0.745231	1.32139	5	Apoo,Apool,Immt,Chchd3	~	Mito_MICOS_complex	0.642082	0.83259	0.0704501	-0.448737	-0.853631	5	Apool,Chchd6
Mito_Organelle_contact_genes	0.599099	0.851731	0.0560596	0.413808	0.913107	12	Vdac1,Fundc2,Synj2bp,Spire1,Stx17,Mfn2,Miga2	~	Mito_Organelle_contact_genes	0.483051	0.75	0.0840746	-0.416088	-1.00217	12	Atad3a,Vdac1,Spire1,Fkbp8,Fundc2
Mito_apoptosis_genes	0.0967302	0.335711	0.165657	0.497033	1.3456	30	Bnip3,Bbc3,Cycs,Bcl2l11,Bcl2a1d,Endog,Pmaip1,Ghitm,Aifm2,Bok,Bax,Htra2,Bik,Bak1,Aifm1	~	Mito_apoptosis_genes	0.507663	0.758281	0.0760837	-0.332074	-0.990101	30	Cycs,Chchd2,Bax,Ifi27,Bak1,Diablo
Mito_autophagy_genes	0.143472	0.429693	0.137251	0.544006	1.29854	16	Nipsnap2,Fundc1,Park7,Rab24,Pink1,Usp30,Snap29,Pgam5,Stx17,Tomm7	~	Mito_autophagy_genes	0.776031	0.912748	0.05653	0.29399	0.759383	16	Pink1,Fundc1,Nipsnap2,Stx17,Vps13d,Park7,Bcl2l13,Usp30,Snap29
Mito_cristae_genes	0.0416	0.196352	0.282013	0.747415	1.4781	8	Apoo,Atp5k,Apool,Immt,Atp5l,Opa1,Chchd3	~	Mito_cristae_genes	0.190171	0.423399	0.146416	-0.60068	-1.29364	8	Atp5k,Atp5l
Mito_intraMito_membrane_interactions_genes	0.0896	0.3304	0.188204	0.701139	1.38659	8	Mtx2,Mtx1,Samm50,Slc25a46,Dnajc11,Chchd3	~	Mito_intraMito_membrane_interactions_genes	0.794872	0.919558	0.0593488	-0.341218	-0.734859	8	Atad3a
Mito_mitophagy_genes	0.274775	0.687864	0.096563	0.527442	1.16385	12	Nipsnap2,Fundc1,Park7,Pink1,Usp30,Pgam5,Tomm7	~	Mito_mitophagy_genes	0.697034	0.874074	0.0652353	-0.338001	-0.81409	12	Tomm7,Parl
Mito_trafficking_genes	0.95935	0.997543	0.0617054	-0.249235	-0.531102	7	Myo19,Rhot1,Mgarp	~	Mito_trafficking_genes	0.448405	0.715025	0.0815265	0.515161	1.05705	7	Mgarp,Armc10,Armcx1,Rhot2,Rhot1,Armcx3
OxPhos_All_genes	4.06131611846789e-20	4.79235301979211e-18	1.16018	0.691659	2.39271	155	Cox6a2,Smim20,Cox8b,Sdhaf4,Ndufs5,Cox20,Cox7a1,Cox17,Uqcc2,Ndufb4,Ndufa3,Sdhc,Coa3,Ndufaf3,Lyrm2,Uqcrh,Tmem70,Uqcrq,Ndufs4,Ndufaf6,Atp5k,Dmac1,Uqcrc1,Cox4i1,Ndufs7,Cox14,Ndufa6,Sdhd,Coa4,Atp5c1,Coa5,Ndufa10,Cox7c,Sdhb,Uqcc3,Ndufaf7,Ndufc1,Ndufv3,Ndufb7,Cox19,Ndufs3,Ndufv2,Ndufa11,Cyc1,Ndufa12,Cycs,Ndufa2,Ndufs2,Sdhaf1,Cmc2,Uqcrc2,Ndufab1,Ecsit,Timmdc1,Cox5b,Ndufa7,Uqcrb,Cox5a,Cox6b1,Ndufa8,Ndufb3…	~	OxPhos_All_genes	4.3882816712594e-11	5.17817237208610e-09	0.851339	-0.581739	-2.24988	155	Atp5e,Uqcr11,Cox5a,Cox7c,Atp5g1,Atp5g3,Cox6c,Atp5k,Atp5j,Atp5j2,Cox5b,Uqcr10,Ndufa1,Higd1a,Ndufa4,Atpif1,Cox8a,Cycs,Uqcrfs1,Ndufa13,Cox6b1,Ndufb5,Cox7a2,Cox7b,Ndufa5,Atp5h,Pet100,Ndufb2,Atp5d,Atp5b,Ndufa12,Ndufc1,Ndufb8,Cox11,Ndufs6,Ndufb6,Ndufb9,Ndufa11,Ndufs3,Ndufc2,Uqcrb,Ndufa3,Atp5c1,Sdhb,Ndufab1,Atp5l,Atp5g2,mt-Nd5,Ndufb10,Sco2,Ndufa2,Ndufs1,Nubpl,Cyc1,Ndufv1,Atp5a1,Hccs,Ndufv2,Ndufb11,Cox6a…
OxPhos_C1_genes	6.24965040541819e-09	1.84364686959837e-07	0.761461	0.699997	2.17469	63	Ndufs5,Ndufb4,Ndufa3,Ndufaf3,Lyrm2,Tmem70,Ndufs4,Ndufaf6,Dmac1,Ndufs7,Ndufa6,Ndufa10,Ndufaf7,Ndufc1,Ndufv3,Ndufb7,Ndufs3,Ndufv2,Ndufa11,Ndufa12,Ndufa2,Ndufs2,Ndufab1,Ecsit,Timmdc1,Ndufa7,Ndufa8,Ndufb3,Ndufb6,Ndufaf2,Ndufb8,Ndufaf1,Ndufaf5,Ndufa5,Ndufb9,Ndufaf8,Tmem126a,Tmem126b,Ndufs6,mt-Nd3,Ndufs8,Ndufb5,Ndufa13,Ndufb11,Ndufb10,Ndufc2	~	OxPhos_C1_genes	0.00294481	0.0315898	0.431708	-0.499591	-1.69688	63	Ndufa1,Ndufa13,Ndufb5,Ndufa5,Ndufb2,Ndufa12,Ndufc1,Ndufb8,Ndufs6,Ndufb6,Ndufb9,Ndufa11,Ndufs3,Ndufc2,Ndufa3,Ndufab1,mt-Nd5,Ndufb10,Ndufa2,Ndufs1,Nubpl,Ndufv1,Ndufv2,Ndufb11,Ndufv3,Ndufa8,Ndufa10,Ndufb7,Ndufa9
OxPhos_C2_genes	0.016397	0.113815	0.352488	0.786622	1.55564	8	Sdhaf4,Sdhc,Sdhd,Sdhb,Sdhaf1,Sdhaf3,Sdhaf2,Sdha	~	OxPhos_C2_genes	0.906367	0.972285	0.0471642	0.29228	0.621234	8	Sdhaf4,Sdhc,Sdha,Sdhaf3
OxPhos_C3_genes	0.000620813	0.00915699	0.477271	0.776728	1.82585	15	Uqcc2,Uqcrh,Uqcrq,Uqcrc1,Uqcc3,Cyc1,Uqcrc2,Uqcrb,Uqcc1,Uqcr10,Uqcrfs1	~	OxPhos_C3_genes	0.00210325	0.0248184	0.431708	-0.727899	-1.85194	15	Uqcr11,Uqcr10,Uqcrfs1,Uqcrb,Cyc1
OxPhos_C4_genes	5.8454070606746e-08	1.3795160663192e-06	0.719513	0.721132	2.14835	47	Cox6a2,Smim20,Cox8b,Cox20,Cox7a1,Cox17,Coa3,Cox4i1,Cox14,Coa4,Coa5,Cox7c,Cox19,Cmc2,Cox5b,Cox5a,Cox6b1,Taco1,Cox7b,Surf1,Cox7a2l,Cox6a1,Cox6c,Ndufa4,Cox16,Cox6b2,Cox7a2,Cmc1,Sco1,Coa6,Cox8a,Pet100,Coa7	~	OxPhos_C4_genes	0.00144533	0.0189499	0.45506	-0.563799	-1.83324	47	Cox5a,Cox7c,Cox6c,Cox5b,Higd1a,Ndufa4,Cox8a,Cox6b1,Cox7a2,Cox7b,Pet100,Cox11
OxPhos_C5_genes	0.0559441	0.235764	0.224966	0.579259	1.43555	20	Tmem70,Atp5k,Atp5c1,Atp5g1,Atp5l,Atp5g3,Atp5d,Atp5j2,Atpaf2,Atp5e,Atp5j,Atpif1,Atp5b,Atp5h	~	OxPhos_C5_genes	2.10566401632026e-07	9.33027502100534e-06	0.690132	-0.840434	-2.27057	20	Atp5e,Atp5g1,Atp5g3,Atp5k,Atp5j,Atp5j2,Atpif1,Atp5h,Atp5d,Atp5b,Atp5c1,Atp5l,Atp5g2
OxPhos_assembly_factors_genes	2.35687137936848e-09	1.0231052922145e-07	0.774939	0.706588	2.19517	63	Smim20,Sdhaf4,Cox20,Cox17,Uqcc2,Coa3,Ndufaf3,Lyrm2,Tmem70,Ndufaf6,Dmac1,Cox14,Coa4,Coa5,Uqcc3,Ndufaf7,Cox19,Sdhaf1,Cmc2,Ecsit,Timmdc1,Ndufaf2,Taco1,Sdhaf3,Ndufaf1,Ndufaf5,Uqcc1,Surf1,Cox7a2l,Cox16,Ndufaf8,Tmem126a,Tmem126b,Cmc1,Sco1,Coa6,Sdhaf2,Higd2a,Pet100,Coa7,Atpaf2	~	OxPhos_assembly_factors_genes	0.75803	0.912748	0.0617054	0.240783	0.843732	63	Cox7a2l,Cox20,Ndufaf3,Surf1,Ecsit,Smim20,Sdhaf4,Coa3,Ndufaf7,Coa5,Coa7,Lyrm2,Cmc2,Uqcc3,Sdhaf3,Higd2a,Cox19,Dmac1,Tmem126b,Ndufaf6,Cox16,Cox17
OxPhos_respirasome_assembly_genes	0.202073	0.529879	0.12564	0.762193	1.22879	3	Cox7a2l,Higd2a,Higd1a	~	OxPhos_respirasome_assembly_genes	0.613043	0.83259	0.0728939	-0.527982	-0.88963	3	Higd1a
Pro_All	0.0145849	0.113815	0.38073	0.450393	1.45878	85	Hspe1,Dnajc15,Uqcrc1,Timm22,Mtx2,Clpp,Timm8b,Timm13,Uqcrc2,Pam16,Stoml2,Tomm5,Park7,Timm17b,Tomm22,Grpel2,Phb2,Mtx1,Hspd1,Timm44,Samm50,Spg7,Pmpcb,Lactb,Maip1,Atp23,Timm50,Htra2,Nln,Usp30,Pdf,Xpnpep3,Dnaja3,Oxa1l,Yme1l1,Dnajc11,Afg3l1,Gfer,Romo1,Aifm1,Chchd4,Immp1l,Dnlz,Pmpca,Tomm7	~	Pro_All	2.37210381889966e-07	9.33027502100534e-06	0.690132	-0.598051	-2.14194	85	Tomm20,Romo1,Grpel1,Tomm7,Timm8a1,Chchd4,Tomm40,Timm17a,Timm9,Timm10,Parl,Timm13,Timm23,Tomm70a,Phb2,Tomm22,Nrd1,Gfer,Fkbp10,Lap3,Dnlz,Dnajc19,Hspd1,Metap1d,Tomm5,Immp2l,Timm8b,Phb,Maip1,Trap1,Timm10b,Mul1,Casp3,Pitrm1,Dnajc15,Samm50,Timm21,Agk,Pam16,Timm17b,Timm22,Pmpcb,Stoml2,Lonp1,Timm44,Immp1l
Pro_Proteases_genes	0.65536	0.858235	0.0472587	0.328556	0.881766	29	Clpp,Spg7,Pmpcb,Lactb,Atp23,Htra2,Nln,Usp30,Xpnpep3,Yme1l1,Afg3l1,Immp1l,Pmpca	~	Pro_Proteases_genes	0.769962	0.912748	0.0553643	-0.268135	-0.798308	29	Parl,Lap3,Metap1d,Immp2l,Casp3,Pitrm1,Pmpcb,Lonp1,Immp1l
Pro_chaperones_genes	0.424677	0.759271	0.0704501	0.431556	1.03012	16	Hspe1,Timm8b,Timm13,Phb2,Hspd1,Maip1,Dnaja3,Dnlz,Phb,Timm10b	~	Pro_chaperones_genes	3.82725344112883e-05	0.000752693	0.557332	-0.821206	-2.12407	16	Timm8a1,Timm9,Timm10,Timm13,Phb2,Nrd1,Fkbp10,Dnlz,Hspd1,Timm8b,Phb,Maip1,Trap1,Timm10b
Pro_homeostasis_genes	0.200514	0.529879	0.106323	0.400611	1.20916	51	Hspe1,Clpp,Timm8b,Timm13,Stoml2,Park7,Phb2,Hspd1,Spg7,Pmpcb,Lactb,Maip1,Atp23,Htra2,Nln,Usp30,Pdf,Xpnpep3,Dnaja3,Yme1l1,Afg3l1	~	Pro_homeostasis_genes	0.00462941	0.0455225	0.407018	-0.521392	-1.70692	51	Timm8a1,Timm9,Timm10,Parl,Timm13,Phb2,Nrd1,Fkbp10,Lap3,Dnlz,Hspd1,Metap1d,Immp2l,Timm8b,Phb,Maip1,Trap1,Timm10b
Pro_import_motor_genes	0.0378275	0.185985	0.321776	0.794545	1.48251	6	Dnajc15,Pam16,Grpel2,Timm44	~	Pro_import_motor_genes	0.227273	0.478896	0.133555	-0.631445	-1.25214	6	Grpel1,Dnajc19,Dnajc15,Pam16,Timm44
Pro_import_n_sorting_genes	0.0516556	0.228303	0.227987	0.463132	1.37973	47	Dnajc15,Uqcrc1,Timm22,Mtx2,Timm8b,Timm13,Uqcrc2,Pam16,Tomm5,Timm17b,Tomm22,Grpel2,Mtx1,Timm44,Samm50,Pmpcb,Timm50,Xpnpep3,Oxa1l,Dnajc11,Gfer,Romo1,Aifm1,Chchd4,Immp1l,Pmpca,Tomm7	~	Pro_import_n_sorting_genes	1.00970194565702e-06	2.97862073968821e-05	0.643552	-0.687042	-2.23397	47	Tomm20,Romo1,Grpel1,Tomm7,Timm8a1,Chchd4,Tomm40,Timm17a,Timm9,Timm10,Timm13,Timm23,Tomm70a,Tomm22,Nrd1,Gfer,Dnajc19,Tomm5,Immp2l,Timm8b
Pro_prepro_cleavage_genes	0.3584	0.729159	0.0850427	0.5593	1.10608	8	Uqcrc1,Uqcrc2,Pmpcb,Xpnpep3,Immp1l,Pmpca	~	Pro_prepro_cleavage_genes	0.700375	0.874074	0.0590955	0.384457	0.817153	8	Xpnpep3
SAM_genes	0.103627	0.341605	0.181383	0.825714	1.3312	3	Mtx2,Mtx1,Samm50	~	SAM_genes	0.630435	0.83259	0.0714786	-0.515274	-0.868218	3	Samm50,Mtx2
SMT_ABC_transporters_genes	0.941645	0.996285	0.0615707	-0.25231	-0.565538	8	Abca9,Abcb10	~	SMT_ABC_transporters_genes	0.696629	0.874074	0.0593488	0.386116	0.82068	8	Abcd3,Abcb10,Abcd1
SMT_SLC25A_genes	0.460927	0.799844	0.0625237	0.335922	1.00076	47	Ucp2,Slc25a11,Slc25a24,Slc25a4,Mtch2,Slc25a45,Slc25a16,Slc25a10,Slc25a46,Slc25a38,Slc25a33,Mtch1,Slc25a13,Slc25a20,Slc25a40,Slc25a19,Slc25a42,Slc25a39,Slc25a30,Slc25a12	~	SMT_SLC25A_genes	0.184162	0.417906	0.137251	-0.373679	-1.20769	44	Slc25a5,Slc25a3,Slc25a4,Ucp2,Slc25a20,Slc25a33,Slc25a26,Mtch2,Slc25a39
SMT_all_genes	0.168305	0.461859	0.114751	0.371953	1.19345	80	Ucp2,Mpc1,Slc25a11,Vdac1,Slc25a24,Ccdc51,Slc25a4,Smdt1,Mtch2,Slc25a45,Stard7,Slc25a16,Mcu,Abcd3,Vdac2,Slc30a9,Slc25a10,Slc25a46,Micu2,Sfxn5,Abcd2,Slc25a38,Slc25a33,Vdac3,Romo1,Mcub,Mtch1,Slc25a13,Slc25a20,Slc25a40,Slc25a19	~	SMT_all_genes	0.053211	0.232643	0.266351	-0.387109	-1.36965	77	Slc25a5,Slc25a3,Romo1,Vdac3,Slc25a4,Mpc2,Vdac2,Vdac1,Ucp2,Slc25a20,Slc25a33,Abca9,Slc25a26,Mtch2,Slc25a39
SMT_sideroflexins_genes	0.994937	0.997543	0.0567672	-0.225656	-0.445346	5	Sfxn1,Sfxn3,Sfxn4,Sfxn2,Sfxn5	~	SMT_sideroflexins_genes	0.566161	0.824637	0.0768737	-0.487672	-0.927699	5	Sfxn3,Sfxn4,Sfxn1,Sfxn5,Sfxn2
Sig_All_genes	0.0288901	0.170452	0.352488	0.503227	1.48586	44	Acod1,Bloc1s1,Vdac1,Slc25a24,Mcrip2,Fundc2,Macrod1,Slc25a4,Smdt1,Ociad2,Mcu,Pink1,Micu2,Sirt3,Lypla1,Prkaca,Vdac3,Mcub,Slc25a13,Mavs,Nlrx1,Akap10	~	Sig_All_genes	0.0506567	0.232643	0.276501	-0.447627	-1.4175	41	Slc25a5,Slc25a3,C1qbp,Vdac3,Slc25a4,Ifi27,Vdac1
Sig_Ca_EF_hands_genes	0.643505	0.858235	0.0530213	0.403911	0.872757	11	Slc25a24,Micu2,Slc25a13,Micu1,Slc25a12	~	Sig_Ca_EF_hands_genes	0.154876	0.39729	0.154191	0.580367	1.32231	10	Slc25a25,Slc25a24,Slc25a23,Micu2,Rhot2,Rhot1
Sig_Ca_Homeostasis_genes	0.5758	0.847645	0.0543434	0.370215	0.943275	22	Vdac1,Slc25a24,Slc25a4,Smdt1,Mcu,Micu2,Vdac3,Mcub,Slc25a13,Micu1,Slc25a12	~	Sig_Ca_Homeostasis_genes	0.03781	0.193982	0.321776	-0.570749	-1.55574	21	Slc25a5,Slc25a3,Vdac3,Slc25a4,Vdac1
Sig_Ca_MPTP_genes	0.502471	0.841701	0.0689567	0.56543	1.00258	5	Vdac1,Slc25a4,Vdac3	~	Sig_Ca_MPTP_genes	0.000406153	0.00684659	0.498493	-0.930724	-1.77052	5	Slc25a5,Vdac3,Slc25a4,Vdac1
Sig_Ca_cycle_genes	0.974563	0.997543	0.0363018	0.256986	0.519259	9	Smdt1,Mcu,Micu2,Mcub,Micu1,Letm1	~	Sig_Ca_cycle_genes	0.276956	0.518742	0.117766	-0.52269	-1.16218	9	Slc25a3
Sig_Ca_uniporter_genes	0.608974	0.855464	0.0583453	0.48304	0.901286	6	Smdt1,Mcu,Micu2,Mcub,Micu1	~	Sig_Ca_uniporter_genes	0.703704	0.874074	0.0583453	0.40067	0.803492	6	Mcu,Micu2,Mcub,Micu1
Sig_Immune_genes	0.0378275	0.185985	0.321776	0.793484	1.48053	6	Acod1,Mavs,Nlrx1	~	Sig_Immune_genes	0.180043	0.417906	0.152145	-0.678821	-1.29132	5	C1qbp,Ifi27
Sig_cAMP_PKA_genes	0.45799	0.799844	0.0736213	0.583765	1.03509	5	Prkaca,Akap10,Sphkap,Akap1,Pde2a	~	Sig_cAMP_PKA_genes	0.250903	0.493442	0.113787	0.685665	1.2136	4	Sphkap,Akap1,Akap10
TIM_combined_genes	0.0800582	0.325754	0.190023	0.600753	1.41218	15	Dnajc15,Timm22,Pam16,Timm17b,Grpel2,Timm44,Timm50,Romo1	~	TIM_combined_genes	0.00527472	0.0478782	0.407018	-0.697223	-1.7739	15	Romo1,Grpel1,Timm17a,Timm23,Dnajc19,Dnajc15,Timm21,Agk,Pam16,Timm17b,Timm22,Timm44
TOMM_genes	0.920509	0.987455	0.0389556	0.306133	0.618564	9	Tomm5,Tomm22,Tomm7,Tomm40,Tomm40l	~	TOMM_genes	0.000901688	0.0132999	0.477271	-0.834658	-1.85583	9	Tomm20,Tomm7,Tomm40,Tomm70a,Tomm22,Tomm5
Transcription_genes	0.7584	0.90383	0.0481184	0.395189	0.781534	8	Mrpl12,Top1mt,Mterf1a,Polrmt,Tefm,Mterf1b	~	Transcription_genes	0.0665054	0.237807	0.287805	-0.725285	-1.562	8	Tfb2m,Tfam,Mrpl12
fMet_processing_genes	0.689119	0.861697	0.0560596	0.539345	0.86952	3	Pdf,Mtfmt	~	fMet_processing_genes	0.545652	0.804837	0.078921	-0.575136	-0.969083	3	Metap1d
mtDNA_maintenance_genes	0.651226	0.858235	0.0477342	0.328237	0.888621	30	Top1mt,Ung,Mterf2,Endog,Ssbp1,Apex1,Mterf1a,Polrmt,Polg2,Primpol,Poldip2,Mettl4,Mgme1	~	mtDNA_maintenance_genes	0.0574713	0.237807	0.261664	-0.471004	-1.40433	30	Twnk,Apex1,Tfb2m,Tfam,Atad3a,Poldip2,Polg,Ssbp1,Ppa2
mtDNA_nucleoid_genes	0.79003	0.9087	0.0436251	0.348291	0.752576	11	Mterf2,Ssbp1,Mterf1a,Polrmt,Polg2,Poldip2	~	mtDNA_nucleoid_genes	0.0686071	0.238107	0.248911	-0.632445	-1.49641	11	Twnk,Tfam,Atad3a,Poldip2,Polg,Ssbp1
mtDNA_repair_n_modifcations_genes	0.807154	0.915809	0.0439759	0.352133	0.734599	10	Ung,Apex1,Primpol,Mettl4	~	mtDNA_repair_n_modifcations_genes	0.780793	0.912748	0.0590955	-0.329019	-0.759022	10	Apex1
mtDNA_replication_genes	0.369697	0.739394	0.122679	-0.399535	-1.06394	14	Tfb2m,Twnk,Tfam,Polg	~	mtDNA_replication_genes	0.109127	0.292659	0.190023	-0.54389	-1.36411	14	Twnk,Tfb2m,Tfam,Polg,Ssbp1
mtDNA_stability_n_decay_genes	0.402418	0.744591	0.0828962	0.677402	1.09209	3	Endog,Mgme1,Exog	~	mtDNA_stability_n_decay_genes	0.317343	0.5761	0.100279	0.708233	1.16064	3	Exog,Mgme1,Endog
mtRNA_granules_genes	0.534979	0.841701	0.0571259	0.368384	0.965406	26	Mrpl47,Ptcd2,Rmnd1,Tfb1m,Supv3l1,Mrps9,Fastk,Grsf1,Fastkd2,Ddx28,Rpusd3,Ptcd1,Dhx30	~	mtRNA_granules_genes	0.085389	0.269276	0.2114	-0.456809	-1.33152	26	Trmt10c,Mrps7,Hsd17b10,Alkbh1
mtRNA_metabolism_genes	0.491422	0.840402	0.0558265	0.312392	0.991975	73	Mrpl12,Mrpl47,Osgepl1,Slirp,Ptcd2,Top1mt,Cdk5rap1,Rmnd1,Tfb1m,Trmt5,Rexo2,Supv3l1,Trit1,Mrps9,Myg1,Endog,Mterf1a,Fastk,Ngrn,Polrmt,Trmu	~	mtRNA_metabolism_genes	0.00600295	0.0505963	0.407018	-0.469523	-1.6504	73	Trmt10c,Yrdc,Tfb2m,Mrps7,Tfam,Nsun2,Hsd17b10,Alkbh1,Slirp,Mrpl12,Fastkd3,Pde12,Lrpprc,Pus1,Rexo2,Ngrn,Mettl5,Mrm2,Ppa2,Pnpt1,Nsun4,Mtpap,Qtrt1,Mrm3,Trmt1
mtRNA_ploycistronic_processing_genes	0.676471	0.859632	0.0835991	-0.343086	-0.83584	11	Trmt10c,Fastkd3	~	mtRNA_ploycistronic_processing_genes	0.0956341	0.289354	0.208955	-0.597954	-1.4148	11	Trmt10c,Hsd17b10,Fastkd3
mtRNA_stability_n_decay_genes	0.751793	0.90383	0.0435378	0.333186	0.795311	16	Slirp,Rexo2,Supv3l1,Endog,Fastk,Grsf1,Fastkd2	~	mtRNA_stability_n_decay_genes	0.0608519	0.237807	0.261664	-0.554917	-1.4353	16	Slirp,Fastkd3,Pde12,Lrpprc,Rexo2,Pnpt1,Mtpap,Fastkd1
mt_mRNA_modifications_genes	0.793187	0.9087	0.0656814	-0.402239	-0.719758	4	Pde12	~	mt_mRNA_modifications_genes	0.855596	0.932103	0.0481184	0.374162	0.662252	4	Angel2,Myg1
mt_rRNA_modifications_genes	0.582857	0.847645	0.0550211	0.380025	0.911551	17	Tfb1m,Trit1,Myg1,Ngrn		mt_rRNA_modifications_genes	0.413386	0.69685	0.0886261	-0.391887	-1.03784	17	Ngrn,Mettl5,Mrm2,Nsun4,Mtpap,Mrm3
mt_tRNA_modifications_genes	0.589041	0.847645	0.100279	-0.312001	-0.918266	21	Trmt10c,Yrdc,Nsun2,Trmt1,Alkbh1		mt_tRNA_modifications_genes	0.00715034	0.0562494	0.407018	-0.645251	-1.75882	21	Trmt10c,Yrdc,Nsun2,Hsd17b10,Alkbh1

[truncated: 6 more sheets: Smooth, T_NK, Tenocyte, FAPs, Endothelial, Neural]
