# Supplementary material for: Retrospective transcriptomic analysis indicates temporal dysregulation of mitochondrial genes and metabolic pathways after volumetric muscle loss injury
Source: Physiol Rep. 2025 Nov 2;13(21):e70612. doi: 10.14814/phy2.70612 (PMC12580409; doi:10.14814/phy2.70612)
Supplement: Supplementary file 11 — Table S10. [file PHY2-13-e70612-s006.xlsx]

## Sheet: Summary
Mouse scRNAseq (VML vs Uninjured) by cell type and time [Early = D7+D14, Late = D28+D42]	# of VML Samples	# of Uninjured Samples	# of Genes	# DEGs	# of Sig. TFs	# of Sig. Pos. TFs	# of Sig. Neg. TFs	% Positive
B Cell Early	3	2	31053	151	10	3	7	30
B Cell Late	2	2	31053	30	0	0	0	#DIV/0!
Dendritic Early	3	2	31053	398	28	7	21	25
Dendritic Late	2	2	31053	105	4	2	2	50
Endothelial Early	3	2	31053	559	17	15	2	88.2353			Significance (Sig.) is defined as a |NES| > 2 and FDR < 0.05.
Endothelial Late	2	2	31053	300	5	2	3	40			Where False Discovery Rate (FDR) is a benjamini-hochberg adjusted p-value, adjusting for multiple testing
Erythroblast Early	3	2	31053	334	33	5	28	15.1515
Erythroblast Late	2	2	31053	86	16	2	14	12.5			0	Lowest value in a given column
FAPs Early	3	2	31053	388	2	1	1	50			100	Highest value in a given column
FAPs Late	2	2	31053	273	5	2	3	40
Lymph Early	3	2	31053	41	2	2	0	100
Lymph Late	2	2	31053	123	5	0	5	0
Macrophage Early	3	2	31053	1915	19	4	15	21.0526
Macrophage Late	2	2	31053	200	6	0	6	0
Monocyte Early	3	2	31053	511	27	8	19	29.6296
Monocyte Late	2	2	31053	269	27	5	22	18.5185
Myonuclei Early	3	2	31053	20	0	0	0	#DIV/0!
Myonuclei Late	2	2	31053	3	0	0	0	#DIV/0!
Neural Early	3	2	31053	65	0	0	0	#DIV/0!
Neural Late	2	2	31053	29	2	0	2	0
Neutrophil Early	3	2	31053	188	0	0	0	#DIV/0!
Neutrophil Late	2	2	31053	36	0	0	0	#DIV/0!
Pericyte Early	3	2	31053	286	1	0	1	0
Pericyte Late	2	2	31053	70	3	2	1	66.6667
Satellite Early	3	2	31053	445	2	2	0	100
Satellite Late	2	2	31053	365	13	9	4	69.2308
Smooth Early	3	2	31053	197	3	2	1	66.6667
Smooth Late	2	2	31053	331	8	6	2	75
T/NK Early	3	2	31053	186	14	9	5	64.2857
T/NK Late	2	2	31053	71	5	5	0	100
Tenocyte Early	3	2	31053	677	5	2	3	40
Tenocyte Late	2	2	31053	413	14	10	4	71.4286
Table S10
Mouse virtual inference of protein activity by enriched regulon (VIPER) analysis using results from Supplementary Table S8. Statistically significant transcription factors (TFs) were defined as |NES| > 2 and FDR << 0.05. The second tab (“Mouse TF analysis”) shows results separated by cell type. FDR represents the Benjamini–Hochberg adjusted p-value.

## Sheet: Mouse TFs  analysis
B Cells Early	TF	Size	NES	P.Value	FDR	Leading_Edge	Significant	B Cells Late	TF	Size	NES	P.Value	FDR	Leading_Edge	Significant	Dendritic Early	TF	Size	NES	P.Value	FDR	Leading_Edge	Significant	Dendritic Late	TF	Size	NES	P.Value	FDR	Leading_Edge	Significant	Endothelial Early	TF	Size	NES	P.Value	FDR	Leading_Edge	Significant	Endothelial Late	TF	Size	NES	P.Value	FDR	Leading_Edge	Significant	Erythroblast Early	TF
	Klf6	49	-4.41907	9.91276e-06	0.00168517	Atf3, Errfi1, Ets2, Itgb1, Actn1, Xxylt1, Srebf1, Ltbp4, Clip2, Lmna, Igf1r, Ctnnbip1, Anxa2, Myh9, Wwtr1, Macf1, Dapk2, Asap1, Plec, Ehd1, Mmp9	significant		Arid2	31	2.56668	0.0102679	0.249362	Siah1b, Jmjd1c, Chd9, Bbx, Siah1a, Cpsf6, Msi2, Atxn7, Wac, Usp3, Map4k5, Pawr	n.s		Tead1	125	-6.18334	6.27599e-10	1.03889e-07	Gtdc1, Pam, Itga1, Rarb, Ank3, Asap1, Crim1, Stard13, Rapgef2, Pdgfc, Egfr, Trio, Prkch, Rbms3, Prune2, Samd4, Amotl2, Wwc2, Wwtr1, Sptbn1, Cnot1, Mylk, Tln2, Sh3bp4, Pde4b, Rasal2, Jcad, Tgfbr3, Arhgap29, Daam1, Frmd6, Clic5, Adgrl2, Bcar3, Ktn1, Cald1, Palld, Ptprm, Nrp2, Flnb, Apbb2, Pard3b, Dlc1, Kif13a	significant		Arid3a	58	0	0	0	0	n.s		Spi1	100	7.11825	1.09309e-12	1.85825e-10	Il1b, Tyrobp, Lsp1, Ptprc, Cxcr2, Itgb2, Cd14, Csf3r, Cd53, Ptpre, B2m, Ly96, Ncf4, Apbb1ip, Ccl5, Lcp2, Was, Acp5, P2ry10, Csf2ra, Cybb, Hck, Elane, Ncf2, Cd86, Ctse, Ctss, Itgam, Ncf1, Vav1, Myb, Csf2, Tlr4, Tnf, Runx1, Cd22, Cxcr1, Rel, Btk, Jchain, Macrod1, Ifi211	significant		Arid3a	58	0	0	0	0	n.s		Arid3a
	Klf9	68	-3.81911	0.000133932	0.00758946	Ece1, Ampd2, Pkm, Sec14l1, Actn1, Tns2, Gprc5b, Apbb2, C77080, Bcar1, Phc2, Gsn, Macf1, Jade2, Plec, Dgkz, Agrn, Fyn	significant		Atf7	27	3.10747	0.00188697	0.249362	Ube2h, Zfp36l1, Arid1b, Tcf12, Arid1a, Snd1, Crebbp, Msi2, Kpna6, Creb3l2, Cmip, Kansl1, Phf21a, Tnrc6b, Xpo7	n.s		E2f4	232	6.0773	1.22222e-09	1.03889e-07	Ywhah, Park7, Chek1, Stmn1, Rps15, Fen1, Lgals1, Prc1, Ndc80, Hnrnpd, Vps4a, Exosc9, Bcl11a, Sirpb1c, Nusap1, Hmgb1, Ung, Anapc15, Dbf4, Sh3bgr, Sirpb1a, Saysd1, Cux1, Rb1, Nxt1, Pparg, Srpr, Sirpb1b, Ogfr, Eif2b2, Actg1, Plscr1, Rps8, Asf1b, Rfc3, Bub3, Rfc2, Fbxo5, Mycl, Ccnd1, Ybx3, Cbx5, Klf10, Cks2, Wdr76, Dhfr, Smc4, Pold2, Itgb3bp, Gnptg, P4ha2, Umps, Ifnar2, Cdt1, E2f8, Ube2c, Bard1, Ccnb…	significant		Spi1	100	4.40041	1.08048e-05	0.0016074	Elane, Ctss, Ncf2, Tgfbr2, Tyrobp, Cybb, Icam1, Lsp1, Lcp2, Cd22, Mndal, Apbb1ip, Nr3c1, Ciita, Scarb2, Itgb2	significant		Tbx21	75	5.12335	3.0015e-07	2.55128e-05	Cytip, Rac2, Cxcr4, Stk17b, Ikzf1, Rassf5, Dock2, Plac8, Pstpip1, Klhl6, Itk, Ifng, Cxcr3, Ikzf3, Il12rb2, Kdm2b, Cd226, Grap2, Dock10, Sema4d, Rasgrp1, Smyd3, Fyn, Prkcq, Sh3bp5, Tcf7, Il21r	significant		Tcf12	75	4.34061	1.42089e-05	0.0024013	Ablim1, Ppp3ca, Vgll4, Nfib, Zbtb38, Ptk2, Cast, Kdm2b, Mbnl1, Wipf1, Ctnna1, Crim1, Zfp608, Dpysl2, Klf13, Tead1, Med15, Lims1, Hivep3, Tcf4, Lpp, Dip2c, Ltbp1, Sh3rf1, Wwtr1, Limch1, Arhgef3, Zfhx3, Adgrl2	significant		E2f4
	Tead1	125	-3.86586	0.000110699	0.00758946	Ano6, Pcyt1a, Pard3b, Sorcs2, Fmn2, Ube2h, Gtdc1, Hdac9, Ktn1, Eps8, Fto, Asap2, Rere, Arhgap35, Nav2, Cacna2d1, Itsn1, Maml2, Lpp, Mbnl1, Ndst1, Frmd6, Tiam2, Pdgfc, Palld, Prkag2, Spidr, Svil, Tmem245, Gmds, Inpp4b, Vps13d, Arhgap24, Pde4d, Ext1, Adgrl2, Cnot1, Smyd3, Cast, Pbx1, Afap1, Kif13a, Sash1, Kdm4c, Tanc1, Tacc1, Mylk, Bcar3, Rtn4, Osbpl9, Rapgef2, Sorbs2, Mbnl2, Egfr, Rbms3, Jcad, Tri…	significant		Batf	48	2.61951	0.00880573	0.249362	Elf1, Fggy, Ikzf1, Stk10, Ripor2, Rabgap1l, Rin3, Samsn1, Ptpn2, Ier5, St3gal1, Ctsc, Runx1, St6gal1, Ccr7, St7	n.s		Myc	358	4.83843	1.30871e-06	7.41602e-05	Dpy30, Lamp1, Thrap3, Rbbp4, Dck, Irf2, Impa2, Stmn1, Rps15, Rbm8a, Cdkn2b, Rbm39, Lta4h, Nme2, Dffa, Ptma, Lair1, Ceacam10, Cmas, Cflar, Parp1, Rpl32, Acp5, Mpo, Bcl2, Prtn3, Alg5, Cct5, Rps16, Dusp1, Ldha, Acadm, Nxt1, Ndrg1, Rpl23, Eno1, Rad51, Actg1, Sla, Snrpd3, Isg20, Rpl26, Casp9, Esd, Syngr2, Rfc2, Fxn, Mycl, Ddx18, Eif3c, Cdkn1a, Cd79b, Psen2, Ccne1, Nop56, Ldhb, Apex1, Ybx3, Snrpb2, Cbx…	significant		Lyl1	83	4.27607	1.90225e-05	0.0016074	Sash3, Cybb, Cyth4, Plekho1, Ccnd3, Iqgap2, Kcnn4, Laptm5, Rac2, Plec, Csk, Vsir, Pld3, Sh3bgrl3, Itgb2, Gng2, Rin3, Ikzf1, Sipa1, Cmklr1, Hpcal1, Lmo2, Stk10, Plcg2, Dgkz, Grk2, Chst12, Cd53, Csf1r, Sh2b3, Vav1, Arhgap25, Mad1l1	significant		Batf	48	4.85336	1.2139e-06	6.87876e-05	Il1r2, Samsn1, Laptm5, Fam49b, Apbb1ip, Ikzf1, Dock2, Ripor2, Prkcb, Ikzf3, Pik3ap1, Slamf1, Vopp1, Stk10	significant		Nfkb1	183	-3.56558	0.000363055	0.0141771	Vwf, Serpina3n, Serpina3c, Vegfd, Ptpn13, Ccl11, Vegfa, Gadd45g, Brca2, Gdnf, Ifnb1, Il17c, Cd86, Il4, Lta, Abcb1b, Cd74, Ctsb, Cr2, F3, Elf3, Bcl2a1b, Junb, Nfkbia, Atf3, Ccr7, Serpinb1b, Ccl4, Cd80, Bcl2, Tbx21, Ccl5, Cd83, Ier3, Ccl2, Bcl3, Ccl22, Gstp1, Cxcl10, Ripk2, Icam1, Irf1, Gadd45a, Trp53, Il23a, Sod2, Hmox1, Irf7, Ctcf, Plaur, Thbd, Cdk4	significant		E2f1
	Prdm14	190	-3.66455	0.000247775	0.0105304	Rcor2, Padi2, Gse1, Bcor, Cplx2, Ptma, Runx1, Mad1l1, Tmco4, Tcf7l1, Cdyl, Agpat3, Zdhhc14, Rps6ka2, Bcl11a, Stum, Zmynd8, Cdc42bpg, Gatad2a, Meis1, Ttc7, Lrrk1, Zmiz1, Rasgrf1, Gpc1, Sdk2, Unc5a, Epb41l1, Rab25, Megf6, Fam174b, Tmem59l, Wwc1, Arhgef17, Zfp423, Sema4a, Arhgef10l, Auts2, Shank2, Hdac5, Kdm4b, Tbcd, Gmds, Dnmt3a, Arid1a, Arid1b, Arid5a, Trim2, Ptch1, Rai1, Kdm6b, Rptor, Atp13a2, Cr…	significant		Crem	51	2.83231	0.0046213	0.249362	Ptma, Ube2h, Lpcat1, Sub1, Rreb1, Pde4a, Arid1a, Thada, Snd1, Slc25a25, Msi2, Prkce, Zdhhc14, St7, Tgif1, Arid5b, Creb3l2, Cmip, Nr4a2, Ptp4a2, Usp9x	n.s		Zfp263	307	4.32055	1.55641e-05	0.000661475	Tcf3, Ltbp4, Hspg2, Itpkb, Atp11a, Flnc, Smoc2, Hdac5, Cdc42ep4, C2cd2, Arhgap22, Kcnq1, C77080, Mical3, Fgfr3, Fbln2, Prdm16, Pdgfrb, Ncor2, Tbx1, Piezo1, Yeats2, Myo7a, Epb41l1, Kcnn3, Agap3, Nacc2, Col27a1, Mcf2l, Rptor, Igf1r, Ltbp3, Iqsec2, Spsb1, Plxna2, Wnt4, Fbrsl1, Ralgds, Tns1, Ksr1, Ehd1, Ell, Notch1, Agrn, Ppil2, Trio, Nfix, Sdc3, Ttyh3, Med15, Asap1, Slc22a23, Hk1, Slc6a6, Arhgef17, …	significant		Tead1	125	-3.87354	0.000107266	0.00604267	Asap2, Frmd6, Wwtr1, Wwc2, Sptbn1, Amotl2, Adgrl2, Cnot1, Ube2h, Bcar3, Apbb2, Rbms3, Stard13, Trio, Mylk, Clic5, Samd4, Nrp2, Ank3, Sh3bp4, Rapgef2, Tln2, Arhgap29, Flnb, Gtdc1, Rb1cc1, Daam1, Egfr, Pde4b, Ktn1, Dlc1, Rasal2, Pard3b	significant		Lyl1	83	4.48607	7.25487e-06	0.000308332	Sh3bgrl3, Rac2, Itgb2, Cd53, Gng2, Laptm5, Ikzf1, Ptk2b, Sash3, Plekho1, Arl5c, Cybb, Pld3, Cyth4, Iqgap2, Stk10, Ccnd3, Vav1, Unc13d, Prex1, Rab37, Kcnab2, Trpm2	significant		Rela	166	-3.62382	0.000290281	0.0141771	Vegfd, Ptpn13, Ccl11, Vegfa, Gadd45g, Brca2, Mcl1, Ifnb1, Il17c, Col2a1, Cd86, Ccl20, Il4, Abcb1b, Cd74, Ncam1, Ctsb, Cr2, F3, Elf3, Bcl2a1b, Nfkbia, Ccl4, Bcl2, Tbx21, Ccl5, Cd83, Ier3, Ccl2, Bcl3, Snai1, Ptx3, Gstp1, Cxcl10, Ripk2, Icam1, Irf1, Cdkn1a, S100a6, Nfkb2, Trp53, Il23a, Sod2, Irf7, Plaur, Thbd, Cdk4	significant		Ebf1
	Egr1	122	-3.55953	0.000371515	0.0119364	Por, Fcer2a, Wnt4, Impdh2, Cdk5r1, Hif1a, Mmp14, Ar, Il6, Il2, Alox5, Vegfa, Sod1, Spp1, Lmtk2, Apex1, Tbxa2r, Ube2s, Akr1b3, Fgf2, Ifng, Fas, Kcnh8, Pdgfc, Areg, Ret, Gdf15, Dmrt1, Pdgfa, Cat, Timp2, Atp2a2, Tgfb1, Tnf, Tgfbr2, Fasn, Ep300, Abca2, Jun, Tmpo, Cebpb, Thbs1, Stmn1, Pten, Cd28, Elk1, Cd44, Ptgs2, Cacna1h, Trp53, Ltb, Bax, Plaur, Ace, Stim1, Bcl2, Psen2, Ptp4a1, Egfr, Slc4a2, Angptl4…	significant		Nr5a2	30	-2.88155	0.0039573	0.249362	C1qtnf6, F11r, Rara, Kcnb1, Ppm1d, Fgd5, Prkch, Bahcc1, Tbc1d30, Map3k14, Dnm2, Myo10, Pkp4, Myo1b	n.s		Nr2c2	86	4.17644	2.96111e-05	0.00100678	Eif3m, Tmco1, Anapc15, Ndufb7, Anxa11, Ndufaf6, Snrpf, Chmp4b, Kmt5a, Cwc15, Prpf40a, Rprd1b, Tbc1d22a, Scnm1, Pcbp1, Smarcd2, Ddx42, Mrpl33, Nol7, Parpbp, Ptar1, Lsm7, Rps21, Mrps28, Krit1, Dus1l, Sap18b, Usp37, Nup37, Adgrf3, Acbd3, Asxl1, Kdm5a, Tti1, Gpatch8, Selenoi, Sppl2b, Wtap, Zfp513, Nup107, Txnl1, Baz1b, Nfe2l2, Rps3a1, Taf2	significant		Rela	166	-3.28209	0.0010304	0.0435345	Tnfaip3, Fn1, Ebi3, Abcb1b, Bcl2a1b, Cdkn1a, Gstp1, Csf1, Ncam1, Nfkb2, Birc3, Gadd45g, Cd83, Snai1, Ager, Epas1, Ptgs2, Nfkbia, Myc, Egfr, Plau, Traf2, Ccl5, Birc2, Cd40, Serpine1, Traf1, Il10	significant		Ikzf1	40	4.37166	1.23304e-05	0.000419234	Samsn1, Fyb, Lyn, Fam49b, Ptk2b, Prkcb, Pik3ap1, Atp8b4, Kdm2b, Grap2, Iqgap2, Stk10, Smap2, Ptprj, Prex1, Kcnab2, Wnt5b	significant		Stat1	225	-3.52754	0.000419441	0.0141771	Tap1, Mx1, Cxcl9, Mcl1, Gck, Greb1, Cd86, Fcgr4, Zfp612, Vip, Ctsb, Il12rb1, Hsp90aa1, Pwp2, Timp1, Pttg1ip, Ifit3b, Junb, Ears2, Zfp30, Socs1, Stat2, Bcl2, Oas1a, Tbx21, Ccl2, Rnf213, Cxcl10, Irf8, Brd8, Parp14, Zc3hav1, Icam1, Irf1, Adar, Cdkn1a, Irf9, Eif2ak2, Ifi35, Bst2, Ripk1, Pim1, Tlr3, Trim25, Trp53, Col1a2, Hmox1, Col1a1, Irf7, Oasl1, Ifit3, Bax, Isg15, Ino80	significant		Elk1
	Zbtb7a	86	3.52638	0.000421285	0.0119364	Pfkp, Ehd1, Agrn, Plec, Efna2, Stat6, Mknk2, Pdgfb, Lama5, C77080, Bcar1, Lmna, Mxra8, Pwwp2b, Ece1, Ski, Notch1, Cdc42ep4, Bhlhe40, Dab2ip, Rxra, Ltbp3, Synpo, Bcl9l, Sigirr, Piezo1, Abr	significant		Wt1	30	-2.62788	0.00859181	0.249362	Myc, Amh, Ube2i, Abcb1b, Cdkn1a, Podxl, Tert, Myb, Abcb1a	n.s		Thap11	115	-3.87556	0.00010638	0.00283152	Slc25a19, Dpm3, Zfp605, Ppp2r5b, Erp44, Pdcd10, Ppcdc, Pop1, Hexim2, Dcakd, Hcfc1r1, Swt1, Cnih4, Nup153, Calcoco1, Eif2b4, Nutf2-ps1, Sirt2, Ccdc191, Snx17, Phf23, Tmem109, Babam1, Banp, Lysmd1, Nutf2, Nop14, Bub3, Hsp90b1, Lrrc29, Eif2s2, Rpgrip1l, Ap2s1, Mrpl42, Cnpy2, Dffa, Pcm1, Dnajc17, Thrap3	significant		Gata6	51	-2.96462	0.00303062	0.102435	Plcb4, Sema6a, Pkdcc, Bcar3, Stard13, Mylk, Clic5, Sipa1l2, Prdm16, Filip1l, Flnb, Ptk2b, Dlc1, Abcc5	n.s		Prdm14	190	-4.32678	1.51308e-05	0.000428705	Itga11, Ngef, Wnt3a, Klhdc7a, Fam131c, Tenm4, Gli2, Lingo1, Slc22a23, Zdhhc14, Phc2, Dysf, Rptor, Ahdc1, Tspan18, Gramd1b, Sema4a, Ahnak, Auts2, Bcar3, Rnf220, Gmds, Dnmt3a, Adamts2, Ptpru, Phldb1, Ntn1, Kdm6b, Rspo1, Dlgap4, Plekhg5, Kirrel3, Meis1, Fam174b, Macf1, Shank2, Cplx2, Lrrk1, Ajap1, Nfatc2, Arid1a, Unc5a, Rcor2, Nectin1, Wwc1, Plxna2, Ampd3, Pknox2, Rasgrf1, Nadk, Gpc1, Cacna1g, Ccdc5…	significant		Tead1	125	3.59182	0.000328374	0.0141771	Amotl2, Afap1, Dlc1, Wwc2, Tmem245, Jcad, Cast, Rbms1, Itga1, Mbnl1, Samd4, Ctnna1, Crim1, Maml2, Schip1, Itsn1, Dnmbp, Gulp1, Arhgap29, Sptbn1, Osbpl9, Nek7, Tcf4, Lpp, Spidr, Arhgap35, Dst, Ktn1, Gtdc1, Cald1, Wwtr1, Ext1, Limch1, Rasal2, Adgrl2, Asap2, Dgkb, Mbnl2, Kcnma1, Fam160a1, Capn2, Cacna2d1	significant		Esr1
	Tcf4	61	-3.46941	0.000521595	0.0126673	Tead1, Plekhg1, Tmem131, Ccnd1, Abcb1b, Vim, Sptbn1, Atp8b1, Phactr2, Prkch, Utrn, Tgif1, Daam1, Wnt4, Cd9, C77080, Limch1, Lima1, Fgd5, Pparg, Abcb1a	significant		Zfp263	307	2.6957	0.00702415	0.249362	Pfkp, Itpkb, Pxn, Pfkl, Baiap2, Asap1, Pip5k1c, Dgkz, Kcnab2, Zc3h18, Ass1, Pitpnm2, Arhgef1, Cdh23, Camk2b, Slc25a10, Clip2, Slc6a6, Dysf, Ppm1f, Scarb1, Trio, Sec14l1, Hdac4, Plec, Hspg2, Mknk2, Ehd1, Agap1, Plxna2, Dennd1a, Agrn, Agpat2, Yeats2, Tns3, Mcf2l, Rnf220, Dnajb6, Piezo1, Ryr1, Trappc9, Plekhg5, Lama5, Pdxk, Dlgap4, C77080, Pi4ka, Notch1, Col13a1, Ror2, Pla2g6, Txnrd2, Rab11fip3, Syn…	n.s		Junb	48	-3.83588	0.000125117	0.00283152	Bach1, Sec14l1, Gna12, Ier5, Foxk1, Tnrc6b, Zbtb20, Auts2, Egfr, Ehd1, Egr2, Rock2, Wwtr1, Bhlhe40, Abcc1, Ehf, Fosl1, Cuedc1, Clu, Klf6, Dmd, Ptgs2	significant		Elf1	50	2.84868	0.00439017	0.122581	Cast, Tspan14, Ptpa, Sec14l1, Sgms1, Pcbp1, Fam49b, Tacc1, Mbnl1, Zfyve28, Chd9, Arhgdia, Nfe2l2, Sin3a, Aspscr1	n.s		Runx1	34	4.06685	4.76527e-05	0.00115728	Itgb2, Spi1, Fyb, Lcp2, Pik3cd, Prkcb, Prkcq, Klk1, Klk1b27, Lgals3	significant		Mef2a	102	3.11566	0.00183534	0.0516954	Cab39, Afap1, Peak1, Klf2, Prdm2, Ptk2, Klf6, Efr3a, Etl4, Arhgef12, Mbnl1, Samd4, Crim1, Schip1, Zeb1, Syne1, Nin, Jun, Nedd9, Nek7, Tcf4, Eea1, Dst, Ltbp1, Gtdc1, Wwtr1, Arhgef3, Chd9, Ipcef1, Mef2d, Hdac9, Numb, Sipa1l1, Ust, Akap6, Nek6, Ncoa3, Daam1, Sash1, Fbxw11, Mef2c, Zfp385b, Tbl1xr1, Picalm, Trio	n.s		Hif1a
	Zeb2	53	3.22451	0.00126188	0.026815	Meox2, Anxa4, Fyn, Asap1, Ltbp1, Nfia, Ltbp4, Sgms1, Itpr1, Utrn, Sptbn1, Tcf4, Picalm, St3gal2, Hip1, Qk, Acvr1	significant		Nr4a1	40	2.35142	0.018702	0.352745	Bcor, Chd9, Rere, Gas7, Dusp5, Zmynd8, Sh3kbp1, Alas1, Creb3l2, Add3, Smad7, Stk40, Lpp, E2f1, Anxa11, Star, Fhit, Wbp1l, Sik3, Smap2, Bhlhe40	n.s		Spi1	100	3.82038	0.000133248	0.00283152	Mndal, Ctse, Cd22, Fos, Was, Tyrobp, Ptpre, Cd47, Cd53, Ifi211, Acp5, Mpo, Prtn3, Fli1, Flii, Btk, Ifi205, Ncf4, Csf3r, Clec4g, Ciita, Scarb2, Apbb1ip, Elane, Vav1, Ptprc, Jchain, Lsp1, Il1b, Cybb, P2ry10, Itgb2, Ctss	significant		Nfkb1	183	-2.80209	0.00507732	0.122581	Cflar, Il2ra, Pde7a, Il1rn, Pthlh, B2m, Ccl22, Serpinb1a, Fas, Klk1b27, Vcam1, Gadd45a, Thbd, Tnfaip3, Fn1, Ebi3, Abcb1b, Bcl2a1b, Gstp1, Vwf, Csf1, Birc3, Gadd45g, Cd83, Ager, Ptgs2, Nfkbia, Myc, Ccr7, Egfr, Plau, Traf2, Ccl5, Birc2, Cd40, Serpine1, Traf1, Il10	n.s		Pou2f2	83	3.99666	6.42423e-05	0.00136515	Lcp1, Plek, Cotl1, Spi1, Lyn, Runx3, Ipcef1, Dock2, Prkcb, Zcchc2, Kdm2b, Map3k8, Cd226, Dock10, Sema4d, Stk10, Lat2, Ptprj, Prex1, Lrmp, Il21r, H2-Ob, Ank1, Rel, Bbx, Rhoh, Spp1, Cacnb4	significant		Ar	129	-3.01115	0.00260259	0.0628261	Vegfa, Gnl1, Eif3i, Muc1, Pgc, Krt18, Pnrc1, Cdh2, Fkbp5, Xpa, Mt2, Elf3, Hk2, Tmprss2, Rbpms, Pmaip1, Stk39, Stxbp2, Cd4, Fxyd3, Krt8, Susd6, Acad12, Etl4, Ddt, Slc25a11, Cdkn1a, Vapa, Ifi35, Zbtb16, Gtf2f1, Ubc, Qsox1, Prps1, Akr1b3, Dbi, Hnrnpa1	n.s		Nfkb1
	Nr2c2	86	3.10646	0.00189342	0.0357646	Snrpf, Kmt5a, Acbd3, Nol7, Rps21, Ehmt1, Anxa11, Cwc15, Baz1b, Rab11fip2, Selenoi, Ndufaf6, Scnm1, Prpf40a, Ndufb7, Txnl1, Nfe2l2, Lsm7, Eif3m, Pcbp1, Tmco1, Ebag9, Naa50, Srcap, Rprd1b, Nup107, Asb8, Smarcd2, Rps3a1, Chmp4b, Mapkap1, Snrnp200	significant		Tcf12	75	2.31251	0.0207497	0.352745	Palld, Arhgap23, Chd9, Med15, Gas7, Iqgap2, Dip2c, Zfhx3, Dpysl2, Arid1b, Vgll4, Zbtb38, Zfp608, Sertad2, Thada, Ablim1, Prkce, Mbnl1, Zdhhc14, Pde4d	n.s		Tcf4	61	-3.70659	0.000210068	0.00396795	Trio, Ehbp1, Arid5b, Prkch, Add3, Epb41l2, Abcb1b, Wnt4, Sptbn1, Il33, Epb41l1, Plekhg1, Pparg, Plcb1, Daam1, C77080, Fgd5	significant		Smad3	34	-2.16271	0.0305638	0.441658	Ankrd1, Met, Col3a1, Cdkn1a, Tgfb1, Smad7, Col6a1, Col1a1, Myc, Serpine1	n.s		Nfkb1	183	3.82597	0.000130257	0.0024604	Il1b, Col1a1, Alox5ap, Bcl2a1b, Col1a2, Ptafr, B2m, Mmp9, Cd69, Il1rn, Ccl3, Bcl2a1d, Ccl5, Plaur, Traf1, Ifng, Bcl2a1a, Ebi3, Ccl4, Birc5, Brca1, Cd86, Fasl, Cd40lg	significant		Atf7	27	2.93404	0.00334577	0.0628261	Zfp36l1, Crebbp, Tcf12, Arid1a, Tead1, Eml2, Dst, Xpo7, Kansl1, Depdc5, Creb3l2	n.s		Smad3
	E2f4	232	2.9822	0.00286184	0.0486513	Mki67, Plscr1, Rps15, Pparg, Prc1, Pold1, Sp1, Smarca5, Hmgb1, Rfc3, Fam173a, Smarca4, Rbl1, Vars2, Fam210b, Pim2, Cse1l, Top1, Wee1, Creg1, E2f3, Ifnar2, Slc25a14, Rps8, Skp1a, Rb1, Dhfr, Haghl, Cux1, Vcp, Klf10, Mcm5, Prpsap1, Npat, Nfe2l1, Thop1, Fdft1, Rbbp5, Ccnb1, Ube2c, Bcl11a, Bora, Pole2, Sirpb1b, Suz12, Mbp, Plcg1, Cenpe, Cdt1, Smc4, Fancc, Mcm8, Foxm1, Id3, Tert, P4ha2, Vps4a, Uxt, Mlh…	significant		Tfap4	40	-2.35904	0.0183224	0.352745	Med15, Zfp395, Arhgef10l, Prkcz, Tbc1d2b, Agpat3, Gna12, Hdac5, Crtc1, Egfr, Csnk1d, Abtb2, Rgs3, Svil, Etl4, Ell, Cyth1, Jup, Jade2, Tpm4, Synj2, Plekhg5, Dennd1a, Plxna2, Mdm2, Trio, Bcar1, Dennd3	n.s		Prdm14	190	-3.55014	0.000385032	0.00654555	Slc22a23, Pth1r, Tmco4, Auts2, Arhgef2, Car4, Sim2, Trio, Axin2, Cobl, Pkdcc, Efnb1, Tns1, Wnt4, Plxna2, Dab2ip, Igf1r, Sox13, Gramd1b, Rptor, Arhgef10l, Grb10, Mcf2l, Agap3, Epb41l1, Kirrel, Kdm4b, Gpc1, Sh3bp4, Pdgfrb, Igf2r, Tenm4, Nfia, Cdc42ep4, Bcar3, Hdac5, Phldb1, Nrp2, Itpkb, Cxcl12	significant		Mafk	50	-2.12731	0.0333942	0.441658	Sipa1l2, Ablim3, Samd4, Dab2ip, Sik3, Ergic1, Rabgap1l, Flnb, Igf1r, Daam1, Tjp2	n.s		Pparg	40	-3.76162	0.000168819	0.00286993	Pou2f1, Trp53, Adipoq, Scarb1, Pck1, Tnfrsf11b, Retn, Bcl2, Rarb, Lpl, Ptgs2, Lipe, Apobr, Cyp27a1, Nr1d1, Cdkn1a, Fabp4, Cd36, Mmp9, Nr1h3	significant		Zfp639	27	-2.94025	0.00327943	0.0628261	Uri1, Dnm1l, Mef2a, Sin3a, Ppp4r3a, Csde1, Sec22c, Mtdh, Ppp2r5c, Pds5b	n.s		Stat3
	Zfp263	307	2.90134	0.00371567	0.0574241	Itpkb, Pfkp, Dysf, Ehd1, Scarb1, Plxna2, Agrn, Dgkz, Plec, Hspg2, Baiap2, Asap1, Macf1, Gsn, Hdac4, Pxn, Arhgef1, Mknk2, Agap1, Cdh23, Lama5, C77080, Igf1r, Lmna, Ubac1, Pitpnm2, Clip2, Ltbp4, Xxylt1, Pi4ka, Slc6a6, Sec14l1, Fbln2, Wnt4, Itpr1, Slc9a1, Plxnd1, Sdc3, Mcf2l, Plekhg5, C2cd2, Ryr1, Ppm1f, Fam102a, Ski, Pfkl, Notch1, Cdc42ep4, Ctnna1, Yeats2, Agap3, Sh3tc1, Slc25a10, Slc38a10, Pitpnm3…	n.s		Pax5	54	2.17379	0.0297209	0.388658	Irf4, Med15, Blk, Rgs12, Dusp10, Akna, Mad1l1, Irf8, Klhdc4, Pou2af1, Prkce, Rac2, Fcho1, Mgat1, Smarca4, Zmiz1, Gramd4, Smad7, Rhoh, Smad3, Wnt10a	n.s		Meis1	52	-3.3939	0.000689037	0.0106487	Lsamp, Glis3, Ccdc171, Plcl2, Tnik, Dst, Gna12, Gas7, Ubr3, Pard3, Ksr1, Arhgap10, Dock5, Sptbn1, Zfpm2, Dse, Pparg, Nfib, Jcad, Daam1, Nfia, Dpysl3, Bcar3, Palld, Fbn1	significant		Foxk2	48	2.11856	0.0341273	0.441658	Ldlr, Snap23, Ptp4a2, Txnip, Tsc22d2, Pcbp1, Mark2, Ube2d3, Fdft1, Tlk1, Trappc10, Xpo7, Osbpl9, Tle3, Ankrd11, Stat3, Picalm, St7	n.s		Rela	166	3.69482	0.000220047	0.00340072	Il1b, Col1a1, Bcl2a1b, Col1a2, Egr1, Mmp9, Cd69, Cxcr4, Ccl3, Bcl2a1d, Ccl5, Bnip3, Plaur, Traf1, Ifng, Bcl2a1a, Ebi3, Ccl4, Pck2, Birc5, Cd86, Trib3, Cd40lg	significant		Hif1a	164	-2.85377	0.00432033	0.0730136	Nr3c1, Hspa1b, Cox4i1, Hspa1a, Cd36, Fgf2, Eng, Flt1, Kitl, Ceacam2, Eno1b, Adam17, Bcl2l1, Car9, Tlr4	n.s		Tead1
	Nr5a2	30	-2.83729	0.0045498	0.0634313	Fam160a1, Bahcc1, Map3k14, Prkch, F11r, Myo10, Fgd5, Kcnb1, Pkp4, Myo1b	n.s		Zfp143	50	2.23506	0.0254135	0.388658	Prdm11, Pcbp1, Dip2c, Med13l, Rabgap1l, Pde4a, Elmsan1, Fbxl19, Msi2, Prkce, Dock4, Taldo1, Vamp7, Zmiz1, Cdyl	n.s		Gata6	51	-3.36059	0.00077777	0.0110184	Sh3kbp1, Cep128, Stard13, Syne2, Tbc1d1, Abcc5, Sema6a, Pkdcc, Bhlhe40, Mylk, Prdm16, Clic5, Bcar3, Sipa1l2, Ptk2b, Flnb, Dlc1	significant		Klf1	48	2.07333	0.0381411	0.441658	Zfp36, Kcnn4, Lyl1, Plec, Ywhaz, Ptpa, Sgms1, Pkm, Nadk, Nqo2, Evl, Ctsb, Actb, Kctd2, Cnppd1	n.s		Usf2	35	3.38519	0.000711298	0.0100767	Ptpn6, B2m, Cxcr4, Cd2, Thbs1, Brca1, Tgfb1, Ptgs2	significant		Cebpg	45	2.5528	0.0106861	0.122271	Rock2, Clip1, Eps15, Nfib, Brd4, Dpysl2, Tcf4, Edem1, Dst, Elmsan1, Phf3, Cryzl1, Hdac9, Pik3r1, Trib3, Cecr2, Mical2, Ptp4a2, Fryl, Mthfd1l, Grhl2	n.s		Mef2a
	Runx2	65	-2.81679	0.00485063	0.0634313	Runx1, Lgals3, Tle4, Csgalnact1, Chn2, Aff3, Mapkap1, Gli3, Cdh11, Tiam2, Tbxas1, Gramd3, Svil, Dock2, Nedd4l, Pip4k2a, Psd3, Cuedc1, Pbx1, Tspan5, Tns1, Wipf1, Col14a1, Nabp1, Cblb, Sema5a, Hmcn1, Ets1, Rbms3, Alcam, Farp1, Itgbl1, Cacna1c, Etl4, Mrps27, Ankrd44, Ampd3, Tcf4, Dock10, Pacsin2, Myof, Ptprm, Itpr1, Gulp1, Rftn1, App, Esr1, Ptk2, Pparg	n.s		Zfx	52	2.18425	0.0289439	0.388658	Zfp143, Cggbp1, Arid1b, Gabpa, Zfp398, Zmynd8, Cdk13, Mrpl36, Fbxl5, Msh6, Celf1, Usf2, Creb1, Hnrnpf, Nipbl, Rnf4, Smad2, Add1, Derl2, Zbtb7a, Dgcr8, Klhl21, Myo1c, Rbm33, Nup210, Ddx6, Ifrd1, Ubxn2a, Man2a2, Naa38, Ube2d3, Rpl22	n.s		Pbx3	50	-3.26801	0.00108306	0.0136942	Bbx, Frmd4b, Fndc3b, Sec14l1, Spats2l, Pard3, Rarb, Tns1, Igf1r, Nbea, Mylk, Map4, Plcb1, Daam1, Runx1t1, Dmd, Apbb2, Inpp5a	significant		Tfap4	40	-2.06611	0.0388184	0.441658	5330417C22Rik, Prkcz, Greb1, Krt8, Rgs3, Plekha7, Hdac5, Atp2b2, Fgfr3, Plxna2, Med15, Dennd3, Trio, Abtb2, Egfr, Agpat3	n.s		Spib	58	3.12254	0.001793	0.0234469	Ikzf1, Rassf5, Gramd3, Klhl6, Pik3ap1, Cd86, Rubcnl, Vopp1, Dock10, Lrmp, Bank1, Il21r, Cntn4, Wnt5b, Pdcd1lg2, Pax5, Zc3h12d, Rassf2, Ucp2, Camk4, Ppfibp2	significant		Gabpa	53	2.53113	0.0113696	0.122271	Stim2, Tm9sf3, Cdk13, Nfib, Bicral, Nipbl, Efr3a, Mbnl1, Aspscr1, Tcf12, Zfp280d, Larp4b, Lig4, Med15, Nek7, Aak1	n.s		Smad4
	Batf	48	2.50143	0.0123694	0.149708	Ptpn2, Rabgap1l, Stk10, Runx1, Samsn1, Elf1, Rin3, Rbm47, Pik3ap1, St6gal1, Ier5, Ikzf3, St3gal1, Fggy, Rhoh, Fam49b, Ctsc, Ikzf1, Ccr7, Ncoa1, Slamf1	n.s		Hbp1	38	-2.13971	0.0323782	0.393164	Ehd1, Lrch1, Hectd1, Runx1, Cln6, Kank1, Ercc1, Klhdc2, Topors, Ppm1d, Vps26a, Sqstm1, Pja2, Cdk19, Map1lc3b, Elf2, Sin3a, Ncf1, Tlk1, Mif, Mxi1, P3h4, Nipbl, Gtf2i, Cited2, Ppm1a, Smarca2, Arid5b, Rnf13, Herc3, Foxo3, Arid1b, Gabarapl2, Rnf38, Gna13, Aff1, Jmjd1c	n.s		Lyl1	83	3.25655	0.00112775	0.0136942	Rac2, Prr5, Iqgap2, Plekho1, Gng2, Ccnd3, Chst12, Sipa1, Csk, Cmtm7, Cd53, Laptm5, Cyth4, Bin1, Sash3, Grk2, Lmo2, Sh3bgrl3, Ccm2, Ikzf1, Nsmce1, Vav1, Rab37, Hivep3, Rin3, Cmklr1, Cybb, Inpp5d, Itgb2, Mad1l1, Plcg2, Arhgap25, Kcnn4	significant		Meis1	52	-2.03091	0.0422646	0.441658	Gas7, Ube2e1, Arhgap10, Palld, Hdac9, Slc8a1, Usp6nl, Mid1, Pparg, Pld1, Tle4, Vgll4, Etl4, Ets1, Foxp2, Ubr3, Hecw2, Ghr, Dse, Xxylt1, Rere, Dst, Rapgef5, Gna12, Ryr3, Dpysl3, Ccdc171, Pard3, Ripor2, Jcad, Phactr3, Bbs9, Lsamp, Glis3, Nfib, Dyrk1a, Tcf4, Cacna1a, Fryl, Nfia, Sptbn1, Ksr1, Bcar3, Tnik, Zfpm2, Plcl2, Fbn1, Dock5, Daam1	n.s		Irf4	65	2.98745	0.00281313	0.0341594	Cytip, Sorl1, Ikzf1, Ptk2b, Jak1, Gramd3, Itgb7, Klhl6, Ikzf3, Pik3ap1, Dgkg, Ppp2r5c, Dock10, Peak1, Fcer2a	significant		Maz	69	2.51516	0.0118977	0.122271	Lasp1, Trim47, Kdm2b, Stk10, Irf2bp1, Zbtb7a, Rnf220, Prr12, Kctd15, Ap3d1, Pdxk, Ctdsp1, Arid1a, Gse1, Mnt, Ncor2, Mllt1, Serpinh1, Nosip, St3gal2, Palm, Fbxl19, Mapkapk3, Ppfia3, Ahdc1, Ubtf, Sox12, Kctd2, Clip2, Mark2, Dgkz, Agpat3	n.s		Jun
	Prox1	26	-2.47807	0.0132095	0.149708	Tns3, Atp1a1, Sox13, Abcb1b, Nrp2, Igf1r, Plcb4, Mapkapk3, Abcb1a	n.s		Runx2	65	-2.084	0.0371603	0.421151	Runx1, Lgals3, Pbx1, Tspan5, Tns1, Ets1, Aff3, Chn2, Wipf1, Psd3, Cblb, Itpr1, Gramd3, Tle4, Nedd4l, Nabp1, Pip4k2a, Dock2, Farp1, Sema5a, Cuedc1, Csgalnact1, Svil, Etl4, Hmcn1, Gulp1, Rbms3, Ankrd44, Tcf4, Mapkap1, App, Ampd3, Esr1, Alcam, Itgbl1, Col14a1, Cacna1c, Mrps27, Rftn1, Pparg, Ptk2, Ptprm, Myof, Pacsin2, Dock10	n.s		Nfkb1	183	-3.21723	0.00129433	0.014669	Irf4, Madcam1, Ccr7, Tlr2, Vwf, Gadd45a, Mat2a, Pthlh, Ccl5, Fas, Il10, Edn1, Ager, Egfr, Serpinb1a, Serpinb1b, Cd40, Pdgfb, Hmox1, Abcb1b, Ccl2, Traf2, Cd83, Ccl22, Atf3, Myc, Icam1, Il6, Ier3, Vcam1, Nfkbia, Birc3, Tnfaip3, Birc2, Cflar, Timp1, Serpine1, Csf1, Bcl2l1, Plau, Il1rn, Ptgs2, Lpl	significant		Zfp263	307	1.98188	0.0474927	0.441658	Dnajb6, Agpat3, Hspg2, C77080, C2cd2, Mical3, Igf1r, Fbrsl1, Rgs12, Ttyh3, Flnc, Slc25a10, Prdm16, Smoc2, Tcf3, Arhgap22, Osbpl5, Ergic1, Yeats2, Tbx1, Slc22a23, Gak, Pdgfrb, Spsb1, Ltbp4, Trio, Clip2, Trappc9, Smad7, Mcf2l, Dip2c, Acsf3, Agap3, Agrn, Klhl29, Sardh, Atp11a, Nacc2, Med15, Plxna2, Ralgps1, Myo7a, Ksr1, Fgfr3, Atp2b2, Asap2, Ncor2, Zbtb16, Cacna1a, Smarcd3, Iqsec2, Arhgef17, Ppil2, …	n.s		Pax5	54	2.93382	0.00334815	0.0379457	Coro1a, Rac2, Runx3, Klf13, Smad7, Arhgap45, Fcer2a, Tcf7, Cd22, Bcl2, Akna, Cd79a, Rhoh, Zc3h12d, Pou2af1, Irf4	significant		Myc	358	-2.64128	0.00825927	0.122271	Rps15, Cox7a2l, Hspd1, Irf2, Dffa, Rpl26, Cct5, Rbm8a, Hoxd3, Pten, Syngr2, App, Parp1, Esd, Nras, Gpr4, Eif5a2, Ceacam2, Lamp1, Cdkn1a, Gadd45a, Eno1b, Cbx5, Lbr, Smarcad1, Srd5a1, Hnrnpa2b1, Hes1, Id2, Entpd7, Tcf12, Hspa8, Spast, Dck, Cbx3, Cxxc1, Il2, Dpy30, Eif4ebp2, Junb, Jun, Snrpb2, Itga6, Mnt, Rbbp4, Mfap1a, Acpp, Gstp2, Ampd3, Fxr1, Rgs2, Rhog, Casp9, Klf1, Mbd1, Herpud1, St3gal1, Muc1,…	n.s		Klf6
	Tfap2a	61	-2.40173	0.0163178	0.173376	Sp1, Spry2, Ccnb1, Mpg, Vegfa, Bcl2, Ptgs2, Galnt3, Slc19a1, Cyp11a1, Mip, Pold2, Timp2, Fmr1, L1cam, Taf7, Bace1, Gpx4, Hgf, Kit, Mmp2, Fas, Pvr, Plaur, Egfr, Ets1, Adm, Gusb, Hmox1, Nr3c1, Erbb2, Myc, Hip1, Serpine1, Prkca, Smpd1, Cdkn1a, Oat, App, Igfbp5, F2r, Htt	n.s		Arid3a	58	2.01851	0.0435378	0.434901	Ighv1-5, Ighv14-2, Ighv1-23, Ighv1-31, Ighv1-36, Ighv1-53, Ighv1-62-3, Ighv1-75, Ighv1-80, Ighv1-85, Ighv14-1, Ighv14-4, Ighv1-4, Ighv1-19, Ighv1-42, Ighv1-62-2, Ighv1-78, Ighv1-81, Ighv1-18	n.s		Nr5a2	30	-3.09696	0.00195514	0.0207733	Myo10, Tbc1d30, Fgd5	significant		Mafg	35	-1.96583	0.0493183	0.441658	Ksr1, Rapgef1, Tec, Plxna2, Med15, Ablim3, Samd4, Nabp1, Tjp2, Slc44a1	n.s		Myc	358	2.86757	0.00413639	0.0439491	Rps15, Hnrnpa2b1, Nap1l1, Rhog, Actg1, Top1, Rpl26, Rps16, Eif3c, Eno1, Parp1, Rpl6, Cox7a2l, Isg20, Cxcr4, Nol7, Rpl23, Snrpd3, Rpl32, Ltb, Cdkn1a, Rbbp4, Pkm, Junb, Sla, Ceacam10, Cmas, Acp5, Rgs2, Rpl22, Rbm39, Snrpb2, Brca1, Rara, Stmn1, Acpp, Nme2, Tgfb1, Fasl, Epb42, Cd63, Lamp1, Psmb1, Lair1	significant		Sox11	29	2.5375	0.0111648	0.122271	Zbtb20, Ptk2, Col28a1, Tead1, Mid1, Rims2, Dst, Sox5, Mecom, Dock4, Tanc1, Map4k4, Rapgef5, Pclo, Epha7, Cdh11	n.s		Meis1
	Arid3a	58	2.33874	0.0193489	0.193489	Ighv1-5, Ighv1-63, Ighv1-50, Ighv1-82, Ighv14-2, Ighv1-15, Ighv14-3, Ighv1-18, Ighv1-53, Ighv1-76, Ighv1-80, Ighv14-1, Ighv1-12, Ighv1-62-2, Ighv1-74, Ighv1-75, Ighv1-72, Ighv1-11, Ighv1-23, Ighv1-34, Ighv1-58, Ighv1-81, Ighv1-19, Ighv1-62-3, Ighv1-78, Ighv1-66, Ighv1-39, Ighv1-55, Ighv1-85	n.s		Atf3	50	-1.99495	0.0460483	0.434901	Pde4b, Ptp4a1, Ddit3, Hspb1, Spag9, Ets2, Spred2, Asns, Mapkap1, Gdf15, Rcan1, Id1, Stat3, Srebf1, Ldlr, Per1, Kdm4c, Gclc, Smox, Nfia, Prpf31, Kdm6b, Mapre2, Sytl2, Coa7, Gna12, Akap13, Zbtb20, Bhlhe40, Creb5, Ccl5, Fam49b, Tom1l2, Rad9a, Anxa1, Runx1, Elmsan1, Snd1, Klf6, Trib1, Myo18a, Vmp1, Vgll4, Tsc22d2, Zfp36l1, Ubc, Med15, Pcbp1	n.s		Ppara	35	-3.06508	0.0021761	0.021761	Hmgcs1, Myc, Nfkbia, Serpine1, Cd36, Ptgs2, Lpl	significant		Hoxb13	43	-1.9528	0.0508438	0.441658	Esrrg, Ryr2, Sgip1, Nrxn1, Ctnnal1, Lnx1, Exoc4, Thsd7a, Fryl, Nfia, Pcnx, Numb, Stard13, Trio, Ank3, Epb41l2, Dock9	n.s		Ets1	139	2.81908	0.00481616	0.0481616	Cox4i1, Lcp1, Csf3r, Cd53, Parp1, Mmp9, Itga4, Cxcr4, Il2rb, Ltb, Was, Thbs1, Cdkn1b, Cd3d, Itgb3, Dad1, Gzmb, Ltf, Csnk2b, Cd8a, Cd6, Tnfsf14, Fasl	significant		Stat3	76	-2.48837	0.0128331	0.122271	Cops5, Hspb1, Bcl6, Stat1, Ccnd3, Bcl2l1	n.s		Nr2c2
	Maff	43	-2.28527	0.0222972	0.199501	Pdlim5, Bhlhe40, Dst, Prkch, Pde4b, Daam1, Sec14l1, Rapgef5, Flnb, Rapgef1, Phldb2, Tln2, Plxna2	n.s		Bhlhe40	58	-2.00508	0.0449541	0.434901	Fkbp5, Cd83, Tle3, Smad7, Sh3bp2, Csk, Sema4b, Elmsan1, Ankrd11, Sub1, Vgll4, Gfod1, Zfp36l1, Pim1, Cux1, Jmjd1c, Bcor, Hes1, Irf2bp2	n.s		Bcl11a	34	2.9678	0.00299938	0.0283275	Sp100, Pik3ap1, Gdi2, Runx3, Pax5, Ppp2r5c, Zmynd8, Tle4, Map3k8, Lcp1, Cdyl, Nfic, Ampd3, Sorl1, Etv6, Klhl6, Trak1, Prkcb, Kdm2b, Zmiz1	significant		Tfap2a	61	-1.94651	0.0515941	0.441658	Ptgs2, Myc, Adm, Gpx4, Egfr, Kit, Serpine1	n.s		Usf1	55	2.66476	0.00770443	0.072764	Ptpn6, B2m, Isg20, Cxcr4, Cd2, Cyp1a1, Ifng, Tgfb1	n.s		Wt1	30	-2.48314	0.013023	0.122271	Ciao1, Tbxa2r, Tert, Myb, Nr5a1, Nphs1, Wtap, Abcb1b, Pdgfa, Vdr, Bcl2, Pax2, Ube2i, Cdkn1a, Odc1	n.s		Sp3
	Rara	38	-2.28558	0.022279	0.199501	Cyp26a1, Pck1, Myc, Thbd, Prkca, Plau, Cdkn1a, Icam1, Ier3, Hoxb4, Plat	n.s		Ctcfl	52	-1.73422	0.0828782	0.571998	Pim1, Zfp398, Cbx4, Zmiz1, Csk, Diaph1, Adssl1, Nfe2l2, Mapk8ip3, Anks6, Zbtb7a, Gad1, Flt3l, Actb, Cbx8, Tbc1d14, Col27a1, Ctbp1, Lzts2, Atg16l2, Speg, Svil, Mib1, Nelfa, Gnai2, Nrarp, Jag2, Pura, Crip2, Col13a1, Ror2, Cdh24, Cacna1h, C77080, Plekhg5, Piezo1, Ppm1f, Cabin1, Ndufa4l2, Dgkz, Pxn	n.s		Sox13	45	-2.86062	0.00422814	0.0330996	Axin2, Ctdsp1, Dab2ip, Pik3r1, Bmf, Jag1, Cflar, Nid1, Fry, Dusp6	significant		Rbpj	59	1.94074	0.0522893	0.441658	Ifngr1, Lims1, Gas7, Irf8, Plec, Dpysl2, Pip4k2a, Ankrd44, Casp8, Mknk2, Nin, Cxcr4, Il16, Runx1, Ampd3, Lpp	n.s		Maf	38	2.64598	0.00814547	0.0728805	Tecr, Itgb7, Pstpip1, Brd4, Fgd3, Cyth4, Dock10, Lef1, Arl4c, Sh3bp5	n.s		Zfx	52	2.6086	0.00909125	0.122271	Myo1c, Pum2, Ubxn2a, Cdk13, Sec22c, Add1, Ddx6, Nipbl, Zbtb7a, Creb1, Zfp398, Qrich1, Celf1, Nsd2, Fbxl5, Cars2, Dgcr8, Rbm33, Zmynd8, Pogk, Pcgf5, Usf2, Ash2l, Smad2	n.s		Atf3
	Maz	69	-2.14575	0.0318932	0.258183	Gse1, Zbtb7a, Stk10, Cacna1a, Tcf3, Agpat3, Csk, Ccdc97, Prpf31, Ubtf, Nosip, Klf16, Epb41l1, Srcin1, Ap3d1, Fbxl19, Mark2, Irf2bp1, Dvl1, Arid1a, Git1, Cabin1, Sox12, Med16, Ppp1r9b, Msi2, Acap3, Arap1, Ahdc1, Gpr137, Tacc3, Col1a1, Palm, Crtc1, Plxnb2, Mnt, Ncor2, Mfsd12, Mylk, Pdxk, Hnrnpf, Lasp1, Kdm2b, Slc4a2, Rnf220, Stk11, Trim47, Myc, Ssbp4, St3gal2, Ctdsp1, Ptpa, Actn1, Clip2, Nfia, Mllt…	n.s		Ebf1	74	-1.76188	0.0780904	0.571998	Cux1, Dpysl2, Rin3, Pkig, Tcf3, Arid5b, Il16, Cmip, Sema4b, Smad7, Arhgef2, Fli1, Lpp, Insr, Clmn, Ncald, Grk5, Nav2, Ank1, Tbc1d2b, Ralgds, Brf1, Themis2, Elmo1, Itpr1, St3gal5, Plcl2, Pmepa1, Pip4k2a, Rbm47, Iqsec1, Prkag2, Fchsd2, Stard13, Prex1, Ksr1, Bcl2, Prkcd, Nol4l, Ankrd44, Eepd1, Sptbn1, Tcf4, Pag1, Ppfibp2, Fam102a, Ust, Lamc1, Rasa3, Ptprs, Ackr3, Rftn1, Flnb, Lrch1, Adap1, Utrn, Inp…	n.s		Mef2a	102	-2.85647	0.00428385	0.0330996	Hivep2, Nfatc2, Gtdc1, Pam, Jun, Numb, Tjp2, Tnrc6b, Asap1, Crim1, Stard13, St6gal1, Trio, Arhgef12, Rabgap1l, Samd4, Erc1, Nin, Arhgap10, Wwtr1, Mylk, Eea1, Atf3, Cdc42ep3, Peak1, Klf9, Daam1, Rin2, Klf6, Palld, Dmd	significant		Tbx21	75	1.93835	0.0525811	0.441658	Pstpip1, Add3, Gas7, Dock2, Cxcr3, Rac2, Plec, Ciita, Smyd3, Akna, 9930021J03Rik, Ikzf1, Tiam1, Cd226, Klhl6, Rasgrp1, Galnt10, Evl, Cxcr4, Chn2, Arhgap25, Kdm2b	n.s		Tead1	125	-2.51009	0.01207	0.102595	Nrp2, Crim1, Dnmbp, Pde4d, Pard3b, Lamc1, Svil, Clic5, Rbms3, Mylk, Rb1cc1, Afap1, Cnot1, Frmd6, Sh3bp4, Nek7, Rbms1, Ctnna1, Ktn1, Prkag2, Itgb1, Nrxn3, Arnt2, Rtn4, Tacc1, Apbb2, Jcad, Ahnak, Mical2, Bcar3, Gmds, Stard13, Pdlim5, Ano6, Tgfbr3, Tcf4, Flnb, Prickle2, Sash1, Macf1, Uaca, Arhgap29, Gulp1, Kif13a, Mbnl2, Pdgfc, Sorcs2, Amotl2, Gtdc1, Limch1, Fmn2, Kdm4c, Itga1, Fam160a1, Eml1, Sema3…	n.s		Sp1	339	-2.43129	0.0150453	0.133824	Nr3c1, Hspa1b, Hspa1a, Thbd, Xiap, Col1a1, Mat2b, Sod2, Cav1, Tmpo, App, Sp3, Hspb1, Smad4, Adam17, Cat, Adam10, Car9, Hp, Cdkn2c, Atp1a3, Pdgfb, Dck, Il2, Apex1, Cdkn2b, Htt, Ltf, Adrb3, Jun, Ces1d	n.s		Tead4
	Tfap4	40	-2.1635	0.0305028	0.258183	Plekhg5, Jup, Bcar1, Jade2, Plxna2, Tpm4, Dennd3	n.s		Elf1	50	1.68162	0.092643	0.571998	Pcbp1, Chd9, Ube2h, Aff1, Med15, Rnf38, Dyrk1a, Foxo3, Foxn3, Trib1, Dpp9, Stk24, Aspscr1, Mbnl1	n.s		Duxbl1	40	-2.84235	0.00447818	0.0330996	Sybu, Esrrg, Cd200r2, Cpeb3, Xirp2, Rai14, Ccdc171, Nrde2, Ift81, Cxcl13, Stim2, Auts2, Prkch, Eml5, Cd200r1, Exoc4, Palmd, Dmd	significant		Zbtb7a	86	-1.88739	0.0591081	0.441658	Piezo1, Comt, Aspscr1, Rxra, Nfic, Palm, Stat6, Thra, Hs6st1, Pwwp2b, Actb, Ptch1, Dnmt3a, Cdc42ep4, Synpo, Pdgfb, Mknk2, Ap3d1, Lmna, Bhlhe40, Pcbp1, Metrnl, Zbtb7b, Plxnb2, Plec, Fmnl1, Trim8, Ski	n.s		Jun	121	2.38357	0.0171458	0.1388	Il1b, Ezr, Stfa2l1, Spi1, Mmp9, Ccl5, Cdkn1a, Plaur, Ifng, Chga, Smad7, Brca1, Stmn1, Cd44, Tgfb1, Fasl, Batf3, Stfa1, Ptgs2, Cd82, Myb, Csf2	n.s		Mafk	50	2.35756	0.0183954	0.155441	Zbtb20, Phldb2, Samd4, Dab2ip, Syne1, Dst, Arhgef3, Adgrl2, Nqo1, Ctif, Ergic1, Tbc1d14, Bach2, Tns3, Slc8a1, Daam1, Dlg2, Foxk1, Tiam2, Dclk2, Clip4, Cacna1d, Cpne4, Gna12, Pde4d, Cdk14, Mycbp2, Eif4g3, Sec14l1, Tjp2, Rgs3	n.s		Grhl2
	Pparg	40	-2.09565	0.0361128	0.266921	Pou2f1, Ccnd1, Plin2, Myc, Slc2a4, Egfr, Gk, Adipoq, Retn, Atp2a2, Abcg3, Cd83, Pten, Sat1, Tshr, Cyp27a1, Dbi, Ptgs2, Trp53, Bcl2, Lipe, Angptl4, Apobr, Pck1, Lpl, Nr1d1, Serpine1, Cdkn1a, Cd36, Fabp4, Scarb1, Mmp9	n.s		Junb	48	1.74368	0.0812149	0.571998	Pim1, Ubc, Zfp36l1, Auts2, Zfp36l2, Rock2, Ier5, Klf6, Tgif1, Cmip, Smarca2, Tnrc6b, Sh3bp5, Egr2	n.s		Duxbl2	40	-2.84235	0.00447818	0.0330996	Sybu, Esrrg, Cd200r2, Cpeb3, Xirp2, Rai14, Ccdc171, Nrde2, Ift81, Cxcl13, Stim2, Auts2, Prkch, Eml5, Cd200r1, Exoc4, Palmd, Dmd	significant		Sox13	45	-1.85338	0.0638284	0.441658	Cbx2, Serpina1e, Nr2f2, Nkd1, Serpina1b, Dusp6, Lrp5, Cflar, Nid1, Pik3r1, Jag1, Dab2ip, Bmf, Axin2, Rgs12	n.s		Bcl11a	34	2.24076	0.0250414	0.190231	Lcp1, Sorl1, Runx3, Klhl6, Prkcb, Pik3ap1, Kdm2b, Map3k8, Ppp2r5c, Etv6	n.s		Creb1	73	-2.25202	0.0243208	0.167667	Vegfa, Nr4a2, G6pc, Trh, Il5ra, Cdk11b, Vip, Bdnf, Cyp11a1, Jun, Pcsk1, Bcl2, Cd4, Ccl5, Hpgd, Psen1, Odc1, Cpt1a	n.s		Irf4
	Zfx	52	2.10369	0.0354057	0.266921	Zbtb7a, Zfp398, Cggbp1, Mrpl36, Msh6, Zfp143, Usf2, Naa38, Creb1, Rpl22, Fbxl5, Zmynd8, Smad2, Pcgf5, Dgcr8, Derl2, Ash2l, Ubxn2a, Add1, Rnf4, Nup210, Klhl21, Cars2, Rbm33, Nipbl	n.s		Klf5	81	-1.72641	0.0842742	0.571998	Stx1a, Rab11fip1, Ywhaz, Tcf3, Lgals3, Cant1, Tecr, Diaph1, Nfe2l2, Wwc1, Prkcz, Crybg2, Baiap2l1, Aldh3a2, Ppl, B3gnt3, Dgkq, Ralgds, Gpr137, Ptch1, Midn, Myo1c, Fasn, Epha2, Kcnn4, Coq8b, Dvl1, Rbm47, Gprc5a, Zfp217, Tjp3, Ppp1r13l, Mib2, Ltbp3, Slc48a1, Llgl2, Srebf1, Nol4l, Lsr, Lnx2, Birc5, Rxra, Jup, Actn1, Ltbp4, Cd9, Ece1, Sdc1, Erbb2, Ptk6, Mcrip2, Myh14, Notch1, C77080, Anxa2, Cirbp, Ag…	n.s		Duxbl3	40	-2.84235	0.00447818	0.0330996	Sybu, Esrrg, Cd200r2, Cpeb3, Xirp2, Rai14, Ccdc171, Nrde2, Ift81, Cxcl13, Stim2, Auts2, Prkch, Eml5, Cd200r1, Exoc4, Palmd, Dmd	significant		Snai2	66	1.82991	0.0672633	0.441658	Agpat3, Clstn1, Dock9, Egfr, Rbck1, Ttyh3, Mprip, Slc25a10, Sh3pxd2b, Dab2ip, Mbp, Crispld2, Adap1, Med15, Kdm4b, Farp1, Cxcr4	n.s		Hnf4a	93	-2.23016	0.0257371	0.190231	Aldob, Serpina1d, Gfer, Shbg, G6pc, Tcf7l2, Acot13, Acat2, Cldn4, Adamts1, Serpina1e, Cebpa, Selenop, Ephx1, Apoa1, Mme, Pck1, Proz, Pros1, Tbp, Efhd1, Serpina1b, F2, Eps15l1, Pck2, Cyp27a1, Cdkn1a, Vegfd	n.s		Irf1	29	-2.25425	0.0241807	0.167667	Tap1, Ifnb1, Il27, Il4, Dst, Ifit3b, Socs1, Tap2, Ccl5, Cxcl10, Eif2ak2, Trp53, Ifit3	n.s		Mnt
	Klf5	81	-2.03548	0.0418027	0.282512	Crybg2, Ywhaz, Cldn4, Tcf3, Lgals3, Rbm47, Nfe2l2, Scnn1a, Cant1, Stx1a, Prkcz, Tecr, Cirbp, Ralgds, Zfp217, Ahnak2, Amn, Baiap2l1, B3gnt3, Wwc1, Rab11fip1, Dgkq, Kcnn4, Dvl1, Fasn, Myo1c, Midn, Ptch1, Diaph1, Gprc5a, Llgl2, Slc48a1, Gpr137, Mib2, Epha2, Coq8b, Birc5, Gpx4, Tjp3, Nol4l, Sdc1, Slc2a1, Adap1, Myh14, Ltbp3, Mcrip2, Erbb2, Ptk6, Rxra, Lsr, Ppp1r13l, Notch1, Rab11a, Ece1, Lnx2, Actn1,…	n.s		Mitf	37	-1.67359	0.0942115	0.571998	Acp5, Bcl2a1d, Bcl2a1b, Hif1a, Diaph1, Pmel, Itpr1, Apex1, Mapre2, Kit, Snai2, Stard13, Fos, Prkcb, Bcl2, Serpinf1, Bcl2a1a, Clcn7, Tbc1d1, Mlana, Ppargc1a, Rab27a, Ctsk, Cdk2, Herc2, Hoxb4	n.s		Klf5	81	-2.76687	0.00565973	0.0400897	Esrp2, Krt8, Cldn4, Stx1a, Erbb2, Crybg2, Gprc5a, Cant1, Adap1, Mib2, Sdc1, Mcrip2, Actn1, Agrn, Notch1, B3gnt3, Ralgds, Ltbp3, Col4a2, Dgkq, Myo1c, C77080, S100a16, Jup, Ltbp4, Dvl1, Tcf3	significant		Meis2	58	-1.82959	0.0673111	0.441658	Add3, Ccny, Sdccag8, Mef2c, Coro1c, Mitf, Zfp608, Man1c1	n.s		Elk1	31	-2.19952	0.0278411	0.197208	Mcl1, Acta2, Slu7, Sod1, Vil1, Pdgfb, Mylk, Tagln, Mmp13, Tlr9, Mdm4, Erbb2, Psen1, Fosl1, Ddit4, Tbp, Ier2, F2, Nr1h2, Srf, Junb, Fos, Cited2, Egr1	n.s		Mef2b	37	2.25436	0.0241732	0.167667	Klf2, Rasgrp3, Klf6, Mef2a, E2f5, Zfp608, Syne1, Tada3, Ltbp1, Evi2, Tnks, Hdac9, Gpatch2l, Crmp1, Zfp395, Rapgef5, Tbl1xr1, Slc2a5, Blk	n.s		Ets1
	Mafb	52	-2.00223	0.0452597	0.282512	Mmp9, Dip2c, Slc39a11, Mtss1, Nav2, Prdm1, Zfp407, Srpk2, Snx29, Zmiz1, St18, Dse, Tbxas1, Arhgap24, Tbc1d14, Elmo1, Smyd3, Akap13, Prex1, Syne1, Ankrd17, Spag9, Jmjd1c, Cpeb4, Wdfy3, Zbtb20, Tjp2, Trio, Tns3, Adamts2, Sox9, Dock4, Tacc2, Cacna1d, Dst, Nbas, Klf9, Daam1, Sec14l1, Apbb2, Flnb, Appl2, Hdac4, Phldb2, Rtn1	n.s		Pou2f1	29	1.69111	0.0908164	0.571998	Tsc22d3, Spp1, Cxcr5, Rrm2b, Pou2af1, St6gal1, Txnrd1, Myc, Rptor	n.s		Six2	39	-2.74549	0.00604213	0.0410865	Nedd4l, Syne1, Mtss1, Zbtb7c, Six1, Nrxn1, Kank1, Thsd4, Trappc9, Etl4, Rims2, Fgfr2, Fbln1, Zfp423, Cables1, Frmd4b, Galnt10, Etv1, Dclk1, Tbc1d1, Ccdc80, Prkch, Dock9, Ttc39b	significant		Gabpa	53	1.79638	0.072434	0.441658	Nek7, Vps13b, Exoc6, Mbnl1, Tm9sf3, Mark2, Nipbl, Elovl6, Trappc10, Actb, Tbc1d5, Zfp280d, Cbx8, Aspscr1, Ptpn12, Stim2, Rnf38, Utrn, Tcf12, Sec31a, Oxr1, Vps53, Arpc5l, Bicral, Efr3a, Ubr4, Pttg1ip	n.s		Bcl6	45	-2.11498	0.0344314	0.23326	Dennd3, Sypl, Syne2, Tcf3, Dusp22, Rnf213, Hdac4, Cabin1, Gmds, Tnk2, Hdac7, Gfod1, Cflar, Eipr1, St3gal1, Il4ra, Foxo3, Zfat, Tpm4, Ldlr, Ccnd2, Lpp, Cbfa2t3, Jade1, Tle3, Prdm1, Ncoa7, Ank3, Ubald2, Osbpl10, Gpcpd1, Rhoq, Tns3, Irf4, Arhgap26, Plcg2, Sema4b, Mapkapk3, Ccnd3, Arid5b, Map3k8, Brd4, Litaf, Sla	n.s		Mnt	56	-2.24528	0.0247503	0.167667	Mark2, Cmip, Rara, Prrc2b, Zfp395, Tmem127, Foxk2, Kdm4b, Por, Rfx2, Bcl9l, Pdzrn3, Net1, Rab40c, Elmsan1, Ncor2, Sympk, Med15, Fam131a, Pdxk, Ap3d1, Gatad2a, Tle3, Cast, Vgll4, Ski	n.s		Nr5a2
	Mafk	50	-2.0007	0.0454252	0.282512	Egln3, Rabgap1l, Bach2, Smad3, Scn8a, Dlg2, Mycbp2, Tiam2, Gna12, Eif4g3, Ergic1, Tbc1d14, Pde4d, Chd2, Adgrl2, Arhgef3, Syne1, Dclk2, Rgs3, Sik3, Zbtb20, Cdk14, Tjp2, Tns3, Cacna1d, Dab2ip, Foxk1, Dst, Sipa1l2, Daam1, Sec14l1, Ctif, Igf1r, Flnb, Ablim3, Rapgef1, Phldb2	n.s		Stat1	225	-1.72291	0.0849047	0.571998	Hdac7, Mcl1, Il2ra, Psmb9, Zfp777, Csf1, Irf2, Pml, S100a10, Pim1, Wars, Kif2a, Zfp61, Ctsb, Zfp398, Irf8, Il12a, Cd40, Gls, H2-Eb2, Zfp689, Smarca4, Sema4b, Myc, Zfp12, Rev3l, Esr1, Ccnd3, Socs5, Pwp2, Il6, Egln3, Socs6, Fcgrt, Il12rb2, Il12rb1, Cx3cl1, Prf1, Zfp9, Zfp30, Ido1, Myd88, Plscr1, H2-DMb2, Naa35, Elp3, Hcfc1, Aim2, Zfp746, Cd274, Lap3, Sbno2, Snrnp27, Jun, Dclre1c, Med16, Ubr1, Man1a…	n.s		Hnf4a	93	-2.71983	0.00653163	0.0424945	Shbg, Mme, Cldn4, Apoa1, Serpina1b, F2, Selenop, Cebpa, Cyp27a1, Prpf3, C3, Ephx1, Ank3, Cdkn1a, Ear2, Ldlr, Myc, Ephx2, Pros1, Adamts1	significant		Ikzf1	40	1.76971	0.0767756	0.441658	Zeb2, Iqgap2, Pip4k2a, Dock11, Stk10, Fam49b, Smap2, Zfyve28, Elf4, Mad1l1, Kdm2b, Lyn, Arid1a, Tet3, Atp8b4, Arhgap18	n.s		Nr2f6	32	-2.08524	0.0370471	0.23326	Hivep2, Arhgef16, Phactr2, Gramd4, Ksr1	n.s		Nfic	25	-2.22928	0.025795	0.167667	Gucy1b1, Vwf, Slc2a4, Gtf3c2, Cyp1a1, Trp53, Col1a1	n.s		Tcf4
	Sox11	29	-2.00872	0.0445665	0.282512	Dock4, Mecom, Tead1, Col28a1, Dst, Rapgef5, Ptk2, Rapgef4	n.s		Tead1	125	-1.75303	0.0795963	0.571998	Palld, Ube2h, Rere, Frmd6, Spidr, Tmem245, Pcyt1a, Gtdc1, Mbnl1, Ndst1, Pde4d, Mylk, Cast, Kif13a, Smyd3, Lpp, Pbx1, Eps8, Fhl2, Fmn2, Pdgfc, Prickle2, Asap2, Dgkb, Rarb, Samd4, Cacna2d1, Nav2, Yap1, Ano6, Afap1, Vps13d, Crim1, Fam160a1, Arhgap24, Adgrl2, Jcad, Fto, Tanc1, Sorcs2, Maml2, Ext1, Gmds, Rtn4, Bcar3, Tgfbr3, Mbnl2, Inpp4b, Egfr, Prkag2, Cnot1, Arhgap35, Dst, Osbpl9, Rasal2, Clic5, Lim…	n.s		Tfap4	40	-2.70898	0.00674912	0.0424945	Jade2, Gna12, Atp2b2, Med15, Dennd3, Egfr, Trio, Ell, Plxna2, Arhgef10l, Fgfr3, Hdac5, Jup, Abtb2	significant		Bhlhe40	58	-1.7691	0.0768774	0.441658	Jmjd1c, Nr4a1, Csk, Plec, Irf2bp2, Parvb, Ldlr, Tnfsf9, Rara, Creb5	n.s		Sp1	339	2.09873	0.0358405	0.23326	Col1a1, Ezr, Cd14, Hp, Spi1, Yy1, Mmp9, Pim1, Epor, Il2rb, Nol7, Cdkn1b, Plaur, Birc5, Ltf, Cd28, Brca1, Rara, Cd44, Tgfb1, Tnfsf14, Fasl, Aldoa, Actc1, Atp1a3, Cd9, Hspa1b, B4galt1, Muc4, Spn, Cdk1, Kif2c, Car9, Ptgs2, Col18a1, Tinf2, Ung, Cdc25c, Hspa1a, Tnf, Cdkn2b, Padi1, Klk1, Ugt1a7c, Klk1b27, Acan, Scnn1g, Rel, Ldha, Alox5, Gstp2, Nqo2, Ahr, Spp1, Kdr, Btk, Cdkn2d, Ifi211, F2r, Vim, Cenpw,…	n.s		Zeb2	53	-2.23866	0.0251778	0.167667	Anxa4, Dmxl2, Picalm, Tbl1xr1, Mef2c, Vim, Pip4k2a, St3gal2, Creb3l2, Pik3cg, Gtdc1, Ltbp1, Dennd1a, Tcf4, Lims1, Sptbn1, Hip1, Prkar2b, Acvr1, Gab2, Mbnl1, Meox2	n.s		Klf9
	Wt1	30	-1.99054	0.0465314	0.282512	Cdkn1a, Ube2i, Podxl, Myb, Abcb1a	n.s		Zbtb7a	86	1.7901	0.073438	0.571998	Pfkp, Bcar1, Efna2, Pwwp2b, Plec, Mknk2, Ehd1, Mxra8, Agrn, Rnf220, Piezo1, Lama5, Mnt, C77080, Notch1, Pdgfb, Akt1, Cdc42bpg, Acap3, Ap3d1, Mark4, Ece1, Cic, Lmna, Rxra, Adam8, Ncor2, Dab2ip, Nr2f6, Cdc42ep4, Plxnb2, Sigirr, Arhgap45, Ptbp1, Ltbp3, Stat6, Ahdc1, Nacc2, Bcl9l, Ppp1r9b, Hs6st1, Eml2, Ski, Synpo, Abr, Zbtb7b, Comt, Bcr, Mgrn1, Pias4, Zfpm1, Actb, Pnpla6, Palm, Ptch1, Bhlhe40, Thra,…	n.s		Esr1	147	-2.6701	0.00758285	0.0460388	Cdkn1a, Cav2, Nid2, Abcg3, Myc, Bmp6, Pparg, Nfib, Igfbp4, Fbln2, Fosl1, Igf1, Serpine1, Sparc, Ptma, Cdkn1b, Ptprg, Kat2b, Cav1, Cxcl12	significant		Runx1	34	1.76005	0.0783996	0.441658	Lcp2, Itgb2, Pik3cd, Lgals3, Arhgap10, Csf1r	n.s		Wt1	30	-2.06567	0.0388599	0.235935	Nr5a1, Vdr, Podxl, Igf2, Bcl2, Ets1, Odc1, Myb, Pdgfa, Ube2i, Cdkn1a, Abcb1b, Abcb1a	n.s		Bcl11a	34	2.14671	0.0318167	0.199091	Nfic, Ppp2r5c, Kdm2b, Gdi2, Klhl6, Zmiz1, Ampd3, Sorl1, Elmo1, Zmynd8, Trak1, Obscn, Sp100	n.s		Pou2f2
	Ebf1	74	-1.93473	0.053023	0.310824	Pkig, Il16, Tcf3, Cmip, Rin3, Rbm47, Sema4b, Cux1, Arid5b, Smad7, Grk5, Insr, Nav2, Tbc1d2b, Lpp, Ralgds, Brf1, Plcl2, St3gal5, Tnfrsf8, Arhgef17, Prkag2, Rasa3, Themis2, Ksr1, Pip4k2a, Fli1, Elmo1, Prex1, Arhgef2, Fchsd2, Ust, Iqsec1, Tacc1, Nol4l, Prkcd, Pmepa1, Pag1, Bcl2, Adap1, Ppfibp2, Stard13, Ankrd44, Inpp4a, Tcf4, Lamc1, Pacsin2, Dpysl2, Sptbn1, Fam102a, Ptprs, Utrn, Ackr3, Eepd1, Itpr1,…	n.s		Klf6	49	-1.61338	0.106662	0.604416	Dusp10, Zfp36l1, Vmp1, Zfp36l2, Ier5, Lrrfip1, Msi2, Arid5b, Sh3bp2, Rbck1, Tecr, Eps8, Ets1, Lhfpl2, Igf1r, Rnd3, Errfi1, Wfs1, Nedd9, Tspan14, Irf1, Ldlr, Srebf1, Sh3rf1, Myh9, Mmp9, Ets2, Lmna, Actn1, Ltbp4, Wwtr1, Xxylt1, Macf1, Ctnnbip1, Nos2, Itgb1, Anxa2, Ptp4a1, Dapk2, Atf3, Ehd1, Plec, Clip2, Asap1, Tacc1	n.s		Klf9	68	-2.61664	0.00887992	0.0507389	Tnk2, Sash1, Triobp, Jade2, Sec14l1, Rgs12, Fcho1, Nfatc2, Iffo2, Mafk, Per1, Sh3kbp1, Actn1, Arhgef2, Med15, Egfr, Arid5b, Sh3bp2, Agrn, Tns1, Ncor2, Fgfr3, C77080, Tns2, Samd11, Phldb1, Apbb2	n.s		Mbd1	43	1.75359	0.079501	0.441658	Nlrc5, Hook2, Rgs12, E4f1, Ift140, Dido1, Kdm4b, Srsf7, Kmt2b, Trim41, Pnpla6	n.s		Meis2	58	-2.03234	0.0421191	0.246905	Etv1, Tgfbr3, Spred2, Hdac4, Mapre2, Npas3, Fryl, Tnik, Man1c1, Mitf, Spag6l, Dmd, Hk1, Ror2, Ptk2, Nfia, Mcc, Stxbp5, Sorbs1, Cnot10, Dock9, Sbf2, Sptbn1, Colgalt2, Ncald	n.s		Irf4	65	2.13226	0.0329854	0.199091	Peak1, Ppp2r5c, Kbtbd8, Cflar, Cast, Gdi2, Samd4, Klhl6, Cytip, Zeb1, Tcf4, Lpp, Ksr1, Sorl1, Elmo1, Ikzf3, Ciita, Tenm4, Jak1, Ahcyl2, Sp100, Smarca2, Itgb7, Blk, Fcer2a, Txndc11, Dgkg, Zfp365, Ikzf1	n.s		Rela
	Etv1	29	-1.87137	0.0612933	0.347328	Nsmce1, Cggbp1, Iqgap2, Birc6, Rap1gap, Mzf1, Kdm5a, Dusp6, Fmr1, Tnik, Isg20l2, Nav1, Coq8a, Ercc1, Tank, Pde9a, Matn2, Ankrd44, Tcf4, Wdr37, Cttn, Utrn, Sec14l1, Nfia, Jmjd6, Limch1	n.s		Nfkb1	183	-1.61358	0.106618	0.604416	Nos3, Irf4, B2m, Myb, Il2ra, Cd69, Il18, Csf1, Bst1, Ctsb, Thbd, Rrm2b, Il12a, Cd40, Cflar, Xiap, Ccr7, Akt1, Serpinb1a	n.s		Jun	121	-2.61381	0.00895393	0.0507389	Relb, App, Mat2a, Nqo1, Ier5, Ccl5, Fas, Pla2g4a, Nfkb2, Edn1, Rarb, Timp2, Egfr, Mgp, Vdr, Il1a, Abcb1b, Rhob, Ccl2, Atf3, Icam1, Ets2, Il6, Vcam1, Eln, Fosl1, Igf1, Gclc, Serpine1, Plat, Hey1, Ptgs2	n.s		Mxi1	74	-1.74839	0.0803958	0.441658	Ctbp2, Ube2d3, Ruvbl1, Ap3d1, Arid3a, Lmna, Macf1, Pcbp1, Pkm, Acly, Sgms1, Zfp395, Yy1, Ptpa, Hmox2, Cast	n.s		Fos	94	1.93717	0.0527247	0.287685	Il1b, Ezr, Stfa2l1, Mmp9, Cd69, Ccl5, Plaur, Acp5, Smad7, Fasl, Cd40lg, Batf3, Stfa1, Ptgs2, Csf2	n.s		Ets2	30	-2.02471	0.0428968	0.249985	Cd163, Jak3, Mdm2, Icam1, Psen1, Fosl1, Trp53	n.s		Mef2c
	Foxm1	34	-1.81315	0.0698083	0.353609	Esr1, Cdkn1b, Ccnb1, Cdc25b, Plk1, Vegfa, Cks1b, Cenpa, Birc5, Cenpf, Cdc25a, Xrcc1, Skp2, Mmp2, Cdk1, Cdc6, Ccnd2, Aurkb, Myc, Ccnd1, Pecam1, Bmi1, Itgb1, Brca2, Fos, Cdkn1a, Lama4	n.s		Egr1	122	-1.49334	0.135349	0.612541	Sod1, Impdh2, Por, Spp1, Pten, Cat, Ep300, Ace, Fcer2a, Fas, Timp2, Myc, Tnf, Hif1a, Atp2a2, Thbs1, Ube2s, Abca2, Il6, Kcnh8, Pdgfc, Crabp2, Gdf15, Ifng, Slc1a4, Wnt4, Il2, Pdgfa, Tmpo, Tgfbr2, Cebpb, Fn1, Ar, Jun, Fasn, Tbxa2r, Ltb, Apex1, Cd28, Angptl4, Vamp2, Egfr, Cd44, Trp53, Timp3, Vegfa, Cdk5r1, Tgfb1, Akr1b3, Lmtk2, Fosl1, Rela, Ldlr, Bax, Bcl2, Stmn1, Cd19, Ptges, Stim1, Flt1, Elk1, Nfkb…	n.s		Mafb	52	-2.60215	0.00926421	0.0508037	Cacna2d3, Cpeb4, Dip2c, Hdac4, Prex1, Dst, Sox9, Sec14l1, Wdfy3, Tjp2, Zbtb20, Trio, Appl2, Prdm1, Rtn1, Dse, Klf9, Daam1, Flnb, Apbb2	n.s		Bcl11a	34	1.74641	0.0807389	0.441658	Gdi2, Ppp2r5c, Zmynd8, Sp100, Zmiz1, Lcp1, Klhl6	n.s		Maz	69	-1.92852	0.0537905	0.287685	Ptpa, Cacna1a, Ahdc1, Ubtf, Rnf220, Msi2, Nosip, Cabin1, Bcar1, Mllt1, Mfsd12, Tcf3, Arid1a, Ctdsp1, Git1, Klf16, Ccdc97, Dvl1, Palm, Nfia, Arap1, Kctd2, Epb41l1, Crtc1, Stk11, Syngap1, Srcin1, Ppp1r9b, Acap3, Agrn, Prpf31, Hnrnpf, Col1a1	n.s		Prdm1	40	1.98834	0.046774	0.263494	Nr3c1, Zfp36l1, Zhx1, Creb1, S100a16, Tead1, Mid1, Nfix, Mbnl3, Lmo7, Mecom, Myo1e, Arhgap26	n.s		Rbpj
	Mef2a	102	-1.82467	0.0680509	0.353609	Arhgap10, Hmgb1, Rabgap1l, Gtdc1, Hdac9, Numb, Prdm2, Cdyl, Ncoa7, Prkce, Pik3ap1, Cdc42ep3, Chd9, St6gal1, Fam129a, Klf2, Erc1, Tbl1xr1, Mbnl1, Cab39, Plcl2, Ipcef1, Efr3a, Tnrc6b, Bcas3, Mb, Nek6, Palld, Lhfpl2, Rab11fip1, Svil, Ncoa3, Hivep2, Arhgap24, Ripor2, Phtf2, Nin, Uvrag, Zeb1, Msn, Jun, Rbpj, Arhgef3, Afap1, Mef2c, Syne1, Klf6, Sash1, Mef2d, Jmjd1c, Kdm4c, Eea1, Fchsd2, Ust, Rin2, Mylk…	n.s		Etv1	29	-1.56962	0.116504	0.612541	Iqgap2, Cggbp1, Nsmce1	n.s		Nfe2l1	29	-2.5736	0.0100645	0.0524166	Arntl, Txnrd1, Foxk1, Adcy9, Mrvi1, Tns1, Cald1, Setd5, Kif13a	n.s		Irf2	71	1.73379	0.0829558	0.441658	Zeb2, Fam111a, Zfp36, Dpysl2, Nr3c1, Ciita, Tap1, Slc25a22, Casp8, Pnrc2, Ube2d3, Tgif1, Max, Ceacam1, Ptma, Nfic, Atf1, Nfe2l2, Ptpn12, Parp14	n.s		Nfatc1	34	1.92561	0.0541525	0.287685	Ptk2b, Gpr183, Actb, Ifng	n.s		Bcl6	45	-1.86875	0.0616571	0.325627	Tns3, Mapkapk3, Arhgap26, Zfat, St3gal1, Lpp, Rhoq, Jade1, Gfod1, Brd4, Tle3, Ccnd3, Cflar, Hdac7, Sypl, Cbfa2t3	n.s		Runx2
	Stat1	225	-1.80726	0.0707218	0.353609	Kif2a, Zfp777, Zfp61, Plscr1, Psmb9, Irf2, Egln3, Irf8, S100a10, Il12a, Smarca4, Esr1, Ctsb, Zfp398, Il2ra, Pim1, Ccnd3, Oas3, Zfp282, Gstk1, Cd40, Fcgrt, Sema4b	n.s		Gata2	39	1.55914	0.118964	0.612541	Nos3, Tnfaip8l1, Tgfb2, Dpysl2, Ppp1r15a, Hmgb1, Foxo3	n.s		Tfap2a	61	-2.56983	0.010175	0.0524166	Snap91, Erbb2, S100b, Bace1, Htt, App, Kit, Fas, Timp2, Egfr, Hmox1, Oat, Cdkn1a, Hgf, Gusb, Myc, F2r, Bcl2, Serpine1, Igfbp5, Adm, Ptgs2	n.s		Usf1	55	1.71684	0.0860089	0.441658	P4ha1, Ptgs2, Ciita, Cebpa, Ptpn6, Serbp1, Trim25, Tgfb1, Cd2, Myh9, Cxcr4, Ctsb, Hoxb4, Nup188	n.s		Tcf7	57	1.89148	0.0585603	0.301674	Ptprc, Fyb, Ikzf1, Skap1, Ikzf3, Birc5, Arhgap15, Cd86, Antxr2, Dock10, Lef1	n.s		Zfp384	63	1.88016	0.060086	0.325627	Crebbp, Spen, Igf2bp3, Keap1, Smad7, Ptk2, Brd4, Samd4, Tnrc18, Racgap1, Ap3d1, Arid1a, Igf2r, Med15, Tcf4, Gtf2i, Nfix, Kansl1, Herpud1, Cdkal1, Zmynd8, Srpk2, Ehbp1, Map4k4, Nde1, Tbc1d14	n.s		Sp1
	Thap11	115	-1.82315	0.0682801	0.353609	Snx17, Lmna, Itpr1, Gpkow, Erp44, Eny2, Tmem109, Eif1b, Med11, Atl3, Prcc, Dnajc18, Snx27, Izumo1, Slc35b4, Itch, Trappc3, Slc4a2, Usp48, Vps50, Fyco1, Ndc1, Ppcdc, Clp1, Wnk1, Pnkd, Zscan22, Zcchc8, Nutf2, Nutf2-ps1, Swt1, Skp2, Vps41, Mrpl42, Mitf, Dnm1l, Chrnb1, Tmem208, Ppp1r12b, Lysmd1, Invs, Uba1, Pnpla6, Mtr, Bub3, Lmbrd2, Rangap1, Cnih4, Zfp605, Thrap3, Sympk, Phb, Bub1b, Mrpl50, Wbp2, Sm…	n.s		Gata3	70	1.47011	0.141533	0.612541	Itpk1, Il2ra, Maf, Foxc1, Atxn10, Mdm2, Bcas3, Sh3kbp1, Myc, Rhoh, Tet2, Esr1, Pde7b, Erg, Pde3a, Ifng	n.s		Hif1a	164	-2.48819	0.0128395	0.0641977	Cited2, Nr4a3, Hmox1, Ccnd1, Abcb1b, Cdkn1a, Ccl2, Abca1, Bhlhe40, Slc11a1, Fhl1, Cox4i2, Abcg3, Kdm4b, Errfi1, Flt1, Eno2, Serpine1, Ppp1r10, Bcl2l1, Cd36, Cdh13, Gys1, Kitl, Adm, Hey1, Ptgs2, Aqp1, Cxcl12	n.s		Cebpb	38	-1.71557	0.086241	0.441658	Ptgs2, Adm, Il10	n.s		Snai2	66	1.84132	0.0655744	0.319144	Sun1, Crocc, Cxcr4, Wscd1, Kifc3, Dock9, Tacc2, Mprip, Rbck1, Clstn1, Arhgef3, Lama3, Notch1, Lonp1, Egfr, Kdm4b, Fam160a1, Ccdc57, Arhgef16, Vdr, Parvb, Mbp, Mafk, Ccdc88c, Dlgap4, Piezo1, Jag2, Nedd4l, Slc25a10	n.s		Hnf4a	93	-1.74266	0.0813931	0.416831	Tasp1, Dsc2, Serpinc1, Prpf3, Cyp26a1, Gfer, Aldh6a1, Ephx2, Npc1l1, Gpr39, Slc2a2, Abcc2, Pck1, Selenop, F2, Tgfa, Ank3, Acat2, G6pc3, Pros1, Apoa2, Soat2, F10, Proz, Efhd1, Shbg, Mme, Ldlr, Ghr, Adamts1, Ear2, Tbp, Serpina1d, Bphl, C3, Ephx1, Myc, Apoa1, Cebpa, Pck2, Serpina1e, Cyp27a1, Aldob, Vegfd, Tcf7l2, G6pc, Serpina1b, Cldn4, Acot13, Cdkn1a, Eps15l1	n.s		Nfatc1
	Runx1	34	1.73438	0.0828499	0.402414	Arhgap10, Lgals3, Smad3, Prkcq, Il2, Pik3cd, Spi1, Hivep3	n.s		Maz	69	-1.49053	0.136086	0.612541	Irf2bp1, Gse1, Stk10, Arid1a, Tcf3, Fbxl19, Msi2, Mylk, Csk, Ubtf, Myc, Nosip, Hnrnpf, Sox12, Zbtb7a, Srcin1, Ccdc97, Gpr137, Ptpa, Agpat3, Palm, Mfsd12, Klf16, Med16, Crtc1, Dvl1, Git1, Prpf31, Col1a1, Trim47, Lasp1, Arap1, Nfia, Ppp1r9b, Stk11, Cacna1a, Ahdc1, Stat6, St3gal2, Mark2, Plxnb2, Serpinh1, Kdm2b, Ncor2, Actn1, Ssbp4, Slc4a2, Ap3d1, Acap3, Tacc3, Mnt, Pdxk, Rnf220, Agrn, Prr12, Mllt1,…	n.s		Runx2	65	-2.44893	0.0143282	0.069594	Dock10, App, Pappa, Cacna1c, Tspan5, Rbms3, Tns1, Cdh11, Farp1, Psd3, Nabp1, Pparg, Plcb1, Cuedc1, Myof, Ptprm	n.s		E2f1	305	1.68615	0.0917675	0.443069	Plekhf2, Serpine1, Alox5ap, Ccnd3, Map3k5, St13, Vmp1, Mpst, Actr2, Ccne1, Blvra, Isyna1, Diras2, Fh1, Ppp2r2d, Pola1, Fbxo5, Ntng2, Plk1, Ect2, Bhlhe40, Cd2ap, Ccnd1, Aars, Trit1, Rad51, Rasgef1b, Tor1b, Dnmt1, B4galt1, Trp53, Asf1b, Ncoa3, Map2k6, Rasgrp1, Fgfr1, Cd72, Hic1, Txndc15, Cnih4, Ctnnd2, Brd2, Apaf1, Lmo1, Ybx3, Ar, Lyplal1, Wrap73, Vcp, Trp53bp2, Ak3, Rassf8, Racgap1, Mapk1, Hspd1, …	n.s		Sox13	45	-1.84042	0.0657062	0.319144	Dab2ip, Nid1, Serpina1d, Sox5, Kyat1, Sorbs3, Bmf, Mtss1, Serpina1e, Dusp6, Etl4, Scarb1, Hlf, Ctdsp1, Cbx2, Smoc1, Serpina1b, Card10, Gsn, Lrp5, Nkd1, Fry, Clmn	n.s		Elk1	31	-1.71093	0.0870938	0.432908	Mcl1, Tlr9, Junb, Vil1, Srf, Psen1, Fosl1, Nr1h2	n.s		Tbx21
	Gata6	51	-1.70226	0.0887065	0.418892	Slc15a2, Cep128, Rbm47, Cux1, Plekha7, Abcc5, Krt18, Sh3kbp1, Bcas3, Sox6, Barx2, Svil, Zfp36l1, Filip1l, Pde4d, Ate1, Mef2c, Syne1, Tbc1d1, Pkib, Mylk, Bcar3, Ptk2b, Rgs3, Syne2, Sema6a, Stard13, Prdm16, Bhlhe40, Dpysl2, Sipa1l2, Clic5, Dlc1, Flnb, Lmcd1, Atp2b1, Plcb4, Phldb2	n.s		Nfyb	74	1.44498	0.148464	0.612541	Prdm11, Dnajb1, Lins1, Crebrf, Lbr, Baz1b, Zfp608, Ier5, Tmem245, Nucb2, Txnrd1, Mbnl1, Fcho1, Rhoq, Atrip, Lipa, Txnip	n.s		Hoxb13	43	-2.42721	0.0152156	0.0714762	Tcf4, Ghr, Fryl, Nrxn1, Col14a1, Ralgapa1, Svil, Erg, Esrrg, Bnc2, Sema3c, Thrb, Pcnx, Numb, Ank3, Stard13, Trio, Map1b, Epb41l2, Dock9, Psd3, Thsd7a, Exoc4, Nfia	n.s		Nr4a1	40	1.67967	0.0930224	0.443069	Tg, Add3, Gas7, Parvb	n.s		Zfp263	307	1.80879	0.070484	0.332841	Smoc2, Dnm1, Pdgfrb, Zbtb16, Cux2, Stx1a, Arhgef17, Adgrg1, Agrn, Xxylt1, Mcf2l, Adgrd1, Hdac5, Tacc2, Slc9a1, Grip2, Pacsin1, Sardh, Pi4ka, Gsn, Cdh23, Itpkb, Tns1, Col16a1, Crtc1, Wnt4, Epb41l1, Prkar1b, Hspg2, Epha2, Ntng2, Agap1, Lpcat1, Arap1, Acsf3, Notch1, Sec14l1, Speg, Ltbp4, Atp11a, Slc12a7, Ror2, Mical3, Hk1, Top3b, Camk2b, Igf1r, Sh3tc1, Abca7, Nfasc, Prkce, Zc3h18, Arhgef16, Fam102a,…	n.s		Six2	39	1.69695	0.0897055	0.433149	Dock9, Etl4, Zmiz1, Syne1, Gse1, Galnt10, Rims2, Ltbp1, Six1, Ttc39b, Mtss1, Tbc1d1, Nrg1, Dpp6, Cpne4, Kazn, Mycbp2, Trappc9, Zbtb7c	n.s		Foxo1
	Nr4a1	40	1.65884	0.0971488	0.427472	Bcor, Star, Wbp1l, Anxa11, Gas7, Dusp5, Rere, Stk40, Alas1, Chd9, Smad7, Zmynd8, Fhit	n.s		Spi1	100	1.42669	0.153669	0.612541	Macrod1, Lsp1, B2m, Myb, Fes, Csf1, Acp5, Csf2ra, Cd53, Cd40, Mcm3ap, Hck, Cd47, Crebbp, Flii, Runx1, Was, Serpinb1a, Vav1, Il5ra, Tnf, Fli1, Mmp2, Lcp2, Egr2	n.s		Rela	166	-2.41916	0.0155566	0.0714762	Nfkb2, Il10, Edn1, Ager, Snai1, Egfr, Cd40, Abcb1b, Ncam1, Cdkn1a, Ccl2, Traf2, Cd83, Myc, Icam1, Il6, Ier3, Vcam1, Nfkbia, Birc3, Tnfaip3, Birc2, Cflar, Timp1, Serpine1, Csf1, Bcl2l1, Plau, Ptgs2, Epas1	n.s		Smad4	27	-1.66542	0.0958299	0.443069	Met, Cdkn1a, Smad7, Runx1t1, Myc, Serpine1, Cdkn2b	n.s		Tfap4	40	-1.77814	0.0753812	0.346346	Mical2, Penk, Bcar1, Plekhg5, Fgfr3, Etl4, Krt8, Ell, Plxna2, Srgap3, Gna12, Jup, Egfr, Dennd3, 5330417C22Rik, Pemt, Crtc1, Zfp395, Hdac5	n.s		Tbp	46	1.67981	0.0929945	0.436558	Fus, App, Cflar, Sec22c, C77080, Usp45, Klf6, Samd4, Kdm2a, Ncor2, Fbxl5, Zmynd8, Luc7l2, Smtn, Dio2, Ier5, Prrc2b, Il10, Hivep1, Picalm	n.s		Snapc4
	Ppara	35	-1.66293	0.0963259	0.427472	Tuba1b, Pank1, Hmgcs1, Acsl1, Ptgs2, Fabp3, Nfkbia, Fads2, Acox1, Angptl4, Apobr, Pck1, Lpl, Myc, Serpine1, Ccnd1, Cpt1a, Cd36, Mmp9	n.s		Tfap2a	61	-1.42231	0.154937	0.612541	Sp1, Spry2, Timp2, Myc, Mmp2, Ets1, Ccnb1, Crabp2, Mip, Bcl2, Mpg, Pold2, Taf7, Hip1, Gusb, Egfr, Kit, Vegfa, Fmr1, Bace1, L1cam, Smpd1, Pvr, Adm, Hmox1, Serpine1, Nr3c1, App, Prkca, Oat, Erbb2, Fas, Igfbp5, F2r, Cdkn1a, Gpx4, Htt, Plaur	n.s		Esrra	68	-2.40763	0.0160565	0.0718315	Por, Greb1, Slc9a1, Nrxn1, Llgl2, Capn2, Myo18a, Syt12, Pak4, Erbb2, Rgs6, Wnk2, Ephb4, Hdac11, Mark2, Nfatc2, Ogdh, Txnrd1, Mgll, Hk1, Slc22a23, Tmco4, Ascc2, Vdr, P3h2, Bhlhe40, Tenm4, Nfia, Cuedc1, C77080, Pnkd, Dmd	n.s		Zeb2	53	-1.65813	0.097291	0.443069	Sox6, Utrn, Itpr1, Dennd1a, Ltbp1, Dmxl2, Pik3cg, Picalm, Tbc1d5, Creg1, Rab31, Mbnl1, Hip1, Dock11, Tbl1xr1, Mef2c, Sertad2, Sgms1, Ikzf1, Pip4k2a, Anxa4, Lims1	n.s		Mef2b	37	1.76126	0.0781938	0.349814	Ripor2, Pik3ap1, Mef2a, Evi2, Tada3, Crmp1, Tbl1xr1, Blk, Klf6	n.s		Egr1	122	-1.60212	0.10913	0.439117	Ep300, Pten, Tmpo, Fgf2, Flt1, Cat, Toe1, Timp3, Pdgfb, Ggps1, Ctnnb1, Il2, Jun, Stim1, Tcf4, Pdgfa, Spp1, Wnt4, Abcb1a, Syn2, Cd19, Por, Sod1, Il2rb, Alox5, Tbxa2r, Fas, Tgfbr2, Chga, Sos1	n.s		Cebpb
	Tbx21	75	1.6543	0.0980672	0.427472	Rac2, Irf4, Ebf1, Klhl6, Gas7, Slamf7, Evl, Mtss1, Cxcr4, Rasgrp1, Galnt10, Rreb1, Hivep1, Ikzf3, Prkcq, Pstpip1, Chn2, Tmc6, Akna, Gfi1, Rhoh, Ikzf1, Sh3bp5, Add3, Cyth1, Rassf5, Tiam1, Tnfrsf8, Ifng, Itk, Ern1	n.s		Thap11	115	-1.5253	0.127184	0.612541	Swt1, Prcc, Snx17, Fyco1, Med11, Eif1b, Dnajc18, Vps41, Slc35b4, Skp2, Bub1b, Izumo1, Nutf2, Zcchc8, Slc4a2, Tmem115, Nutf2-ps1, Tmem109, Lmna, Phb, Pnkd, Mrpl42, Zscan22, Zfp444, Dpm3, Gpkow, Erp44, Mrpl24, Ppp1r12b, Snx27, Mitf, Sympk, Thrap3, Vps50, Bub3, Lysmd1, Eny2, Ndc1, Afg1l, Bola1, Cnih4, Usp48, Slc25a19, Prpf31, Dnm1l, Itch, Ppcdc, Atl3, Calcoco1, Eif2b4, Dnajc17, Pop1, Pcm1, Fto, Trap…	n.s		Myod1	45	-2.39197	0.0167582	0.0730485	Rbfox1, Kalrn, Dip2c, Hdac4, Itgb5, Plekha6, Slc22a23, Adcy9, Med15, Tbc1d1, Prkch, Des, Ralgds, Arhgap10, Tmcc3, Exoc4, Boc, Igf2r, Prrc2b, Cuedc1	n.s		Ar	129	-1.64667	0.0996249	0.443069	Orm2, Kcnh2, Acad10, Fxyd3, Fam174b, Cdkl5, Qsox1, Atp2b4, Ptpn9, Stxbp2, Ptprm, Zbtb16, Btd, Rbmx, Pnrc1, Akr1b3, Rbmxl1, Cd4, Appbp2, Cited2, Cdkn1a, Serpini1, Med1, Grb10, Sox4, Ddt, Igfbp3, Ndrg1, Trps1, Myc, Igf1r, Npat, Egfr, Cdh2, Smarca2	n.s		Stat3	76	1.69777	0.0895511	0.390351	S100a11, Pim1, Bcl6, Cops5, Chil1, Birc5, Prf1, Osm, Muc4, Ccnd3, Ptgs2, Etv6, Klf11, Usp7, Timp1, Il10, Hspb1, Fas, Socs3	n.s		Foxp2	35	-1.64176	0.100641	0.439117	Dip2c, Tcf4, Hivep3, Ripor1, Ptch1, Mxi1, Stat1, Zbtb4, Plaur, Nr3c1	n.s		Spi1
	Nfatc1	34	-1.61765	0.105739	0.44939	Stk38l, Ikzf2, Il2, Gpr183, Tmem131l, Cars2, Ifng, Actb, Cflar, Smarca2, Hivep2, Pip4k2a, Chd2, Mef2c, Ncor2, Egr3, Ptk2b, Rgs3, Phf19, Pias1, Nfkb1, Nedd9, Tnfaip3, Tcf4, Dst, Ubr5, Icam1, Macf1, Fyn	n.s		Trp53	242	1.5512	0.120853	0.612541	Siah1b, Mki67, Abcb1a, Gpx1, Sesn2, Btg2, Pml, Slc6a6, Slc2a1, Siah1a, Cdkn1b, Dusp5, Pold1, Mdm2, Btg1, Ctnnb1, Pmaip1, Rrm2b, Bcl3, Ccnk, Ccng2, Sesn1, Bnip3l, Pttg1, Zmat3, Rhoa, Trp53inp1, Abcb1b, Sertad1, Brca2, Akt1, Apaf1, Pax5, Cd82, Ing1, Cdk1, Nos2, Casp6, Epcam, Ccnd1, Thbs1, Map4, Mmp2, Chuk, Esr1, Pidd1, Mlh1, Tyms, Ints7, Dnmt1, Gadd45a, Msh2, Hras, Rad51b, Birc5, Aldh1a3, Gdf15, Cx…	n.s		Maff	43	-2.2948	0.0217444	0.0924138	Dst, Pdlim5, Sec14l1, Tjp2, Arid5b, Prkch, Rapgef1, Rabgap1l, Plxna2, Tec, Bhlhe40, Tln2, Pde4b, Daam1, Palld, Flnb	n.s		Pou2f2	83	1.63363	0.102338	0.443463	Lat2, Dock2, Dpysl2, Ciita, Ankrd44, Cd226, Tbxas1, Lcp1, Cotl1, Stk10, App, Spp1, Tnfrsf13b, Myh9, Ryr1, Map3k8, Arhgap25, Kdm2b, Chd9, Lyn, Ipcef1, Rhoh, Gse1, Runx3, Cacnb4, Inpp5d, Nedd9, Arhgef3	n.s		Gfi1b	28	-1.68545	0.0919021	0.390584	Usp10, Nedd4l, Macf1, Fryl, Ksr1, Mgat1, Hk1, Ltbp4, Aplp2, Sgms1, Vps13d, Hnrnpf, Brd2	n.s		Sox6	31	-1.60662	0.108139	0.439117	Pip5k1b, Dusp10, Epb41l2, Pde11a, Zeb2, Trp53, Magi1	n.s		Tcf7
	Hnf4a	93	-1.56992	0.116433	0.463122	Cldn4, Tbp, Lipc, Serpinc1, Eps15l1, G6pc3, Tcf7l2, Prpf3, Pck2, Efhd1, Cebpa, Apoa2, Selenop, Cyp27a1, Aldh6a1, Bphl, Afp, Pros1, Ephx1, Tasp1, Acot13, C3, Cyp26a1, Ldlr, Pck1, Ank3, G6pc, Myc, Acat2, Adamts1, Gfer, Cdkn1a, Ghr	n.s		Zeb2	53	1.44624	0.148111	0.612541	Asap1, Anxa4, Fyn, Meox2, Sgms1, Utrn, Dennd1a, Tbc1d5, Rab31, Acvr1, Map4, Ltbp1, Picalm, Ltbp4	n.s		Sox6	31	-2.24925	0.0244969	0.101572	Cped1, Trp53, Pllp, Tbc1d14, Tgif1, Zeb2, Magi1, Utrn, Bcor, Smad3, Nfasc, Dnajc6, Sox5, 9330182L06Rik, Dusp10, Stxbp5, Gtdc1, Ank3, Epb41l2, Zfpm2, Ldlr, Pard3b	n.s		Pparg	40	1.58049	0.113996	0.47321	Abcg3, Egfr, Myc, Ptgs2, Gk, Plin2, Sat1, Lpl, Trp53, Pten, Nr1h3, Cd36	n.s		Atf3	50	-1.66568	0.0957769	0.397124	Ubc, Prpf31, Tom1l2, Pde4b, Gclc, Nfia, Asns, Gna12, Kdm4c, Zfp36l1, Mapre2, Spred2, Kdm6b, Rad9a, Id1, Zbtb20, Ets2, Glis3	n.s		Sp3	93	-1.6217	0.104868	0.439117	Abca1, Cyp3a57, Slc9a3, Chrnb4, Ctsb, Agtr1a, Timp1, Padi3, Cd83, Cdkn1a, Ubc, Col1a1, Plaur	n.s		Rara
	Mitf	37	-1.53945	0.123693	0.463122	Bcl2a1d, Acp5, Bcl2a1b, Hif1a, Mapre2, Apex1, Best1, Serpinf1, Diaph1, Ppargc1a, Rab27a, Prkcb, Clcn7, Tbc1d1, Bcl2a1a, Kit, Bcl2, Ctsk, Mlana, Stard13, Snai2, Itpr1, Fos, Hoxb4, Herc2, Cdk2	n.s		Zfp384	63	1.44433	0.148646	0.612541	Elf1, Jmjd1c, Med15, Ctsb, Dyrk1a, Srpk2, Zmynd8, Arid1a, Herpud1, Crebbp, Ankrd11, Taok3, Racgap1, Tgif1, Kpna6, Kansl1, Gon4l, Brd4, Smad7, Phf21a, Gtf2i, Atxn2	n.s		Mafk	50	-2.17799	0.0294066	0.117214	Sec14l1, Gna12, Creb5, Foxk1, Tjp2, Zbtb20, Rapgef1, Rabgap1l, Samd4, Dab2ip, Igf1r, Daam1, Adgrl2, Ablim3, Sipa1l2, Flnb	n.s		Pax5	54	1.57697	0.114802	0.47321	Irf8, Cd22, Rac2, Akna, Coro1a, Sp100, Zmiz1, Nr4a1, Macf1, Mgat1, Trp53, Prdm1, Ryr1, Smarca4, Bcl11a, Mad1l1, Snx8, Rhoh, Cd70, Runx3, Lonp1, Fcer2a	n.s		Arid3a	58	1.64322	0.100336	0.406124	Ighv1-55, Ighv1-74	n.s		Zbtb7a	86	-1.61282	0.106784	0.439117	Ncor2, Eml2, Mnt, Nacc2, Zfpm1, Ap3d1, Pdgfb, Rxra, Rnf220, Dab2ip, Gatad2a, Aspscr1, Nr2f6, Ptch1, Pwwp2b, C77080, Pcbp1, Ski, Trim8, Nfic	n.s		Stat1
	Nr2f6	32	-1.57142	0.116086	0.463122	Gramd4, Ttc7, Gpt2, Arid5b, Agpat3, Myo18a, Ccdc12, Aff1	n.s		Zfp740	36	1.53021	0.125964	0.612541	Ppp2r1a, Cux1, Hmga1, Setd1b, Crebbp, Ankrd11, Fbxl19, Zfp687, Zfp91, Brd2, Taok1	n.s		Klf6	49	-2.17476	0.0296482	0.117214	Dusp10, Ier5, Dapk2, Asap1, Actn1, Arid5b, Sh3bp2, Rbck1, Ehd1, Wwtr1, Igf1r, Ldlr, Atf3, Ets2, Sh3bp4, Errfi1, Ltc4s, Ltbp4	n.s		Thap11	115	-1.5401	0.123535	0.475884	Eif2b4, Dffa, Pemt, Ap2s1, Prpf31, Eny2, Sympk, Rpgrip1l, Sirt2, Vps50, Uba1, Cnih4, Mitf, Nutf2-ps1, Babam1, Lmbrd2, Bub3, Phf23, Thrap3, Nutf2, Lmna, Banp, Hsp90b1, Erp44, Eif2s2	n.s		Cebpa	143	1.59998	0.109603	0.41585	Alox5ap, Cxcr2, Itgb2, Itgal, Csf3r, Hp, Spi1, Hmgb1, Apbb1ip, E2f2, Ltf, Elane	n.s		Zfp740	36	1.63221	0.102634	0.439117	Taok1, Crebbp, Mecp2, Setd1b, Kdm2b, Nol4l, Zbtb7a, Prr12, Ppp2r1a, Mbd6, Larp1, Pdgfa	n.s		Nfe2
	Snai2	66	1.53682	0.124337	0.463122	Mknk2, Lonp1, Clstn1, Cxcr4, Jag2, Ski, Notch1, Parvb, Mprip, Slc25a10, Dab2ip, Fam160a1, Farp1, Tacc2, Kifc3, Dock9, Piezo1, Ccdc88c, Adap1	n.s		Tcf4	61	-1.394	0.163319	0.631005	Hdac7, Zfp608, Gls, Tgif1, Arid5b, Add3, Usp3, Epb41l2, Pcdh1, Il33, Ehbp1, Cep112, Asap2, Chn2, Yap1, Slc25a28, Oxr1, Tbl1xr1, Plekhg1, Zbtb7b, Nrxn1, Maml2, Cd44, Lima1, Tead1, Mef2c, Limch1, St14, Phactr2, Vim, Nol4l, Wnt4, Sptbn1, Cdk6, Spred2, Fgd5, Eri3, Cd9, Prkch, Ccnd1, Lnx1, C77080, Abcb1b, Golim4, Trps1, Pparg, Tmem131, Atp8b1, Utrn, Trio, Abcb1a, Daam1	n.s		Pparg	40	-2.15837	0.0308988	0.11801	Ccnd1, Nr1d1, Cdkn1a, Abcg3, Cd83, Serpine1, Cd36, Fabp4, Lpl	n.s		Tead2	28	-1.52053	0.128377	0.475884	Mpz, Speg, Ajuba, Cybrd1, Plekha4, Map1s, Trip6, Vps37b, Asap3, Dnajb5, Lamb2, Fam89a, Rhbdf1	n.s		Smad3	34	-1.59784	0.110078	0.41585	Col6a3, Ahr, Col3a1, Tgfb1, Jun, Cdkn1a, Bglap2, Col6a1, Col1a1	n.s		Jun	121	-1.57197	0.115957	0.455737	Nr3c1, App, Trp53, Cdkn1a, Smad7	n.s		Creb1
	Tcf12	75	-1.53284	0.125315	0.463122	Dip2c, Ccdc12, Pard3b, Gas7, Itpr2, Prkce, Fto, Zdhhc14, Chd9, Iqgap2, Arhgap23, Jazf1, Zfhx3, Zfp608, Erc1, Lpp, Mbnl1, Klf13, Hivep3, Zbtb38, Tnrc6b, Tiam2, Wwc1, Palld, Thada, Sbno2, Svil, Vgll4, Arid1b, Pde4d, Adgrl2, Cast, Rbpj, Arhgef3, Cuedc1, Ablim1, Med15, Slc37a1, Wipf1, Lims1, Tbc1d1, Jarid2, Ppp3ca, Sertad2, Fndc3b, Rbms3, Kdm2b, Abr, Prrc2b, Tead1, Ptprk, Crim1, Tcf4, Sh3rf1, Ctnna1,…	n.s		Cebpb	38	-1.3137	0.188946	0.632033	Top1	n.s		Pou5f1	54	-2.15403	0.0312379	0.11801	Angpt1, Epha4, Zeb2, Patj, Fat1, Tmem131l, Limch1, Smad3, Nav1, Sorbs2, Snrpn, Gpc6, Sash1, Galnt10, Gas7, Spats2l, Cacna1c, Ebf1, Ank3, Syne2, Igf2bp3, Epb41l2, Rabgap1l, Sptbn1, Adgrl2, Runx1t1, Bcar3	n.s		Nfyb	74	1.50831	0.131475	0.475884	Cks2, Lipa, Nek7, Txnip, Lins1, Lbr, Mlec, Mat2b, Fam117a, Mbnl1, Mknk2, Baz1b, Mphosph9, Cd74, Zfp608, Fzd2, Fdft1, Vcp, Sec22c, Dnajb1, Bfsp1, Actb, Tmem245, Osbpl9, Eif2ak3	n.s		Snapc4	29	-1.61866	0.10552	0.41585	Anapc7, Elac2, Pask, Mbd3, Scap, Tab1, Parp2, Zfp335, Lrsam1, Wdr74, Nup85, Dlk2, Rab40c, Tecpr1, Brf1, Zbtb48, Wdr59, Prr19, Rint1, Prpf31	n.s		Nr4a1	40	1.55431	0.12011	0.461332	Zbtb20, Smad7, Mdm2, Rnf220, Lpp, Ampd3, Cdkal1, Ctif, Chd9, Fhad1, Creb3l2, Zmynd8, Add3, Tbc1d14, Stk40, Lpar1, Parvb, Tg, Anxa11, Ccdc6	n.s		Klf5
	Tead4	70	-1.53615	0.124503	0.463122	Vmp1, Rabgap1l, Bcr, Stk10, Foxo3, Gtdc1, Hdac9, Cmip, Rin3, Ptprj, Tle4, Zmynd8, Krt18, Maml2, Hivep3, Fam129b, Tiam2, Nek6, Pdgfc, Spidr, Etv6, Gmds, Trim2, Ext1, Adgrl2, Litaf, Tgfbi, Kdm4c, Iqsec1, Map4k4, Bcar3, Plcl1, Sik3, Sorbs2, Il1r1, Fndc3b, Dennd1a, Rbpms, Tjp2, Rnd3, Pdlim1, Dlgap1, Adamtsl1, Tacc2, Dab2ip, Picalm, Tcf4, Prkch, Pde4b, Itpr1, Phlpp1, Anxa2, Tgm2, Myh9, Macf1, Hspg2, P…	n.s		Clock	51	-1.36195	0.173214	0.632033	Gas7, Rgs12, Bhlhe41, Pcyt1a, Zdhhc14, Cmip, Tns1, Celsr1, Creb5, Fam91a1, Bhlhe40, Get4, Inpp5a, Jcad, Cry1, Ppfia1, Cry2, Iqsec1, Prkag2, Itgb2, Per2, Larp1, Chchd6, Per1, Prex1, Smoc2, Dlgap1, Dnaaf5, Sipa1l1, Magi1, Trappc9, Atp9b, Ptk2, Tns3, Col6a1, Sec14l1, Nr1d2, Cdh23, Dennd3	n.s		Zbtb7a	86	2.13408	0.0328366	0.119896	Cdc42ep4, C77080, Adam8, Ncor2, Piezo1, Nacc2, Bhlhe40, Ltbp3, Dab2ip, Ndrg2, Khsrp, Pdgfb, Ehd1, Notch1, Agrn, Mxra8, Bcl9l, Pnpla6, Slc22a23, Atp2b2, Mgrn1, Ptbp1, Akt1, Efna2, Plxnb2	n.s		Nfic	25	-1.50802	0.131549	0.475884	Slc2a4, Tfap2a, Gtf3c2, Pold2, Smug1, Vwf, Gtf3c1, Col1a1, Myc	n.s		Esrra	68	-1.56958	0.116513	0.421431	Acss2, Tgm2, Wnk2, Syt12, Nrxn1, Baiap2l1, Tenm4, Ascc2, Slc22a23, Ogdh, Msi2, Pik3c2b, Fam129b, Ephb4, Erbb2, Nfatc2, Rgs6, Dlg2, Vdr, Ndufaf6, Dmd, Hk1, Ppp5c, Nfia, Capn2, Acss1, Gsn, Tmco4, Cuedc1, Trib3, Slc9a1, Stn1, Adgrg1, Mgll	n.s		Foxm1	34	-1.53308	0.125256	0.463063	Xrcc1, Cdkn1a, Itgb1, Cenpa	n.s		Egr1
	Fos	94	1.49338	0.135337	0.469288	Mmp9, Maf, Cd69, Pdha1, Il12a, Il2ra, Star, Smad4, Acp5, Ddit3, Smad7, Ccnd1, Ccl5, Nat2, Clu, Nfatc1, Myc, Hsph1, Srr, Il2, Pgr, Vegfa	n.s		Foxk2	48	1.33719	0.181161	0.632033	Pcbp1, Med15, Por, Tsc22d2, Wee1, Dpp9, Ankrd11, St7, Arid5b, Sema4b, Txnip, Tle3, Ptp4a2, Hnrnpf, Fdft1, Gatad2a, Mthfr, Xpo7	n.s		Tcf12	75	-2.13029	0.0331478	0.119896	Sbno2, Gas7, Spats2l, Tnrc6b, Crim1, Slc37a1, Med15, Tbc1d1, Rbms3, Pcx, Erc1, Plxna2, Wwtr1, Zbtb38, Nfib, Prrc2b, Plcb1, Daam1, Cuedc1, Adgrl2, Palld, Nrp2, Pard3b	n.s		Thap1	53	1.50301	0.132835	0.475884	Ski, Coro2a, Plec, Ywhaz, Usf2, Metrnl, Sgms1, Stip1, Trabd, Ier2, Cyfip1, Sympk, Arhgdia, Hsp90aa1, Rxra, Bcor, Ppp6r1, Piezo1	n.s		Tbp	46	1.57525	0.115199	0.421431	Anxa2, Fam49b, Fus, Actb, Kdm2a	n.s		Mafb	52	1.5299	0.126041	0.463063	Zbtb20, Phldb2, Zmiz1, Syne1, Dip2c, Dst, Elmo1, Srpk2, Dock4, Snx29, Cpeb4, Tbc1d14, Tns3, Daam1, Mtss1, Wdfy3, Trio, Dtna, Clip4, Cacna1d, Apbb2, Appl2, Smyd3, Sec14l1, Pcsk2, Tjp2, Sox9	n.s		Batf
	Klf1	48	-1.51016	0.131002	0.469288	Ctsb, Pim1, Ywhaz, Evl, Zfp36, Rere, Chid1, Slc4a1, Sh3bp2, Cnppd1, Ralgds, Klhl21, Tcea2, Micall2, Actb, Kcnn4, Tbc1d14, Fbrsl1, Lyl1, Gpr137, Uxs1, Nol4l, Arhgap45, Rnf38, Nadk, Nqo2, Adap1, Sorbs1, Ahnak, Egfl7, Zfp276, Pkm, Ptpa, Sgms1, Slc6a6, Xxylt1, Ltbp4, Kctd2, Jade2, Plec, Agrn	n.s		Jun	121	-1.31173	0.18961	0.632033	Myb, Spp1, Pdha1, Ier5, Il12a, Cdkn1a, Ddit3, Smad7, Il5ra, Ezr, Cd82, Timp2, Tnf, Mmp2, Ets1, Ccl5, Mmp9, Ngf, Cyp2j9, Ren1, Batf3, Ifng, Rarb, Pold2, Vegfa, Trp53, Ppard, Spi1, Txn1, Egfr, Cd44, Nfkb2, Igf1, Crem, Nat2, Tgfb1, Ccnd2, Gclc, Fosl1, Fos, Rhob, Mat2a, Vim, Stmn1, Edn1, Relb, Hey1, Il2, Serpine1, Nr3c1, Ets2, Mgp, App, Nqo1, Il6, Pgr, Ccnd1, Nos2, Tnc, Myc, Il1b, F3, Ptn, Mmp3, Fas,…	n.s		Snai2	66	2.04181	0.0411706	0.145813	Clstn1, Mprip, Sh3pxd2b, Adam8, Piezo1, Kdm4b, Dock9, Farp1, Dab2ip, Lrp1, Notch1, Rbck1, Vdr, Egfr, Ttyh3, Med15, Mbp, Parvb, Mafk, Crispld2, Slc25a10	n.s		Pbx3	50	-1.49587	0.134687	0.475884	Apbb2, Mylk, Runx1t1, Bbx, Ergic1, Jarid2, Spats2l, Igf1r, Daam1, Nbea	n.s		Rfx1	38	-1.53662	0.124386	0.440532	Fbrs, Itfg2, Btbd3, Riiad1, Syngap1, Dis3l2, Ip6k2, Adgrg1, Fgf1, Col1a2	n.s		Pparg	40	-1.51075	0.130852	0.470511	Sat1, Tnfrsf11b, Bcl2, Cd83, Cdkn1a, Trp53, Dbi, Nr1d1	n.s		Zfp263
	Nfe2l1	29	-1.46807	0.142084	0.469288	Ube2h, Arntl, Mrvi1, Arhgap6, Bcas3, Adcy9, Ano10, Tmem245, Zfat, Tns1, Kif13a, Gnal, Sqstm1, Txnrd1, Rtn4, Parn, Dennd1a, Cpq, Exoc6b, Tbc1d5, Sorbs1, Dlgap1, Parva, Tead1, Foxk1, Cald1, Setd5	n.s		Nfic	25	1.36695	0.171642	0.632033	Hmgb1, Itga5, Alas1, Matn1, Myc, Vwf, Pold2, Jun	n.s		Trp53	242	-2.00958	0.0444753	0.153466	Birc5, Mdm2, Pcbp4, Sertad1, Ei24, Mapk8, Mad1l1, Plk2, Ccnb1, Fas, Rabggta, Epcam, Ptpa, Plagl1, Gdf15, Egfr, Tsc2, Vdr, Ezh2, Ccnd1, Prdm1, Cdkn1a, Hsp90ab1, Klk1, Dnmt1, Abcc1, Acta2, Atf3, Ndrg1, Rb1, Cx3cl1, Ier3, Dusp1, Pdgfrb, Flt1, Bcl2, Egr1, Plk1, Fbln2, Serpine1, Bcl2l1, Kat2b, Cdh13, Igfbp3, Bdkrb2, Chek1, Cav1	n.s		Hmbox1	26	1.49405	0.135162	0.475884	Peak1, Znrf1, Phf21a, Ints6l, Tnrc6b, Ksr1, Ncoa4, Pde7a, Spidr, Smad3, Vps13d	n.s		Myod1	45	-1.52004	0.128502	0.445823	Slc22a23, Zdhhc14, Fam129b, Ppm1h, Sh3pxd2a, Prrc2b, Hdac4, Limch1, Ece1, Arhgap10, Tmcc3, Prkch, Cuedc1, Kalrn, Boc, Tacc2, Acacb, Des, Adcy9	n.s		Gata6	51	1.49237	0.135602	0.474454	Zfp36l1, Dlc1, Filip1l, Phldb2, Plcb4, Syne1, Sema6a, Dpysl2, Sh3rf2, Mid1, Lmcd1, Atp2b1, Slc15a2, Cep128, Mical2, Mef2c, Clic5, Tbc1d1, Prdm16	n.s		Mbd1
	Sox13	45	-1.47965	0.138966	0.469288	Aff1, Pim1, Mtss1, Eps8, Rere, Cbx2, Kyat1, Rgs12, Limd1, Sox6, Smoc1, Pik3r1, Cflar, Dusp6, Sox5, Bmf, Map4k4, Jag1, Ptp4a1, Rcan1, Lrp5, Axin2, Etl4, Dab2ip, Ctdsp1, Tgif1, Card10, Nid1, Nr2f2, Sorbs3, Fry, Ttll4, Gsn, Scarb1	n.s		Smad4	27	1.32126	0.186414	0.632033	Zfp36, Fstl3, Por	n.s		Spib	58	2.00337	0.0451371	0.153466	Sp100, Zc3h12d, Pik3ap1, Bcl11a, Pax5, Il16, Ciita, Sp110, Gmds, Ikzf1, Rubcnl, Camk4, Xbp1, Vopp1, Gsdme, Bank1, Zfp608, Cdyl, Rfx3, Ece1, Ucp2	n.s		Irf1	29	-1.45475	0.145738	0.500691	Socs1, Ifit3, Il15, Ccl5, Cd40, Il10	n.s		Meis1	52	-1.48664	0.137109	0.466172	Phactr3, Glis3, Cacna1a, Jcad, Bcar3, Tcf4, Nfib, Tle4, Etl4, Fryl, Ksr1, Tnik, Lsamp, Mid1, Gna12, Ubr3, Rapgef5, Arhgap10, Nfia, Ets1, Hecw2, Usp6nl, Pparg, Foxp2, Xxylt1, Sptbn1	n.s		Smad3	34	-1.46581	0.142701	0.474454	Col6a1, Col6a3, Timp1, Bambi, Bglap, Cdkn1a, Bglap2, Col1a1	n.s		Gata3
	Sp3	93	-1.48529	0.137468	0.469288	Cdkn2d, Ctsb, Msh6, Vegfa, Btk, Eapp, Ltc4s, Mycn, Itga2, Cdkn2b, Padi3, Padi1, Nos3, Car9, Abca1, Tpmt, Etf1, Timp2, Tnf, Cd83, Rora, Adgre5, Col1a1, Itgav, Cyp27a1, Mmp2, Timp1, Plaur, Tcn2, Cd2ap, Alpl, Myc, Ccnd1, Cd14, Utrn, Cdkn1a, Ubc, Plat, Dnase2a, Kdr, F2r	n.s		Tbx21	75	1.3389	0.180605	0.632033	Irf4, Gas7, Mtss1, 9930021J03Rik, Ikzf1, Akna, Cxcr4, Auts2, Klhl6, Rasgrp1, Rreb1, Ebf1, Rac2, Pde4d, Add3, Ikzf3, Rhoh, Smyd3, Evl, Slamf7, Stk17b, Sh3bp5, Egr2	n.s		E2f6	70	1.99081	0.0465016	0.153937	Tcf3, Mex3b, Piezo1, Nfib, St3gal1, Srxn1, Icam5, Nacc2, Ltbp3, Ctdsp1, Bahd1, Pfkfb3, Agrn, Depdc5, Pde4a, St6gal1, Zfp451, Bahcc1, Txnrd1, Nfatc2	n.s		Prdm14	190	-1.44616	0.148133	0.500691	Ccnd2, Zbtb7b, Padi2, Map7d1, Zmynd8, Zmiz1, Nr4a1, Macf1, Dgkz, Nadk, Grk2, Arid5a, Bcl11a, Ttc7, Mad1l1, Runx1, Cdc42ep4, Gmds, Dnmt3a, Ptch1, Ampd3, Arid1a, Ptma, Mef2d, Tacc2, Tns3, Nfic, Atp13a2, Gse1, Bcor, Runx3, Zdhhc14, Fosl2, Sema4a, Tmco4, Ahdc1, Rai1, Stum, Gli2, Kazn, Smad6, Rps6ka2, Srebf1, Eva1b, Dgkg, Ece1, Trp53i11, Ass1, Coro2b, Gprc5c, Tns1, Phc2, Tbcd, Cdyl, Mnt, Prex1, Tspan9…	n.s		Mybl2	27	1.46492	0.142943	0.476476	Lmnb1, Anxa2, Cenpf, Myb, Cdkn3	n.s		Sp4	58	1.47839	0.139302	0.474454	Psip1, Dlc1, Mat2b, Sp3, Mga, Mxi1, Man2a1, Bicral, Mus81, Jade1, Ccdc114, Kansl1, Baz2b, Stag2, Snx8, Sap130, Ppfia3	n.s		Maff
	Trp53	242	1.46271	0.143547	0.469288	Sesn2, Abcb1a, Mki67, Siah1a, Pold1, Gpx1, Esr1, Ccnk, Cdkn1b, Pttg1, Dnmt1, Pmaip1, Igf1r, Chuk, Btg1, Ddit4, Slc6a6, Ptpa, Pax5, Brca2, Dusp11, Dusp5, Arid3a, Ctnnb1, Tsc2, Rrm2b, Apaf1, Abcb1b, Ccnd1, Rela, Ing1, Chek2, Ints7, Ppm1j, Myc, Nos2, Trp53inp1, Prdm1, Fancc, Ctsd, Hipk2, Pycard, Tbc1d31, Mlh1, Bid, Aifm2, Alox5, Hras, Stat3, Map4, Ckm, Epcam, Tyms	n.s		Bcl6	45	-1.22732	0.219702	0.638941	Dennd3, Mapkapk3, Cabin1, Hdac4, Ubald2, Tns3, Dusp22, Ank3, Tpm4, Rnf213, Il4ra, Litaf, Ldlr, Zfat, Ccnd2, Arhgap26, Jade1, Gmds, Sla, Tnk2, Sypl, Syne2, Plcg2, Eipr1, Gpcpd1, Ncoa7, Ccnd3, Lpp, Tle3, Brd4, Sema4b, Arid5b, Rhoq, Tcf3, Cflar, St3gal1, Foxo3, Gfod1, Cbfa2t3, Irf4, Map3k8, Hdac7	n.s		Nr2f1	68	-1.98552	0.0470867	0.153937	Atp11a, Fgd5	n.s		Cebpa	143	1.42752	0.153431	0.508428	Elane, Socs3, Ldlr, Alox5ap, Icam1, Myc, Apbb1ip, Ccne1, Itgb2, Timp2	n.s		Nfyb	74	1.43055	0.152558	0.498748	Coq10b, Actb, Cdk1, Txnrd1, Tmem14c, Kcnab2, Nceh1, Uhrf1, Ccnb1, Ccnb2, Dpf1, Mbnl1, Ier5, Rhoq, Gcnt2, Mknk2, Slc27a1, Ssbp3, Baz1b, Cd74, Elmo1, Fzd2, Sod2, Nucb2, Uvrag, Zfp608, Cryzl1, Dlg3, Lypla1, Fcho1, Osbpl9, Vcp, Sec22c, Rgs3, Lins1, Mkrn1, Fdft1, Mlec, Srrm1, Cks2, Pdia4, Lbr, Fam117a, Lipa, Crebrf, Eif2ak3, Coq8a, Bfsp1, Epb41, Pask, Mat2b, Fxr2, Tbc1d31, Dnajb1, Nek7, Atrip, Kcnb1, …	n.s		Trp53	242	-1.46406	0.143179	0.474454	Cav1, Hic1, Bcl6, Chmp4c, Flt1, Arid3a, Stat1, Rnf144b, Gadd45a, Rrm1, Aifm2, Bcl2l1, Xpc, Bcl3, Bcl2, Perp, Pycard, Htt, Zmat3, Ezh2, Antxr1, Chek1, Gstp2, Plk2, Btg2, Rrm2b, Abcb1b, Dusp1, Bnip3l, Trp53inp1, Casp3, Sstr2, Tcf7l2, Brca2, Cop1, Ube2l3, Btg3, Vegfa, Vcan, Tbxas1, Akt1, Siah1a, Msh2, Mgmt, Pold1, Egr1, Alox5, Stat3, Bid, Scn3b, Fbln2	n.s		Wt1
	Nr2f1	68	-1.4522	0.146447	0.469737	Col27a1, Myo18a, Ehmt1, Sult2b1, Mad1l1, Agpat3, Top1mt, Gramd4, Pepd, Begain, Sdk2, Nrxn2, Nek6, Gdpd5, Arhgef4, Osbpl5, Hdac7, Elmsan1, Abca2, Tpcn1, Ahdc1, Gpsm1, Palm, Arhgef2, Kcnab2, Unkl, Apoa2, Rhbdf2, Col5a1, Iqsec1, Pdxk, Adgrg1, Lrp1, Ctbp2, Synj2, Adap1, Tnk2, Ror2, Fbln1, Tacc2, Flt4, Fscn1, Plxnd1, Ctif, Sulf2, Ubac1, Arhgef1, Fgd5, Kif21b, Plxna2	n.s		Ctcf	108	-1.18886	0.234493	0.638941	Gas7, Trappc6a, Dip2b, Hspa5, Fbxo7, Galt, Atxn7, Akt1, Bicd2, Dmpk, Abca2, Nfe2l2, Pomt2, Lpin3, Asap2, Acvr1c, Rbms3, Zfp462, Myd88, Ptpa, Smim7, Irak2, Nes, Actr3, Elp5, Nbn, Lrrc59, Ankrd46, Ppard, Tbc1d14, Tysnd1, Haus7, Col27a1, Bcl6, Znhit2, Ahcyl1, Tmbim6, Npc1, Arl2, Pmpcb, Pprc1, Commd2, Ksr1, Ptprg, Stab2, Rad21, Hmcn1, Ipo13, Six5, Nf1, App, Tnfrsf18, Aldh1a3, Ncbp3, B4galnt1, Ccnd1, …	n.s		Pax5	54	1.96003	0.0499923	0.154704	Irf8, Rac2, Sp100, Coro1a, Smad7, Cd79a, Zc3h12d, Cd22, Runx3, Bcl11a, Cd19, Klf13, Prdm1, Nr4a1, Rhoh, Mgat1, Fcer2a, Mad1l1	n.s		Trp53	242	-1.39717	0.162362	0.527676	Dusp11, Pten, Cav1, Prdm1, Cdkn1a, Dnmt1, Gstp1, Hsp90ab1, Bdkrb2, Pcbp4, Gadd45g, Ninj1, Ccnd1, Tbxas1, Pdgfrb, Plk1, Epcam, Igfbp3, Ndrg1, Plagl1, Mdm4, Ptpa, Mrpl27, Trp53inp1, Egfr, Serpine1, Acta2, Cd82, Chek1	n.s		Mbd1	43	1.37599	0.168823	0.523419	Srsf7, Prpf31, Usp4, Dpp9, Srcap, Ift140, Setdb1, Nelfcd, Kdm4b, Secisbp2, Mafk, Mc1r, Nelfa, Uqcc1, Dido1, Banp, Exoc7, Pnpla6, Foxk2, Trim41, Pgs1, Ppp1r37, Thada, Wrnip1, Nlrc5, Zdhhc7, Thop1	n.s		E2f4	232	-1.43312	0.151825	0.49343	Rps15, Zfp36l1, Sp1, Bub3, Cav1, Tmpo, Ywhah, Pkn2, Pdxp, Rps8, Cbx5, Stam, Recql, Rrm1, Smc2, Rfc3, Cdkn2c, Cdca4, Smc4, Pdxk, Smarca4, Jun, Traf2, Lin54, Gmnn, Npat, Bcl11a, Map3k5, Mfap1a, Nusap1, Vps4a, Wee1, Slc35f6, Eif4h, Rbl1, Aurkb, Cdc25a, Birc5, Plk4, E2f2, Pigq, Topbp1, Msh2, Nxt1, Tert, Ikbkg, Pold1, Park7, E2f8, Cdt1, Mad2l1, Smarca5, Rfc4, Mfap1b, Calr, Nfe2l1, Top1, Thop1, Ndc80, …	n.s		Foxo3
	Esr1	147	-1.42386	0.154487	0.486347	Spata2, Myb, Sec61b, Sp1, Por, Foxo1, Nrf1, Bcl9, Cldn4, Pmaip1, Ctnnb1, Arid5b, Ren1, Erg, Egf, Zmynd8, Ctsd, Lgals8, Ebag9, Tert, Tnip1, Trim16, Cryz, Krt18, Pgr, Vegfa, Zfhx3, Tsc22d3, Crhbp, Ltf, Blm, Ncoa1, Ywhaq, Trp53, Sp3, Nol3, Itga2, Mb, Nek6, Nos3, Ret, Serpinb9b, Mdm2, Pelp1, Ppard, E2f1, Smarca2, Ncoa3, Stat5a, Abcg3, Notch2, Btg2, Jun, Pofut1, Gadd45g, Pbx1, Cebpb, Akt1, Rara, Mta3,…	n.s		Duxbl1	40	1.16168	0.245364	0.638941	Zeb2, Auts2, Eml5, Fbxl5, Usp3, Gtf2f1, Xirp2, Ift81, Dmd, Filip1l, Exoc4, Psen1, Tapt1, Rbbp6	n.s		Etv1	29	-1.95952	0.050052	0.154704	Cdk18, Pde9a, Adamtsl3, Tnik, Coq8a, Isg20l2, Sec14l1, Wdr37, Kcnn3, Nfia, Dusp6, Tank	n.s		Ets1	139	-1.38373	0.166442	0.528203	Tnfrsf8, Cd4, Gabpa, Met, Abcb1b, Cdkn1a, Fosl1, Vwf, Tbxas1, Cd5, Smad4, Cd8a, Socs1, Ltb, Col1a1, Ptgs2, Ttyh3, Plau, Lck, Birc2, Il10	n.s		Nrf1	76	-1.37911	0.16786	0.523419	Narf, Sos1, Fbxl15, Hira, 9930021J03Rik, Mrpl34, Pkib, Cic, Dgkq, Clasp1, Fxr2, Grk5, Fmr1, Luc7l2, Sf1, Sin3a, Per1, Uimc1, Armc6, Cbx5, Tcaim, Ing1, Six5, Wdr12, Rubcn, Dido1, Paics, Nelfa, Tob2, Brf1, Ssh2, Nadk, Ppat, Capns1, Pacs2, Trappc3, Pttg1ip, Kctd2, Crtc1, Mib1, Mib2, Pkmyt1, Tef, Rsrp1, Psd, Mepce, Sugp2, Fads1	n.s		Meis2	58	1.39398	0.163323	0.517939	Dock9, Ccny, Ptk2, Mcc, Gfod1, Itsn1, Zfp608, Ssh1, Sptbn1, Spred2, Spidr, Dst, Atad2b, Add3, Dnm2, Coro1c, Tgfbr3, Mef2c, Fryl, Tiam2, Kcnh2, Ssbp3, Fam184a, Mitf	n.s		Klf1
	Jun	121	-1.40819	0.159075	0.489863	Mmp9, Myb, Pdha1, Il12a, Cdkn1a, Ddit3, Smad7, Ccl5, Ier5, Nat2, Ren1, Cyp2j9, Myc, Spp1, Il5ra, Ezr, Spi1, Trp53, Ptgs2, Ifng, Brca1, Cyp11a1, Stfa1, Pla2g4a, Bdkrb1, Pold2, Timp2, Ppard, Tgfb1, Tnf, Ptn, Txn1, Cd82, Il1b, Stmn1, Nfkb2, Relb, Rhob, Cd44, Mmp2, Fas, Gclc, Igf1, Tnc, Plaur, Mmp3, Acta1, Egfr, Ets1, Ccnd2, Crem, Mat2a, Nr3c1, Vegfa, Il2, Pgr, F3, Il6, Fosl1, Nos2, Edn1, Hey1, Serpi…	n.s		Duxbl2	40	1.16168	0.245364	0.638941	Zeb2, Auts2, Eml5, Fbxl5, Usp3, Gtf2f1, Xirp2, Ift81, Dmd, Filip1l, Exoc4, Psen1, Tapt1, Rbbp6	n.s		Tbp	46	-1.95173	0.0509706	0.154704	App, Lima1, Ier5, Hbp1, Il10, St6gal1, Rabgap1l, Samd4, Des, Cdkn1a, Myc, Ncor2, Prrc2b, Cflar, Serpine1, C77080, Klf6, Fn1	n.s		Maf	38	1.37229	0.169974	0.528203	Pstpip1, Cyth4, Rgs10, Itgb7, Map3k12, Sh3tc1, Tecr, Arhgap25, Brd4	n.s		Sp4	58	-1.37432	0.169342	0.523419	Nectin2, Ptpn4, Kansl1, Rere, Slc1a5, Cfl1, Trpm7, Apoe, Nfyc, Ddx54, Rabep2, Dlc1, Mat2b, Hyou1, Tspan9, Sap130, Zfp131, Pcm1, Asah1, Mga, Baz2b, Thra, Mad2l2, Erbb2, Sp3, Slc12a5, Ilf3, Kdr, Ltbp4, Rnf38, Nr1h2, Syde2, Bicral, Tmem18, Gtf2a1, Myadm, Atp8b3	n.s		Prox1	26	1.38682	0.165495	0.517939	Sox13, Zfp608, Plcb4, Spred2, Abcb1a, Add3, Mapkapk3, Dnm2, Tns3, Pcyt1a	n.s		Irf2
	Rfx1	38	1.40049	0.161367	0.489863	Spata2, Zfp398, Ip6k2, Pde4a, Cbx8, Myc, Camk2a, Rfx2, Mapre2, Trp53bp1, Swsap1, Trit1	n.s		Duxbl3	40	1.16168	0.245364	0.638941	Zeb2, Auts2, Eml5, Fbxl5, Usp3, Gtf2f1, Xirp2, Ift81, Dmd, Filip1l, Exoc4, Psen1, Tapt1, Rbbp6	n.s		Gfi1b	28	-1.94708	0.0515248	0.154704	Sgms1, Vps13d, Tmcc2, Hk1, Aplp2, Ksr1, Ahcyl2, Ssh1, Kcnn3, Mef2c, Ltbp4	n.s		Snapc4	29	1.36612	0.1719	0.528203	Parp2, Mbd3, Dnmt1, Scap, Prpf31, Qtrt1	n.s		Nfe2l1	29	-1.33489	0.181912	0.552232	Parva, Bcas3, Kif13a, Parn, Tmem245, Sorbs1, Tns1, Tbc1d5, Setd5, Mrvi1, Adcy9	n.s		E2f6	70	-1.30915	0.190483	0.564765	Fancc, Brca1, Zcchc2, Mroh1, Abr, Hira, Tfap4, Slc16a3, Rslcan18, Rap1gap, Pde4a, Fam178b, Zfp395, Ptp4a2, Pip4k2a, Zfp941, Trib3, Nfatc1, Ccdc57, Depdc5, St3gal1, Bahcc1, Rbbp4, Nacc2, Bahd1, Ctdsp1, Mex3b, Arhgap21, Kctd15, Rxra, Nol4l, Nfib, Mxi1, Pcbp1	n.s		Irf1
	Ctcf	108	-1.34267	0.179379	0.499908	Dip2b, Col27a1, Ankrd46, Gas7, Asap2, Nfe2l2, Myc, Myd88, Pomt2, Nf1, Trappc6a, Smim7, Tsfm, Elp5, Rbms3, Zfp462, Bicd2, Bcl6, Hebp2, Actr3, Mb, Mcm10, Hs1bp3, Atn1, Dmkn, Pbxip1, Akt1, Tmbim6, Pmpcb, Ppard, Nbn, Ksr1, Npc1, Irak2, Mrpl17, Galt, Tbc1d14, Haus7, Abca2, Ipo13, Pprc1, Tysnd1, Ncbp3, Nt5c3, Fbxo7, Rad21, Cnih1, Arl2, Dmpk, Hmcn1, Znhit2, Ahcyl1, Atxn7, Cd80, Commd2, B4galnt1, Tnfrsf1…	n.s		Foxo3	39	1.15508	0.24806	0.638941	Nos3, Foxo1, Cat, Dusp5, Ccng2, Bnip3l, Plau, Galt, Sirt1, Pink1, Txnip, Cited2, Ccnd1, Esr1, Hbp1	n.s		Meis2	58	-1.9442	0.0518713	0.154704	Sdccag8, Atad2b, Ankrd11, Mef2c	n.s		Onecut1	53	-1.35379	0.175803	0.530549	Spidr, Exoc4, Dyrk1a, Wwc2, Arid5b, Mylk, Bbx, Ank3, Rapgef6, Pde4b, Arap2	n.s		Pdx1	51	-1.31563	0.188297	0.561587	Gck, Glis3, Gabrb3, Tenm4, Nedd4l, Tcf4, Ada, Fryl, Mbnl2, Rbfox3, Mtus2, Gtdc1, Hnf4a, Dmd, Fto, Lmo1, Syne2, Arhgap42, Rtn1, Arhgef3, Nbas, Prkch, Usp6nl, Sorbs1, Xxylt1	n.s		Klf6	49	-1.31396	0.188861	0.564765	Zfp36l1, Nedd9, Sh3rf1, Wwtr1, Tecr, Tspan14, Ets1, Ier5, Clip2, Arid5b, Dapk2, Plec, Msi2, Lrrfip1, Srebf1, Eps8, Lhfpl2, Ehd1, Ets2, Mmp9, Igf1r, Actn1, Nos2, Tacc1, Sh3bp2, Zfp36l2, Sh3bp4, Wfs1, Cdh1, Ptp4a1, Ctnnbip1, Anxa2, Asap1, Ldlr, Myh9, Ltc4s, Ltbp4, Lmna, Vmp1, Dusp10, Rbck1, Atf3, Areg, Errfi1, Macf1, Xxylt1, Irf1, Rnd3, Itgb1	n.s		Myc
	Hif1a	164	-1.35904	0.174135	0.499908	Egln3, Cox4i1, Bhlhe41, Hk2, Cdkn1b, Rnf7, Aph1a, Pmaip1, E2f3, Vegfb, Ddit4, Hsp90b1, Cxcr4, Poli, Ccnd1, Hk1, Tlr2, Trf, Pfkfb4, Slc11a1, Mmp14, Cox4i2, Foxm1, Mif, Tert, Socs1, Vegfa, Aurka, Hspa1b, Lgals1, Alas2, Bnip3l, Zfp217, Ptgs2, Adipoq, Fgf2, Cp, Nos3, Tlr6, Muc1, Car9, Pla2g4a, Ppp1r3c, Hspa1a, Cited2, Tfrc, Gys1, Kdm4b, Bcl2l1, Abcg3, Adam17, Pgam1, Pfkfb3, Ceacam1, Aldoa, Fam162a, C…	n.s		Hnf1a	35	-1.26723	0.205073	0.638941	Mttp, Igf1, Cdh17, G6pc, Mia2	n.s		Yy1	68	1.90441	0.0568565	0.166648	Epas1, Mrpl46, Dek, Aph1a, Ranbp10, Hacd2, Ldlr, Mkln1, Snx27, Atp13a1, Manf, Nars, Ptpa, Fas, Oprm1, Lss, Ccdc43, Spns1, Coq9	n.s		Nrf1	76	1.32638	0.184715	0.547664	Serp1, Prdx5, 9930021J03Rik, Mrpl36, Nadk, Eif4enif1, Armc6, Pacs2, Narf, B9d1, Arrdc3, Mib2, Fbxl15, Mrpl34, Tbcb, Kctd2, Capns1, Tcaim, Sin3a, Sugp2, Mib1, Sos1, Zcwpw1, Polr2b, Tmem104, Pcif1, Tob2, Ing1, Uimc1, Dedd2, Crtc1, Pkib, Gtf2i, Pttg1ip, Kdm2a	n.s		Mitf	37	-1.25623	0.209033	0.612683	Ppargc1a, Pmel, Gpnmb, Tyr, Serpinf1, Stard13, Ctsk, Mapre2, Itpr1, Bcl2, Clcn7, Cdk2, Bcl2a1a, Fos, Bcl2a1d, Bcl2a1b	n.s		Nfe2	47	1.31259	0.18932	0.564765	Zbtb20, Ptk2, Stk10, Rreb1, Dab2ip, Tns1, Arid1a, Dst, Slc25a37, Sh3bp5, Kcnma1, Fhad1, Snx29, Ergic1, Tbxa2r, Mical2, Camk2g, Foxk1, Stk40, Nabp1	n.s		Pou5f1
	Ikzf1	40	1.35212	0.176337	0.499908	Zeb2, Stk10, Mad1l1, Samsn1, Cdyl, Pik3ap1, Ptprj, St6gal1, Iqgap2, Susd1, Lyn, Fam49b, Erc1	n.s		Hnf4a	93	-1.24211	0.214196	0.638941	G6pc3, Myc, Tbp, Eps15l1, Gucy2c, Lipc, Apoa2, Ephx2, Acot13, Pck2, Selenop, Prpf3, Aldh6a1, Pros1, Cyp27a1, C3, Afp, Ldlr, Tcf7l2, Adamts1, Ephx1, Tasp1, Acat2, Ank3, G6pc, Cyp26a1, Pck1, Gfer, Cdkn1a, Ghr, Bphl	n.s		Ctcf	108	-1.8925	0.0584247	0.168342	Bicd2, Cideb, Arl2, App, Gas7, Commd2, Pbxip1, Npc1, Trappc6a, Dmpk, Ksr1, Rbl2, Six5, Col27a1, Actr3, Fbxo7, Ptprg, Nes, Rbm39, Znhit2, Slc6a4, Batf2, Ankrd46	n.s		Rfx1	38	-1.24995	0.211319	0.615738	Camk2a, Fhad1, Iqch, Ehd1, Itfg2, Dis3l2, Pde4a, Zfp398, Cfap20, Col1a2	n.s		Bhlhe40	58	-1.22551	0.220384	0.635005	Cdkn1a, Nr1d1, Pfkfb3, Xxylt1, Acap3, Srcin1, Hes1, Arhgef3, Cttn, Mical3, Gna12, Ccdc57, Zfp36l1, Parvb	n.s		Mbd1	43	1.29453	0.195484	0.569599	Srsf7, Exoc7, Pgs1, Usp4, Mafk, Setdb1, Prpf31, Nelfcd	n.s		Zfx
	Maf	38	1.34916	0.177287	0.499908	Lef1, Rgs10, Sfxn1, Il2ra, Cyth4, Smad3, Pstpip1, Brd4, Lalba, Tecr, Itgb7, Gramd4, Sh3bp5, Sh3kbp1	n.s		Ikzf1	40	1.16837	0.242658	0.638941	Iqgap2, Zeb2, Stk10, Mad1l1, Samsn1, Arid1a, Ptprj, St6gal1, Cdyl, Elf4, Susd1	n.s		Snapc4	29	1.8625	0.0625323	0.174404	Parp2, Mbd3, Dnmt1, Qtrt1, Scap, Rint1, Cactin, Tecpr1, Zfp335, Tab1, Rab40c	n.s		Nr5a2	30	-1.23512	0.216787	0.618271	Rara, Abcg3, Zmynd8	n.s		E2f4	232	1.19949	0.230339	0.635976	Cux1, Ppia, Mcm8, Slco4a1, Hnrnpd, Ogfr, Dhfr, Gins1, Cutc, Wdr76, Mbp, Fancc, Mthfd1, Calm1, Zfp36l1, E2f1, Prpsap1, Rbl1, Tfrc, Rad54l, Cdc6, Sp1, Fbxo5, Ripk2, Adarb1, Mapre1, Nap1l4, Eif4h, Slc25a4, Slc25a14, Fen1, Ybx3, Mcm10, Cenpo, Prim2, Rad51, Map3k7, Haghl, Nasp, Gnas, Anapc15, Lin54, Exosc9, Pcnt, Kdm6a, Pclaf, Dhps, Pcna, Mlh1, Plcg1, Fst, Brca1, Pgrmc1, Pola2, Cdk2, Cth, Epas1, Jun, …	n.s		Ctcfl	52	1.26296	0.206605	0.573416	Pura, Mapk8ip3, C77080, Lzts2, Crip2, Zbtb7a, Zmiz1, Zfp398, Plekhg5, Anks6, Gbx1, Radil, Cbx8, Flt3l, Tbc1d14, Jag2, Dgkz, Nrxn2, Kcnt1, Csk, Cabin1, Ctbp1	n.s		Lyl1
	Myc	358	1.35447	0.175586	0.499908	Rps15, Irf2, Dffa, Snrpb2, Ptma, Lta4h, Hes1, Pdha1, Polb, Clint1, Hnrnpa2b1, Bcl2l12, Nol7, Snrpd3, Mgst1, Akr1a1, Top1, Cmas, Pmaip1, Lbr, Psmb1, Cdkn1a, Rbm39, Entpd7, Cript, Ptpa, Ppif, Nat10, Apc, Lamp1, Parp1, Cxcr4, Cbx3, Golph3, Aco2, Rps16, Mterf1a, Acp5, Dck, Cd79b, Herpud1, Rpl26, Tsc2, Eif3c, Hif1a, Ndrg1, Urod, Pigf, Ccnd1, Rpl22, Gsk3b, Isg20, Sirt1, Pfdn6, Tcf12, Rida, Ccnb1, Arsb,…	n.s		Klf9	68	-1.20983	0.226346	0.638941	Tsc22d3, Med15, Rgs12, Nfic, Por, Foxo3, Sh3kbp1, Aspscr1, Fcho1, Arid5b, Cmip, Sh3bp2, Arhgef2, Vav2, Tns1, Pcbp3, Samd11, Rab11fip4, Ephb3, Hivep3, Afap1, Mef2d, Mafk, Nfatc2, Tnk2, Triobp, Iqsec1, Egfr, Nadk, Lfng, Per1, Hpcal1, Phldb1, Sash1, Sh3tc1, Ncor2, Rxra, Apbb2, Actn1, Jade2, Ece1, Macf1, Slc4a2, Gsn, Tns2, Ephb4, Synj2, C77080, Gprc5b, Agrn, Plec, Sec14l1, Pkm, Phc2, Bcar1, Ampd2, Fy…	n.s		Onecut1	53	-1.86216	0.0625804	0.174404	Ak4, Dyrk1a, Cacna2d1, Nrxn1, Rapgef5, Etl4, Acss3, Sox5, Bnc2, Eif3e, Akap7, Bbx, Rapgef6, Ubr3, Ank3, Syne2, Arid5b, Arap2, Wwc2, Mylk, Exoc4, Pde4b, Tenm4	n.s		Esr1	147	-1.22161	0.221856	0.618271	Rara, Capn2, Socs3, Abcg3, Ctnnb1, Cebpb, Zmynd8, Junb, Zfhx3, Ccnd1, Sp1, Notch2, Ncoa3	n.s		Gabpa	53	1.20229	0.229253	0.635976	Ptk2b, Actb, Mad2l1bp, Larp4b, Ubr4, Brca1, Arpc5l, Ccdc171, Nsd3, Stim2, Mbnl1, Vps53, Tm9sf3, Med15, Lsm4, Ptpn12, Arhgef4, Rabgef1, Elovl6, Cbx8, Vps13b, Mark2, Dock4, Trappc10, Pnkp, Tomm70a, Lig4, Ipo11, Cap1, Cdk13, Zfp280d, Aspscr1, Ncoa2, Wdr37, Nipbl, Nek7, Utrn, Sec31a, Arhgef7, Aak1, Tcf12, Erbb2, Nfib, Oxr1, Fryl, Ercc1, Dlg1, Rnf38, Pttg1ip, Tbc1d5, Bicral, Efr3a, Exoc6	n.s		Mef2c	70	1.2433	0.213759	0.573416	Nr3c1, Klf2, Rasgrp3, Eps15, Fmnl3, Fli1, Arid1a, Jun, Nedd9, Lims1, Dnajb2, Tcf4, Gtdc1, Elmsan1, Arhgef3, Tspan12, Hdac9, Nfatc1, Sipa1l1, Asb2, Nek6, Nr4a1, Ets1, Nrep, Pip4k2a, Clic5, Tbl1xr1	n.s		Pparg
	Hnf1a	35	-1.279	0.200897	0.550846	Mttp, Cdh17, Igf1, G6pc, Mia2	n.s		Mafb	52	-1.16816	0.242743	0.638941	Jmjd1c, Dip2c, Mtss1, Srpk2, Dock4, Zmiz1, Smyd3, Adamts2, Slc39a11, Mmp9, Nav2, Arhgap24, Zbtb20, Akap13, Elmo1, Tacc2, Syne1, Tjp2, Tbc1d14, Cpeb4, Snx29, Dst, Wdfy3, Prex1, Klf9, Cacna1d, Apbb2, Spag9, Ankrd17, Sox9, Flnb, Tns3, Phldb2, Nbas, Hdac4, Sec14l1, Trio, Appl2, Daam1, Rtn1	n.s		E2f1	305	1.82585	0.0678733	0.186104	Plekhf2, Pola1, Il12rb1, Mpst, Ccnd3, Cd72, Ctnnd2, Tnfsf11, Cd2ap, Serpine1, Dbf4, Tor1b, Trit1, Plk1, Txndc15, Bcl2, Wrap73, Cux1, Bin1, Rb1, Rad51, Alox5ap, St13, Ndufaf6, Asf1b, Dnmt1, Rfc2, Fbxo5, Sp110, Mipep, Ccne1, Ccnd1, Ybx3, Hic1, Cbx5, Klf10, Ppp2r2d, Ubn1, Dhfr, Fh1, Arl10, Blvra, Coq2, Isyna1, Suclg1, B4galt1, Hfe, Ar, Il1b, Cdt1, Hmga1, Rbm38, Racgap1, Pcbd2, Actr2, Gata3, Cnih4, D…	n.s		Klf13	30	1.21816	0.223163	0.618271	Samd11, Fscn1, Bcl9l, Rapgef3, Ltbp4, Fcho1, Rcsd1	n.s		Gata2	39	1.19537	0.231944	0.635976	Sgk1, Hmgb1, Psd4, Ccrl2, Pparg, Ackr1, Pnpla8, Il1rl1, Elmo1, Gulp1, Ctsh, Tnfaip8l1, Myc, Angpt2, Lyl1, Icam4, Ms4a2, Ar, Foxo3, Gpr146, Tgfb2, Arrdc4, Ppp1r15a, Efcab2, Ccm2, Fdps, Dpysl2, AW551984, Nos3, Vwa5a, Amotl1, Pecam1	n.s		Nfatc1	34	1.24456	0.213295	0.573416	Cflar, Stk38l, Il2, Naaladl2, Nedd9, Tcf4, Ncor2, Dst, Phf19, Cars2, Pip4k2a, Mef2c, Gpr183, Smarca2, Nfkb1, Il5, Pias1, Ikzf2	n.s		Zbtb7a
	Elk1	31	-1.20598	0.227826	0.597804	Cdkn1b, Slu7, Tbp, Ddit4, Ly96, Sod1, Psen1, Cited2, Tnf, Tagln, Tlr9, Mdm4, Mcl1, Mylk, Ier2, Junb, Vil1, Fosl1, Erbb2, Nr4a1, Acta2, Prkca, Nr1h2, Srf, Fos, Egr1, Pdgfb	n.s		Nr2f6	32	-1.26409	0.206198	0.638941	Sfxn5, Rab31, Spag9, Rxra, Phactr2, Ksr1, Plcd3, Lsm4, Rbpj, Hivep2, Ttc7, Agpat3, Ccdc12, Rab11fip4, Vps54, Impa2, Gramd4, Arid5b, Aspscr1, Myo18a, Aff1	n.s		Mef2c	70	-1.79695	0.0723441	0.195214	Ncald, Gtdc1, Jun, Ebf1, Ank3, St6gal1, Nr4a1, Prkch, Erc1, Dnajb2, Arhgap10, Fmnl3, Nrep, Kcnn3, Pde4b, Clic5, Dpysl3, Il15, Hdac5	n.s		Atf3	50	-1.1968	0.231385	0.63071	Coa7, Ccl5, Pde4b, Spred2, Spag9, Id1, Gclc	n.s		Bach1	30	1.10535	0.26901	0.703456	Pik3cd, Tnfaip2, Slc7a11, Aldoa, Mapt, Nqo2, Ssc4d, Mafg, Dph6, Smarca4, Me1, Cdk6, Sqstm1, Bicdl1, Lbr, Slx4ip, Ifrd1, Asap1, Hmox1, Synj2, Msantd3, Psap, Kctd20, Slc48a1, Phlda2, Trim56, Gclc	n.s		Pknox1	33	1.24456	0.213293	0.573416	Mcc, Gatad2a, Rnf220, Tns1, Hip1, Lims1, Fgd6, Spred2, Tcf4, Rps6kc1, Ptpn6, Tecr	n.s		Myod1
	Meis1	52	-1.20288	0.229021	0.597804	Arhgap10, Hdac9, Cacna1a, Gas7, Rere, Tle4, Hecw2, Ubr3, Bbs9, Ube2e1, Dyrk1a, Plcl2, Usp6nl, Dse, Cfap61, Palld, Pde11a, Gna12, Ksr1, Vgll4, Ripor2, Fryl, Tnik, Ccdc171, Bcar3, Dock5, Ets1, Jcad, Etl4, Tcf4, Dst, Sptbn1, Daam1, Xxylt1, Pld1, Nfia, Dpysl3, Rapgef5, Nfib, Ghr, Pparg, Fbn1	n.s		Prdm14	190	-1.25404	0.209828	0.638941	Ptma, Bcor, Cplx2, Gse1, Tcf7l1, Nfic, Auts2, Arid1b, Cyp26b1, Mad1l1, Zmynd8, Tmco4, Arid1a, Crocc, Runx1, Zdhhc14, Zmiz1, Cdyl, Rai1, Arhgef2, Dnmt3a, Rptor, Gatad2a, Adamts2, Tns1, Meis1, Wwc1, Slit3, Unc5a, Kirrel, Sema4a, Rab25, Ptpru, Arhgef10l, Gpc1, Sdk2, Tbc1d16, Ephb3, Rps6ka2, Pkdcc, Rcor2, Pax7, Klhdc7a, Padi2, Fam174b, Pknox2, Atp13a2, Kdm4b, Ptch1, Agpat3, Ttc7, Bcl11a, Nr4a1, Mef2d…	n.s		Gata3	70	-1.78569	0.0741499	0.196961	Atp2b1, Greb1, Tek, Cd8a, Il12rb2, Svil, Zxdc, Erg, Nrcam, Cdx2, Zeb1, Fndc3b, Rbms1, Galnt10, Mdm2, Pde3a, Sh3kbp1, Maf, Edn1, Egfr, St8sia6, Myc, Pparg, Tgfbr3, Fn1, Blcap	n.s		Ppara	35	-1.14653	0.251577	0.667663	Tuba1b, Ptgs2, Nfkbia, Myc, Serpine1	n.s		Etv1	29	-1.08822	0.2765	0.703456	Wdr37, Fmr1, Birc6, Utrn, Cdk18, Jmjd6, Tcf4, Pde9a, Dusp6, Tnik, Tank, Nsmce1, Ercc1, Limch1, Cttn, Adamtsl3, Nfia, Sec14l1	n.s		Rbpj	59	1.25522	0.209397	0.573416	Zbtb38, Wipf1, Fmnl2, Hes1, Nin, Pag1, Dpysl2, Lims1, Tcf4, Lpp, Ampd3, Wwtr1, Arhgef3, Numb, Sipa1l1, Gpatch2l, Ankrd44, Pip4k2a, Cblb, Casp8, Rfx3, Mknk2, Nfkb1, Pex5l, Fcer2a, Gna12, Cep85l, Fchsd2, Fndc3b, Plec, Snx25, Thada, Hey1, Lyst	n.s		Vdr
	Nfyb	74	1.18604	0.235605	0.597804	Tmem14c, Dlg3, Baz1b, Lbr, Atrip, Ssbp3, Fcho1, Vcp, Slc27a1, Ier5, Fam117a, Fdft1, Ccnb1, Prdm11, Tbc1d31, Rhoq, Mkrn1, Pcna, Zfp608, Uhrf1, Mbnl1, Cd74, Dnajb1, Pex16	n.s		Rela	166	-1.20402	0.228583	0.638941	Nos3, Irf4, Mcl1, Il2ra, Cd69, Il18, Csf1, Trib3, Cxcr4, Ctsb, Thbd, Il12a, Cd40, Cflar, Sirt1, Xiap	n.s		Sox11	29	-1.75138	0.0798804	0.206774	Rapgef5, Mecom, Rims2, Col28a1, Sox5, Dst, Chodl, Zbtb20, Erc1, Cdh11, Dmd	n.s		Usf2	35	1.14347	0.252843	0.667663	P4ha1, Ptpn6, Tgfb1, Cd2, Myh9, Atp5a1, Cxcr4, Ctsb, Hoxb4	n.s		Klf1	48	1.10371	0.269721	0.703456	Ywhaz, Pim1, Adap1, Pkm, Actb, Arhgap45, Osbp2, Slc4a1, Chid1	n.s		Nr2f1	68	1.21333	0.225004	0.594151	Hdac7, Ripor3, Gpsm1, Unkl, Ctbp2, Gdpd5, Pdxk, Begain, Fgd5, Myo18a, Elmsan1, Ehmt1, Ctif, Brsk2, Mad1l1, Zfyve28, Palm, Ubac1, Ahdc1, Nek6	n.s		Pknox1
	Pax5	54	1.20037	0.229997	0.597804	Rac2, Blk, Irf4, Irf8, Smarca4, Mad1l1, Fcho1, Prkce, Pou2af1, Smad3, Smad7, Bcl11a, Xbp1, Rgs12, Akna, Cd79a, Mgat1, Rhoh, Gramd4, Cirbp, Bcl2, Klf13, Zmiz1, Wnt10a	n.s		Trp73	41	-1.20302	0.228968	0.638941	Frmd6, Spidr, Rin3, Mdm2, Carmil1, Pmaip1, Pou2af1, Ndst1, Vac14, Clip1, Myo5a, Hipk2, Syne1, Tle4, Rbm47, Trp53, Osbpl9, Ubash3b, Foxk2, Mvb12b, Sash1, Mdm4, Adgrg1, Tcf4, Vav3, Cdk1, Cables1, Plac8, Cdkn1a, Sbf2, Ccdc88c, Tert, Cep68, Rapgef4, Dgkz	n.s		Ikzf1	40	1.74908	0.0802771	0.206774	Susd1, Iqgap2, Pik3ap1, Fam49b, Lyn, Smap2, Fyb, Mad1l1, Ptprj, Plb1, Cdyl, Arhgap18	n.s		Etv1	29	-1.13051	0.258263	0.669294	Iqgap2, Sec14l1, Ankrd44	n.s		Maff	43	-1.08653	0.277245	0.703456	Cd55, Prkag2, Ccdc150, Lrp1b, Tjp2, Pdlim5, Flnb, Phldb2, Bcas3, Plxna2, Oxtr, Dlg2, Rapgef5, Rapgef1, Tbc1d14, Sec14l1, Arhgef3, Prkch, Tln2, Pde4b, Cdk14	n.s		Foxj2	35	1.18544	0.235845	0.600833	Zbtb20, Pik3ca, Qtrt2, Tnrc18, Arid4a, Azi2, Dnajc16, Wee1, Stag2, Pcgf5	n.s		Sox13
	Pbx3	50	-1.19361	0.232631	0.597804	Bbx, Fto, Ccdc97, Tle4, Inpp5a, Rps6ka2, Cacna2d1, Zfp407, Tiam2, Rnf150, Wwc1, Frmd4b, Ergic1, Pde4d, St7, Pbx1, Tns1, Jarid2, Mylk, Csnk1d, Flna, Hmcn1, Fndc3b, Map4, Nbea, Runx1t1, Atxn1, Pacsin2, Daam1, Sec14l1, Igf1r, Apbb2, Macf1, Fyn	n.s		Tbp	46	1.12471	0.260711	0.661506	Rabgap1l, Ier5, Zmynd8, Klf6, Cflar, Runx1, St6gal1, Fus, Fbxl5, Tgif1, Kdm2a, Dnajb12, Myc, Usp3, Pmf1, Hbp1, Fam49b	n.s		Hnf1b	40	-1.66778	0.0953598	0.241958	Arhgef28, Bmpr1b, Glis3, Hdac4, Pard3, Sh3kbp1, Ehf, Cnksr3, Adgrl2, Fxyd2	n.s		Stat1	225	-1.0999	0.271374	0.669294	Plscr1, Rbak, Cdkn1a, Crem, Csf1, Il17d, Zfp398, Mx1, Igfbp3, Il6st, Socs2, Socs1, Col1a1, Stat2, Ptgs2, Ifit3, Myc, Egfr, Plau, Cd40, Col1a2, Il10	n.s		Rbpj	59	1.12131	0.262156	0.703456	Cxcr4, Lyst, Pik3ap1, Pag1, Sema4d, Fcer2a, Runx1, Sh3kbp1, Pmaip1, Bcat1, Mknk2, Pip4k2a, Gpcpd1, Fmnl2, Ankrd44, Sipa1l1, Ifngr1, Hey1, Fchsd2, Cblb, Lims1, Plec, Nfkb1, Gas7, Irf8, Hey2, Gpatch2l, Slc12a8, Rfx3, Lpp, Numb, Fndc3b, Wipf1, Asap1, Il16, Cdk17, Casp8, Thada, Inpp4a, Tnip1, Nsmce2, Pten, Hes5, Zbtb38, Dpysl2, Nin, Cr2, Tcf4, Heyl, Ampd3, Gna12, Snx25, Cep85l, Arhgef3, Hes1, Wwtr1, …	n.s		Grhl2	78	1.1795	0.2382	0.600833	Ablim1, Afap1, Hspb1, C77080, Cast, Etl4, Nceh1, Zfp608, Pacsin2, Gdpd5, Mid1, Lpp, Spidr, Elmsan1, Limch1, Sipa1l3	n.s		Mef2b
	Rela	166	-1.16063	0.245791	0.614478	Mmp9, Ebi3, Irf4, Cd69, Xiap, Il12a, Ctsb, Il2ra, Egr1, Cd40, Cxcr4, Fn1, Hif1a, Ccl5, Sirt1, Csf1, Thbd, Col1a2, Trib3, Mmp14, Ar, Il18, Il2, Vegfa, Bnip3, Cdk4, Traf2, Cd74, Bax, Hdac1, Ptgs2, Ifng, Tbx21, Timp1, Nos3, Snai1, Bcl2a1a, Ager, Cflar, Col1a1, Akt1, Nfkbia, Tnf, Bcl2l1, Traf1, Cd83, Il1b, Gadd45g, Gstp1, Ppard, Birc5, Nfkb2, Cdk6, Ccl4, Bcl3, Pigr, Mcl1, Mmp2, Irf1, Irf7, Birc3, Nol…	n.s		Irf2	71	1.09844	0.272012	0.680031	Zfp36, Ptma, Aff1, Nfic, Dpysl2, Zeb2, Arid1b	n.s		Cebpb	38	-1.65564	0.0977944	0.243439	Furin, Asns, Il10, Abcb1b, Cdkn1a, Tnfaip6, Il6, Bcl2l1, Adm, Ptgs2	n.s		Jun	121	-1.08412	0.278309	0.669294	Rhob, Gclc, Abcb1b, Trp53, Crem, Smad7, Fosl1, Nfkb2, Plat, Ptgs2, Relb, Nqo1, Egfr, Ccl5, Serpine1, Eln, Cd82	n.s		Creb1	73	-1.0402	0.298246	0.73021	Cpt1a, Erbb2, Bdnf, Nts, Cyp11a1, Ugt8a, Ppp2ca, Psen1, Pck1, Mitf, Star, Pcsk1, Bcl2, Rarb, Odc1, Cd4, Nf1, Flt1, Pck2, Fos, Hpgd, Egr1	n.s		Junb	48	1.19438	0.232329	0.600833	Zfp36l1, Zbtb20, Rock2, Klf6, Vopp1, Lims1, Spred2, Ampd3, Zfp217, Wwtr1, Sh3bp5, Kcnma1, Fhad1, Tbc1d14, Mical2, Ier5, Foxk1, Cmip, Smarca2, Tiam2	n.s		Ets2
	Myb	28	-1.13483	0.256448	0.631828	Elane, Ctsg, Rag2, Klf1, Was, Sp3, Dhrs2, Cebpa, Tk1, Col1a1, Lmo2, Bcl2, Mat2a, Lck, Nr3c1, Gstm2, Erbb2, Myc, Gstm1, Cd34	n.s		Grhl2	78	-1.06919	0.284983	0.699139	Spidr, Zfp608, Elmsan1, Ablim1, Cast, Evl, Lpp, Wwc1, Esyt2, Afap1, Etv6, Ccdc12, Sipa1l3, Slc3a2, Gramd3, Map4k4, Rbm47, Iqsec1, Cuedc1, Limch1, Limk2, St14, Mark2, Etl4, Arhgap32, Fbln2, Hspb1, Alcam, Macf1, Gsn, Ctnnbip1, Mecom, C77080, Spint2, Tns3, Atp8b1, Pacsin2, Taf1b, Sgms1	n.s		Foxj2	35	-1.65066	0.0988074	0.243439	Pik3ca, Fam13a, Cfap69, Selenop, Otud5, Per1, Hbp1, Zbtb20, Osr2, Fhl1, Tnxb, Cc2d2a	n.s		Hnf1a	35	1.08298	0.278819	0.669294	Mia2, Mttp	n.s		Tfap2a	61	-1.03637	0.300032	0.73021	Hip1, Gusb, L1cam, Taf7, Mip, Cdh1, Penk, Erbb2, Bace1, Cyp11a1, Hgf, Adra2b, Smpd1, Fas, Sp1, Egfr, Ets1, Adm, App, Gast, Cdkn1a, Igfbp5, Oat	n.s		Klf9	68	1.16845	0.242627	0.602999	Nfic, Afap1, C77080, Aspscr1, Rxra, Tns1, Med15, Hivep3, Ncor2, Rgs12, Ccdc33, Mef2d, Tsc22d3, Por, Ephb4, Sash1, Cmip, Ncs1, Dgkz, Rap1gap, Arid5b, Apbb2, Tns2, Fcho1, Iffo2, Ece1, Lfng, Phldb1, Plec, Sec14l1, Synj2, Fyn, Fgfr3, Iqsec1, Actn1, Arhgef2, Tacc1, Cachd1, Vav2, Nfatc2, Tnk2, Slc4a2, Triobp, Hpcal1	n.s		Nanog
	Junb	48	-1.10536	0.269005	0.653297	Ccdc12, Rock2, Pim1, Cmip, Ier5, Bach1, Sh3bp5, Zfp217, Tnrc6b, Ptgs2, Tiam2, Auts2, Vopp1, Gna12, Zfp36l1, Smarca2, Gmds, Tbc1d14, Egr2, Cuedc1, Akap13, Klf6, Abcc1, Lims1, Zfp36l2, Kalrn, Rtn4, Spred2, Zbtb20, Egfr, Fosl1, Ampd3, Clu, Bhlhe40, Foxk1, Tgif1, Sec14l1, Lmna, Wwtr1, Ubc, Ehd1	n.s		Pou5f1	54	1.06278	0.287881	0.699139	Jmjd1c, Gas7, Zeb2, Stk10, Rabgap1l, Ebf1, Smad3, Epb41l2, Spats2l, Lefty1, Anks1b, Angpt1, Ank2	n.s		Rara	38	-1.58612	0.112711	0.273727	Rarb, Cebpe, Cdkn1a, Tnfaip2, Rptor, Myc, Icam1, Ier3, Maob, Plat, Plau	n.s		Spib	58	1.07813	0.280978	0.669294	Ucp2, Ciita, Ikzf1, Gsdme, Sp100, Bhlhe40, Klhl6, Zfp608, Bank1, Bcl11a, Il16, Gmds	n.s		Thap11	115	1.03499	0.300675	0.73021	Snx17, Fyco1, Prpf31, Tmem109, Vps41, Ccdc191, Skp2, Dnajc17, Usp48, Chrnb1, Wnk1, Gpkow, Pemt, Vps50, Nmt1, Afg1l, Cops7b, Fam168a, Invs, Lrrc29, Trappc3, Chchd4, Hexim2, Slc25a19, Phf23, Fto, Mitf, Chchd3, Tmem208, Eif1b, Ppp1r12b, Itpr1, Lmbrd2, Mtr, Nup153	n.s		Klf1	48	-1.15682	0.247346	0.605818	Arhgap45, Agrn, Klhl21, Xxylt1, Pkm, Pim1, Egfl7, Ahnak	n.s		Runx1
	Foxa1	40	1.08435	0.27821	0.656884	Esr1, Erbb3, Rprm, Krt7, Nf1, Bcl2, Brca1, Ret, Cebpa, Abca1	n.s		Cebpg	45	1.03661	0.299919	0.703438	Fggy, Dpysl2, Pik3r1, Cecr2, Rock2, Trib1, Elmsan1, Brd4, Fryl, Phf3, Ptp4a2, Atp2a2, Lipc, Tbc1d31, Chn2, Creb5, Hk1, Clip1	n.s		Prdm1	40	-1.55615	0.119672	0.286539	Lmo7, Erg, Mecom, Crispld1, Tnik, Creb1, Lgr4, Slc37a1, Nfix, Prkch, Arap2, Fxr2, Plxna2, Ciita, S100a16, Dmd	n.s		E2f4	232	1.07414	0.282759	0.669294	Chek1, Rps15, Map3k5, Ywhah, Calr, Smc4, Cks2, Rps8, Vps4a, Eif2b2, Sirpb1b, Fbxo5, Cenpe, Actg1, Usp25, Ccnd1, Sirpb1c, Sp1, Stmn1, Nusap1, Bub3, Asf1b, P4ha2, Aurkb, Lgals1, Smarca4, Ybx3, Bcl11a, Fdft1, E2f8, Vcp, Khdrbs1, Rb1, Park7, Creg1, Msh2, Hcfc1, Wdr76, Recql, Mfap1a, Nasp, Eif4h, Mycl, E2f2, Prkcsh, Klf10, Srpr, Cdt1, Cse1l, Dhfr, Sirpb1a, Mcm6, Top1, Cdc6, Slc35f6, Cdk2, Exosc9, Hmgb1	n.s		Ctcf	108	-1.00742	0.313733	0.738068	Nfe2l2, B4galnt1, Pbxip1, Galnt6, Aldh1a3, Csf2, Abca2, Tro, Pou1f1, Mcm10, Stab2, Igf2, Cnih1, Celsr3, Tmbim6, Trappc6a, Asap2, Bicd2, Irak2, Npc1, Rpp30, Akt1, Ppard, Gas7, Col27a1, Dip2b, Ccnd1, Nes, Ahcyl1, Ipo13, Elp5, Commd2, Zfp462, Hmcn1, Rbms3, Hebp2, Ephb1, Znhit2, Ankrd46, Ncbp3, Slc6a4, Galt, Esrp2, Atxn7, Fbxo7, Smim7, Arl2, Mrpl17, Haus7, Lrrc59, Cep135, Myd88, Pprc1, Dmkn, Prss35, …	n.s		Atf3	50	-1.11979	0.262805	0.616861	Rad9a, Id1, Gdf15, Coa7, Elmsan1, Myo18a, Spred2, Med15, Klf6, Vgll4, Hspb1, Pcbp1, Zbtb20, Zfp36l1	n.s		Spib
	Max	53	-1.0844	0.278187	0.656884	Evl, Agpat3, Smg6, Smad3, Pcbp1, Rps6ka2, Insr, Prkcz, Gramd4, Sh3kbp1, Cyth1, Klc1, Ankrd13b, Nrxn2, Auts2, Ap3d1, Kdm4b, Tbcd, Odc1, Ksr1, Vgll4, Serf2, Pfkfb3, Acot7, Cast, Arhgef3, Cuedc1, Stxbp1, Cdk6, Pla2g6, Rap1gap2, Nol4l, Nfatc2, Ctbp2, Rgs3, Dnm2, Ccdc88c, Stat3, Sh3tc1, Agap3, Ccnd1, D5Ertd579e, Lmna, Phc2, Gsn, Jade2, Plec, Tspan18	n.s		Mxi1	74	-1.04428	0.296357	0.703438	Fam214b, Ampd2, Bcar1, Sgms1, Tspan4, Pkm, Epb41, Ctif, Trappc9, Pdxk, Mcrip2, Acap3, Acly, Ap3d1, Ahnak, Macf1, Foxk1, Lmna, Pfkfb3, Cdk6, Cyth1, Nol4l, Arhgap45, Ksr1, Rbfox2, Dst, Wdr81, Arap1, Eml2, Ruvbl1, Hdac5, Gorasp2, Igf1r, Glrx5, Map1lc3b, Tle4, Ube2d3, Klf16, Ttyh3, Arhgef3, Ptpa, Kdm4b, Arid3a, Ctbp2, Fam13a, Nfe2l2, Uckl1, Ssbp3, Tns1, Vav2, Cdkn2c, Smad3, Nfe2l1, Tle3, Zfp395, Ing1…	n.s		Zfx	52	1.52748	0.126641	0.298372	Cars2, Anp32b, Usf2, Msh6, Ubxn2a, Mrpl36, Zmynd8, Nelfa, Naa38, Add1, Derl2, Rpl22, Cggbp1, Zbtb7a, Usp37, Zfp143, Ube2d3	n.s		Tcf4	61	-1.06706	0.285946	0.669294	Add3, Cd44, Lima1, Zbtb7b, Mef2c, Tbl1xr1, Ccnd1	n.s		Foxo3	39	-1.00078	0.316935	0.738068	Klf4, Dusp6, Pink1, Nos3, Prdx3, Sirt1, Stk11, Cdkn1a, Abcb1b, Abcb1a, Cited2, Txnip	n.s		Esr1	147	-1.13347	0.257016	0.616861	Sp1, Cav1, Sp3, Trp53, Oxt, Hspb1, Nfib, Axin2, Serpinb9, Ltf, Jun, Ptma, Ebag9, Crhbp, Tac2, Zfhx3, Atp2b1, Abcg3, Capn2, Myb, Zmynd8, Ptprg, Tsc22d3, Por, Tert, Nek6, Plac1, Notch2, Slc8a1, Ncoa3, Fbln2, Ncoa1, Cav2, Cct6b, Foxc1, Rara, Smarca2, Arid5b, Foxo1, Adora1, Slc8a3, Runx2	n.s		Junb
	Ets2	30	-1.04233	0.297257	0.692242	Mmp9	n.s		Runx1	34	1.02322	0.306202	0.703438	Lgals3, Smad3, Pik3cd, Lcp2, Arhgap10, Csf1r, Il2, Hivep3	n.s		Egr1	122	-1.52154	0.128124	0.298372	Jun, Fcer2a, Ctnnb1, Gdf15, Pdgfc, Timp2, Egfr, Pdgfb, Sos1, Abcb1b, Rbl2, Cdkn1a, Cacna1h, Spry1, Cdk5r1, Ldlr, Atf3, Myc, Pparg, Flt1, Fosl1, Fgfr3, Serpine1, Pdgfa, Fn1, Cdh13, Timp3, Plau	n.s		Nfe2l1	29	-1.06214	0.288173	0.669294	Tbc1d5, Tmem245, Zfat, Dennd1a, Gnal, Arhgap6, Sqstm1, Tns1, Txnrd1, Cpq, Rtn4, Tead1, Bcas3, Parva, Foxk1, Parn, Adcy9, Ano10, Kif13a, Sort1, Dlgap1, Popdc3, Sorbs1, Mrvi1, Cald1, Exoc6b, Arntl, Ube2h, Setd5	n.s		Mafg	35	-1.00723	0.313825	0.738068	Zbtb20, Tjp2, Scin, Tcf4, Hdac4, Ksr1, Plxna2, Ctif, Abl1, Rapgef1, Tbc1d14, Nabp1, Arhgef3, Slc44a1, Stau2, Ablim3	n.s		Tcf4	61	1.12691	0.25978	0.616861	Hdac7, Phactr2, C77080, Nol4l, Maml2, Zfp608, Tead1, Naaladl2, Sptbn1, Spred2, Fgd5, Limch1, Nr3c2, Abcb1a, Asap2, Ehbp1, Plcb1, Add3, Daam1, Slc25a28, Mef2c, Tbl1xr1, Cdk6, Trio, Arid5b, Atp8b1	n.s		Ppara
	E2f7	30	-1.01932	0.308051	0.707686	Wee1, Slc1a5, Smg6, Pfkm, Lgals1, Hnrnpk, Rfc4, Uhrf1, Zfp367, Zfp36l1, Rmi1, Vgll4, Arid1a, Aldoa, Hnrnpd, Stag2, E2f1, Cd44, Ets1, Plk2, Pdgfra, E2f8, Dst, Fos, Dnmt1, Rcc1, Sp1, Agrn	n.s		Usf2	35	1.032	0.302071	0.703438	B2m, Tert, Apc, Cxcr4, Ctsb, Cd2	n.s		Nfyb	74	1.49809	0.13411	0.308091	Fam117a, Gcnt2, Mlec, Mat2b, Nucb2, Cks2, Lins1, Osbpl9, Nceh1, Uvrag, Coq10b, Lbr, Ccnb1, Cd74, Zfp608, Ccnb2, Actb, Mphosph9, Cryzl1, Slc27a1, Srrm1, Atrip, Ap2a1, Klhl25, Tmem245, Tmem14c, Sec22c, Lypla1, Fdft1, Rhof, Pex16, Txnip, Baz1b, Rhoq	n.s		Myc	358	1.0517	0.292937	0.669294	Cdkn2b, Rara, Rpl6, Hif1a, Eno1, Rps15, Icam1, Akr1a1, Irf2, Crat, Ccnd2, Ccne1, Cks2, Eif4ebp2, Ndrg1, Pdha1, Acadm, Lbr, Lta4h, Parp1, Pkm, Hdac2, Actg1, Dpy30, Casp8, Eno1b, Stmn1, Cmas, Cstb, Rhog, Lmna, Rad51, Thrap3, App, Qdpr, Rpl26, Cct5, Tgfb1, Trp53, Cdkn1a, Cluh, Clint1, Wdr36, Pten, Casp9, Man2a2, Gadd45a, Rbm8a, Ptger2, Ybx3, Cxcr4, Ceacam1, Hspd1, Nme2, Ddx18, Ampd3, Msh2, Dffa, Hsp…	n.s		Cebpb	38	0.933016	0.350812	0.745432	Il1b, Top1, Csf3r, Hp	n.s		Bhlhe40	58	1.10113	0.270842	0.618458	Nr1d1, Pim1, Cdkn1a, Xxylt1, Pfkfb3, Map2k3, Bcl3, Cd83, Mical3, Cttn, Slc7a5, Cux1, Tnfsf9, Fkbp5, Dlgap1, Gdf15, Rgs9, Src, Acap3, Jmjd1c	n.s		Tfap4
	Hnf1b	40	-0.994455	0.320002	0.725337	Cnksr3, Eps8, Lpp, Sh3kbp1, Lyrm1, Gramd3, Nrxn1, Arhgap24, Adgrl2, Zfp438, Havcr1, Ptp4a1, Arhgef28, Gpr160, Plekhg3, Acsl5, Fxyd2, Hdac4, Afdn	n.s		Pou4f2	28	0.973549	0.330281	0.748636	Bbx, Rabgap1l, Spidr, Arhgap15, Zmiz1, Zfp385b, Fam13a, Robo1, Chn2	n.s		Mafg	35	-1.47681	0.139726	0.316712	Egln3, Eif4g3	n.s		Nr2f1	68	-1.03748	0.299511	0.669294	Gpsm1, Flt4, Nek6, Plxna2, Atp11a, Adap1, Arhgef2, Kif21b, Osbpl5, Tnk2, Fscn1, Fgd5, Agpat3	n.s		Cux1	40	0.917491	0.358885	0.745432	Slc16a3, Pim1, Eef2, Arid5b, Ahi1, Etv4, Tbc1d1, Prex1, Axin2, Hspd1	n.s		Thap11	115	-1.10283	0.270102	0.618458	Ccdc90b, Rida, Cnih4, Zfp605, Cldn12, Smarcal1, Vps50, Wnk1, Afg1l, Fam168a, Cep128, Ndc1, Fbxl19, Wbp2, Ccdc191, Sirt2, Cops7b, Zscan22, Nutf2, Sel1l, Smim13, Itch, Atl3, Izumo1, Zfp444, Snx16, Sympk, Lysmd1, Pop1, Rpgrip1l, Nutf2-ps1, Ubr2, Dnm1l, Snx27, Mrpl42, Rangap1, Chchd3, Dcakd, Erp44, Ppp2r5b, Hsph1, Trmt1l, Banp, Bub3, Dffa	n.s		Zeb2
	Zfp143	50	0.984384	0.324927	0.72681	Dip2c, Rabgap1l, Taldo1, Med13l, Cdyl, Prkce, Pde4a, Fto, Prpf31, Pcbp1, Prdm11	n.s		Bach1	30	0.943532	0.345409	0.752814	Psap, Lbr, Dph6, Smarca4, Mafg, Pik3cd, Mapt, Hmox1, Tnfaip2, Me1	n.s		E2f7	30	1.45305	0.14621	0.327048	Vgll4, Lgals1, Fos, Hnrnpd, Dnmt1	n.s		Zfp639	27	-1.03283	0.301685	0.669294	Rnf38, Hmgb1, Pds5b, Sin3a, Ctbs, Sec22c, Mapk9, Ptp4a2, Ptpn11, Ppp2r5c	n.s		Foxa1	40	0.978823	0.327667	0.745432	Brca1, Muc4, Klk1, Klk1b27, Bcl2, Erbb3, Greb1	n.s		Zfp263	307	-1.09284	0.274464	0.618458	Trio, Prdm16, Agpat3, Dgkz, Rps6ka2, Clip2, Mknk2, Prkcz, Ncs1, Fam178b, Ldlrap1, Snd1, Ephb4, Ephb2, Fam78a, Arhgap23, Ntng2, Fbln2, Notch1, Obscn, Tns3, Itpk1, Txnrd2, Ahdc1, Ergic1, Pcsk6, Lamc3, Ubac1, Por, Myom3, Tmem201, Cbx8, Zfyve28, Radil, Soga1, Mad1l1, Cpne5, Micall2, Pitpnm3, Cxxc5, Dgcr8, Asap2, Itgb2, Nfix, Pqlc2, Myo18a, Ksr1, Rgs12, Ncor2, Dennd1a, Lpcat1, Bahcc1, Adcy3, Dip2c, Ye…	n.s		Thap11
	Arid2	31	0.964909	0.33459	0.738706	Siah1a, Bbx, Mllt10, Usp3, Chd9, Agtpbp1, Wac	n.s		Mef2a	102	0.944699	0.344813	0.752814	Fam129a, Palld, Jmjd1c, Chd9, Rab11fip1, Hmgb1, Ripor2, Rabgap1l, Bcas3, Rin2, Klf2, Klf6, Prdm2, Msn, Gtdc1, Numb, St6gal1, Prkce, Mbnl1, Mylk, Cab39, Cdyl, Xylt1	n.s		Maz	69	-1.44088	0.14962	0.330329	Git1, Mark2, Prr12, Plxnb2, Mllt1, Cabin1, Actn1, Col1a1, Ubtf, Agrn, Ctdsp1, Mylk, Epb41l1, Myc, Trim47, Ncor2, Serpinh1, Nfia, Dvl1, Tcf3	n.s		Hnf4a	93	-1.02789	0.304	0.669294	Ldlr, Cyp8b1, Ear2, Cebpa, Rnase2a, Gfer	n.s		Foxj2	35	-0.966437	0.333826	0.745432	Selenop, Lrba, Osr2, Cfap69, Hibadh, Prpf8, Sun1, Fhl1, Rhobtb1, Tnxb	n.s		Pbx2	42	1.07896	0.280606	0.62398	Crebbp, Kdm2b, Tle3, Pacsin2, Pik3c2b, Hip1, Ksr1, Gtdc1, Mbnl2, Pik3r1, Mapkap1, Dnm2, Rara, Hoxb3, Tiam2	n.s		Meis2
	Ascl1	54	-0.829785	0.40666	0.743357	Cplx2, Runx1, Myo7a, Zdhhc14, Tmem163, Ccdc88b, Vav2, Fam129b, Tiam1, Fam13a, St18, Arhgef10l, Tcf20, Golm1, Pla2g6, Lfng, Dlgap4, Ccny, Iqsec1, Ncor2, Nol4l, Hpcal1, Adgrg1, Kalrn, Trio, Ppm1h, Ccdc88c, Farp1, Rnf165, Tacc2, Tnr, Bahcc1, Mprip, Pgs1, Plxna2	n.s		Stat3	76	0.946067	0.344115	0.752814	Zfp36, Mcl1, Il2ra, Pim1	n.s		Cebpa	143	-1.42082	0.15537	0.338628	Fas, Il10, Edn1, Timp2, Il1a, Abcb1b, Cdkn1a, Enpp3, Abcc1, Ldlr, Icam1, Pparg, Il6, Eln, Tnfaip3, Igf1, Fn1, Csf1, Id1, Smyd2, Cdh13, Ptgs2	n.s		Sox6	31	-1.02589	0.304944	0.669294	Epb41l2, Gtdc1, Pard3b	n.s		Gata6	51	-0.891397	0.372716	0.745432	Mical2, Bcar3, Dpysl2, Stard13, Cux1, Flnb, Phldb2, Bcas3, Lmcd1, Slc15a2, Krt8, Abcc5, Nr5a2, Zfp36l1, Apoa1, Mid1, Plcb4, Bmpr1b, Pkdcc, Syne2, Arhgap42, Sipa1l2	n.s		Mbd2	31	1.07068	0.284313	0.624011	Cbfa2t3, Paqr9, Plekhg5, BC034090, Gbx1, Radil, Adrb1, Tenm4, Prkcz, Slc16a3, Tyk2, Flt4, Sppl2b, Eva1b	n.s		Ctcfl
	Bach1	30	0.858587	0.390568	0.743357	Smarca4, Lbr, Bicdl1, Mafg, Ssc4d, Tnfaip2, Hmox1, Psap, Pik3cd	n.s		Foxp2	35	-0.921424	0.356829	0.76786	Fyn, Plekha5, Trio, Cdkn1a, Nectin2, Ripor1, Nr3c1, Tcf4, Tfap4, Rbfox2, Stat1, Klhl23, Gnas, Igf1r, Ptch1, Mxi1, Hivep3, Pbx1, Zbtb4, Zfp395, Tgif1, Mgat1, Slc1a5, Rora, Runx1, Acot7, Foxo3, Dip2c, Plaur	n.s		Atf3	50	1.3868	0.165503	0.356147	Id1, Klf6, Gclc, Nfia, Pde4b, Ets2, Ldlr, Bhlhe40, Tom1l2, Med15, Zbtb20, Ccl5, Per1, Creb5, Gna12	n.s		Gata2	39	1.01623	0.309518	0.670621	Lyl1, Gpr146, Dpysl2, Il1rl1, Efcab2, Ctsh	n.s		Grhl2	78	0.932353	0.351154	0.745432	Ehf, Cdh1, Slc22a23, Slc3a2, Cldn4, Cdcp1, Macf1, Shank2, Etl4, Wwc1, Mid1, Evl, Limch1, Slc44a3, Abca4, Epb41l1, Arhgap32, Gsn, Ablim1, Ctnnbip1, Cuedc1, Sgms1	n.s		Runx2	65	1.04456	0.296225	0.641822	App, Ptk2, Etl4, Wipf1, Tns1, Pacsin2, Gulp1, Mid1, Tcf4, Ampd3, Csgalnact1, Wnt5b, Atp8b4, Plcb1, Mapkap1, Ets1, Mical2, Ankrd44, Pip4k2a, Psd3, Cblb, Col14a1, Nabp1, Tiam2, Nrg1, Pappa, Ibsp, Cdh11	n.s		Pdx1
	Creb1	73	0.835822	0.403255	0.743357	Plat, Spry2, Star, Cxcr4, Cpt1a, Rrm2b, Ccl5, Ren1, Ppp2ca, Uxt, Il2, Vegfa, Psen1, Il5ra, Nf1, Hmox1, Pck2	n.s		Creb1	73	0.849871	0.395397	0.788224	Cxcr4, Ppp2ca, Plat, Rrm2b, Cpt1a, Uxt, Spry2, Il5ra, Nr4a2, Ccl5, Aqp3, Hmox1, Ren1, Ifng, Dio2, Rarb, Il2, Star, Pold2, Psen1, Pck2, Fn1	n.s		Smad3	34	-1.35173	0.176461	0.37498	Pthlh, Jun, Edn1, Col1a1, Col6a1, Cdkn1a, Col3a1, Myc, Ankrd1, Serpine1	n.s		Sox11	29	-1.00677	0.314044	0.671421	Dst, Tead1, Rapgef5, Nedd4l, Chodl, Zbtb20, Dmd, Rims2, Col28a1, Rapgef4, Mecom, Cdh11, Erc1	n.s		Hnf1b	40	-0.945476	0.344416	0.745432	Cnksr3, Nrxn1, Glis3, Phex, Ehf, Hdac4, Lyrm1, Bmpr1b, Afdn, Acsl5, Gpr160, Fxyd2	n.s		Cebpb	38	-1.02975	0.303128	0.648464	Bcl2l1, Hp, Abcb1a, Slc10a1, Asns, Top1, Gfer, Il10	n.s		Prdm14
	Crem	51	0.923121	0.355944	0.743357	Ptma, Ube2h, Esyt2, Fos, Cmip, Prkce, Pde4a, Slc25a25, Zdhhc14, Sub1, Rreb1, Arid5b, Nfatc1, Dusp1, Nav2, Prkcz, Gpcpd1, Snd1, Sh3bp5, Plcl2, Ern1, Thada, Hivep2, Creb3l2, Lpcat1, Arid1a, Gadd45a, Msi2, Nr4a2, Litaf, St7, Ccna2, Lims1, Kdm4c, Ptp4a2, Rara, Usp9x, Sh2b3, Il2, Trim69, Atf3, Fscn1, Ptprs, Pde4b, Tgif1, Cd86, Hdac4, Gata2	n.s		E2f4	232	0.826647	0.408437	0.788224	Top1, Mki67, Rps15, Skp1a, Calr, Cux1, Tert, Fam210b, Zfp36l1, Hmgb1, Gabpa, Cenpe, Pold1, Rps8, Lgals1, Mcm5, Rfc3, Calm1, Pim2, Rbl1, Wee1, Sp1, Prpsap1, Klf10, Ifnar2, Smarca5, Npat, Pparg, E2f3, Suz12, E2f2, Uxt, Vps4a, Smarca4, Ywhah, Eif4h, Cdt1, Srpr, Rpa3, Myc, Ttk, Ogfr, Nfe2l1, Thop1, Fdft1, Mlh1, Vcp, Cdkn2c, Mthfd1, Rbbp5, Umps, Creg1, Msh2, Derl2, Ccnb1, Bora, Mbp, Mcm8	n.s		Prox1	26	-1.33198	0.182866	0.379301	Arhgef2, Add3, Abcb1b, Igf1r, Sox13, Nrp2	n.s		Maff	43	-0.993188	0.320618	0.671421	Rabgap1l, Tln2, Flnb, Daam1, Pde4b, Tjp2	n.s		Hoxb13	43	-0.891549	0.372635	0.745432	Numb, Esr1, Ghr, Thrb, Trio, Erg, Exoc4, Pde4d, Esrrg, Psd3, Pcnx, Svil, Col14a1, Nrxn1, Ryr2, Sgip1, Stard13, Ralgapa1, Fryl, Dlg2, Mid1, Epb41l2, Nfia, Sema3c, Arhgap32, Dock9, Lnx1	n.s		Gata3	70	-1.01064	0.312186	0.659494	Fbxo11, Rbms1, Kmt2e, Zeb1, Galnt10, Zfp217, Atp2b1, Tek, Ust, Zxdc, Itpk1, Ncoa3, Tgfbr3, Nfkb1, Epha7, Tlr5, Abcc2, Il5	n.s		Sox11
	Ets1	139	0.915856	0.359742	0.743357	Mmp9, Dntt, Myb, Pold1, Cox4i1, Por, Spry2, Surf1, Ctsb, Cdkn1b, Tom1, Cd3d, Smad4, Runx1, Cd53, Parp1, Cxcr4, Csnk2a2, Csnk2a1, Cops2, Ndrg1, Ier5, Erg, Cd5, F13a1	n.s		Esrra	68	-0.889746	0.373602	0.788224	Por, Atp1b1, Tmco4, Myo18a, Ndufaf6, Msi2, Txnrd1, Fam129b, Dnajb12, Xylt1, Baiap2l1, Nr2f6, Gtf2ird1, Dlg2, Stard10, Dmd, Hk1, Acss1, Bhlhe40, Ppp5c, Nfatc2, Nrxn1, Tmem164, Rbm47, Hdac11, Strbp, Synpo, Ogdh, Nfia, Cuedc1, Slc35f6, Pik3c2b, Mark2, Llgl2, Adgrg1, Rara, Pnkd, Mapkap1, Slc9a1, Mgll, Ppfibp2, Gsn, Erbb2, Ephb4, Acss2, Tenm4, C77080, Capn2, Dennd1a, Bcl3, Tgm2, Stn1, Trib3, Ascc2	n.s		Usf1	55	1.33146	0.183037	0.379301	Ptgs2, Tcn2, Ptpn6, Serbp1, Isg20, Ciita, Apex1	n.s		Foxj2	35	-0.99035	0.322003	0.671421	Cfap69, Hbp1, Tnxb, Antxr2, Hibadh, Fhl1, Osr2, Lrba, Samsn1, Cc2d2a, Pcgf5	n.s		Tcf4	61	-0.959889	0.337111	0.745432	Plekhg1, Pcdh1, Spred2, Oxr1, Fgd5, Phactr2, Limch1, Epb41l2, Trpc6, Il33, Epb41l1, Prkch, Wnt4, Pparg, Nr3c2, Yap1, Abcb1b, Abcb1a, Sptbn1, Lnx1	n.s		Rara	38	0.979592	0.327288	0.674532	Thbd, Nrip1, Rarg, Scd4, Cebpe, Btg2, Scd2, Casp9, Nr1i3, Hoxa1, Cyp26a1, Ets1, Maob, Prkca, Sftpb	n.s		Bcl6
	Foxo3	39	-0.843264	0.399081	0.743357	Cdkn2d, Foxo1, Esr1, Plau, Dusp5, Ccnd1, Sirt1, Pink1, Ccnd2, Bnip3l, Cdkn2b, Nos3, Jak1, Cited2, Cat, Dusp6, Galt, Ccng2, Gadd45a, Txnip, Pik3ca, Hbp1, Klf4, Cblb, Bcl6, Prdx3, Stk11, Ar, G6pc, Abcb1b, Sod2, Cdkn1a, Fbxo32, Id1, Bcl2l11, Rbl2, Abcb1a	n.s		Ets1	139	0.857962	0.390913	0.788224	Nos3, Mcl1, Myb, F13a1, Atp5b, Cxcr4, Por, Gabpa, Cdkn1b, Ctsb, Pold1, Cox4i1, Ier5, Cd53, Taf12, Smad4, Runx1, Lcp1, Parp1, Spry2, Was, Csnk2a2, Tnf, Atxn2, Fli1, Thbs1, Ndrg1, Mmp2	n.s		Runx1	34	1.32495	0.185188	0.379301	Lgals3, Pik3cd, Klk1, Hivep3, Fyb, Itgb2, Spi1, Il2	n.s		Six2	39	-0.982653	0.325778	0.671421	Dclk1, Trappc9, Ttc39b, Dock9	n.s		Trp73	41	-0.900481	0.367864	0.745432	Vac14, Carmil1, Megf6, Vav3, Myo5a, Frmd6, Ubash3b, Foxk2, Clip1, Mdm4, Hipk2, Tcf4, Trp53, Sash1, Ccdc88c, Tle4, Mdm2, Fhod3, Cep68, Rapgef4, Cables1, Sbf2, Adgrg1, Cdkn1a	n.s		Thap1	53	0.987651	0.323324	0.674532	Stip1, Myo1c, Ski, Rreb1, Rxra, Unkl, Ywhaz, Sympk, Hsp90aa1, Ncor2	n.s		Nr2f1
	Foxp2	35	0.853202	0.393547	0.743357	Fyn, Igf1r, Cdkn1a, Tgif1, Ripor1, Tcf4, Gnas, Nectin2, Rbfox2, Klhl23, Nr3c1, Trio	n.s		Hif1a	164	-0.819224	0.412659	0.788224	Nos3, Hspa1b, Aurka, Mcl1, Ppp1r10, Ednrb, Tert, Bhlhe41, Hspa1a, Cxcr4, Pfkfb4, Cdkn1b, Cox4i1, Lgals1, Pmaip1, Bnip3l, Aph1a	n.s		Atf7	27	-1.28726	0.198005	0.400724	Dst, Arid1b, Tnrc6b, Depdc5, Exoc4, Igf1, Nfia, Phf21a	n.s		Mbd2	31	0.968042	0.333024	0.675127	Adrb1	n.s		Zfp740	36	-0.899053	0.368625	0.745432	Hmga1b, Mecp2, Zfp687, Adnp, Cux1, Cirbp, Zfp512b, Pcbp4, Jup, Mbd6, Nfia, Wnk1, Vapb, Hnrnpl, Mepce, Brd2	n.s		Fos	94	-0.96068	0.336713	0.685596	Nr3c1, Sp3, Fgf2, Hsph1, Smad4, Smad7, Bcl2l1, Pdgfb, Il2, Nat2, Stim1, Gstp2	n.s		Nfyb
	Gabpa	53	-0.858979	0.390352	0.743357	Tomm70a, Mad2l1bp, Lig4, Nsd3, Bicral, Arpc5l, Trappc10, Cbx8, Ipo11, Tcf12, Elovl6, Mbnl1, Efr3a, Zfp280d, Nipbl, Brca1, Arhgef4, Lsm4, Actb, Pnkp, Oxr1, Mark2, Aak1, Ubr4, Fryl, Ncoa2, Ptpn12, Ccdc171, Med15, Aspscr1, Cdk13, Rnf38, Vps13b, Ptk2b, Vps53, Ercc1, Tbc1d5, Larp4b, Dock4, Erbb2, Sec31a, Pttg1ip, Dlg1, Wdr37, Cap1, Utrn, Arhgef7, Stim2, Rabgef1, Nek7, Tm9sf3, Exoc6, Nfib	n.s		Hnf1b	40	-0.84153	0.400051	0.788224	Cnksr3, Sh3kbp1, Lpp, Eps8, Arhgap24, Adgrl2, Gramd3, Nrxn1, Acsl5, Zfp438, Afdn, Arhgef28, Havcr1, Gpr160, Ptp4a1, Hdac4, Plekhg3, Fxyd2	n.s		Sp3	93	-1.27414	0.202612	0.402564	Sctr, Hoxb7, Hsd17b1, Padi3, Nox4, Col2a1, Slc1a3, F2, Lcat, Tnf, Itgav, Cyp27a1, Cd14, Kdr, Mycn, Col1a1, Timp2, Cdkn1a, Cd83, Myc, F2r, Maob, Plat, Alpl, Ltc4s, Cdkn2b, Eapp, Igfbp3	n.s		Sp3	93	-0.962963	0.335566	0.675127	Padi1, Cdkn2d, Itgav, Timp2, Msh6, Adgre5, Cd2ap, Ccnd1	n.s		Zfx	52	0.92999	0.352376	0.745432	Ash2l, Setd5, Msh6, Myadm, Hnrnpf, Derl2, Klhl21	n.s		Zfp143	50	0.938749	0.34786	0.699861	Pcbp1, Tarbp1, Mrps22, Gatad2a, Zmiz1, Med13l, Sptbn1, Dip2c, Dennd1a, Elmsan1, Osbp2, Ctif, Dock4, Fbxl19, Map4k4, Ncoa1, Vasp, Pde4a, Pacrg, Esco2, Prdm11, Pnpla6, Fndc3b, Rptor, Plec, Msi2	n.s		Mafg
	Hbp1	38	0.857764	0.391023	0.743357	Ehd1, Lrch1, Hectd1, Runx1, Klhdc2, Pja2, Gna13	n.s		Hoxb13	43	0.820964	0.411667	0.788224	Snd1, Tdrd3, Numb, Dock4, Pde4d, Rfx3, Fryl, Ralgapa1, Epb41l2, Esr1, Ctnnal1, Erg, Bnc2, Tcf4, Thsd7a, Dlg2, Psd3, Exoc4	n.s		Foxo3	39	-1.27122	0.20365	0.402564	Cdkn2d, Plau, Pink1	n.s		Mitf	37	0.944933	0.344693	0.677845	Hif1a, Herc2, Bcl2a1b, Diaph1, Acp5, Hoxb4, Fos, Cdk2, Itpr1, Mlana, Best1, Trpm1, Bcl2, Bcl2a1a	n.s		Mef2c	70	-0.87841	0.379721	0.750612	Reep1, Hbs1l, Arhgef7, Ndufv2, Nr4a1, Tcf4, Ttc39c, Macf1, Oxr1, Arid1a, Rgs6, Gtdc1, Fli1, Arhgap10, Cdkl5, Bcl2, Ets1, Arhgef3, Prkch, Pde4b, Tspan12, Hdac5, Cdk14, Rftn1, Jun, Ncald	n.s		Hnf1a	35	-0.920981	0.35706	0.701665	Igfbp1, Slc2a2, Fgl1, Igf1, Cyp3a13, Mttp, Hnf4a, Mia2, G6pc, Cyp3a57	n.s		Nfe2l1
	Hoxb13	43	-0.864799	0.387149	0.743357	Esr1, Numb, Rfx3, Tcf4, Erg, Dlg2, Thrb, Snd1, Ralgapa1, Exoc4, Nrxn1, Svil, Psd3, Pde4d, Fryl, Akap13, Tdrd3, Ctnnal1, Col14a1, Cop1, Trio, Epb41l2, Lnx1, Dock9, Dock4, Stard13, Sema3c, Ank3, Arhgap32, Pcnx, Nfia, Map1b, Ghr	n.s		Mafk	50	-0.820835	0.41174	0.788224	Rabgap1l, Bach2, Pde4d, Smad3, Egln3, Scn8a, Nqo1, Cep112, Samd4, Dlg2, Creb5, Sik3, Ergic1, Dclk2, Arhgef3, Zbtb20, Adgrl2, Gna12, Mycbp2, Syne1, Tjp2, Tbc1d14, Chd2, Igf1r, Dst, Rgs3, Ablim3, Cacna1d, Dab2ip, Foxk1, Eif4g3, Cdk14, Flnb, Tns3, Ctif, Phldb2, Sipa1l2, Sec14l1, Rapgef1, Daam1	n.s		Klf13	30	1.26314	0.206539	0.403582	Ltbp4, Samd11, Rcsd1, Rapgef3, Snx8, Bcl9l, Fscn1, Jade1, Fcho1	n.s		Mnt	56	-0.944452	0.344939	0.677845	Ankrd11, Tle3, Slc16a3, Sympk, Evl, Mark2, Myh9, Ap3d1, Zfp395, Lrrfip1, Cmip, Plec, Ski, Rara, Cast	n.s		Ascl1	54	-0.860556	0.389483	0.761058	Tmem132d, Zfp957, Smpd3, Chrnb4, Ptprd, Zdhhc14, Myo7a, Pla2g6, Fam129b, Ppm1h, Dlgap4, Ccdc88c, Cplx2, Tnr, Rbfox3, Plxna2, Ccdc57, Adcy5, Atp11a, Kalrn, Mprip, Tacc2, Adgrg1, Wscd1	n.s		Smad4	27	-0.923095	0.355958	0.701665	Runx1t1, Smad7, Cdkn2b, Jun, Fstl3	n.s		Tfap2a
	Mbd1	43	-0.903202	0.366419	0.743357	Srsf7, Ttll4, Rsad1, Dido1, Pgs1, Usp4, Exoc7, Itgae, Foxk2, Nelfa, Sf3a2, Mafk, Ift140, Pnpla6, Secisbp2, Wrnip1, Nlrc5, Kmt2b, Dpp9, Banp, Kdm4b, Zfp263, Thada, Mc1r, Nelfcd, E4f1, Tcf25, Ppp1r37, Zzef1, Trim41, Rgs12, Srcap, Setdb1, Thop1, Dazap1, Prpf31, Zdhhc7, Uqcc1, Ankrd11, Hook2, Psmg4	n.s		Max	53	-0.826487	0.408528	0.788224	Pcbp1, Auts2, Vgll4, Sh3kbp1, Acot7, Gramd4, Cast, Smad3, Evl, Fhl2, Prkcz, Insr, Rps6ka2, Creb5, Ctbp2, Kdm4b, Smg6, Agpat3, Arhgef3, Nfatc2, Tbcd, Stxbp1, Klc1, Odc1, Cuedc1, Rgs3, Ksr1, Rap1gap2, Nprl3, Nol4l, Stat3, Sh3tc1, Cyth1, Cdk6, Pfkfb3, Lmna, Agap3, Jade2, Ap3d1, Ccnd1, Gsn, Serf2, Pla2g6, D5Ertd579e, Plec, Phc2, Dnm2, Ccdc88c, Tspan18	n.s		Foxm1	34	1.23079	0.218402	0.421912	Fos, Cdkn1b, Plk1, Ccnd1, Ccnd2, Cks1b, Cenpa, Ccnb1, Birc5, Cdc25c, Aurkb, Cenpf, Cdc6	n.s		Zfx	52	0.916341	0.359488	0.698316	Anp32b, Usf2, Msh6, Zmynd8, Mrpl36, Creb1, Man2a2, Ube2d3, Nipbl, Sec22c, Ifrd1	n.s		Ppara	35	-0.843095	0.399175	0.771134	Apoa1, Pck1, Fabp3, Lpl, Apobr, Cd36, Cyp1a1, Mmp9	n.s		Elf1	50	0.907506	0.364139	0.707351	Pcbp1, Cast, Foxn3, Mbnl1, Sin3a, Cdc42se2, Aspscr1, Gatad2a, Larp4b, Igf2r, Med15, Zfp217, Ankmy1, Chd9, Zfyve28, Tspan14	n.s		Cux1
	Mybl2	27	-0.863186	0.388035	0.743357	Myb, Lmnb1, Cdkn3, Fam169a, Nav2, Zfp608, Slx4ip, Arid1a, Chd2, Tnik, Syne1, Cenpf, Map4k4, Bcar3, Synj2, Mat2a, Myc, Dst, Cald1, Top2a, Anxa2, Insig2	n.s		Vdr	25	-0.828078	0.407627	0.788224	Cdkn1b, Asap2, Camp, Bhlhe40, Ddit4, Egfr, Ell, Ptk2b, Amh, Cdkn1a, Podxl, Pld1	n.s		Smad4	27	-1.17111	0.241556	0.461399	Pthlh, Jun, Cdkn1a, Myc, Serpine1, Runx1t1, Cdkn2b	n.s		Batf	48	0.891992	0.372397	0.715172	Map3k5, Laptm5, Dock2, Apbb1ip, Rin3, Ikzf1, Tbxas1, Stk10, Fam49b, Gsap, Rbm47, Arhgap25, Runx1, Ctsc, Rhoh, St7, Cacnb4	n.s		Mnt	56	-0.818435	0.413109	0.785798	Pfkfb3, Ngly1, Epn2, Gsn, Zfp395, Cables1, Rai1, Rapgef1, Kdm4b, Ece1, Pdzrn3, Evl, Ell, Mafk, Prrc2b, Rab40c, Net1, Kdm6b, Fam131a, Mgrn1, Tmem127	n.s		Pou5f1	54	0.896219	0.370136	0.710829	Nav1, Igf2bp3, Runx1t1, Stk10, Dnmbp, Syne1, Sptbn1, Galnt10, Limch1, Adgrl2, Wnt5b, Gcnt2, Spats2l, Epha4, Sash1, Tiam2, Sox2, Cpne4, Trim2, Syne2, Sorbs2, Kifc3	n.s		Fos
	Nfe2	47	-0.928198	0.353305	0.743357	Egln3, Stk10, Prr5, Rere, Pik3ap1, Rreb1, Stk40, Adck1, Snx29, Sh3bp5, Slc25a37, Tbxa2r, Fyb, Tbxas1, Gna12, Inpp5d, Arid1a, Camk2g, Map2k3, Ergic1, Prdm10, Prkcb, Sema4d, Tns1, Nabp1, Gclc, Ptpre, Rgs3, Zbtb20, Map4, Pisd, Dab2ip, Sh3tc1, Foxk1, Dst, Ubc, Ptk2, Scarb1, Dennd3, Dysf	n.s		Ar	129	0.809589	0.418176	0.789888	Ap2m1, Hes1, Tnfrsf1a, Ubc, Tesk1, Nme7, Pmaip1, Sox4, Ccng2, Banf1, Atf6, Npat, Rbmx, Sord, Pnrc1, Smarca2, Npepps, Nup214, Myc, Zcchc9, Cited2, Hk2, Mt2, Gtf2f1, Fkbp5, Hsd17b11, Eef1akmt3, Eya2, Zfhx4, Orm2, Fam13a, Acpp, Ddc	n.s		Tead2	28	-1.14744	0.251202	0.47087	Dnajb5, Lamb2, Rhbdf1	n.s		Pou2f1	29	-0.883125	0.377169	0.716197	Ccnd1, Spp1, Vcam1, Ptgir, Il2, Tsc22d3, Spi1, Txnrd1, Cxcr5, Bdkrb1, St6gal1, Rrm2b, Rptor, Snapc1, Cdx2, Gnrh1, Tfap2a, Hpgds, Gadd45a, Vwf, Myc, Plau	n.s		Six2	39	-0.813362	0.416011	0.785798	Syne1, Ccdc80, Kank1, Zfp423, Galnt10, Thsd4, Ltbp1, Nrxn1, Six1, Nedd4l, Etv1, Mtss1, Col13a1, Fbln1, Etl4, Itpr1, Fgfr2, Dclk1, Prkch, Cables1, Dock9	n.s		Crem	51	-0.864849	0.387121	0.713309	Rreb1, Gata2, Arid1a, Lims1, Ccna2, Lpcat1, Sh3bp5, Creb3l2, Nfatc1, Cd247, Fos, Ptp4a2, Snd1, Pde4a, Rara, Cmip, Prkcz, Arid5b, Zdhhc14, Sub1, Ube2h	n.s		Hnf4a
	Spi1	100	0.90133	0.367413	0.743357	B2m, Lsp1, Myb, Tyrobp, Runx1, Cd53, Cd40, Csf2ra, Ly96, Acp5, Mcm3ap, Hck, Ccl5, Csf1, Erg, Mpo, Macrod1, Csf3r, Itgam, Elane, Prtn3, Ctsg, Fes, Btk, Flii, Il5ra, Cxcr2, Ifit3b, Was	n.s		Esr1	147	-0.771447	0.440442	0.822379	Nos3, Myb, Tsc22d3, Sp3, Tert, Zfhx3, Foxo1, Por, Mdm2, Ctnnb1, Nrf1, Zmynd8, Pmaip1, Sp1	n.s		Ets2	30	-1.14396	0.252639	0.47087	Msr1, Cd163, Vwf, Mdm2, Pthlh, Myc, Icam1, Egr1, Fosl1	n.s		Vdr	25	0.857794	0.391006	0.721111	Il10, Egfr, Igfbp3, Camp, Bhlhe40	n.s		Ar	129	-0.728326	0.466414	0.792904	Atp2b4, Ifi35, Zfhx4, Mt2, Thra, Pex6, Appbp2, Akt1, Ndrg1, Stk39, Tmprss2, Xpa, Esrra, Coasy, Fam174b, Muc1, Prps1, Krt8, Hnrnpa1, Nup214, Cdc6, Igf1r, Egfr, Elf3, Igfbp3, Cdkl5, Slc25a11, Ptprm, Hes1, Lifr, Cd4, Ptgs2, Fxyd3, Cdh2, Jun, Cdkn1a, Cited2, Zbtb16, Acad12, Qsox1, Ubc	n.s		Elf3	50	-0.862686	0.38831	0.713309	Mcc, Slx4ip, Plekhg3, Spred2, Lpp, Arsg, Dock4, Grhl2, Rnf43, Slc37a1, Barx2, Sh3tc2, F2rl1, Rbm47, Adgrv1, Tnip1, Ptk2b, Nedd4l, Slc39a11, Tacc2, St14, Rabgap1l, Gmds, Sema4b, Fat1, Tspan15, Pla2g6, Pld1, Arhgap12, Ctnnbip1, Nfia, Ptpre, Runx1, Slc44a3, Meis1, Atp2a2, Hk2, Arhgap42, Alcam, Cdcp1, Pla2g4a, Wwc1, Arhgap32, Krt8	n.s		Trp53
	Trp73	41	-0.89418	0.371226	0.743357	Pmaip1, Clip1, Rin3, Rbm47, Pou2af1, Tle4, Hipk2, Vac14, Ndst1, Frmd6, Megf6, Carmil1, Mdm2, Spidr, Myo5a, Ubash3b, Plac8, Syne1, Sash1, Mdm4, Adgrg1, Osbpl9, Cdk1, Trp53, Mvb12b, Foxk2, Cables1, Ccdc88c, Tert, Tcf4, Sbf2, Vav3, Cdkn1a, Cep68, Dgkz, Rapgef4	n.s		Prox1	26	-0.763689	0.445052	0.822379	Sap30bp, Zfp608, Pcyt1a, Add3, Arhgef2	n.s		Zkscan1	43	1.13327	0.257102	0.47087	Egln3, Prr5, Elavl1, Fam49b, Capzb, Ptprf, Cyth1, Chd9, Rai1, Rhod, Actb, Whrn	n.s		Nanog	47	-0.850668	0.394954	0.721111	Jmjd1c, Ccnd1, Tacc2, Hdac9, Gata4, Rnf38, Cpne4, Cdx2, Cdkal1, Snrpn, Gcnt2, Cdc25a, Cdk6, Gpc6, Lamb1, Med12l, Epb41l3, Atxn7l1, Fat1, Limch1, Kdr, Patj, Syne2, Vps13a, Sorcs1, Mpped2, Ldb2, Magi2, Tcf4, Igf2bp3, Adgrl2, Bcar3, Runx1t1, Rabgap1l, Nbea	n.s		Clock	51	-0.781157	0.43471	0.792904	Per1, Bhlhe41, Wdr66, Cry2, Prkag2, Zdhhc14, Jcad, Mical2, Dnaaf5, Fam91a1, Rgs6, Atp9b, Chchd6, Inpp5a, Ptk2, Sec14l1, Dennd3, Magi1, Coro2b, Tns1, Cdh23, Nr1d2, Col6a1, Smoc2	n.s		Mafg	35	0.873704	0.382279	0.713309	Zbtb20, Samd4, Med15, Tcf4, Ksr1, Arhgef3, Nqo1, Ctif, Tbc1d14, Nabp1, Tiam2, Tsc22d2, Plxna2, Pde4d, Kazn, Eif4g3, Abcc1, Tjp2, Rgs3	n.s		Cebpa
	Usf2	35	0.940971	0.34672	0.743357	B2m, Ctsb, Cd2, Apc, Cxcr4, Lipc, Ptpn6, Ctsd, Tert	n.s		Foxm1	34	-0.739026	0.459891	0.822963	Cdc25b, Cdkn1b, Bmi1, Myc, Mmp2, Esr1, Ccnb1, Cks1b, Cdc6, Xrcc1, Cenpa, Cdc25a, Vegfa, Ccnd2, Fos, Pecam1, Birc5, Ccnd1, Cenpf, Cdk1, Skp2, Brca2, Itgb1, Cdkn1a, Aurkb, Lama4	n.s		Mxi1	74	-1.1321	0.257593	0.47087	Hdac5, Kdm4b, Fam214b, Igf1r, Tns1, Ksr1, Pfkfb3, Ttyh3, Auts2, Mcrip2, Foxk1, Ak2, Arid1b, Tspan4, Dst	n.s		Clock	51	0.83591	0.403205	0.721111	Creb5, Gas7, Cry1, Cmip, Itgb2, Sec14l1, Pcyt1a, Per2, Tiam1, Bhlhe40	n.s		E2f7	30	-0.786892	0.431345	0.792904	Hnrnpd, Arid1a, Zfp36l1, E2f1, Zfp367, Ets1, Rcc1, Agrn, Pfkm, Fos, Plk2, Pdgfra	n.s		Pou2f2	83	0.882327	0.3776	0.713309	Dock9, App, Tmc6, Kdm2b, Stk10, Etl4, Id2, Dpysl2, Nedd9, Hivep3, Gse1, Ank1, Tcf4, Dst, Spp1, Traf3, Ehmt1, Arhgef3, Pdzd2, Chd9, Bbx, Ipcef1, Kdm4b, Lat2, Ciita, Ankrd44	n.s		Pou2f1
	Atf7	27	0.780119	0.435321	0.763597	Ube2h, Phf21a, Cmip, Xpo7, Tcf12, Trp53bp1, Kansl1, Snd1, Tnrc6b, Exoc4, Eml2, Zfp36l1, Creb3l2, Arid1a, Arid1b, Crebbp, Msi2, Kdm4c, Kpna6, Igf1, Depdc5, Tead1, Dst, Ptprs, Nfia	n.s		Meis2	58	0.747696	0.454644	0.822963	Zfp521, Sdccag8, Rabgap1l, Gfod1, Spidr, Zfp608, Ankrd11, Atad2b, Add3, Fryl, Coro1c, Ncoa7, Ssbp3, Fam13a, Ncald, Nav2, Dmd, Cnot10, Ccny, Hk1, Ssbp2	n.s		Tbx21	75	1.11432	0.26514	0.479508	Cxcr3, Rac2, Plac8, Pstpip1, Fyn, Ciita, Sema4d, Ikzf1, Rhoh, Tiam1, Inpp5d, Cyth1, Gata3, Ikzf3, Arhgap25, Gfi1, Rab27a, Ifng, Evl, Pde4d, Smyd3, Stk17b, Slamf7, Ern1, Klhl6	n.s		Hbp1	38	-0.819221	0.412661	0.721111	Sin3a, Topors, Vps26a, Cln6, Tlk1, Nipbl, Jmjd1c, Rnf13, Gna13	n.s		Hmbox1	26	-0.736364	0.461509	0.792904	Asph, Vps13d, Ints6l, Kdm4c, Ksr1, Rev3l, Znrf1	n.s		Onecut1	53	0.854663	0.392738	0.713685	Wwc2, Etl4, Ubr3, Itsn1, Acss3, Spidr, Sox5, Cacna2d1, Bbx, Diaph3, Aldh1a1, Tenm4, Rapgef5, Cadm1, Arid5b, Mlip, Sox2, Syne2, Mitf, Ikzf2, Plekha5, Mylk, Eif4g3, 4932438A13Rik	n.s		E2f6
	Cebpb	38	-0.798624	0.424509	0.763597	Hp, Star, Top1, Insr, Csf3r, Ptgs2, Slc19a1, Slc10a1, F8, Tnf, Bcl2l1, Il1b, Gadd45g, Tnfaip6, Adm, Csrp1, Il6, Xbp1, Abcb1b, Furin, Gfer, Fos, Cdkn1a, Abcb1a	n.s		Smad3	34	0.743734	0.457037	0.822963	Zfp36, Fstl3, Por	n.s		Hmbox1	26	1.10768	0.268001	0.479582	Phf21a, Ints6l, Peak1, Ksr1, Tnrc6b, Txnrd1, Znrf1, Vps13d	n.s		Mef2b	37	0.816868	0.414004	0.721111	Klf6, Zfp395, Nr4a1, Macf1, Tbl1xr1, Evi2, Zfp608, Nup210, Hdac9, Klf2, Ltbp1	n.s		Nr4a1	40	0.761982	0.446071	0.792904	Parvb, Ctif, Ampd3, Star, Lmbr1, Tbc1d14, Cacna1c, Zhx3, Cuedc1, Lpar1	n.s		Nr2f6	32	-0.831759	0.405545	0.726261	Myo18a, Ksr1, Ttc7, Plcd3, Rxra, Aspscr1, Mvk, Phactr2	n.s		Nfic
	Gata2	39	0.779476	0.435699	0.763597	Icam4, Pparg, Hmgb1, Foxo3, Gulp1, Vwa5a, Tgfb2, Cybb, Ppp1r15a, Tnfaip8l1	n.s		Gabpa	53	0.698855	0.484643	0.832215	Med15, Ubr4, Rnf38, Nsd3, Tomm70a, Tcf12, Bicral, Cdk13, Aspscr1, Ipo11, Mbnl1, Arpc5l, Dock4, Mad2l1bp, Fryl, Nipbl, Aak1	n.s		Ascl1	54	-1.08342	0.278621	0.493392	Bahcc1, Trio, Plxna2, Farp1, Arhgef10l, Myo7a, Ncor2, Atp11a, Mprip	n.s		Yy1	68	0.803814	0.421504	0.721111	Ep300, Ptpa, Nr3c1, Aph1a, Epas1, Mkln1, Hspa5, Snx27, Trp53, Fas, Nos2, Hcfc1, Ranbp10, Lss, Ccdc43, Hnrnpl, Coq9, Hacd2	n.s		Pbx2	42	0.757577	0.448704	0.792904	Ankrd11, Prkcb, Kdm2b, Rara, Dnm2, Fyn, Plcg2, Tiam2, Zfpm2, Nav2, Crebbp, 6430548M08Rik, Pacsin2, Sox6, Pik3r1, Mapkap1, Tle3, Jarid2, Arhgap6, Hoxb3, Dyrk1a, Galnt2, Slc25a25, Arhgef1, Bcor, Hip1, Cdyl, Phf21a, Tacc1, Dysf, Msi2, Pik3c2b, Meis1, Ksr1, Mbnl2, Gtdc1, Mitf, Nfasc, Arhgef2, Dlg1, Nbas, Garnl3	n.s		Vdr	25	-0.826972	0.408253	0.726261	Bglap, Ell, Cdkn1a, Bglap2	n.s		Mitf
	Myod1	45	-0.789243	0.42997	0.763597	Arhgap10, Dip2c	n.s		Gfi1b	28	0.712759	0.475995	0.832215	Rere, Snd1, Mgat1, Brd2, Fryl, Smyd3, Hnrnpf, Tmcc2, Nav2, Hk1, Vps13d	n.s		Nanog	47	-1.05571	0.291102	0.51018	Cdk6, Ldb2, Sorcs1, Mpped2, Snrpn, Gpc6, Kdr, Atxn7l1, Syne2, Igf2bp3, Rabgap1l, Nbea, Adgrl2, Runx1t1, Bcar3	n.s		Prox1	26	-0.800601	0.423363	0.721111	Add3, Pcyt1a, Atp1a1, Zfp608	n.s		Pbx3	50	-0.744733	0.456433	0.792904	Apbb2, St7, Prickle2, Runx1t1, Macf1, Tle4, Wwc1, Map4, Ccdc97, Igf1r, Dmd, Fto, Inpp5a, Atxn1, Sec14l1, Nbea, Rarb, Cacna2d1, Tns1	n.s		Batf	48	0.778197	0.436453	0.746357	Stk10, Ptpn2, Vopp1, Map3k5, Dennd1a, St3gal1, Il1r2, Kcnma1, Ikzf3, Nek6, Rin3, Ncoa1, Ier5, Nabp1, Nfkb1, Tnfrsf8, Slamf1, Trim2, Fam49b, Il1r1, Ikzf1	n.s		Zfp639
	Atf3	50	0.69911	0.484483	0.770017	Ubc, Id1, Nfia, Srebf1, Hspb1, Pde4b, Ddit3, Ets2, Bhlhe40, Ldlr, Stat3, Rcan1, Per1, Ptp4a1, Zbtb20, Spred2, Smox, Gclc, Gdf15, Kdm4c, Klf6, Tom1l2, Sytl2, Spag9, Med15, Anxa1, Akap13, Kdm6b, Elmsan1, Vgll4, Zfp36l1, Tsc22d2, Gna12, Coa7, Snd1, Mapkap1, Fam49b, Mapre2, Pcbp1, Ccl5, Prpf31, Rad9a, Trib1, Runx1, Myo18a, Vmp1	n.s		Mafg	35	0.700597	0.483555	0.832215	Med15, Rere, Tec, Tsc22d2, Pde4d, Smad3, Stau2, Egln3, Nqo1, Cep112, Samd4, Slc44a1	n.s		Clock	51	-1.00409	0.315337	0.547012	Sec14l1, Rgs12, Gas7, Creb5, Per1, Dennd3, Col6a1, Atp9b, Tns1, Bhlhe40, Jcad, Smoc2, Nr1d2, Inpp5a	n.s		Bach1	30	0.78289	0.433692	0.721111	Pik3cd, Lbr, Psap, Nqo2, Aldoa, Smarca4, Slc48a1, Ifrd1, Slx4ip, Synj2	n.s		Tead2	28	-0.792276	0.4282	0.792904	Atp6v1a, Atp8b2, Dlgap4, Cybrd1, Rhbdf1, Speg, Lamb2, Dnajb5, Plekha4, Mpz	n.s		Ebf1	74	0.765225	0.444137	0.746357	Smad7, Nol4l, Pacsin2, Fli1, Pag1, Dpysl2, Sptbn1, Ank1, Tcf4, Lpp, Ksr1, Elmo1, Grk5, Ccdc33, Wnt5b, St3gal5, Ust, Slc8a1, Rin3, Ankrd44, Pip4k2a, Cmip, Tnfrsf8, Pmepa1, Arid5b, Pakap	n.s		Bach2
	Bhlhe40	58	-0.723835	0.469167	0.770017	Plec, Slc7a5, Flnb, Cdkn1a, Xxylt1, Cttn, Parvb, Nr1d1, Nr4a1, Ldlr, Dlgap1, Trappc9, Id2, Synj2, Rara, Bcl3, Abcc1, Jmjd1c, Slc37a1, Ube2d3, Tle3, Fkbp5, Acap3, Arhgef3, Tnfsf9, Cd83, Pfkfb3, Map2k3, Elmsan1, Vgll4, Zfp36l1, Mical3, Actb, Gna12, Srcin1, Gdf15, Rassf5, Ralgds, Sh3bp2, Gfod1, Nemp1, Slc16a3, Smad7, Sub1, Csk, Cux1, Sema4b, Ankrd11, Pim1, Hes1, Irf2bp2, Bcor, Egln3	n.s		Myc	358	0.706561	0.479839	0.832215	Dffa, Top1, Hes1, Golph3, Ptma, Eif3c, Snrpb2, Rps15, Atf4, Egr3, Srd5a1, Tert, Insm1, Fah, Akr1a1, Irf2, Lta4h, Rgs2, Apc, Cox7a2l, Hnrnpa2b1, Acp5, Arf1, Cxcr4, Cstb, Lbr, Clint1, Ddx5, Atp1a2, Pten, Psmb1, Mdm2, Tcf12, Pdha1, Rpl26, Bcl2l12, Ace, Pmaip1, St3gal1, Gla, Nol7, Herpud1, Cmas, Hspa8, Cdkn1a, Galt, Junb, Rida, Sirt1, Aco2, Parp1, Uxt, Sec23b, Cbx3, Arfgap2, Rbm39, Rpl6, Wrn, Hspd1, …	n.s		Tead4	70	-0.99359	0.320422	0.55022	Dlgap1, Ripor3, Ablim2, Fgfr2, Dgkb, Sorbs2, Glis3, Adamtsl1, Rai14, Fndc3b, Gtdc1, Tjp2, Pdgfc, Prkch, Rabgap1l, Plxna2, Dab2ip, Pde4b, Plcl1, Adgrl2, Mpzl1, Bcar3, Hspg2	n.s		Gata3	70	-0.781949	0.434244	0.721111	Zfp507, Vapb	n.s		Trp53	242	-0.732989	0.463565	0.792904	Il1b, Gpx1, Ctnnb1, Lig1, Btg1, Bcl6, Abcb1a, Mki67, Abcb1b, Syk, Thbs1, Cdkn1b, Litaf, Dusp5, Tgfb1, Pias3, Ninj1, Vcan, Cd82, Col18a1, Irf5, Cdc25c, Chek2, Lif, Rad51, Apcs, Frmd5, Bcl2, Alox5, Elf4, Gstp2, Chuk, Pax5, Casp3, Btg3, Nlrc4, Pmaip1, Igf1r, Brca2, Ctsd, Hnf4a, Fgf2, Map4, Hgf, Ogg1, Serpine1, Nos2, Scn3b, Ccna2, Ube2l3, Xpc, Cop1, Ccnk, Dusp11, Arid3a, Antxr1, Nme1, Nfatc4, Trp53in…	n.s		Foxk2	48	0.789507	0.429816	0.746357	Pcbp1, Tle3, Gatad2a, Snap23, Clec16a, Osbpl9, Med15, Mnt, Txnip, Xpo7, Wee1, Usp42, Por, Ptp4a2, Foxk1, Ube2d3, Picalm, Mark2, Trappc10, Arid5b	n.s		Bcl11a
	Irf1	29	0.721676	0.470494	0.770017	Cdk2, Psmb9, Irf2, Il12a, Cd40, Ddx58, Ccl5, Dst, Il15	n.s		Snapc4	29	-0.674192	0.500189	0.850321	Qtrt1, Fbxl19, Tecpr1, Lrsam1, Parp2, Brf1, Nup85, Mbd3, Rab40c, Pelp1, Tbcd, Prpf31, Tab1, Myo9b, Wdr59, Zfp335, Dnmt1, Anapc7, Scap, Cactin, Zbtb48, Rint1, Spg7, Tmem259	n.s		Nr2f6	32	-0.973512	0.330299	0.561508	Plcb1, Ksr1, Arid5b, Atp2b2, Hivep2	n.s		Ctcfl	52	0.76829	0.442315	0.721111	Gnai2, Csk, Pura, Zmiz1, Ctbp1, Cbx4, Dgkz, Diaph1, Actb, Adssl1, Cbx8, Nfe2l2, Piezo1, Mib1, Col27a1	n.s		Zfp143	50	0.754141	0.450764	0.792904	Pcbp1, Taldo1, Slc38a1, Vasp, Osbp2, Gatad2a, Dpysl5, Elmsan1, Mrps22, Pard3, Nucb1, Tpd52l1, Ncoa1, Plec, Dennd1a, Map4k4, Rabgap1l, Lmna, Dock4, Fbxl19, Frmd4a, Kcnn3, Zmiz1, Fndc3b, Dip2c, Med13l, Pde4a, Tarbp1, Dlg4, Cdyl, Dgki, Pnpla6, Rptor, Mgrn1, Msi2, Cep162, Dnajb6, Prdm11, Itpr1, Vamp7, Wwc1, Ctif, Prkce, Fto, Usp7, Prpf31, Sptbn1	n.s		Mybl2	27	0.754642	0.450464	0.746357	Fam169a, Slx4ip, Zfp608, Syne1, Arid1a, Dst, Insig2, Cald1, Myb, Map4k4	n.s		Maf
	Irf2	71	-0.730526	0.465068	0.770017	Aff1, Ptma, Zeb2, Cep128, Fanca, Sema4b, Pnrc2, Zfp36, Prpsap1, Nmi, Srbd1, Nfe2l2, St6gal1, Ing1, Ube2l6, Rnf111, Socs1, Ifit3b, Nub1, Ubr2, Il15ra, Fam13a, Flt3l, Fmr1, Arid1b, Ceacam1, Atf1, Nfix, Galk2, Gpbp1l1, Ptpn12, Nfic, Ube2d3, Mdk, Zfp647, Klhl8, Hnrnpf, Il1r1, Ciita, Nod1, Per1, Hoxb3, Zc3hav1, Nr3c1, Adar, Isg15, Parp14, Dpysl2, Gab1, Fam111a, Tal1, Tgif1, Casp8, Ddx3x, Casp7, Zfp566…	n.s		Klf1	48	-0.657665	0.510754	0.851256	Zfp36, Rere, Pim1, Rnf38, Ywhaz, Ctsb	n.s		Mitf	37	0.952466	0.340861	0.573726	Fos, Acp5, Bcl2, Apex1, Best1, Rab27a, Cdk2, Hoxb4, Itpr1, Prkcb, Pmel, Bcl2a1a, Trpm1, Bcl2a1b	n.s		Crem	51	0.762081	0.446012	0.721111	Nfatc1, Creb5, Lims1, Rara, Cmip, Ptp4a2	n.s		Elf3	50	-0.671757	0.501739	0.797776	Nedd4l, Gmds, Pla2g6, Spred2, Meis1, Cdcp1, Krt8, Wwc1, Slc44a3, Arhgap12, Nfia, Mcc, Arhgap42, Tspan15, Fat1, Arhgap32, Pla2g4a, Ctnnbip1, Tacc2	n.s		Nr2c2	86	-0.766277	0.443511	0.746357	Baz1b, Gpatch8, Ankib1, Pcbp1, Kmt5a, Prpf40a, Nr2c1, Eif3m, Ptar1, Ebag9, Tbc1d22a, Nfxl1, Rps6kc1, Ehmt1, Selenoi, Ddx42, Smarcd2, Acbd3, Mapkap1, Tnrc6a, Kdm5a, Skida1, Scnm1, Tti1, Nup107, Srcap, Txnl1	n.s		Mybl2
	Mef2c	70	-0.697023	0.485789	0.770017	Arhgap10, Ebf1, Hbs1l, Gtdc1, Hdac9, Lca5, Lrmp, St6gal1, Nfatc1, Il15, Cdkl5, Nr4a1, Fam129a, Klf2, Tmem131l, Erc1, Tbl1xr1, Plcl2, Gpr55, Nek6, Asb2, Hdac5, Oxr1, Ndufv2, Dnajb2, Elmsan1, Arid1a, Arhgap24, Ripor2, Pip4k2a, Fli1, Jun, Arhgef3, Eps15, Lims1, Fchsd2, Nucb2, Entpd1, Rgs3, Rasgrp3, Bcl2, Cdk14, Ets1, Arhgap25, Sipa1l1, Nedd9, Nr3c1, Ank3, Inpp4a, Tcf4, Prkch, Arhgef7, Pde4b, Clic5, …	n.s		Pknox1	33	0.662744	0.507495	0.851256	Sil1, Thada, Slc25a25, Tbpl1, Lyrm9, Ptpn6, Tecr, Gatad2a, Tns1, Meis1, Fam13a, Rps6kc1	n.s		Max	53	-0.897011	0.369713	0.616188	Vgll4, Cast, Ccnd1, Ap3d1, Pcbp1, Cyth1, Acot7, Evl, Cdk6, Agpat3, Phc2, Nrxn2, Plec, Rps6ka2, Serf2, Rap1gap2, Dnm2, Pla2g6, Klc1, Prkcz, Rgs3, Fhl2, Ccdc88c, Stat3, Sh3tc1, Gsn, Nprl3, Arhgef3, Ctbp2, Insr, Smg6, Tbcd, Nol4l, Lmna, Gramd4, Smad3, Ablim2, Ppp2r2c, Tspan18, Jade2, Nfatc2, Ankrd13b, Creb5, D5Ertd579e, Sh3kbp1, Auts2, Stxbp1, Pfkfb3, Ksr1, Odc1, Agap3, Kdm4b, Cuedc1	n.s		Rara	38	-0.760608	0.446891	0.721111	Plat, Myc, Plau, Tnfaip2	n.s		Klf6	49	-0.676982	0.498417	0.797776	Ptp4a1, Ltc4s, Sh3rf1, Irf1, Sh3bp4, Itgb1, Cdh1, Tacc1, Ets2, Ehd1, Msi2, Zfp36l2, Macf1, Nos2, Zfp36l1, Atf3, Igf1r, Ltbp4, Ets1, Wwtr1, Rnd3, Rbck1, Ctnnbip1, Errfi1, Wfs1, Xxylt1, Mmp9	n.s		Usf1	55	-0.782062	0.434178	0.746357	B2m, Serbp1, P4ha1	n.s		Zkscan1
	Meis2	58	-0.72078	0.471045	0.770017	Sdccag8, Rabgap1l, Ssbp3, Atad2b, Ankrd11, Ncoa7, Hk1, Nav2, Itsn1, Gfod1, Mapre2, Zfp608, Cnot10, Add3, Ssbp2, Fam13a, Tiam2, Etv1, Spag6l, Hnrnpll, Spidr, Arhgap24, Fryl, Tnik, Mbd5, Mef2c, Stxbp5, Ccny, Mitf, Atp2b4, Ssh1, Spred2, Dnm2, Coro1c, Sorbs1, Dock9, Ror2, Matn2, Man1c1, Tgfbr3, Sbf2, Dst, Sptbn1, Nr2f2, Nfia, Colgalt2, Hdac4, Mcc, Ptk2	n.s		Zkscan1	43	0.632504	0.527058	0.869901	Rab11fip5, Chd9, Med15	n.s		Cebpg	45	-0.863146	0.388057	0.637914	Creb5, Cecr2, Hk1, Nfil3, Rock2, Pik3r1, Nfib, Map4, Epas1	n.s		Duxbl1	40	-0.759373	0.447629	0.721111	Zeb2, Cd200r1	n.s		Klf9	68	-0.684264	0.493808	0.797776	Tnk2, Tacc1, Phc2, Apbb2, Phldb1, Ephb4, Bcar1, Sash1, Ncs1, Fgfr3, Macf1, Mafk, Nfatc2, Nadk, Pcbp3, Ece1, Sh3tc1, Arhgef2, Egfr, Ephb3, Triobp, Sec14l1, Gprc5b, Tns2, Tns1, Gsn, Shroom2, Tbc1d24, Agrn	n.s		Usf2	35	0.75805	0.448421	0.746357	B2m, P4ha1, Top3a, Igf2r, Fbp1, Abca1, Ptpn6, Fcer1a	n.s		Etv1
	Mnt	56	0.724974	0.468468	0.770017	Plec, Gsn, Rapgef1, Myh9, Epn2, Ece1, Ski, Agap3, Tmem127, Bcl9l, Prrc2b, Fam131a, Cables1, Foxk2, Rgs3, Csnk1d, Mgrn1, Pdxk, Ncor2, Rara, Ngly1, Mafk, Med15, Net1, Ell, Tle3, Rab40c, Cast, Sympk, Kdm6b, Rai1, Pfkfb3, Elmsan1, Vgll4, Mark2, Kdm4b, Prkag2, Ap3d1, Sh3bp2, Zfp395, Acin1, Rfx2, Gatad2a, Slc16a3, Ankrd11, Evl, Cmip, Lrrfip1, Bcr, Por	n.s		Bach2	50	0.571575	0.56761	0.893665	Jmjd1c, Psap, Lbr, Ripor2, Foxo3, Prdm2, Purb	n.s		Tcf7	57	-0.856444	0.391752	0.637914	Rgs6, Nkd1, Qpct, Dst, Cdk17, Hbs1l, Dock10, Numb, Ankrd28, Zbtb20, Trio, Axin2, Zfpm2, Birc3, Tgfbr3, Dmd, Cpped1, Tcf3	n.s		Duxbl2	40	-0.759373	0.447629	0.721111	Zeb2, Cd200r1	n.s		Mafk	50	-0.70305	0.482025	0.797776	Lrp1b, Foxk1, Zbtb20, Tjp2, Flnb, Phldb2, Ctif, Dlg2, Gna12, Igf1r, Rapgef1, Tbc1d14, Sec14l1, Dclk2, Arhgef3, Sipa1l2, Cdk14, Ablim3	n.s		Foxa1	40	-0.736846	0.461216	0.756753	Bcl2, Foxc1, Sftpb, Klk1b21, Ccng2, Brca1, Erbb3, Esr1, Nf1, Ret, Agr2, Myc, Apoa1, Cebpa, G6pc, Greb1, Abca1, Krt7	n.s		Snai2
	Nfic	25	0.712382	0.476228	0.770017	Hmgb1, Itga5, Alas1, Pole2	n.s		E2f1	305	-0.574326	0.565748	0.893665	Mapk1, Ift80, Siah1b, Top1, Memo1, Aurka, Irf4, Myb, Cux1, Hmga1, Mras, Itgal, Trp53bp2, Siah1a, Vmp1, Cul5, Dpf2, Pold1, Mcm5, Rasgrp1, Klf10, Herpud1, St13, Smarca5, Npat, Ndufaf6, Pou2af1, E2f3, Racgap1, Eif3a, Apaf1, Rasgef1b, Brd2, Celf1, Rbm38, Suclg1	n.s		Nfic	25	-0.852375	0.394006	0.637914	Hmgb1, Pold2, Itga5, Pole2, Matn1, Gfap, Tfap2a, Tfpi2, Trp53, Gtf3c1, Col18a1, Gtf3c2, Gucy1b1, Slc2a4, Alas1, Vwf, Jun, Col1a1, Smug1, Myc	n.s		Duxbl3	40	-0.759373	0.447629	0.721111	Zeb2, Cd200r1	n.s		Onecut1	53	-0.671142	0.50213	0.797776	Nrxn1, Grip1, Aldh1a7, Tenm4, Sox5, Macf1, Arap2, Ak4, Etl4, 4932438A13Rik, Akap7, Mitf, Ubr3, Rapgef5, Syne2, Rapgef4, Cacna2d1, Pde4b, Cped1, Robo1	n.s		Esrra	68	0.716586	0.473629	0.762318	Stard10, C77080, Pik3c2b, Naaladl2, Dennd1a, Ogdh, Myo18a, Llgl2, Slc35f6, Strbp, Tmem164, Capn2, Por, Trib3, Ascc2, Mapkap1, Tenm4, Fam129b, Tmco4, Dlg2, Ephb4, Rara, Acss1, Mark2, Rap1gap	n.s		Zfp143
	Pdx1	51	-0.743305	0.457297	0.770017	Bcr, Gtdc1, Runx1, Bach2, Cmip, Itpr2, Fto, Nav2, Chn2, Dyrk1a, Usp6nl, Ada, Lhfpl2, Carmil1, Nedd4l, Ralgapa2, Fryl, Arhgef3, Mtus2, Fam107b, Syne1, Mbnl2, Syne2, Arhgef28, Sorbs1, Tenm4, Tcf4, Dym, Dst, Nbas, Prkch, Daam1, Xxylt1, Pld1, Lmo1, Rtn1	n.s		Elf3	50	-0.4811	0.630446	0.893665	Rabgap1l, Runx1, Dock4, Sema4b, Tnip1, Hk2, Atp2a2, Lpp, Meis1, Wwc1, Slc39a11, Sh3tc2, Arhgap42, Slx4ip, Tacc2, Nedd4l, Arhgap12, Gmds, Rbm47, Nfia, Slc37a1, St14, Arhgap32, Ptk2b, Mcc, Spred2, Alcam, Ctnnbip1, F2rl1, Pla2g6, Plekhg3, Pld1, Tspan15, Ptpre	n.s		Ebf1	74	0.796313	0.42585	0.682967	Smad7, Eepd1, Cmip, Bcl2, Il16, Cux1, Fli1, Slc8a1, Fyn, Pkig, Pag1, Rasa3, Rin3, St3gal5, Rbm47, Pmepa1, Ptprs, Dpysl2	n.s		Sp1	339	0.758707	0.448028	0.721111	Padi1, Ifngr1, Cers2, Tgfbr2, Rara, Ldlr, Ezr, Cdkn2d, Egfr, Xiap, Mndal, Ccnd2, Mcl1, Nr3c1, Cd44, Col1a1, Impdh2, Timp2, Yy1, Pdha1, Spn, Brd7, Adgre5, Mcts1, Ccnd1, Hspa1b, App, Atp1a3, Spp1, Mat2b, B4galt1, Tgfb1, Trp53, Hspa1a, F10, Fn1, Htt, Pdgfb, Btk, Thbd, Nqo2, Adam10, Aldoa, Alox5, Hp	n.s		Pou2f1	29	0.67941	0.496878	0.797776	Spi1, Txnrd1, Spp1, Snapc1, Pou2af1, Hpgds, Myc, Il2, Ccnd1, Rrm2b, Ms4a2, Plau, St6gal1, Ptgir, Gadd45a, Il4, Bdkrb1, Tsc22d3, Lct, Gcm1, Vwf, Rptor	n.s		Hmbox1	26	-0.721502	0.470601	0.762318	Pde7a, Rbm39, Rictor, Cdkal1, Ksr1, Spidr, Peak1	n.s		Pbx2
	Six2	39	-0.702845	0.482153	0.770017	Gse1, Mtss1, Galnt10, Mycbp2, Zmiz1, Zfp423, Etv1, Frmd4b, Nrxn1, Etv6, Nedd4l, Syne1, Tbc1d1, Ttc39b, Cables1, Trappc9, Dock9, Col13a1, Fbln1, Etl4, Kank1, Prkch, Itpr1, Ltbp1	n.s		Elk1	31	0.519455	0.603443	0.893665	Mcl1, Sod1, Cdkn1b, Tagln, Mylk, Tbp, Tnf, Cited2	n.s		Foxo1	43	-0.778045	0.436543	0.693572	Ccnd2, Ccnd1, Abcb1b, Cdkn1a, Pparg, Daam1, Cdkn2b, Cav1, Pdk4	n.s		Prdm1	40	-0.733122	0.463484	0.731812	Myc, Nr3c1, Arhgap26, Olr1, Creb1	n.s		Sox11	29	-0.710408	0.477451	0.797776	Sox5, Zbtb20, Nedd4l, Chodl, Mid1, Dmd, Rapgef5, Tanc1, Ptk2, Ank2, Rapgef4	n.s		Mitf	37	-0.70795	0.478976	0.763651	Snai2, Best1, Bcl2a1b, Pmel, Tbc1d1, Bcl2a1d, Gpr143, Mlana, Dct	n.s		Hbp1
	Thap1	53	0.691602	0.489187	0.770017	Gale, Faap100, Bcor, Ywhaz, Hook2, Usf2, Hsp90aa1, Rreb1, Ubtf, Stip1, Nkd2, Gpt2, Fam20b, Eps8l2, Metrnl	n.s		Irf4	65	0.487305	0.626042	0.893665	Fam129a, Aff1, Ikzf1, Klhl6, Rabgap1l, Itgb7, Cflar, Pou2af1, Ctsc, Il16, Cdyl, Nfkbiz, Cast, Elf4, Smarca2, Ikzf3, Rhoh, Slamf7, Lpp, Pbx1	n.s		Elk1	31	-0.752771	0.451587	0.696405	Cited2, Pdgfb, Acta2, Mylk, Egr1, Fosl1, Tagln	n.s		Tcf12	75	-0.730938	0.464817	0.731812	Wwtr1, Antxr2, Adgrl2, Tnrc6b, Plxna2, Med15, Dip2c, Zbtb38, Rbms3, Prrc2b, Clip2, Nrp2, Pcx, Cuedc1, Ablim1, Jarid2, Erc1, Spats2l, Daam1, Pard3b	n.s		Rara	38	-0.661491	0.508298	0.800098	Pck1, Ier3, Tpo, Hnf4a, Hoxa7, Icam1, Ets1, Btg2, Cxcr5, Rarb, Hoxa1, Cdkn1a	n.s		Sox13	45	0.693877	0.487759	0.770386	Cflar, Etl4, Card10, Dab2ip, Axin2, Ctdsp1, Rgs12, Sox5, Limd1, Myom1, Pik3r1, Map4k4, Bmf, Mtss1, Nid1, Gprc5c	n.s		Elf3
	Bach2	50	-0.655643	0.512054	0.779359	Daam1, Slc16a6, Plxnd1, Slc6a6, Tbk1, Lrrk2, Itpkb	n.s		Klf13	30	-0.528135	0.597406	0.893665	Pisd, Snx8, Plec, Rcsd1, Ap3d1, Ercc1, Ltbp4, Rapgef3, Fscn1, Atp6v0d1, Oaz1, Bcl9l, Eml2, Arrdc2, Jade1, Tbc1d14, Fasn, Pknox1, Klhl21, Samd11, Fkbp5, Ndst1, Fcho1, Slc1a5, Rest, Arid1a, Ptov1, Nfic, Dnajb1	n.s		Batf	48	0.750808	0.452768	0.696405	Pik3ap1, Fam49b, Laptm5, Il1r2, Apbb1ip, Ikzf1, Rhoh, Rin3, Vopp1, Rbm47, Ripor2, Ikzf3, Elf1, Fggy, Arhgap25	n.s		Atf7	27	-0.72628	0.467667	0.731812	Cmip, Xpo7, Arid1a, Snd1, Tcf12, Ptprs, Kpna6, Eml2, Zfp36l1, Msi2, Creb3l2, Igf1, Kdm4c, Crebbp, Trp53bp1, Arid1b, Dst, Tead1, Exoc4, Kansl1, Nfia, Tnrc6b, Ube2h, Depdc5, Phf21a	n.s		Nanog	47	-0.648607	0.516592	0.805695	Prr16, Nrxn3, Cdk6, Bcar3, Tcf4, Patj, Mpped2, Runx1t1, Dlg2, Limch1, Syne2, Kdr, Rnf38, Nbea, Fat1, Tacc2	n.s		Maff	43	0.661168	0.508505	0.788415	Phldb2, Vgll4, Dst, Arhgef3, Cpeb4, Tbc1d14, Slc8a1, Daam1, Dlg2, Pdlim5, Rapgef5, Tiam2, Arid5b, Cd55b, Plxna2, Pde4d, Chn2, Cdk14, Ccser1, Prkag2, Sec14l1, Tjp2, Rgs3, Wwp2, Palld	n.s		Atf7
	Gfi1b	28	-0.65175	0.514562	0.779359	Rere, Hk1, Nav2, Cpne5, Mgat1, Snd1, Tmcc2, Ahcyl2, Mef2c, Ksr1, Usp10, Vps13d, Nedd4l, Trim2, Brd2, Fryl, Ambra1, Smyd3, Hnrnpf, Ssh1, Sgms1, Ltbp4, Aplp2, Myh9, Macf1, Stat6	n.s		Mbd2	31	-0.576291	0.564419	0.893665	Cbfa2t3, Pkp3, Sppl2b, Prkcz, Celsr1, Chd4, Ldlrad4, Tyk2, Agap3, Flt4, Tenm4, Elavl3, Plekhg5, Eva1b	n.s		Arid2	31	-0.744191	0.456761	0.696405	Cpsf6, Wac, Chd9, Zcchc2, Zfp131, Agtpbp1, Hnrnpl, Chd2, Msi2, Rcor3, Tial1, Usp3, Siah1b, Lrp6, Baz2a, Rbpj, Cacul1, Jmjd1c, Foxj3, Map4k5, Siah1a, Atxn7, Bbx, Cdk17, Ncoa2, Tnpo1, Mllt10, Pawr, Hnrnph1, Nfat5, Sos1	n.s		Hnf1b	40	-0.712224	0.476326	0.738524	Eps8, Gpr160, Plekhg3, Lpp, Acsl5, Phex, Ptp4a1, Zfp438, Arhgap24, Gramd3, Sh3kbp1, Hdac4, Cnksr3, Havcr1, Pard3, Ehf, Timd2, Bmpr1b, Lyrm1, Nrxn1, Arhgef28, Glis3, Afdn, Adgrl2, Fxyd2	n.s		Cebpg	45	0.589629	0.555439	0.843077	Vav3, Tbc1d31, Arhgap25, Cpq, Eps15, Atp2a2, Wdr64, Rtn4, Clip1, Mical2, Dpysl2, Cecr2, Tcf4, Nfib, Fryl, Map4, Hk1, Trib3, Slc9a1, Epas1	n.s		Tead4	70	0.665523	0.505716	0.788415	Phldb2, Stk10, Ripor3, Maml2, Dab2ip, Hivep3, Mid1, Tcf4, Spidr, Dennd1a, Gtdc1, Ext1, Adgrl2, Dgkb, Zmynd8, Hdac9, Rai14, Map4k4, Nek6, Rin3, Fam129b, Glis3, Cmip, Picalm, Tiam2	n.s		Myb
	Nanog	47	-0.618293	0.536382	0.779359	Vps13a, Rabgap1l, Lamb1, Hdac9, Patj	n.s		Nfatc1	34	-0.498591	0.618068	0.893665	Egr3, Gpr183, Stk38l, Cflar, Smarca2, Phf19, Ifng, Il2, Creb5, Actb, Hivep2, Chd2, Tmem131l, Cars2, Pip4k2a, Mef2c, Dst, Rgs3, Nedd9, Nfkb1, Ptk2b, Ncor2, Tcf4, Macf1, Tnfaip3, Ubr5, Pias1, Fyn, Icam1	n.s		Mbd2	31	0.743215	0.457352	0.696405	Slc16a3, Pkp3, Ldlrad4	n.s		Cebpg	45	0.704236	0.481286	0.73943	Creb5, Dpysl2, Ptp4a2, Edem1, Chn2, Arhgap25, Brd4, Eps15, Hdac9, Elmsan1, Aig1	n.s		Hbp1	38	0.5911	0.554454	0.843077	Cited2, Topors, Runx1, Rnf38, P3h4, Ppm1a, Map1lc3b, Elf2, Ppm1d, Ercc1, Lrch1, Tlk1, Ehd1, Nipbl, Arid1b, Rnf13, Sin3a	n.s		Etv1	29	-0.639521	0.522484	0.788917	Nav1, Tcf4, Limch1, Cdk18, Adamtsl3, Kdm5a, Ankrd44	n.s		Nrf1
	Prdm1	40	-0.653418	0.513487	0.779359	Creb1, Erg, Zhx1, Myc, Dlg2, Il18, Pcna, Crybg1, Ciita, Tnfsf8, Lgr4, Olr1, Mbnl3, Ano10, Zfp36l1, Fxr2, Myo1e, Acss2, Nfix, Tnik, Slc37a1, Evi5l, Arap2, Ifit2, Nr3c1, Mecom, Tead1, Kcnk1, Prkch, Arhgap26, S100a16, Lmo7, Plxna2	n.s		Nr2c2	86	0.476011	0.634066	0.893665	Pcbp1, Baz1b, Atp11a, Selenoi, Acbd3, Ccdc71, Nol7, Smarcd2, Ndufaf6, Txnl1, Impact, Kmt5a, Cwc15, Map3k11, Sap18b, Naa50, Ndufb7, Sppl2b, Nfe2l2, Anxa11, Skida1, Rps6kc1, Tmco1, Vps13d, Scnm1, Nup107, Ehmt1, Rps3a1, Eif3m, Asxl1, Taf2, Cluh, Asb8, Chmp4b, Gpatch8, Nfxl1, Ptar1, Ddx42, Rprd1b, Lsm7, Snrnp200	n.s		Nfe2	47	0.740554	0.458964	0.696405	Egln3, Prr5, Tbxa2r, Pik3ap1, Ptpre, Snx29	n.s		Foxa1	40	-0.685548	0.492998	0.745245	Cebpa, Ccng2, Cftr, Esr1, Abca1, Brca1, Erbb3, Nf1, Krt7, Foxc1, Klk1, Bcl2, Greb1, Ret, Apoa1, Klk1b27, Myc	n.s		Stat1	225	0.602382	0.54692	0.843077	Il1b, Ccr1, Ly96, Oas3, Pim1, Isg20, Bcl6, Fcgr4, Il12rb2, Prf1, Fcgrt, Cd86, Cebpe, Upp1, Kif2a, Muc4, Foxp3, Ccnd3, Ptgs2, H2-Eb2, Plscr1, Zfp961, Tbx21, Tnfsf11, Naa35, Snrnp27, Sema4b, Zfp786, Zfp367, Eif2ak1, Man1a, Il12a, Dimt1, Timp1, Il10, Agfg2, Greb1, Hspb1, Socs5, Socs3, Prkce, Csf1, Oas1e, H2-DMb1, Cdc7, Zc3hav1, H2-DMb2, Irf2, Gata3, Plscr2, Il2ra, Ciita, Muc1, Il1r1, Fgfr3, Mx1, Sbn…	n.s		Nanog	47	0.638985	0.522833	0.788917	Igf2bp3, Runx1t1, Tcf4, Limch1, Cdkal1, Adgrl2, Lamb1, Gcnt2, Hdac9, Dlg2, Tiam2, Pakap, Sorcs1, Cpne4, L1td1, Rnf38, Syne2, Kdr	n.s		Mxi1
	Tbp	46	-0.643066	0.520182	0.779359	Pmf1, Rabgap1l, Dnajb12, Runx1, Usp3, Prpf31, Hivep1, St6gal1, Ier5, Fbxl5, Zmynd8, Abt1, Fam49b, Fus, Thumpd3, Dio2, Mb, Actb, Cflar, Pnkp, Usp45, Sec22c, Kdm2a, Klf6, Hbp1, Ncor2, Prrc2b, Myc, Serpine1, Picalm, Luc7l2, Smtn, Fn1, Tgif1, Itpr1, Cdkn1a, Anxa2, Des, C77080, App, Lima1, Bsg	n.s		Nr2f1	68	-0.494831	0.620719	0.893665	Hdac7, Kif21b, Atp11a, Mad1l1, Myo18a, Elmsan1, Gramd4, Arhgef2, Abca2, Top1mt, Sdk2, Ripor3, Nek6, Ctbp2, Ehmt1, Pepd, Agpat3, Gpsm1, Palm	n.s		Irf4	65	0.731718	0.464341	0.696405	Sp100, Cast, Itgb7, Ctnnd2, Pik3ap1, Gdi2, Il16, Ciita, Ikzf1, Ppp2r5c, Rhoh, Fcer2a, Cyth1, Ikzf3, Pou2af1, Blk, Cdyl	n.s		Stat3	76	0.684135	0.49389	0.745245	Il6st, Socs1, Ptgs2, Myc, Egfr, Il10	n.s		E2f1	305	0.562282	0.573924	0.863425	Lingo1, Mybl2, Adh6b, Xrcc1, Ascc2, Rtn4, Hmga1b, Ercc8, Herpud1, Dusp4, Mapk8, Rela, Mycn, Ncoa3, Rfc2, Pcbd2, Trp53bp2, Sp110, Mt1, Txndc15, Phldb1, Pald1, Kcnj2, Cux1, Rab40c, Trp53, Mcm8, Meis1, Peg3, Siah1a, Mpped2, Dhfr, Sephs1, Siah1b, Cldn5, Tmem132a, Ccne1, Diras2, Tor1b, Nlrp5, Pdpn, Mpst, Serpine1, Cdkn1c, Foxa2, Ampd3, Ercc1, Ier3, Ddit4, Ulk1, Ak3, Jph2, Kdm4c, Ndufaf6, Coq2, Cdc6, F…	n.s		Spib	58	0.643557	0.519863	0.788917	Irf7, Klhl6, Zfp608, Vopp1, Bcl11a, Elmo1, Gsdme, Cntn4, Wnt5b, Wnk1, Ciita, Tenm4, Camk4, Sp100, Rfx3, Wscd2, Rubcnl, Syne2, Bank1, Ikzf1, Ece1, Slc12a3, Sp110, Bbs9, Ndrg1, Ccdc88c, Kdm4c, Cd40	n.s		Nr4a1
	Tcf7	57	-0.62713	0.530574	0.779359	Lef1, Tnfrsf19, Hbs1l, Numb, Tcf3, Rin3, Cdyl	n.s		Pou2f2	83	0.527771	0.597658	0.893665	Map3k8, Chd9, Gse1, Dpysl2, Bbx, Tnfrsf13b, Stk10, Rabgap1l, Spp1, Ebf1, Pou2af1, Ptprj, Lcp1, Pou2f1, Traf3	n.s		Pknox1	33	0.727368	0.467001	0.696405	Tns1, Fgd6, Mical3, Slc25a25	n.s		Foxo3	39	-0.67294	0.500986	0.749262	Ar, Gadd45a, Rbl2, Cited2, Abcb1b, Cdkn1a, Id1, Ccnd1, Cblb, Ccnd2, Cdkn2b	n.s		E2f6	70	-0.54087	0.588597	0.8701	Pfkfb3, Agrn, Trib3, Zfp395, Srcin1, Bahd1, Gnas, Mex3b, Ccdc57, Fam178b, Srxn1, Ctdsp1, Fancc, Rbbp8, Nfatc2, Tcf3, Icam5, Macf1, Efna3, Nfib, Piezo1, Ptpru, Mroh1, Tnk2, Slc9a3	n.s		Foxo1	43	0.625604	0.531575	0.79501	Klf2, Cav1, Sell, Mcm5, Ccnb2, Cdkn2b, Abcb1a, Rps6ka3, Tnfsf10, Daam1, Tmem47, Igfbp1, Ccng2, Pck1, Selenop, Cnot8, Cdkn1c, Ccnb1, Il1b	n.s		Clock
	Yy1	68	-0.669034	0.503474	0.779359	Mrpl46, Epas1, Atxn10, Aph1a, Prdm2, Fdps, Atp13a1, Manf, Snx27, Ldlr, Dnajb4, Hsf1, Cpsf2, Dek, Coq9, Ada, Fas, Rprd2, Irak1, Coq5, Ctcf, Nars, Top3a, Ep300, Actr5, Micu2, Srp68, Wdr82, Hnrnpl, Ranbp10, Crebbp, Ccdc43, Cdk5rap2, Lss, Spns1, Afg1l, Hcfc1, Trp53, Pbdc1, Egfr, Hacd2, Kat6a, Dnaja3, Rnf40, Mrps18b, Fgfr1op, Nr3c1, Rab3gap1, Nos2, Erbb2, Myc, Hspa5, Dlg1, Mrps24, Ttc17, Mrps10, Cxcr4…	n.s		Prdm1	40	-0.473188	0.636079	0.893665	Il18, Mbnl3, Zfp36l1, Creb1, Nfix, Erg, Dlg2, Dmd, Ano10, Crybg1, Ciita, Pcna, Arhgap26, Tead1, Myo1e, Fxr2, Slc37a1, Evi5l, Nr3c1, Ifit2, Lmo7, Prkch, Myc, Acss2, Mecom, Tnik, Kcnk1, Arap2, Plxna2, S100a16	n.s		Nr4a1	40	-0.719782	0.471659	0.697235	E2f1, Alas1, Gas7, Cacna1c, Parvb, Sh3kbp1, Zbtb20, Add3, Bhlhe40, Lpar1, Cuedc1, Serpine1, Ccdc6	n.s		Bcl6	45	-0.642686	0.520428	0.771512	Zfat, Ubald2, Tpm4, Tns3, Sla, Tle3, Lpp, Dusp22, Gmds, Brd4, Map3k8, Plcg2, Sypl, Arhgap26, Ccnd2, Ccnd3, Ldlr	n.s		Pou5f1	54	-0.547747	0.583866	0.8701	Tdgf1, Epha4, Bcar3, Anks1b, Patj, Sash1, Runx1t1, Macf1, Lrrk1, Lefty2, Limch1, Epb41l2, Syne2, Ank2, Cacna1c, Fat1, Tacc2, Kifc3, Sptbn1	n.s		Pou4f2	28	0.601887	0.547249	0.804219	Zbtb20, Zmiz1, Itsn1, Syne1, Spidr, Dst	n.s		Elf1
	Zfp384	63	0.638747	0.522988	0.779359	Egln3, Ctsb, Elf1, Cacna1a, Phf21a, Ankrd11, Herpud1, H13, Prpf31, Smad7, Fdft1, Zmynd8, Brd4, Kansl1, Vegfa, Srpk2, Gon4l, Gtf2i, Taok3	n.s		Snai2	66	0.484219	0.62823	0.893665	Ccdc88c, Slc25a10, Cxcr4, Ntmt1, Mknk2, Adap1, Parvb, Piezo1, Lonp1, Dlgap4, Notch1, C1qtnf1, Nadsyn1, Mprip, Jag2, Adam8, Dock9, Dab2ip, Vasp, Hpcal1, Lrp1, Nsd2, Ski, Prkag2, Kifc3, Egfr, Farp1, Clstn1, Nedd4l, Mafk, Bri3, Tacc2, Ttyh3, Arhgef3, Sun1, Jag1, Agpat3, Fam160a1, Kdm4b, Eps8l2, Ank1, Mbp, Fkbp5, Fgd2, Rbck1, Nudt14, Sema4b, Crocc, Acot7, Lrrfip1, Vgll4, Spidr, Crispld2, Med15	n.s		Crem	51	-0.697204	0.485675	0.711765	Trim69, Plcl2, Hdac4, Gpcpd1, Il2, Gadd45a, Hivep2, Creb5, Usp9x, Fscn1, Pde4a, Arid5b, Atf3, Pde4b, Fos, Slc25a25	n.s		Nr2c2	86	0.632678	0.526944	0.772865	Map3k11, Eif3m, Rps6kc1, Pcbp1, Ankib1, Asb8, Cluh, Anxa11, Baz1b, Prpf40a, Ndufaf6, Cwc15, Smarcd2, Nfe2l2, Sap18b, Nup107, Ndufb7, Chmp4b, Mrps28, Kmt5a, Krit1, Snrnp200, Selenoi, Agps, Ccdc51, Scnm1, Taf2	n.s		Vdr	25	0.531509	0.595066	0.872079	Camp, Ptk2b, Cdkn1b, Igfbp3, Egfr	n.s		Ppara	35	0.603221	0.546362	0.804219	Cd36, Cpt1a, Cyp1a1, Pank1	n.s		Max
	Zkscan1	43	0.620918	0.534654	0.779359	Egln3, Hook2, Sult2b1, Prr5, Chd9, Epop, Fam49b, Elavl1, Ralgds, Cyth1, Rab11fip5, Gas2l1, Arhgap22, Actb, Baz2a, Aldh3b1, Rai1, Capzb, Msi2, Whrn, Med15, Spag9, Ube2l3, Bicra, Adgrg1, Rhod, Ttc7b, Smox, Rapgef3, Ltbp3, Ephb4, Dab2ip, Ripor1, Ticam1	n.s		Sox11	29	-0.587145	0.557106	0.893665	Runx1, Dock4, Aff3, Rims2, Ank2, Dmd, Zbtb20, Chodl, Tanc1, Map4k4, Nedd4l, Erc1, Tead1, Col28a1, Dst, Mecom, Sox5, Ptk2, Rapgef5, Rapgef4	n.s		Pou2f2	83	0.678685	0.497338	0.722568	Egln3, Runx3, Tnfrsf13b, Lyn, Ciita, Sema4d, Lat2, Hivep3, Rhoh, Inpp5d, Map3k8, Lcp1, Ptprj, Dpysl2, Arhgap25, Pou2af1, Chd9, Zcchc2, Spi1, Pou2f1	n.s		Egr1	122	0.621136	0.53451	0.772865	Ep300, Tgfbr2, Ldlr, Hif1a, Cebpb, Cd44, Ptgs2, Impdh2, Timp2, Ccnd1, Stmn1, Spp1, Tgfb1, Stim1, Trp53, Fn1, Pten, Pdgfb, Alox5, Nab2, Ar, Fas	n.s		Esr1	147	-0.508985	0.610763	0.872518	Tnip1, Hoxa10, Tsc22d3, Angptl4, Itgb1, Egf, Pgr, B4galnt2, Cct6b, Trh, Mmp13, Prl, Cdh1, Atp2b4, Ptma, Ncoa3, Akt1, Pofut1, Nrf1, Cldn4, Nfib, Sp3, Gadd45g, Fbln1, Esrra, Grin2d, Trim16, F12, Mdm2, Nos3, Nr5a2, Apoa1, Fosl1, Sp1, Nqo1, Egfr, Krt19, Tnfrsf11b, Macrod1, Kdr, Bcl2, Ptprg, Capn2, Cryz, Cav2, Slc8a2, Mb, Ywhaq, Gsn, Pparg, Bmp6, Cyp1b1, Kat2b, Cxcl12, Jun, Cdkn1b, Junb, Stat5a, Cdkn1…	n.s		Lyl1	83	0.5902	0.555057	0.80866	Cbfa2t3, Ccnd3, Far2, Tmc6, Stk10, Kctd12, Fmnl3, Plekho1, Sash3, Hivep3, Sipa1, Cybb, Elmo1, Ccm2, Itgb2, Pik3cg, Pld3, Mad1l1, Vsir, St3gal2, Gypc, Rin3, Fam78a, Tal1, Lmo2, Clip2, Dgkz	n.s		Tcf12
	Foxj2	35	-0.601691	0.54738	0.788599	Tra2a, Wee1, Samsn1, Pcgf5, Azi2, Fam13a, Bfsp1, Jak1, Lrba, Dnajc16, Cwc27, Hibadh, Stag2, Selenop, Arid4a, Sun1, Pik3ca, Qtrt2, Hbp1, Tnrc18, Zbtb20, Per1, Prpf8, Tnxb, Cc2d2a, Otud5, Fhl1, Antxr2, Rhobtb1	n.s		Sox6	31	0.564366	0.572505	0.893665	Bcor, Dusp10, Zeb2, Gtdc1, Cped1, Tgif1, Smad3, Epb41l2, Fam49b	n.s		Arid3a	58	0.672057	0.501547	0.722568	Ighv1-74, Ighv1-82	n.s		Klf5	81	-0.6203	0.53506	0.772865	Midn, Kcnn4, Plec, Ywhaz, Anxa2, Lgals3, Coq8b, Rab11a, Mknk2, Slc48a1, Diaph1, Tecr, Rbm47, Ptch1, Mib2, Slc2a1, Rxra, Lsr, Nfe2l2	n.s		Irf1	29	0.511173	0.60923	0.872518	Ccl5, Cdk2, Cybb	n.s		Neurod1	34	-0.576505	0.564274	0.815063	Lasp1, Ripor3, Med15, Ttc7, Ncor2, Arhgef19, Mef2d, Mical2, Vasp, Tal1	n.s		Bhlhe40
	Mafg	35	-0.581699	0.560769	0.794423	Egln3, Tec, Rere, Smad3, Abl1, Slc44a1, Tiam2, Stau2, Slc40a1, Lyplal1, Scin, Tsc22d2, Ksr1, Eif4g3, Tbc1d14, Pde4d, Arhgef3, Med15, Abcc1, Nabp1, Rgs3, Zbtb20, Tjp2, Tcf4, Ctif, Ablim3, Hdac4, Rapgef1, Plxna2	n.s		Tead2	28	0.53588	0.592042	0.893665	Jmjd1c, Rin3, Snrpc, Atp6v1a, Map1s, Lsm10, Mpz, Ajuba, Fam89a	n.s		Pdx1	51	-0.665313	0.50585	0.722643	Cmip, Slc8a1, Fam107b, Carmil1, Bach2, Mtus2, Bcr, Nbas, Xxylt1, Ada, Runx1, Nav2, Dym, Itpr2, Usp6nl, Tcf4, Lmo1, Lhfpl2, Sorbs1, Pld1, Fto, Arhgef3, Nedd4l, Syne1, Arhgap42, Dyrk1a, Fryl, Chn2, Arhgef28, Gck, Macrod2, Glis3, Mbnl2, Ralgapa2, Dst, Gtdc1, Syne2, Prkch, Rtn1, Tenm4, Daam1, Dmd	n.s		Grhl2	78	-0.58711	0.55713	0.788087	Scel, Cast	n.s		Nr2c2	86	0.522216	0.60152	0.872518	Pcbp1, Chmp4b, Nol7, Nfe2l2, Eif3m, Rps21, Txnl1, Acbd3, Tma7, Ccdc146, Rps6kc1, Tmco1, Ptar1, Kmt5a, Kdm5a, Snrpf, Anxa11, Baz1b, Selenoi, Rps3a1, Scnm1, Trip13, Golgb1, Ndufb7, Ankib1, Sap18, Gpatch8, Gcc2, Rprd1b, Mapkap1, Phf12, Prpf40a, Mrps28, Lsm7, Ebag9, Tnrc6a, Ehmt1, Tmem248, Nup107, Parpbp, Nr2c1, Ddx42, Nfxl1, Tbc1d22a, Ccdc51, Nup37, Usp37, Naa50, Cnot9, Wtap, Smarcd2, Cluh, Sap18b, …	n.s		Prdm14	190	-0.563501	0.573094	0.820787	Efnb1, Nfic, Sox13, Ptch1, Nol4l, Gatad2a, Dab2ip, Rnf220, Zmiz1, Cyp26b1, Gata2, Tns1, Axin2, Plekhg5, Arid1a, Klhdc7a, Igf2r, Ttc7, Gse1, Mnt, Bcl11a, Ampd3, Grik4, Col2a1, Map7d1, Stum, Ccdc33, Fhad1, Mad1l1, Wnt5b, Mef2d, Zmynd8, Ccdc57, Zbtb17, Kdm4b	n.s		Duxbl1
	Pou5f1	54	0.584105	0.55915	0.794423	Ebf1, Zeb2, Rabgap1l, Bcr, Stk10, Patj, Gas7, Galnt10, Smad3, Magi2, Angpt1	n.s		Tead4	70	-0.473492	0.635862	0.893665	Stk10, Rabgap1l, Spidr, Rin3, Vmp1, Foxo3, Zmynd8, Ptprj, Gtdc1, Fam129b, Cmip, Pdgfc, Dgkb, Ripor3, Nek6, Hivep3, Sik3, Etv6, Fndc3b, Adgrl2, Tacc2, Itpr1, Tle4, Tjp2, Bcr, Il1r1, Map4k4, Maml2, Ext1, Gmds, Rnd3, Bcar3, Iqsec1, Adamtsl1, Plcl1, Hdac9, Trim2, Kdm4c, Litaf, Tgfbi, Myh9, Dab2ip, Tcf4, Picalm, Rbpms, Macf1, Prkch, Dlgap1, Sorbs2, Anxa2, Pdlim1, Phldb2, Dennd1a, Plxna2, Pde4b, Hspg2,…	n.s		Mybl2	27	0.620551	0.534895	0.757768	Cdkn3, Lmnb1, Anxa2, Slx4ip, Zfp608, Top2a, Ceacam15	n.s		Zkscan1	43	-0.58605	0.557842	0.788087	Spag9, Epop, Dab2ip, Arhgap22, Rapgef3, Hook2	n.s		Zeb2	53	0.471011	0.637633	0.903313	Sptbn1, Cped1, Sgms1, Tbc1d5, Qk, Meox2, Ltbp4, Nfia, Vim, Arhgef2, Epb41l2, Prkar2b, Picalm, Map4, Reln, Sertad2, Gtdc1	n.s		Arid2	31	0.533402	0.593755	0.825664	Lrp6, Atxn7, Cpsf6, Rcor3, Wac, Chd9, Bbx, Baz2a, Siah1a, Foxj3, Mllt10, Ncoa2, Sos1, Tnpo1	n.s		Duxbl2
	Nfkb1	183	-0.57379	0.56611	0.795362	B2m, Mmp9, Ebi3, Bst1, Myb, Irf4, Cd69, Xiap, Il12a, Ptafr, Ctsb, Il2ra	n.s		Zfp639	27	-0.544307	0.58623	0.893665	Ctbs, Rheb, Ptpn11, Hipk3, Ahctf1, Sec22c, Mef2a, Samd8, Ube3a, Zc3h7a, Ppp4r3a, Ppp2r5c, Dnm1l, Phf10, Mapk9, Slc30a5, Sin3a, Uri1, Mtdh, Zzz3, Epm2a, Ptp4a2, Csde1, Hmgb1, Zfp143, Rnf38, Pds5b	n.s		Bhlhe40	58	-0.598456	0.549536	0.772075	Flnb, Mical3, Ldlr, Cd83, Abcc1, Cdkn1a, Nr1d1, Ralgds, Pfkfb3, Sh3bp2, Id2, Gdf15, Slc37a1, Hes1, Parvb, Creb5, Gna12	n.s		Mybl2	27	0.579792	0.562055	0.788087	Cdkn3, Anxa2, Cenpf, Zfp608, Arid1a, Slx4ip, Synj2	n.s		Nfic	25	-0.451143	0.651886	0.915873	Gtf3c1, Jun, Col1a1	n.s		Bach2	50	-0.525577	0.599182	0.825664	Prdm2, Purb, Lbr, Il2, Mybpc1, Tcf4, Gstp2, Arhgef3	n.s		Duxbl3
	Esrra	68	-0.558579	0.576449	0.803249	Por, Myo18a, Atp1b1, Dnajb12, Stard10, Tmco4, Ndufaf6, Rbm47, Strbp, Hk1, Dlg2, Mapkap1, Hdac11, Fam129b, Rap1gap, Nr2f6, Baiap2l1, Sox6, Acss1, Mark2, Nrxn1, Tmem164, Acss2, Msi2, Llgl2, Cuedc1, Ppp5c, Slc35f6, Ogdh, Pik3c2b, Bcl3, Rara, Txnrd1, Nfatc2, Adgrg1, Pnkd, Dennd1a, Stn1, Xylt1, Ppfibp2, Synpo, Tenm4, Erbb2, Ephb4, Trib3, Ascc2, Bhlhe40, Capn2, Slc9a1, Nfia, Tgm2, Mgll, C77080, Gsn	n.s		Foxa1	40	0.459333	0.645995	0.896188	Ccng2, Rprm, Myc, Esr1	n.s		Bcl6	45	0.590461	0.554882	0.773196	Tcf3, Cflar, St3gal1, Ldlr, Prdm1, Arid5b, Syne2, Dennd3, Cabin1, Ank3, Hdac7, Jade1, Irf4, Tnk2, Gpcpd1, Hdac4	n.s		E2f7	30	0.576538	0.564251	0.788087	Cd44, Dnmt1, Lgals1, Aldoa, E2f8, Arid1a, Fos, Stag2, Zfp367	n.s		Atf7	27	0.370163	0.711261	0.925843	Ube2h, Snd1, Cmip, Trp53bp1, Eml2, Crebbp, Xpo7, Dst, Depdc5, Igf1, Kansl1, Tead1, Creb3l2, Tnrc6b, Exoc4, Kpna6, Arid1b, Phf21a, Msi2, Tcf12, Arid1a, Zfp36l1, Kdm4c, Ptprs, Nfia	n.s		Ctcf	108	0.482102	0.629734	0.825664	Pou1f1, App, Rad21, Six5, Tro, Nbn, Bicd2, Atxn7, Stab2, Ksr1, Etnk2, Asap2, Pbxip1, Irak2, Galnt6, Dip2b, Akt1, Ptprg, Nes, Grin3a, Tbc1d14, Cnih1, Ahcyl1, Ncbp3, Esrp2	n.s		Pou4f2
	Elf1	50	-0.494407	0.621018	0.858318	Aff1, Ube2h, Foxo3, Foxn3, Trib1, Nfe2l2, Chd9, Pcbp1, Gatad2a, Meis1, Adcy7, Fam49b, Dyrk1a, Mbnl1, Zfp217, Lsm4, Sbno2, Cdc42se2, Stk24, Dpp9, Nedd4l, Arhgdia, Cast, Med15, Mafk, Aspscr1, Map1lc3b, Tacc1, Arhgap12, Myo9b, Rnf38, Sin3a, Fndc3b, Tspan14, Igf2r, Larp4b, Pttg1ip, Klf9, Prkch, Brca2, Ddx3x, Ptpa, Sgms1, Sec14l1, Srebf1, Rnf213, Asap1	n.s		Spib	58	-0.455961	0.648418	0.896188	Ikzf1, Klhl6, Irf7, Zfp608, Cd40, Ucp2, Pax5, Il16, Rfx3, Cdyl, Lrmp, Rassf5, Gsdme, Slc12a3, Bhlhe40, Pdcd1lg2, Rubcnl, Bcl11a, Arhgap24, Nup210, Wnk1, Elmo1, Itpr1, Syne2, Gramd3, Zc3h12d, Gmds, Xbp1, Rassf2, Pik3ap1, St14, Kdm4c, Ciita, Tbc1d4, Sp100, Ppfibp2, Ece1, Ndrg1, Dlgap1, Tenm4, Bank1, Sp110, Rapgef1, Il21r, Ccdc88c, Cd86, Dock10, Tnfaip8	n.s		Maf	38	0.582134	0.560476	0.77457	Itgb7, Pstpip1, Cyth4, Sfxn1, Tecr, Galm, Cyth1, Rgs10, Map3k12, Arhgap25	n.s		Mafb	52	-0.546325	0.584843	0.810151	Klf9, Prdm1, Dip2c, Sox9, Apbb2, Spag9, Trio, Flnb, Daam1, Tjp2	n.s		Crem	51	0.361453	0.717761	0.925843	Fos, Ube2h, Sub1, Litaf, Rara, Cd86, Arid5b, Sh3bp5, Snd1, Cmip, Tgif1, Gpcpd1, Nav2, Esyt2, Lims1, Creb5, Ptma, Nfatc1, Ptp4a2, Rreb1, Dusp1, Creb3l2, Cd247, Nr4a2, Prkcz, Slc25a25, Plcl2, Gadd45a, Pde4a, Thada, Fscn1, Usp9x, Il2, Zdhhc14, St7, Msi2, Ptpru, Hdac4, Arid1a, Ccna2, Prkce, Atf3, Kdm4c, Ptprs, Gata2, Sh2b3, Lpcat1, Hivep2, Ern1, Pde4b, Trim69	n.s		Duxbl1	40	0.491108	0.62335	0.825664	Stim2, Filip1l, Xirp2, Sybu, Fbxl5, Cep290, Cpeb3, Cd200r3, Rai14, Palmd, Ccdc171, Eml5, Pms1, Nnt, Slc2a2	n.s		Hmbox1
	Cux1	40	-0.484665	0.627914	0.86085	Pim1, Zfand3, Fto, Ahi1, Arid5b, Slc16a3, Hspd1, Puf60, Eef2, Rbck1, Ect2, Srcin1, Gmds, Ahcy, Racgap1, Prex1, Nfic, Med15, Clec16a, Tbc1d1, Sqstm1, Tbc1d5, Jade1, Axin2, Kifc3, Etl4, Sptbn1, Cr2, Daam1, Tex2, Ubac1, Macf1	n.s		Cebpa	143	-0.423825	0.671694	0.916571	Tsc22d3, Tnfrsf1a, Csf1, Itgal, Sod1, Hmgb1, Spidr, Irs1, Spp1, Mad1l1, Scd2, Enpp3, Ace, Sp1, Homer3, E2f3, E2f2	n.s		Nfatc1	34	-0.57546	0.56498	0.77457	Icam1, Ncor2, Tnfaip3, Cflar, Ptk2b, Phf19	n.s		Myod1	45	-0.51738	0.604891	0.83111	Rara, Mdga1, Arhgap10, Pepd, Brd4, Tacc2, Zdhhc14, Ppm1h, Zfat, Synj2	n.s		Duxbl1	40	-0.382998	0.701721	0.925843	Auts2, Tapt1, Nup54, Psen1, Cxcl13, Xirp2, Dmd, Nrde2, Pms1, Cpeb3, Eml5, Atf7ip, Rhobtb3, Prkch, Tmtc1	n.s		Duxbl2	40	0.491108	0.62335	0.825664	Stim2, Filip1l, Xirp2, Sybu, Fbxl5, Cep290, Cpeb3, Cd200r3, Rai14, Palmd, Ccdc171, Eml5, Pms1, Nnt, Slc2a2	n.s		Gfi1b
	Duxbl1	40	0.460956	0.64483	0.863159	Zeb2, Usp3, Fbxl5, Eml5, Nrde2, Psen1, Gtf2f1, Tmem131l, Nup54, Ift81, Rhobtb3, Cpeb3, Auts2, Exoc4, Tapt1, Filip1l, Pms1, Cep290, Ccdc171, Rbbp6, Atf7ip, Tmtc1, Adamts9, Sybu, Prkch, Stim2, Palmd	n.s		Rara	38	-0.420734	0.67395	0.916571	Macrod1, Btg2, Cxcr5, Scd2, Myc, Rptor, Ets1, Crabp2, Tnfaip2, Rarb, Rarg, Maob, Nrip1, Casp9, Gprc5a, Hoxa7, Prkca, Ier3, Cyp26a1, Pck1, Cdkn1a, Plau, Plat, Thbd, Icam1, Hoxb4	n.s		Irf1	29	-0.555255	0.57872	0.787059	Irf2, Ciita, Eif2ak2, Tap1, Cybb, Psmb9, Dst	n.s		Trp73	41	-0.465322	0.641701	0.874577	Rin3, Dgkz, Trp53, Rbm47, Osbpl9, Plac8, Carmil1, Mvb12b, Pmaip1, Hipk2, Vav3, Tle4, Vac14, Cdk1, Ccdc88c, Syne1, Adgrg1, Mdm2, Sash1, Myo5a, Ubash3b, Ndst1, Cep68, Rapgef4, Megf6, Foxk2, Cables1, Spidr, Tcf4, Frmd6, Clip1, Sbf2, Cdkn1a, Mdm4	n.s		Duxbl2	40	-0.382998	0.701721	0.925843	Auts2, Tapt1, Nup54, Psen1, Cxcl13, Xirp2, Dmd, Nrde2, Pms1, Cpeb3, Eml5, Atf7ip, Rhobtb3, Prkch, Tmtc1	n.s		Duxbl3	40	0.491108	0.62335	0.825664	Stim2, Filip1l, Xirp2, Sybu, Fbxl5, Cep290, Cpeb3, Cd200r3, Rai14, Palmd, Ccdc171, Eml5, Pms1, Nnt, Slc2a2	n.s		Sox6
	Duxbl2	40	0.460956	0.64483	0.863159	Zeb2, Usp3, Fbxl5, Eml5, Nrde2, Psen1, Gtf2f1, Tmem131l, Nup54, Ift81, Rhobtb3, Cpeb3, Auts2, Exoc4, Tapt1, Filip1l, Pms1, Cep290, Ccdc171, Rbbp6, Atf7ip, Tmtc1, Adamts9, Sybu, Prkch, Stim2, Palmd	n.s		Mbd1	43	0.411678	0.680575	0.918237	Srsf7, Dido1, Ttll4, Usp4, Sf3a2, Itgae, Pgs1, Rsad1, Exoc7, Nelfa, Nelfcd, Kmt2b, Tcf25, Foxk2, Nlrc5, Uqcc1, Zdhhc7, Prpf31, Secisbp2, Dazap1, Trim41, Mafk, Setdb1, Pnpla6, Zzef1, Ppp1r37, E4f1, Kdm4b, Zfp263, Banp, Thop1, Ift140, Psmg4, Wrnip1, Ankrd11, Dpp9, Thada, Rgs12	n.s		Foxk2	48	0.536467	0.591636	0.798238	Snap23, Ankrd11, Trappc10, Gatad2a, Osbpl9, Picalm, Pcbp1, Ube2d3, Zfp131, Xxylt1, Fdft1, Itpr1, Clec16a, Txnip, Sema4b, St7, Tle3, Usp42	n.s		Myb	28	0.453351	0.650296	0.876385	Elane	n.s		Duxbl3	40	-0.382998	0.701721	0.925843	Auts2, Tapt1, Nup54, Psen1, Cxcl13, Xirp2, Dmd, Nrde2, Pms1, Cpeb3, Eml5, Atf7ip, Rhobtb3, Prkch, Tmtc1	n.s		Ets1	139	-0.50292	0.61502	0.825664	Cox4i1, Bax, Parp1, Tom1, Flt1, Smad4, Emsy, Mdm2, Atp5b, Mpl, Foxd1, Fli1, Ltf, Timp1, Abcb1a, Itgb3, Cops2, Csnk2a2, Myb, Tbxas1, Por, Nrp1, Tnfsf14, Dntt, Pcsk6, Pold1, Il2rb, Egr1, Tbxa2r, Bid, Tgfbr2, Surf1, Gp5, Ier5, Casp8, Gabpa, Il10, Taf12, Nfkb1, Tnfrsf8, Lcp1	n.s		Thap1
	Duxbl3	40	0.460956	0.64483	0.863159	Zeb2, Usp3, Fbxl5, Eml5, Nrde2, Psen1, Gtf2f1, Tmem131l, Nup54, Ift81, Rhobtb3, Cpeb3, Auts2, Exoc4, Tapt1, Filip1l, Pms1, Cep290, Ccdc171, Rbbp6, Atf7ip, Tmtc1, Adamts9, Sybu, Prkch, Stim2, Palmd	n.s		Cux1	40	0.402491	0.687322	0.920038	Med15, Nfic, Pim1, Eef2, Zfand3, Arid5b, Ect2, Hspd1, Rbck1, Puf60, Ahi1, Itgb5, Srcin1, Itgb4	n.s		Bach1	30	0.521444	0.602058	0.800236	Pik3cd, Nqo2, Hmox1, Lbr, Slx4ip, Psap, Dph6	n.s		Nfatc1	34	-0.443436	0.657451	0.876385	Creb5, Icam1, Pip4k2a, Mef2c, Macf1	n.s		Ebf1	74	-0.35267	0.724336	0.925843	Dpysl2, Stard13, Cux1, Tcf4, Lrch1, Flnb, Itpr1, Tcf3, Brf1, Ksr1, Rgs6, Fam102a, Tnfrsf8, Ptprs, Arhgef2, Fli1, Bcl2, Dennd3, Coro2b, Cdh23, Ackr3, Rftn1, Arhgef17, Sptbn1, Ncald, Eepd1, Clmn	n.s		Hoxb13	43	0.52776	0.597666	0.825664	Dock9, Mid1, Tdrd3, Cop1, Cntn4, Pcnx, Map1b, Numb, Dock4, Ralgapa1, Dlg2, Psd3, Snd1, Col14a1, Rfx3, Fryl, Trio	n.s		Yy1
	Cebpg	45	-0.444962	0.656347	0.868827	Cecr2, Rock2, Hdac9, Clip1, Trib1, Hk1, Lipc, Mthfd1l, Tbc1d31, Brd4, Fggy, Chn2, Aig1, Sox6, Pik3r1, Cryzl1, Atp2a2, Elmsan1, Fryl, Phf3, Slc38a1, Eps15, Ptp4a2, Rtn4, Cpq, Arhgap25, Map4, Trib3, Nfil3, Tcf4, Dst, Dpysl2, Vav3, Slc9a1, Edem1, Epas1, Nfib, Fyn	n.s		Usf1	55	0.393171	0.694193	0.921976	B2m, Tert, Apc, Cxcr4, Ctsb, Serbp1, Cd2	n.s		Mbd1	43	0.520765	0.602531	0.800236	Ift140, Kdm4b, Foxk2, Nlrc5, Hook2, E4f1, Pnpla6, Mafk, Kmt2b, Trim41, Rgs12	n.s		Pknox1	33	0.441868	0.658585	0.876385	Lims1, Sil1, Ptpn6, Rps6kc1, Hip1	n.s		Irf2	71	-0.409657	0.682057	0.925843	Fam13a, Ifit3b, St6gal1, Galk2, Aff1, Casp8, Ifit3, Isg15, Zfp36, Fmr1, Flt3l, Atf1, Mdk, Arid1b, Gab1, Per1, Ceacam1, Ceacam2, Wdr74, Ing1, Dpysl2, Max, Gpbp1l1, Nod1, Sema4c, Zfp647, Mill2, Prkd2, Prpsap1, Socs1, Slc25a22, Tal1, Parp14, Nub1, Patl1, Casp7, Ddx3x, Adar, Hnrnpf, Il15ra	n.s		Nfyb	74	0.477231	0.633198	0.825664	Baz1b, Mat2b, Tmem245, Sec22c, Lbr, Mbnl1, Nceh1, Zfp608, Rhoq, Osbpl9, Nek7, Epb41, Txnip, Mlec, Elmo1, Eif2ak3, Cryzl1, Lipa, Brsk2, Gcnt2, Dpf1	n.s		Gata2
	Clock	51	-0.440898	0.659287	0.868827	Ppfia1, Bhlhe41, Pcyt1a, Gas7, Cmip, Zdhhc14, Inpp5a, Acoxl, Wdr66, Rgs12, Dnaaf5, Get4, Fam91a1, Gli3, Tiam1, Per3, Cry1, Prkag2, Per2, Cry2, Prex1, Tns1, Iqsec1, Nr1d2, Itgb2, Per1, Sipa1l1, Jcad, Smoc2, Trappc9, Tns3, Dlgap1, Larp1, Col6a1, Bhlhe40, Atp9b, Chchd6, Sec14l1, Magi1, Cdh23, Ptk2, Dennd3	n.s		E2f7	30	0.370591	0.710942	0.926424	Zfp36l1, Vgll4, Lgals1, Wee1, Arid1a, Slc1a5, Zfp367, Hnrnpk, Ets1	n.s		Pou4f2	28	-0.506939	0.612198	0.806772	Ctnnd2, Inpp4b, Ccnd1, Arhgap15	n.s		Ebf1	74	0.409721	0.682011	0.890873	Themis2, Dpysl2, Cmip, Pip4k2a, Prkcd, Rin3, Pkig, Fli1, Ankrd44, Ust, Tacc1, Eepd1	n.s		Klf5	81	0.39917	0.689768	0.925843	Rab11fip1, Anxa2, Ywhaz, Adap1, Nfe2l2, Tecr, Birc5, Ahnak2, Scnn1a, Actn1, Cd9	n.s		Nr5a2	30	0.474525	0.635126	0.825664	Bahcc1, Fgd5, Myo1b, Abcg3, Fam160a1, Zmynd8, Dnm2, F11r, Rara, Bmper, Myo5c	n.s		Foxm1
	Sp4	58	-0.422363	0.67276	0.879763	Mga, Bicral, Slc1a5, Psip1, Fcho1, Hnrnpa3, Rere, Ddx54, Thra, Yy1	n.s		Foxj2	35	-0.360901	0.718174	0.926424	Samsn1, Wee1, Tnxb, Dnajc16, Qtrt2, Hbp1, Lrba, Fam13a, Hibadh, Tra2a, Sun1, Azi2, Zbtb20, Selenop, Stag2, Prpf8, Arid4a, Jak1, Per1, Pik3ca, Cwc27, Cc2d2a, Tnrc18, Fhl1, Otud5, Rhobtb1, Pcgf5, Antxr2	n.s		Pou2f1	29	-0.496593	0.619476	0.810084	Vwf, Gadd45a, Txnrd1, St6gal1, Ptgir, Rptor, Myc, Plau	n.s		Nfe2	47	0.402983	0.686961	0.890873	Tbxas1, Stk10, Ptpre, Sh3tc1, Pisd, Arid1a, Slc25a37, Inpp5d, Ubc, Adck1, Prdm10, Egln3, Camk2g, Scarb1, Tns1, Prkcb, Sh3bp5, Tbxa2r, Sema4d, Rreb1, Kcnma1, Prr5, Ptk2, Dysf, Map2k3, Mical2, Snx29, Rere, Dst, Gna12, Map4, Foxk1, Stk40, Zbtb20, Fyb, Efhb, Fhad1, Rgs3, Pik3ap1, Dennd3, Gclc, Dab2ip, Ergic1, Nabp1	n.s		Pknox1	33	0.405714	0.684953	0.925843	Ptpn6, Tecr, Prkcb, Dnm2, Gatad2a	n.s		Tfap2a	61	-0.548289	0.583493	0.825664	Nr3c1, Sp1, App, Bcl2, Htt, Hip1	n.s		Ar
	Elf3	50	-0.405647	0.685002	0.881151	Rabgap1l, Hk2, Slc39a11, Runx1, Rbm47, Sema4b, Tnip1, Meis1, Arsg, Lpp, Wwc1, Pla2g4a, Barx2, Atp2a2, Gmds, St14, Slx4ip, Nedd4l, Slc37a1, Pla2g6, Arhgap12, Ptpre, Ptk2b, Spred2, Alcam, Dock4, F2rl1, Tacc2, Arhgap32, Plekhg3, Pld1, Nfia, Ctnnbip1, Mcc, Tspan15	n.s		Hmbox1	26	-0.352064	0.724791	0.926424	Ctbs, Pde8a, Peak1, Znrf1, Cyth1, Cdkal1, Ksr1, Kdm4c, Pde7a, Chd2, Rbpj, Ambra1, Rictor, Vps13d, Ints6l, Stk17b, Rev3l, Smad3, Tnrc6b, Phf21a, Rbm39, Txnrd1, Spidr	n.s		Sp1	339	0.482179	0.629679	0.814229	Mndal, Cdkn2d, Ifngr1, Tcn2, Dck, Spn, Tbxa2r, Eapp, Fos, Cdkn1b, Cd28, Timp1, Ung, Ifi211, Cd19, Mpo, Bcl2, Sp3, Ldha, Rb1, Btk, Csnk2a1, Ifi205, Ezr, Hp, Il2rb, Brd7, Abcc1, Klk1, Mif, Nqo2, Yy1, Mcts1, Cyp7b1, Mat2b, Ccnd1, Vamp2, Ccnd2, Stard3, Egfr, Slc25a5, Col1a1, B4galt1, Cers2, Rara, Tnfsf14, Tinf2, Car9, Ltf, Fasl, Pttg1, Oprm1, Nol7, Taf7, Padi1, Pdha1, Birc5	n.s		Elk1	31	-0.402056	0.687643	0.890873	Cited2, Fosl1, Mylk, Fut4, Mdm4, Tagln, Acta2	n.s		Prdm1	40	-0.369057	0.712086	0.925843	Fxr2, Crispld1, Crybg1, Acss2, Evi5l, Kcnk1, Myc, Lmo7, S100a16, Arap2, Ciita, Tnik, Plxna2, Zfp36l1, Dlg2, Mid1, Dmd, Zhx1, Lgr4, Prkch, Pcna	n.s		Trp73	41	-0.486234	0.626802	0.825664	Clip1, Cep68, Syne1, Osbpl9, Fhod3, Tcf4, Spidr	n.s		Zfp384
	Klf13	30	0.399708	0.689371	0.881151	Plec, Ltbp4, Fscn1, Pisd, Bcl9l, Rapgef3, Jade1, Ercc1, Rcsd1, Snx8, Pknox1, Atp6v0d1, Arrdc2, Nfic, Fkbp5, Tbc1d14, Arid1a, Fasn, Eml2, Ap3d1, Dnajb1, Klhl21, Ndst1, Oaz1, Ptov1, Fcho1, Slc1a5, Rest	n.s		Nrf1	76	-0.356796	0.721244	0.926424	9930021J03Rik, Dedd2, Zcwpw1, U2af2, Tmem104, Mrpl36, Rubcn, Arrdc3, Serp1, Narf, Kdm2a, Mafg, Tob2, Acin1, Ing1, Hira, Gtf2i, Tcaim, Prdx5, Zbtb4, Eif4enif1, Grk5, Pacs2, Dgkq, Zfp263, Ehmt1, Ppat, Polr2b, Brf1, Pkmyt1, Mrpl34, Wdr12, Tbcb, Sf1, Trappc3, Pcif1, Tef, Sin3a, Luc7l2, Lig4, Crtc1, Uimc1, Fbxl15, Fmr1, Nadk, Fxr2, Psd, Mib2, Cbx5, Per1, Mib1, Six5, Nelfa, Zbtb17, Pttg1ip, Pkib, Sos1,…	n.s		Klf1	48	-0.475019	0.634774	0.814229	Nqo2, Gpr137, Ptpa, Ywhaz, Lyl1, Kcnn4, Pkm, Actb, Slc4a1, Evl, Pim1, Xxylt1, Zfp276, Tcea2, Plec, Chid1, Ahnak, Ctsb, Rnf38, Nadk, Rere, Ank1, Sorbs1, Micall2, Cnppd1, Ston2, Egfl7, Tbc1d14, Nol4l, Sptb, Klhl21, Arhgap45, Zfp36, Kctd2, Sgms1, Adap1, Rab3il1, Uxs1, Jade2, Slc6a6, Sh3bp2, Agrn, Ralgds, Fbrsl1, Ltbp4	n.s		Creb1	73	0.397675	0.69087	0.890873	Tg	n.s		Sox6	31	0.355376	0.722308	0.925843	Lyn, Fam49b, Aplf, Pip5k1b, Ppfibp2, Pde11a, Zfpm2, Tgif1, Smad3, Ank3, Zeb2, Pllp, Ldlr, Dusp10, Pard3b, Bcor, Utrn, Dnajc6, Nek5, Sox5, Atp2b4, Trp53, Scarb1, Gtdc1, Nfasc, Epb41l2, Tbc1d14, Magi1, Stxbp5, Cped1	n.s		Cux1	40	0.409325	0.682301	0.836064	Hspd1, Nfic, Eef2, Etl4, Axin2, Jade1, Clec16a, Sptbn1, Med15	n.s		Pax5
	Neurod1	34	0.402573	0.687263	0.881151	Tango2, Mrpl34, Rgs10, Ctsb, Uckl1	n.s		Onecut1	53	-0.354055	0.723298	0.926424	Iqgap2, Bbx, Spidr, Dyrk1a, Cped1, Arid5b, Eif3e, Mylk, Esr1, Ubr3, Bnc2, Acss3, Robo1, Aldh1a1, Cacna2d1, Arpp21	n.s		Zfp384	63	0.468913	0.639132	0.814229	Egln3, Thrap3, Smad7, Eif4g3, Ankrd11	n.s		Klf9	68	-0.390956	0.69583	0.890873	Fgfr3, Arid5b, Med15, Agrn, Apbb2, Actn1, Fcho1, Tns2, Arhgef2, Phldb1, Tnk2, Rgs12, Egfr, C77080, Samd11	n.s		Zkscan1	43	0.420301	0.674266	0.925843	Fam49b, Capzb, Actb, Elavl1, Sult2b1, Iqcg, Spag9, Med15, Aldh3b1, Ube2l3, Hook2, Prr5, Ticam1, Smox, Ltbp3, Arhgap22, Cyth1, Baz2a, Whrn, Chd9, Ptprf, Ralgds, Egln3, Epop, Dab2ip, Ripor1, Bicra, Rab11fip5, Msi2, Ephb4, Pip5kl1, Nfasc, Ablim2, Ttc7b, Rhod, Rai1, Gas2l1, Rapgef3, Adgrg1	n.s		E2f1	305	0.447256	0.65469	0.836064	Hspd1, Mapk1, Hic1, Dync1i2, St13, Ppp1r13b, Flt1, Ccnd3, Hspa5, Mxi1, Nek4, Cbx5, Stam, Rrm1, Ect2, Armc8, Mdm2, Gins3, Pax2, Rrm2, Cdkn2c, Rnf128, Cdh5, Tmbim1, Cdca4, Racgap1, Nol9, Zeb1, Axin2, Zfp654, Ccne2, Myh10, Pdxk, Eif3a, Jun, Thoc5, Gmnn, Npat, Zfp292, Suclg1, Map3k5, Safb, Celf1, Ampd3, Rassf8, Dusp1, Dclre1c, Rab40c, Bmi1, Herpud1, Pigu, Abca1, Actr2, Kif24, Cdc25a, Birc5, Vegfa, Pl…	n.s		Nr2f6
	Bcl6	45	0.381131	0.703106	0.883167	Mapkapk3, Dennd3, Tpm4, Hdac4, Rnf213, Arhgap26, Ank3, Ldlr, Il4ra, Tns3, Tnk2, Jade1, Syne2, Dusp22, Ccnd2, Ubald2	n.s		Ascl1	54	-0.331361	0.740372	0.932514	Cplx2, Atp11a, Runx1, Zdhhc14, Fam129b, Myo7a, Vav2, Tmem163, Fhl2, Arhgef10l, Fam13a, Ptprd, Ank1, Ccny, Tcf20, Tacc2, Ccdc88b, Iqsec1, Kalrn, Farp1, Lfng, Golm1, Hpcal1, Nol4l, Adgrg1, Ncor2, Mprip, Pgs1, Tnr, Bahcc1, Ppm1h, Pla2g6, Rnf165, Dlgap4, Plxna2, Trio, Ccdc88c	n.s		Cux1	40	-0.465178	0.641804	0.814229	Slc16a3, Tex2, Ahcy, Gmds, Tbc1d5, Ahi1, Ubac1, Nfic	n.s		Foxp2	35	0.359002	0.719594	0.901942	Igf1r, Trio, Mxi1, Cdkn1a, Dip2c, Met, Gnas, Klhl23, Tcf4, Plaur, Rbfox2	n.s		Thap1	53	0.319516	0.749335	0.950649	Ubtf, Arhgdia, Piezo1, Fgfr3, Pidd1, Nkd2, Ppm1f, Fam20b, Gnb1, Ier2, Faap100, Srcin1, Sgms1, Acap3, Dock6	n.s		Hbp1	38	0.408257	0.683085	0.836064	Map1lc3b, Sqstm1, Gabarapl2, Klhdc2, Topors	n.s		Crem
	Foxk2	48	-0.376515	0.706534	0.883167	Por, Wee1, Ankrd11, Sema4b, Xpo7, Trappc10, Arid5b, Pcbp1, Fdft1, Gatad2a, Zfp131, Tsc22d2, Tlk1, Mark2, Dpp9, Vps13d, Nedd4l, Kdm6b, Phf12, Dnajb6, St7, Mthfr, Txnip, Tle3, Ube2d3, Med15, Clec16a, Mnt, Ptp4a2, Hnrnpf, Mgrn1, Usp42, Nsun4, Osbpl9, Akt2, Stat3, Smurf1, Cmbl, Ldlr, Snap23, Picalm, Foxk1, Cttn, Itpr1, Pi4ka, Xxylt1	n.s		Gata6	51	0.315561	0.752335	0.932514	Cux1, Dpysl2, Zfp36l1, Bcas3, Sh3kbp1, Abcc5, Pde4d, Mylk	n.s		Hbp1	38	0.432627	0.665286	0.837768	Pja2, Cited2, Ehd1, Hectd1, Arid5b, Cdk19, Arid1b, Runx1, Sqstm1, Smarca2, Kank1, Ppm1a, Ppm1d	n.s		Zfp143	50	0.349831	0.726466	0.901942	Rabgap1l, Slc38a1, Dnajb6	n.s		Egr1	122	0.295291	0.767772	0.959714	Cebpb, Il2rb, Ltb, Thbs1, Plaur, Ifng, Chga, Cd28, Stmn1, Cd44, Tgfb1, Fasl, Cd9, Pdgfa, Wnt4, Abca2, Tnf, Alox5, Spp1, Por, Mmp14, Igf2, Tgfbr2, Fas, Apex1, Timp2, Areg, Hif1a, Stim1, Cdk5r1, Serpine1, Crabp2, Hsd11b2, Lmtk2, Slc4a2, Fasn, Ep300, Nfkb1, Ace, Rela, Myc, Tbxa2r, Pten, Il2, Col2a1, Ggps1, Psen2, Ccnd1, Fn1, Ldlr, Sos1, Cat, Plau, Slc1a4, Tmpo, Ret, Vegfa, Ar, Akr1b3, Tfpi2, Sod1, P…	n.s		Klf5	81	0.425165	0.670717	0.836064	Myo1c, Cant1, C77080, Misp, Rab11a, Ptch1, Nol4l, Rxra, Ywhaz, S100a16, Zfp217, Mib2, Llgl2, Tecr, Birc5	n.s		Pbx3
	Sp1	339	-0.385966	0.699522	0.883167	Hp, Mmp9, Tinf2, Spn, Cdkn2d, Kdr, Xiap, B4galt1, Pdha1, Spry2, Esr1, Nol7, Brd7, Mmp11, Cdkn1b, Pim1, Star, Pttg1, Smad4, Sod2, Gfer, Rb1, Csnk2a1, Impdh2, Dck, Cenpw, Slc25a5, Adam10, Drg2, Rela, Yy1, Gh, Mpo, Insr, Mmp14, Epor, Ctsd, Mif, Mpg, Klf8, Tert, Socs1, Cdkn2c, Krt18, Il2, Alox5, Fes, Pgr, Vegfa, Sod1, Spp1, Hspa1b, Psen1, Irs2, Btk, Ltf, Rps3a1, Mcts1, Pcna, Atm, Ugdh, Egfr, Ezr, Spi…	n.s		Mnt	56	-0.288501	0.772963	0.932514	Rapgef1, Plec, Pdxk, Epn2, Cables1, Gsn, Ap3d1, Ece1, Agap3, Tmem127, Fam131a, Pfkfb3, Ncor2, Myh9, Rara, Ell, Prrc2b, Mark2, Foxk2, Ngly1, Rgs3, Sympk, Bcl9l, Csnk1d, Ski, Prkag2, Kdm6b, Bcr, Mgrn1, Net1, Mafk, Rab40c, Kdm4b, Rfx2, Gatad2a, Evl, Tle3, Zfp395, Rai1, Acin1, Cast, Sh3bp2, Cmip, Elmsan1, Ankrd11, Lrrfip1, Vgll4, Por, Med15	n.s		Mnt	56	0.41859	0.675516	0.842463	Prrc2b, Ncor2, Kdm4b, Foxk2, Agap3, Rapgef1, Ell, Cobl, Pfkfb3, Sh3bp2, Med15, Bcl9l, Net1, Mafk, Mgrn1	n.s		Ascl1	54	-0.348447	0.727504	0.901942	Ccny, Tiam1, Hpcal1, Runx1, Tcf20, Tacc2, Zdhhc14, Ppm1h, Lfng, Ptprd, Golm1, Pgs1, Ccdc88b, Vav2	n.s		Smad4	27	-0.29573	0.767437	0.959714	Fstl3, Bambi, Runx1t1, Ihh, Tnfrsf11b, Ahr, Jun, Cdkn1a, Bglap2	n.s		Max	53	0.406981	0.684022	0.836064	Pcbp1, Vgll4, Cast, Nol4l, Ctbp2, Ap3d1, Ksr1, Arhgef3, Nprl3, Kdm4b, Dnm2, Prkcz, Rps6ka2, Agpat3, Cdk6	n.s		Ctcf
	Ctcfl	52	-0.361456	0.717759	0.885393	Zbtb7a, Col27a1, Mapk8ip3, Zfp398, Pim1, Cbx4, Cbx8, Csk, Nfe2l2, Kcnip3, Gad1, Zmiz1, Adssl1, Flt3l, Nrxn2, Chd5, Zfp423, Actb, Svil, Cabin1, Tbc1d14, Diaph1, Atg16l2, Cdh24, Nelfa, Pura, Lzts2, Cacna1h, Mib1, Gnai2, Piezo1, Speg, Col13a1, Ror2, Ctbp1, Nrarp, Crip2, Jag2, Ppm1f, Plekhg5, C77080, Pxn, Dgkz, Ndufa4l2	n.s		Myb	28	-0.287917	0.77341	0.932514	Sp3, Rag2	n.s		Irf2	71	0.413929	0.678926	0.842463	Ube2l6, Ptma, Fam111a, Ceacam10, Pnrc2, Ciita, Tap1, Max, Galk2, Atf1, Ceacam1, Flt3l, Dpysl2, Fanca, Nfic, Ube2d3, Nmi, Nub1, Nfe2l2, Sema4b, Slc25a22, Isg15, Srbd1, Zc3hav1, Ing1, Nr3c1, Nod1, Ifit3b, Hnrnpf, Adar, Ikzf4, Casp8, Zfp566, Prpsap1, Il1r1, Ifit3, Aff1, Fmr1, Rnf111, Ptpn12, Prkd2, Tal1, Mdk, Tgif1, Zeb2, Zfp36, Parp14, Mill2, Fam13a, Zfp647, Casp7, Socs1, Arid1b, Patl1, Per1, Ubr2,…	n.s		Klf6	49	0.346342	0.729086	0.901942	Ldlr, Zfp36l2, Vmp1, Tspan14, Plec, Anxa2, Lrrfip1, Macf1, Lmna, Tacc1, Eps8, Myh9, Nos2, Tecr	n.s		Elf1	50	0.12381	0.901466	0.982367	Pcbp1, Fam49b, Nfe2l2, Ube2h, Larp4b, Trib1, Gatad2a, Stk24, Cast, Mbnl1, Med15, Lsm4, Srebf1, Tspan14, Sbno2, Myo9b, Dyrk1a, Fndc3b, Chd9, Foxo3, Asap1, Aff1, Aspscr1, Sin3a, Adcy7, Igf2r, Ptpa, Tacc1, Nedd4l, Zfp217, Arhgdia, Meis1, Rnf213, Mafk, Foxn3, Brca2, Arhgap12, Klf9, Cdc42se2, Map1lc3b, Sec14l1, Rnf38, Pttg1ip, Prkch, Dpp9, Ddx3x, Sgms1	n.s		Myod1	45	0.446042	0.655567	0.836064	Brd4, Tmcc3, Sh3pxd2a, Mdga1, Igf2r, Med15, Dip2c, Limch1, Rbfox1, Zfat, Kcnma1, Itgb5, Fam129b, Prrc2b, Rara, Tbc1d1, Mthfd1l, Actc1, Zdhhc14	n.s		Cebpg
	Foxo1	43	-0.347427	0.72827	0.885393	Scp2, Cdkn2d, Dusp4, Timp3, Cdkn1b	n.s		Myod1	45	-0.298923	0.764999	0.932514	Med15, Dip2c, Prr5, Zdhhc14, Fam129b, Brd4, Itgb5, Arhgap10, Adcy9, Megf10, Ralgds, Pepd, Exoc4	n.s		Nrf1	76	0.393794	0.693733	0.854599	Serp1, Armc6, Fads2, Prdx5, Mrpl36, Cbx5, Sugp2, Arrdc3, Tbcb, Nelfa, Mrpl34, Narf, Eif4enif1, Dedd2, Pkib, Capns1	n.s		Tcf7	57	-0.333872	0.738476	0.901942	Plec, Ccnd2, Rin3, Ikzf1, Sp100, Ccnd1, Rbpj, Coro1c, Ptprc	n.s		Ets2	30	-0.134329	0.893143	0.982367	Mdm2, Mmp3, Psen1, Fosl1, Jak3, Fli1, Icam1, Cd163, Fos, Egr1	n.s		Pax5	54	0.411408	0.680773	0.836064	Smad7, Akna, Zmiz1, Bcl2, Ripor1, Klf13, Smarca4, Med15, Bcl11a, Ncor2, Rgs12, Mad1l1, Cd19, Xbp1, Snx8, Tbc1d14, Sp100, Cd22, Fcer2a, Prdm1, Wnt10a, Apbb2, Abr, Klhdc4, Lonp1, Fcho1	n.s		Hnf1b
	Grhl2	78	-0.34626	0.729147	0.885393	Ccdc12, Cldn4, Esyt2, Sult2b1, Evl, Rbm47, Limk2, Scnn1a, Plekha7, Slco3a1, Zfp608, Sipa1l3, Lpp, Tiam2, Epb41l1, Gdpd5, Wwc1, Arhgef4, Shank2, Slc35f2, Taf1b, Gramd3, Spidr, Mark2, Etv6, St14, Elmsan1, Cast, Cuedc1, Ablim1, Afap1, Slc3a2, Iqsec1, Map4k4, Spint2, Alcam, Tns3, Mecom, Etl4, Arhgap32, Pacsin2, Atp8b1, Hspb1, Fbln2, Sgms1, Ctnnbip1, C77080, Limch1, Gsn, Macf1	n.s		Pdx1	51	-0.320962	0.748239	0.932514	Dyrk1a, Carmil1, Gtdc1, Runx1, Bach2, Cmip, Fryl, Macrod2, Lhfpl2, Chn2, Nav2, Arhgap42, Dmd, Itpr2, Arhgef3, Usp6nl, Ralgapa2, Syne2, Fto, Syne1, Bcr, Nedd4l, Lmo1, Mbnl2, Ada, Fam107b, Dst, Sorbs1, Tcf4, Arhgef28, Xxylt1, Prkch, Mtus2, Tenm4, Dym, Nbas, Pld1, Daam1, Rtn1	n.s		Thap1	53	-0.380298	0.703725	0.86067	Usf2, Coro2a, Stip1, Trabd, Ier2, Hsp90aa1, Ywhaz, Iqsec1, Acap3, Arhgdia, Cyfip1, Rxra, Zfp276, Fam20b, Tcf25, Plec, Gale, Pidd1, Mast3, Unkl, Eps8l2, Gnb1, Sympk, Fgfrl1, Gpt2, Gramd1a, Ppm1f, Rasgef1a, Lysmd2, Fam78a, Ppp6r1, Faap100, Rreb1, Gak, Col18a1, Ski, Csnk1d, Bcor, Metrnl, Nkd2, Mtcl1, Sgms1, Hdac11, Ubtf, Fndc10, Hook2, Ltbp3, Myo1c, Piezo1, Ncor2, Fgfr3, Dock6	n.s		Tead4	70	-0.331252	0.740454	0.901942	Vmp1, Pdlim1, Cmip, Anxa2, Tgfbi, Rin3, Zmynd8, Macf1, Stk10	n.s		Foxm1	34	-0.151414	0.879649	0.982367	Pecam1, Brca2, Cdc6, Bmi1, Skp2, Foxf1, Lama2, Cdkn1a, Fos	n.s		Tcf7	57	0.402046	0.68765	0.836064	Zbtb20, Snai2, Etl4, Phactr1, Axin2, Dst, Birc5, Map3k1, Pde7a, Ikzf3, Numb, Rin3, Wnk1, Coro1c, Tgfbr3, Camk4, Sp100	n.s		Arid2
	Usf1	55	0.354084	0.723276	0.885393	B2m, Serbp1, Ctsb, Cd2, Apc, Cxcr4, Isg20, Ccnb1, Lipc, Ptpn6, Ctsd, Tert	n.s		Ppara	35	-0.299762	0.764359	0.932514	Tuba1b, Myc, Acox1, Pank1, Hmgcs1, Acsl1, Angptl4, Nfkbia, Cd36, Serpine1, Mmp9, Lpl, Ccnd1, Fads2, Pck1, Cpt1a	n.s		Neurod1	34	-0.35983	0.718974	0.871861	Vasp, Ttc7, Mrpl34, Cyth1, Rgs10, Acap3, Mef2d, Uckl1, Gabbr2, Arhgef19, Ctsb, Pear1, Litaf, Tango2, Mical2, Cdh23, Tal1, Rtn4, Arhgef1, Lasp1, Ripor3, Scrt1, Pttg1ip, Arhgef2, Med15, Sh3bp2, Tbx1, Ncor2	n.s		Wt1	30	0.322066	0.747403	0.901942	Egfr, Igf1r, Myc, Pdgfa	n.s		Gata3	70	0.124281	0.901093	0.982367	Atxn10, Cd8b1, Ifng, Cd8a, Cd40lg, Slco4c1, Rhoh, Sh3kbp1, Greb1, Tet2, Maf, Ust, Kmt2e, Il2ra, Itpk1, Fbxo11, Zxdc, Edn1, Nfkb1, Myc, Atp2b1, Apba1, Fn1, Il4, Esr1, Fndc3b, St8sia6, Erg, Il4ra, Slit2, Myrip, Svil, Zeb1, Galnt10, Foxc1, Rbms1, Il13, Bpifb1, Arnt2, Cdh1, Zfp217, Ncoa3, Tcf7l2, Tgfbr3, Bcas3, Mdm2, Zfp507, Pde7b, Egfr, Tek, Slc24a3, Blcap, Vapb, Pparg, Il12rb2, Pde3a, Epor	n.s		Tfap4	40	-0.437967	0.66141	0.836064	Etl4, Mdm2, Plekhg5, Med15, Dennd1a, Myom1, Mical2, Zfp395, Prkcz, Tiam2, Agpat3, Trio	n.s		Gabpa
	Mxi1	74	-0.328035	0.742885	0.888519	Tspan4, Fam214b, Macf1, Bcar1, Igf1r, Lmna, Ctif, Sgms1, Ptpa, Pkm, Ampd2, Dst, Foxk1	n.s		Pparg	40	-0.28788	0.773438	0.932514	Retn, Pten, Pou2f1, Slc2a4, Ccnd1, Atp2a2, Cd83, Plin2, Rarb, Lipe, Gk, Sat1, Egfr, Angptl4, Trp53, Cyp27a1, Abcg3, Cd36, Bcl2, Serpine1, Mmp9, Lpl, Fabp4, Myc, Pck1, Dbi, Cdkn1a, Nr1d1, Scarb1	n.s		Fos	94	-0.351306	0.725359	0.871861	Itga5, Ccl5, Fas, Maf, Pla2g4a, Vdr, Ubp1, Il1a, Pdgfb, Ccnd1, Cdkn1a, Ccl2, Tnfaip6, Il6, Fosl1, Bcl2l1, Plau, Ptgs2	n.s		Pou4f2	28	-0.31947	0.74937	0.901942	Zmiz1, Ccnd1, Ctnnd2, Chn2, Itsn1, Arhgap15, Robo1	n.s		Hif1a	164	-0.207064	0.83596	0.982367	Ntn1, Kitl, Cox4i2, Ppia, Trp53, Trf, Adipoq, Rnf7, Aqp1, Nos2, Eng, Nos3, Adora2b, Socs1, Tfrc, Ddit4, Fgf2, Ccl2, Kdm4b, Gpx3, Hk1, Poli, Ppp5c, Ets1, Nampt, Adm, Ednrb, Pla2g4a, Errfi1, Kdm3a, Flt1, Cygb, Cxcl12, Sphk1, Egln1, Pfkfb3, Bnip3, Cdkn1a, Cd36, Abcb1b, Ppp1r10, Abcb1a, Cited2, Vegfd, Tgfb3, Fhl1, Ppp1r3c, Twist1	n.s		Foxo3	39	0.384439	0.700653	0.845788	Pik3ca, Klf4, Pink1, Bcl6, Cat, Cdkn2b, Txnip, Bnip3l, Abcb1a, Id1	n.s		Gata6
	Smad4	27	0.33419	0.738236	0.888519	Por, Dach1, Zfp36, Smad7, Ihh, Fstl3	n.s		Sp3	93	0.275802	0.7827	0.937035	Nos3, Ubc, Ctsb, Rora, Eapp, Msh6, Timp2, Myc, Tnf, Cd83, Mmp2, Etf1, Padi1, Hoxb7, Nox4, Maob, Cdkn2d	n.s		Wt1	30	-0.34028	0.733645	0.871861	Cdh1, Ube2i, Vdr, Abcb1b, Cdkn1a, Odc1, Tbxa2r, Podxl	n.s		Tbp	46	-0.309231	0.757146	0.901942	Rabgap1l, Myc, C77080, Serpine1, Il10	n.s		Hnf1a	35	-0.236879	0.81275	0.982367	Ugt1a7c, Igf1, Mia2, Mttp, Cyp3a13, Cyp3a57, G6pc, Hnf4a	n.s		Cebpa	143	-0.364172	0.71573	0.855274	Sp1, Per2, Elane, Hp, Hsd17b11, Creb1, Kat7, Ltf, Ces1d, Scd4, Spidr, Ehhadh, Spp1, Scd2, Itgb2, Csf1, Abcb1a, Gsk3b, Serpinc1, Acaca, Id1, Lep, Kcnma1, Mad1l1, Hspa4, E2f2, Nfya, Slc10a1, Msr1, Tsc22d3, Gls2, Sod1, Xdh, Crmp1, Homer3, Srebf2	n.s		Klf13
	Zfp740	36	0.322068	0.747401	0.888519	Zbtb7a, Ppp2r1a, Zfp91, Zfp687, Ankrd11, Cux1, Setd1b	n.s		Bcl11a	34	0.239336	0.810845	0.948465	Map3k8, Nfic, Klhl6, Zmynd8, Cacna1e, Lcp1, Pax5, Zmiz1, Cdyl	n.s		Ets1	139	0.336233	0.736695	0.871861	Gzmb, Tbxa2r, Fos, Was, Cdkn1b, Cd53, Parp1, Bcl2, Fli1, Ndrg1, Rad51, Csnk2a1, Cox4i1, Tom1, Dntt, Il2rb, Csf3r, Csnk2b, Ccnd1, Dad1, Cdc37, Atp5b, Ptpa, Cd3d, Tnfsf14, Lcp1, Ltf, Fasl, Mdm2, Tgfbr2, Chuk	n.s		Neurod1	34	-0.308312	0.757845	0.901942	Rgs10, Vasp, Ttc7, Ctsb, Mef2d, Mrpl34	n.s		Junb	48	-0.253408	0.799953	0.982367	Ehf, Rtn4, Ehd1, Foxk1, Zbtb20, Zfp217, Mical2, Auts2, Gmds, Zfp36l2, Spred2, Zfp36l1, Ampd3, Fosl1, Gna12, Dmd, Egfr, Tbc1d14, Sec14l1, Wwtr1, Cuedc1, Kalrn, Egr2, Ubc	n.s		Mxi1	74	-0.360287	0.718632	0.855274	Map1lc3b, Tle4, Glrx5, Tspan4, Ahnak, Pkm, Pfkfb3, Macf1	n.s		Mafb
	Mbd2	31	-0.300947	0.763455	0.895386	Pkp3, Cbfa2t3, Slc16a3, Prkcz, Paqr9, BC034090, Ldlrad4, Sppl2b, Chd4, Tyk2, Elavl3, Flt4, Tenm4, Agap3, Plekhg5, Eva1b	n.s		Fos	94	0.173213	0.862484	0.948465	Il2ra, Sp3, Cd69, Acp5, Maf, Hsph1, Pdha1, Il12a, Smad4, Ddit3, Smad7, Ezr, Ccnd1, Clu, Mmp2, Ccl5, Mmp9, Ngf, Nqo1, Pgr, Batf3, Nfkb1	n.s		Pbx2	42	-0.333817	0.738517	0.871861	Gtdc1, Hoxb3, Arhgef2, Ksr1, Zfpm2, Pik3r1, Phf21a, Slc25a25	n.s		Foxo1	43	0.296434	0.766899	0.904095	Pdk4, Cav1, Abcb1b, Cdkn1a, Ccnd1, Txnip, Ccnd2, Daam1, Cdkn2b	n.s		Klf13	30	0.161337	0.871828	0.982367	Klhl21, Rapgef3, Tyro3, Ltbp4, Tbc1d14, Arrdc2, Ercc1, Rcsd1, Arid1a	n.s		Runx1	34	-0.353347	0.723828	0.855434	Il2, Hivep3, Itgb2, Rorc, Mecom	n.s		Six2
	Pou2f1	29	0.300611	0.763711	0.895386	Pou2af1, Rrm2b, St6gal1, Il2, Tsc22d3, Spp1, Spi1, Gnrh1, Bdkrb1, Cxcr5, Gadd45a, Rptor, Txnrd1, Snapc1, Myc, Ccnd1, Plau, Hpgds	n.s		Foxo1	43	-0.198277	0.842828	0.948465	Scp2, Nos3, Cdkn1b, Dusp4, Klf2, Ccng2, Cnot8, Eif4ebp1	n.s		Elf3	50	-0.312018	0.755027	0.881788	Ptpre, Arhgap32, Gmds, Rbm47, Dock4, Slx4ip, Hk2, Barx2, Plekhg3, Runx1, Sema4b, Ctnnbip1, Alcam, Pla2g6, Lpp, Tnip1, Rnf43, Meis1, Slc39a11, Tacc2, Pld1, Arsg, F2rl1, Nedd4l, Mcc, St14, Arhgap42, Spred2, Wwc1, Fat1, Cdcp1, Arhgap12, Tspan15, Atp2a2, Sh3tc2, Slc44a3, Cftr, Krt8, Pla2g4a, Slc37a1, Rabgap1l, Nfia, Ptk2b	n.s		Arid2	31	-0.291913	0.770353	0.904095	Jmjd1c, Rbpj, Chd9, Tial1, Cpsf6, Sos1, Zcchc2, Cacul1, Lrp6, Agtpbp1, Baz2a, Zfp131, Rcor3, Wac, Siah1b, Ncoa2, Usp3, Chd2, Msi2, Foxj3, Atxn7, Map4k5, Siah1a, Hnrnpl, Pawr, Tnpo1, Hnrnph1, Nfat5, Cdk17, Bbx, Mllt10	n.s		Mafb	52	-0.201845	0.840038	0.982367	Zmiz1, Dse, Arhgap24, Dip2c, Fmn1, Syne1, Trio, Slc39a11, Wdfy3, Zfp407, Cpeb4, Srpk2, Kcnmb2, Zbtb20, Apbb2, Adamts2, Tjp2, Mtss1, Flnb, Hdac4, Phldb2, Pcsk2, Appl2, Klf9, Tbc1d14, Sec14l1, Rtn1, Nbas, Tacc2, Snx29	n.s		Spi1	100	-0.334692	0.737857	0.865958	B2m, Nr3c1, Crebbp, Elane, Tlr4, Ctse, Fli1, Cybb, Ly96, Itgb2, Csf1, Cd47, Fcer1a, Kcnma1, Mcm3ap, Myb, Jchain, Msr1, Fes, Itgax, Ciita, Tgfbr2	n.s		Usf1
	Cebpa	143	-0.229232	0.818689	0.920397	Hp, Sp1, Hmgb1, F9, Mmp11, Star, E2f3, Mad1l1, Rb1, Scd2, Gsk3a, Creb1, Gsk3b, Ccnb1, Csf1, Lipc, Trf, Tnfrsf1a, Insr, Myc, Csf3r, Serpinc1, Irs1, Elane, Sod1, Tsc22d3, Spp1, Ltf, Pcna, Cxcr2, Alox5ap, Pck2, E2f2, Nfyc, Uhrf1, Itgal, Spi1, Ptgs2, Mybl1, Slc10a1, Itga2, Kcnh8, Scd4, Apbb1ip, Nfya, Spidr, Timp2, Homer3, Comt, Fasn, 9130401M01Rik, Per2, Gadd45a, Tk1, Hsd17b11, Gpx4, Abcc1, Fas, Igf1…	n.s		Maff	43	-0.170297	0.864777	0.948465	Palld, Jmjd1c, Tec, Rabgap1l, Vgll4, Bcas3, Cd55, Pde4d, Arid5b	n.s		Rfx1	38	-0.309028	0.7573	0.881788	Trit1, Myc, Vrk3, Gpr137, Psmb7, Ip6k2, Cbx8, Trp53bp1, Spata2, Armc9, Baiap3, Pcna, Swsap1, Stk32c, Btbd3, Fhad1, Adgrg1, Zfp398, Fbrs, Camk2a, Cep112, Iqch, Crip2, Mapre2, Rfx2, Fgf1, Itfg2, Cfap20, Zdhhc1, Pde4a, Col1a2, Ehd1, Dse, Dis3l2	n.s		Ets2	30	-0.282128	0.777846	0.9041	Icam1, Fli1, Trp53	n.s		Max	53	0.126645	0.899222	0.982367	Phc2, Tspan18, Auts2, Pla2g6, Ccdc88c, Ankrd13b, Nfatc2, Ksr1, Gramd4, Klc1, Evl, Stxbp1, Sh3tc1, Kdm4b, Ablim2, Arhgef3, Odc1, Gsn, Cuedc1, Pfkfb3	n.s		Zkscan1	43	0.324095	0.745866	0.86932	Iqcg, Elavl1, Rapgef3, Dab2ip, Ripor1, Med15, Rab11fip5, Ube2l3, Chd9, Arhgef19, Bicra, Fhad1, Baz2a, Ticam1	n.s		Usf2
	E2f6	70	0.249666	0.802846	0.920397	Agrn, Nfib, Macf1, Srxn1, Myh9, Tgif1, Ryr1, Ctdsp1, Zcchc2, Gnas, Fzd5, Trib3, Bahcc1, Rxra, Ltbp3, Mroh1, Piezo1, Tnk2, Abr, Arhgap21, Depdc5	n.s		Mef2c	70	0.196226	0.844433	0.948465	Fam129a, Ripor2, Klf2, Ebf1, Arid1a, Elmsan1, Nucb2, Hbs1l, Gtdc1, St6gal1, Rasgrp3	n.s		Zfp143	50	0.293402	0.769215	0.889568	Vasp, Taldo1, Nucb1, Gatad2a, Pcbp1, Dock4, Cdyl, Dennd1a, Itpr1, Usp7, Elmsan1, Zmiz1, Esco2, Plec, Prkce, Dlg4, Syn3, Tarbp1, Msi2, Frmd4a, Fbxl19, Prpf31, Vamp7, Ncoa1, Dnajb6, Ctif, Map4k4, Mrps22, Med13l, Fto, Slc38a1, Dpysl5, Wwc1, Lmna, Prdm11, Dip2c, Fndc3b, Cep162, Mgrn1, Pard3, Pnpla6, Pde4a, Rabgap1l, Sptbn1, Rptor, Kcnn3	n.s		Irf4	65	-0.271393	0.786089	0.9041	Gdi2, Cast, Ppp2r5c, Ciita, Ikzf1, Sp100, Itgb7, Klhl6, Nfkbiz	n.s		Mbd2	31	0.218126	0.827331	0.982367	Slc16a3, Paqr9, Pkp3, Celsr1, BC034090, Chd4, Ldlrad4, Agap3, Cbfa2t3, Prkcz, Radil, Tyk2, Eva1b, Tbx1, Tub, Irx1, Adrb1, Tenm4, Plekhg5, Ajap1, Flt4, Sppl2b, Elavl3, Oplah	n.s		Irf2	71	0.296775	0.766638	0.878316	Nr3c1, Nfic, Ceacam2, Pnrc2, Rnf111, Ube2l6, Klhl8, Zfp566, Ubr2, Dpysl2, Nfix, Prkd2, Fam111a, Flt3l, Casp7, Cep128, Ciita, Ceacam1, Nmi, Casp8, Tal1, Ube2d3, Hoxb3	n.s		Mafk
	Gata3	70	0.227213	0.820258	0.920397	Maf, Itpk1, Esr1, Il2ra, Atxn10, Foxc1, Galnt10, Zfp507, Erg	n.s		Nanog	47	0.190893	0.848609	0.948465	Jmjd1c, Rnf38, Rabgap1l	n.s		Usf2	35	-0.270911	0.78646	0.903366	Hmox1, Abca1, Igf2r, Ptgs2	n.s		Gfi1b	28	0.27098	0.786406	0.9041	Smyd3, Sgms1, Macf1, Mgat1, Ahcyl2, Myh9, Brd2, Stat6, Snd1, Ambra1	n.s		Mef2a	102	0.167449	0.867016	0.982367	Rab11fip1, Hmgb1, Ipcef1, Ripor2, Pik3ap1, Golim4, Msn, Peak1, Tbl1xr1, Blk, Klf6, Mbnl1, Fam129a, Lhfpl2, Klf2, Ust, Xylt1, Pam, Samd4, Sipa1l1, Mef2d, Palld, Fchsd2, Erc1, Uvrag, Nek6, Myh9, Fbxw11, Hdac9, Nedd9, Eea1, Jmjd1c, Dst, Ncoa7, Sost, Rabgap1l, Rbpj, Rgs3, Lmna, Akap6, Daam1, Slc12a8, Prdm2, Numb, Arhgap24, Chd9, Asap1, Cab39, St6gal1, Syne1, Tnrc6b, Trio, Plcl2, Mef2c, Crim1, Svil, Z…	n.s		Snai2	66	-0.299488	0.764568	0.878316	Agpat3, Parvb, Mknk2, Vasp, Jag2, Notch1, Mprip, Kdm4b, Ccdc57, Fam160a1, Arhgef3, Nsd2, Spidr, Ank1, Med15, Nadsyn1, Dab2ip, Vgll4, Dock9, Ski	n.s		Foxp2
	Irf4	65	-0.231948	0.816578	0.920397	Aff1, Rabgap1l, Il16, Klhl6, Slamf7, Cdyl, Pou2af1, Smg6, Pik3ap1, Ikzf3, Fam129a, Ppp2r5c, Rhoh, Itgb7, Ctsc, Ikzf1, Lpp, Cyth1, Ahcyl2, Ern1, Elf4, Jak1, Gramd3, Cflar, Txndc11, Ksr1, Smarca2, Arhgap24, Nlrc5, Zeb1, Elmo1, Cast, Kbtbd8, Pbx1, Cytip, Rapgef6, Jarid2, Kalrn, Rtn4, Ptk2b, Fcrl5, Ciita, Dis3l2, Ccdc88c, Sorbs1, Sp100, Zfp365, Tenm4, Tcf4, Dock10, Nfkbiz, Peak1, Sorl1, Plxnc1, Fcer2…	n.s		Pbx2	42	-0.198288	0.84282	0.948465	Bcor, Pik3r1, Dyrk1a, Crebbp, Slc25a25, Ankrd11, Gtdc1, Msi2, Cdyl, Phf21a, Tle3, Arhgef2	n.s		Vdr	25	-0.257596	0.796719	0.909008	Ell, Cdkn1a, Bhlhe40, Ptk2b, Podxl	n.s		Elf3	50	-0.251656	0.801307	0.915006	Ptpre, Barx2, Arhgap32, Plekhg3, Rbm47, Runx1, Gmds, Lpp, Tacc2, Slx4ip	n.s		Myb	28	-0.162754	0.870712	0.982367	Erbb2, Sp3, Cebpa, Rag2, Gstm2, Bcl2, Mat2a, Gstm1, Col1a1	n.s		Yy1	68	0.293453	0.769176	0.878316	Nr3c1, Hnrnpl, Ctcf, Psmd8, Ep300, Prdm2, Pbdc1, Cpsf2, Micu2, Mrps10, Top3a	n.s		Neurod1
	Mef2b	37	-0.223761	0.822943	0.920397	Evi2, Hdac9, Tcf3, Tnks, Pik3ap1, St6gal1, Usp2, Zfp395, Klf2, Zfp608, Dgkd, Nup210, Tbl1xr1, Kcnh8, Hdac5, Ripor2, Nfx1, Syne1, Gpatch2l, Klf6, Rasgrp3, Mef2a, Nr4a1, Gnas, E2f5, Arhgef7, Tada3, Rapgef5, Ltbp1, Macf1, Blk	n.s		Pbx3	50	0.178305	0.858483	0.948465	Bbx, St7, Pde4d, Mylk, Pbx1, Tns1, Wwc1, Zfp385b, Macrod2, Prickle2, Spats2l, Rarb, Rps6ka2, Cacna2d1, Dmd, Ccdc97, Fndc3b, Ergic1, Inpp5a, Fto, Tle4, Flna, Igf1r, Jarid2, Csnk1d, Runx1t1, Hmcn1, Atxn1, Apbb2, Macf1, Map4, Nbea, Pacsin2, Sec14l1, Fyn, Daam1	n.s		Sp4	58	0.221849	0.824432	0.930555	Asah1, Pcm1, Psip1, Sp3, Hnrnpa3, Mus81, Cfl1, Yy1, Mat2b, Ccnd1, Ddx54, Nfyc, Gpr137, Mad2l2	n.s		Foxm1	34	0.231355	0.817039	0.918075	Ccnd2, Plk1, Ccnd1, Cenpf, Aurkb	n.s		Nr2f1	68	-0.148251	0.882145	0.982367	Arhgef1, Synj2, Unkl, Fscn1, Tpcn1, Hdac7, Phactr3, Lingo1, Tnk2, Ahdc1, Rhbdf2, Top1mt, Zfp469, Fbln1, Plxnd1, Flt4, Fgd5, Gramd4, Plxna2, Ctif, Arhgef2, Ror2, Atp11a, Palm, Apoa2, Prkar1b, Col5a1, Tacc2, Adgrg1	n.s		Snapc4	29	-0.286255	0.774683	0.878667	Zbtb48, Rab40c, Nup85, Fbxl19, Cactin, Zfp335, Anapc7, Lrsam1, Tecpr1, Tmem259, Scap, Mbd3, Pelp1, Dnmt1, Elac2, Dlk2, Wdr59, Qtrt1	n.s		Trp73
	Pbx2	42	-0.25851	0.796013	0.920397	Bcor, Gtdc1, Phf21a, Ankrd11, Cdyl, Slc25a25, Nav2, Meis1, Mapkap1, Arhgap6, Dyrk1a, 6430548M08Rik, Tiam2, Sox6, Pik3r1, Ksr1, Crebbp, Msi2, Prkcb, Plcg2, Tle3, Pik3c2b, Arhgef2, Mitf, Jarid2, Rara, Tacc1, Dnm2, Mbnl2, Kdm2b, Hoxb3, Hip1, Dlg1, Pacsin2, Nbas, Arhgef1, Fyn, Dysf	n.s		Six2	39	-0.221956	0.824348	0.948465	Ccdc80, Gse1, Mtss1	n.s		Zeb2	53	0.216975	0.828228	0.930555	Meox2, Ltbp4, Nfia, Map4, Zfpm2, Sptbn1, Epb41l2, Arhgef2, Asap1, Gtdc1, Anxa4, Fndc3b, Sgms1, Acvr1	n.s		Ctcf	108	-0.229213	0.818703	0.918075	Gas7, Smim7, Tmbim6, Myc, Ptpa, Cnih1, Hspa5, Ccnd1, App, Rbms3, Galnt6, Ipo13, Irak2, Haus7, Nfe2l2, Hs1bp3, Myd88, Stab2, Lrrc59, Nbn, Col27a1, Hebp2, Ppard, Tnfrsf18, Aldh1a3, Trappc6a, Pprc1, Il19, Plxnb3, Gpr156, Abca2	n.s		Pou4f2	28	0.232584	0.816084	0.982367	Cubn, Nlgn1, Zfp385b, Zbtb20, Stard13, Neb, Foxp2, Pde4b, Robo1	n.s		Gata2	39	-0.185956	0.852479	0.931485	Vwa5a, Lyl1, Amotl1, Apex1, Dpysl2, Psd4, Elmo1, Sgk1, Fcer1a	n.s		Zfp740
	Stat3	76	-0.241154	0.809436	0.920397	Esr1, Il2ra, Pim1, Ltbp1, Ccnd3, Vegfb, Zfp36, Cops5, Hif1a, Socs1, Myd88, Vegfa, Prf1, Cdk4, Usp7, Ptgs2, Fas, Muc1, Klf11, Osm, Etv6, Stat1, Bcl2l1, Rora, Birc5, S100a11, Rnls, Mcl1, Timp1, Pgf, Irf1, Igf1, Birc3, Bcl6, Trp53, Il6st, Mmp3, Ifnar1, Bcl2, Egfr, Ccnd2, Csrp1, Hmox1, Junb, Cish, Il6, Myc, Cd274, Ccnd1, Hspb1, Socs3, Ccl2, Fos, Cdkn1a	n.s		Sox13	45	0.177598	0.859038	0.948465	Aff1, Rere, Rgs12, Mtss1, Pim1, Pik3r1, Limd1	n.s		Trp73	41	-0.212105	0.832025	0.930555	Plac8, Tle4, Rin3, Osbpl9, Vav3, Rbm47, Carmil1, Pou2af1, Hipk2, Mvb12b, Abca13, Tcf4, Mdm4, Ndst1, Dgkz, Cdk1, Ccdc88c, Adgrg1, Rapgef4, Spidr, Vac14, Syne1, Trp53, Clip1, Cep68, Tert, Pmaip1, Megf6, Cables1, Myo5a, Sash1, Mdm2, Cdkn1a, Ubash3b, Foxk2, Sbf2, Frmd6	n.s		Nr2f6	32	-0.221657	0.824581	0.918075	Agpat3, Spag9, Arid5b, Hivep2, Ksr1, Atp2b2	n.s		Runx2	65	-0.186758	0.85185	0.982367	Mmp13, Csgalnact1, Nedd4l, Mical2, Tcf4, Dpyd, Gulp1, Tle4, Etl4, Itpr1, Ampd3, Mid1, Sema5a, Ptk2, Nabp1, Ets1, Ptprm, Cacna1c, App, Tns1, Fat1, Pparg, Cuedc1, Rftn1, Itgbl1	n.s		Hnf1b	40	0.171546	0.863794	0.931485	Tm4sf4, Plekhg3, Lpp, Adgrl2, Gpr160, Afdn, Glis3, Phex, Tinag, Wdr72, Gpr39, Anxa10	n.s		Ikzf1
	Pou4f2	28	0.185693	0.852685	0.947428	Rabgap1l, Bbx, Itsn1, Chn2, Ncoa1, Zmiz1, Fam13a, Neb, Spidr, Inpp4b, Arhgap15, Syne1, Sorbs2, Zbtb20, Stard13, Dock10, Dst, Ccnd1, Pde4b	n.s		Sp1	339	0.197127	0.843728	0.948465	Nos3, Sod2, Hspa1b, Gh, Mcl1, Sp3, Ednrb, Tert, Fes, Hspa1a, Sod1, Impdh2, Pim1, Ubc, Spp1, Cdkn1b, Brd7, Cat, Pdha1, Adam10, Nol7, Smad4, Kdr, Pttg1	n.s		Myb	28	0.174977	0.861097	0.956775	Was, Bcl2, Sp3, Lmo2, Elane	n.s		Esrra	68	-0.217997	0.827431	0.918075	Rara, Capn2, Stn1, Bhlhe40, Xylt1, Acss1, Mark2, Synpo, Rbm47, Ndufaf6	n.s		Tcf12	75	0.171005	0.86422	0.982367	Klf13, Kdm2b, Antxr2, Iqgap2, Zfhx3, Tbc1d1, Jazf1, Cast, Tiam2, Vgll4, Mbnl1, Ccdc12, Med15, Slc37a1, Ppp3ca, Sbno2, Palld, Erc1, Zfp608, Abr, Lims1, Gas7, Rbpj, Plcb1, Jarid2, Daam1, Bnc2, Adgrl2, Clip2, Lpp, Itpr2, Tead1, Hivep3, Fndc3b, Chd9, Dip2c, Wipf1, Tnrc6b, Nrp2, Crim1, Pde4d, Pard3b, Thada, Svil, Rbms3, Arhgap23, Sh3rf1, Spats2l, Arid1b, Ltbp1, Ctnna1, Zdhhc14, Zbtb38, Dpysl2, Tcf4, L…	n.s		Klf13	30	-0.197033	0.843802	0.931485	Pknox1, Tbc1d14, Snx8, Rest, Bcl9l, Eml2, Arid1a, Jade1, Ap3d1, Rapgef3, Ptov1, Nfic	n.s		Foxj2
	Ar	129	0.171493	0.863836	0.952654	Glrx, Hes1, Sox4, Ap2m1, Hk2, Zcchc9, Slc25a11, Pmaip1, Nme7, Pin1, Npat, Npepps, Thra, Ddt, Tnfrsf1a, Erbb3, Eya2, Scnn1a, Cdkl5, Atf6, Etl4, Ddc, Abce1, Krt18, Rbmx, Vegfa, Gtf2f1, Coasy, Qsox1, Anapc10, Atm, Vapa, Babam2, Sms, Pnrc1, Akr1b3, Banf1, 1700025G04Rik, Fam13a, Acad12, Fam174b, Acpp, Cited2, Eif3i, Sord, Smarca2, Serpini1, Ccng2, Ptpn9, Ncoa2, Tesk1, Nup214, Acad10, Med1, Jun, Sdf2, …	n.s		Tcf7	57	-0.250624	0.802105	0.948465	Ikzf1, Rin3, Hbs1l, Tcf3, Numb, Arhgap15, Cdyl, Ikzf3, Map3k1, Coro1c, Rhoh, Birc3, Lef1, Tnfrsf19, Dmd, Cdk17, Zbtb20, Ptprc, Wnk1, Rbpj, Rtn4, Tgfbr3, Pde7a, Usp48, Crem, Ankrd28, Ccnd2, Dst, Snai2, Cpped1, Bcl2, Etl4, Sp100, Gtf2f2, Birc5, Ccnd1, Skap1, Axin2, Kcnk1, Plec, Trio, Cd86, Dock10, Antxr2	n.s		Zfp740	36	-0.164979	0.868961	0.959242	Nfia, Pdgfa, Mecp2, Jup	n.s		Pbx2	42	-0.213218	0.831157	0.918075	Rara, Hip1, Plcg2, Tacc1, Mitf, Kdm2b, 6430548M08Rik, Tle3, Ankrd11, Bcor	n.s		Tead4	70	0.231911	0.816607	0.982367	Bcar3, Gmds, Tjp2, Fam129b, Tcf4, Macf1, Phldb2, Tle4, Itpr1, Plxna2, Pdgfc, Mid1, Phlpp1, Gtdc1, Picalm, Kdm4c, Ablim2, Fgfr2, Mpzl1, Adamtsl1, Hspg2, Prkch, Rnd3, Tacc2, Pde4b	n.s		Maf	38	0.180206	0.856991	0.931485	Brd4, Nol4l, Ripor1, Arhgef3, Map3k12, Tecr, Spon2, Sh3bp5, Tbc1d14, Fam78a, Foxk1, Itgb7	n.s		Tead2
	Pknox1	33	-0.131893	0.895069	0.952654	Slc25a25, Ptpn6, Gatad2a, Meis1, Lyrm9, Tecr, Arhgap6, Tusc3, Fam13a, 6430548M08Rik, Rps6kc1, Thada, Mical3, Sil1, Ap4s1, Tbpl1, Prkcb, Tns1, Lims1, Jarid2, Spred2, Fgd6, Dnm2, Rnf220, Hip1, Tcf4, Hdac4, Mcc	n.s		Yy1	68	0.227836	0.819773	0.948465	Cpsf2, Fdps, Mrpl46, Atxn10, Ep300, Hspa5, Prdm2, Aph1a, Hnrnpl, Fas, Coq5, Myc, Atp13a1, Epas1, Micu2, Hsf1, Ranbp10, Srp68, Dnajb4, Coq9, Cdk5rap2, Ldlr, Ptpa, Snx27, Manf, Psmd8, Wdr82, Ctcf, Afg1l, Irak1, Rprd2, Actr5, Top3a, Egfr, Trp53, Ada, Mrps10, Dnaja3, Dek, Pbdc1, Hcfc1, Spns1, Rnf40, Dlg1, Ccdc43, Nars, Nr3c1, Kat6a, Nos2, Erbb2, Lss, Fgfr1op, Mrps24, Rab3gap1, Crebbp, Ttc17, Cxcr4, H…	n.s		Foxa1	40	0.13467	0.892873	0.967932	Erbb3, Klk1, Abca1	n.s		Max	53	-0.205926	0.836849	0.91836	Cast, Creb5, Acot7, Plec, Pcbp1, Ccnd1, Lmna, Sh3tc1, Ap3d1	n.s		Zbtb7a	86	-0.264096	0.791706	0.982367	Ndrg2, Efna2, Agrn, Acap3, Ppp1r9b, Cdc42bpg, Srcin1, Ptbp1, Rai1, Notch1, Palm, Ece1, Krt8, Mark4, Sigirr, Cux1, Bcar1, Comt, Piezo1, Pcdh1, Fam129b, Dnmt3a, Akt1, Rnf220, Lama5, Mgrn1, Thra, Ahdc1, Ehd1, Slc22a23, Pnpla6, Obsl1, Igf2bp1	n.s		Meis1	52	0.188066	0.850825	0.931485	Vgll4, Nfib, Jcad, Etl4, Ubr3, Sptbn1, Mid1, Tcf4, Dst, Ksr1, Hdac9, Slc8a1, Ets1, Daam1, Ccdc171, Glis3, Fryl, Rapgef5	n.s		Tbp
	Pou2f2	83	0.145866	0.884028	0.952654	Gse1, Egln3, Ebf1, Rabgap1l, Bbx, Stk10, Ehmt1, Pou2af1, Tnfrsf13b, Lrmp, Ptprj, Smad3, Chd9, Pou2f1, Traf3	n.s		Rfx1	38	0.159525	0.873256	0.951625	Zfp398, Pde4a, Trit1, Armc9, Swsap1, Cep112, Rfx2, Camk2a, Spata2, Zdhhc1, Gpr137, Itfg2, Trp53bp1, Fbrs, Psmb7, Cbx8, Mapre2, Vrk3, Ip6k2, Pcna, Col1a2, Adgrg1, Crip2, Myc, Btbd3, Cfap20, Dis3l2, Ehd1	n.s		Stat1	225	0.132596	0.894513	0.967932	Egln3, Irf8, Bst2, Irf2, Il12rb1, Ccnd3, Fos, Tnfsf11, Tbx21, Timp1, Fgfr3, Bcl2, Il6, Oas3, Zfp1, Ifi35, Plscr1, Brd8, Isg20, H2-DMb1, Ciita, Fbxo5, Eif2ak2, Irf7, Ccnd1, H2-DMa, Gstk1, Tap1, Myd88, Ccnd2, Dimt1	n.s		E2f6	70	0.193795	0.846337	0.92278	Tgif1, Apaf1, Ryr1, Myh9, Macf1, Pcbp1, Ptp4a2, Zfp395, Pip4k2a, Rnh1, Nfatc1	n.s		Zfp639	27	-0.218738	0.826854	0.982367	Hipk3, Epm2a, Rnf38, Uri1, Ube3a, Slc30a5, Zc3h7a, Csde1	n.s		Nfe2l1	29	0.201557	0.840263	0.931485	Arntl, Tmem245, Tns1, Tead1, Dennd1a, Cald1, Gnal, Zfat	n.s		E2f7
	Rbpj	59	-0.129937	0.896616	0.952654	Hes5, Irf8, Hes1, Il16, Pmaip1, Fmnl2, Runx1, Numb, Gas7, Cxcr4, Pik3ap1, Rfx3, Bcat1, Heyl, Tnip1	n.s		E2f6	70	-0.11574	0.907858	0.959045	Trib3, Srxn1, Ctdsp1, Fzd5, Rbbp8, Agrn, Piezo1, Ryr1, Mroh1, Depdc5, Tacc3, Bahcc1, Rbbp4, Macf1, Zcchc2, Nfib, Pfkfb3, Rxra, Myh9, Nol4l, Zfp131, Ltbp3, Tfap4, Nacc2, Rnh1, Gnas, Zfp451, Abr, Pip4k2a, Tnk2, Bahd1, Nfatc2, Nfatc1, Mxi1, Srcin1, Ptpru, Nfe2l2, E2f1, Smad3, Ptp4a2, Zfp395, Hira, Mex3b, Arhgap21, Tgif1, Apaf1, Txnrd1, St6gal1, Tcf3, St3gal1, Pde4a, Ptma, Pcbp1, Tango2	n.s		Stat3	76	0.113993	0.909243	0.967932	S100a11, Ccnd3, Fos, Cops5, Timp1, Bcl2, Ccnd1, Myd88, Ccnd2, Vegfb, Klf11, Fas, Ifnar1	n.s		Zfp384	63	0.18005	0.857113	0.926515	Taok3, Eif4g3, Zmynd8, Jmjd1c, Ap3d1, Thrap3, Srpk2, Tgif1, Etfbkmt, Tnrc18, Fdft1, Racgap1, Prpf31, Brd4, Ctsb, Arid1a, Ankrd11	n.s		Zfp384	63	-0.115305	0.908203	0.983405	Nde1, Kpna6, Tnrc18, Ehbp1, Cnot1, Igf2r, Keap1, Srpk2, Phf21a, Cacna1a, Herpud1, Phactr4, Tcf4, Prrc2b, Flnb, Arid1a, Marf1, Dennd5a, Kdm4c, Nfat5, Tbc1d14, Atxn2, Ptk2, Usp7, Sorbs1, Pank2, Pi4ka, Tle2, Prpf31, Etfbkmt	n.s		Pbx3	50	0.216728	0.82842	0.931485	Runx1t1, Atxn1, Tns1, Pacsin2, Kcnma1, Cacna2d1, Bbx, Plcb1, Spats2l, Akap6, Ergic1, Daam1, Zfp385b, Rps6ka2, Tiam2, Apbb2, Pde4d, Mylk, Macrod2, Inpp5a, Fndc3b, Sec14l1, Fyn, Galnt2, Prickle2, Rarb, Pard3, Igf1r, Map4	n.s		Bach1
	Smad3	34	-0.134929	0.892668	0.952654	Mmp9, Por, Zfp36, Smad7, Fstl3, Vegfa	n.s		Mef2b	37	-0.115218	0.908272	0.959045	Usp2, Ripor2, Zfp608, Tnks, Klf2, Klf6, Tcf3, St6gal1, Rasgrp3	n.s		Grhl2	78	0.109588	0.912736	0.967932	Cast, Scel, Ccdc12, Arhgap32, Nceh1, Cdh1, Rbm47, Iqsec1, Zfp608, Plb1, Evl, Mid1, Slc3a2, Ablim1, Etv6, Tns3, Taf1b, Gdpd5, Elmsan1, Ctnnbip1, Macf1, Tiam2, Tmc1, Esyt2, Osbpl3, Gramd3, Sult2b1, Alcam, Lpp, Atp8b1, Map4k4, Afap1, Slc35f2, Gsn, Spidr, Pacsin2, Tgfa, Arhgef4, Hspb1, Spint2, St14, Slco3a1, Wwc1, Lad1, Plekha7, Cdcp1, Scnn1a, Limch1, Etl4, Myo5b, Mecom, Calml3, Slc12a8, Slc44a3, Pkp…	n.s		Mef2a	102	-0.175449	0.860727	0.926515	Klf6, Msn, Nek7, Jmjd1c, Mef2c, Macf1, Tbl1xr1, Xylt1, Ust, Rbpj, Lmna, Arhgap10, Rin2, Ncoa3, Mbnl1, Myh9, Nin, Mettl8, Chd9, Ipcef1, Mef2d, Picalm, Cab39, Palld, Fam129a, Hdac9, Nedd9, Klf2, Ltbp1, Arhgef3, Hmgb1	n.s		Bach2	50	0.0981966	0.921776	0.985449	Swap70, Prdm10, Siah2, Tuba4a, Tcf4, Plxnd1, Ercc1, Psap, Snx25, Kctd20, Ets1, Arhgef3, Eps15l1, Hivep2, Itpkb, Txlnb, Klhl21	n.s		Pou2f1	29	0.162572	0.870856	0.931485	Il2, Snapc1, Spp1, Gnrh1, Rrm2b, Il4, Tsc22d3	n.s		Esrra
	Sox6	31	-0.149073	0.881496	0.952654	Bcor, Zeb2, Pard3b, Gtdc1	n.s		Meis1	52	0.119946	0.904526	0.959045	Hecw2, Palld, Rere, Gas7, Ripor2, Vgll4, Dyrk1a	n.s		Zfp639	27	-0.106079	0.91552	0.967932	Hipk3, Zc3h7a	n.s		Cux1	40	0.163779	0.869905	0.930468	Eef2, Ubac1, Macf1, Ahcy, Hspd1, Itgb4, Gmds, Slc16a3, Tbc1d5, Kifc3, Nfic	n.s		Ctcfl	52	0.051431	0.958982	0.985449	Nrarp, Pura, Zfp398, Radil, Zfp423, Svil, Cbx4, Flt3l, Cacna1h, Chd5, Jag2, Piezo1, Cabin1, Plekhg5, Col13a1, Nelfa, Cdh24, Ppm1f, Ror2, Tbc1d14, Speg, Mib1, Ctbp1, Igdcc4, Ndufa4l2	n.s		Tead2	28	0.164103	0.86965	0.931485	Ctdsp2, Ajuba, Atp6v1a, Tbc1d25, St3gal2, Rin3	n.s		Prdm1
	Tead2	28	-0.139831	0.888794	0.952654	Snrpc, Rin3, Map1s, Lsm10, Dnajb5, Trip6, Plekha4, Mpz, Ajuba, Tbc1d25, Rhbdf1, Atp6v1a, Dtnbp1, Jmjd1c, Dlgap4, Traf4, Ctdsp2, Ccnd2, Atp8b2, Speg, Asap3, St3gal2, Lamb2, Vps37b	n.s		Mybl2	27	-0.131234	0.89559	0.959045	Myb, Zfp608, Arid1a, Myc, Lmnb1	n.s		Ar	129	-0.0925449	0.926265	0.967932	Ptgs2, Banf1, Stxbp2, Ifi35, Gtf2f1, Erbb3, Eif3i, Zcchc9, Tnfrsf1a, Ddt, Sms, Scap, Pmepa1, Slc25a11, Cdkl5, Glrx, Babam2, Nup214, Ncoa2, Coasy, Gnl1, Dhx15, Vapa, Rela, Atf6, 1700025G04Rik, Hk2, Pin1, Susd6, Ube2d3, Fkbp5, Cdc6	n.s		Mef2c	70	0.151094	0.879902	0.935241	Nfatc1, Lims1, Nr3c1, Pip4k2a, Fli1, Macf1, Tbl1xr1, Lmna, Ndufv2, Arhgap10, Myh9	n.s		Foxo1	43	-0.0412612	0.967088	0.985449	Il1b, Sell, Txnip, Cdkn1b, Cnr1	n.s		Gfi1b	28	-0.129718	0.89679	0.953192	Aplp2, Ssh1, Ksr1, Tmcc2, Cpne5, Ahcyl2, Snd1, Fryl, Plb1, Trim2	n.s		Foxa1
	Nrf1	76	-0.102519	0.918345	0.969451	Mrpl34, Prdx5, Ehmt1, Mrpl36, Lig4, Zcwpw1, Mafg, Hira, Ing1, Grk5, Rubcn, U2af2, Acin1, Tmem104, Polr2b, Tbcb, Gtf2i, Serp1, Wdr12, Pacs2, Arrdc3, Eif4enif1, Brf1, Cbx5, Narf, Dedd2, Zfp263, Ppat, Dgkq, Fbxl15, Fmr1, Zbtb4, Armc6, Fxr2, Tef, Pcif1, Pkmyt1, Uimc1, Mib2, Kdm2a, Tcaim, Psd, Crtc1, 9930021J03Rik, Sugp2, Pkib, Clasp1, Nelfa, Sin3a, Nadk, Fads2, Cic, Sf1, Fads1, Mib1, Tob2, Per1, Trap…	n.s		Nfe2	47	-0.139592	0.888983	0.959045	Rere, Ubc, Stk10, Rreb1, Arid1a, Camk2g, Prr5, Slc25a37, Stk40, Sh3bp5, Tns1, Egln3, Prdm10, Ergic1, Map2k3, Zbtb20, Tbxa2r, Gna12, Sema4d, Nabp1, Snx29, Inpp5d, Gclc, Dst, Pik3ap1, Rgs3, Prkcb, Sh3tc1, Dab2ip, Foxk1, Map4, Adck1, Ptk2, Scarb1, Dysf, Pisd, Ptpre, Dennd3	n.s		Hnf1a	35	-0.0860924	0.931393	0.967932	Igf1	n.s		Fos	94	-0.125252	0.900324	0.950412	Nfatc1, Ezr, Nqo1, Myc, Nr3c1, Pdha1, Clu, Lrig2, Stim1, Trp53, Pdgfb, Bcl2l11, Runx2, Nos2	n.s		Foxp2	35	0.0868459	0.930794	0.985449	Klhl23, Cdkn1a, Plaur, Zfp395, Gnas, Slc8a2, Igf1r, Mgat1	n.s		Ikzf1	40	0.0995003	0.920741	0.960526	Kdm2b, Stk10, Arid1a, Mad1l1, Wnt5b, Atp8b4, Zfyve28, Trib3, Nek6, Chst11, Pip4k2a, Nabp1, Grap2, Plb1	n.s		Maz
	Vdr	25	0.0956102	0.92383	0.969451	Camp, Cdkn1b, Ddit4, Asap2	n.s		Maf	38	-0.0838585	0.933169	0.979251	Il2ra, Itgb7, Sh3kbp1, Pde4d, Gramd4, Brd4, Smad3, Tecr, Sh3bp5, Lalba, Lef1, Pstpip1, Arhgef3, Rgs10, Cyth4, Sfxn1, Fam78a, Map3k12, Tbc1d14, Arl4c, Ltbp3, Nol4l, Sh3tc1, Cyth1, Foxk1, Il4ra, Ripor1, Stab1, Map3k14, Arhgap25, Dock10, Fgd3	n.s		Mef2b	37	0.081501	0.935044	0.967932	Klf6, Hdac5, Tcf3	n.s		Junb	48	-0.118815	0.905422	0.950412	Lims1, Zfp36l2, Klf6, Cmip, Sec14l1, Ccdc12, Bhlhe40, Lmna	n.s		Mxi1	74	-0.0546707	0.956401	0.985449	Tspan4, Pfkfb3, Acap3, Hdac5, Sgms1, Zfp395, Tns1, Wdr81, Arhgef3, Arap1, Map1lc3b, Mcrip2, Igf1r, Kdm4b, Klf16, Uckl1, Foxn3, Ctif, Ksr1, Tle4, Macf1, Cux1, Bcar1, Msi2, Auts2, Ahnak, Ing1, Foxk1, Ptpa	n.s		Pdx1	51	-0.0999325	0.920398	0.960526	Syne1, Tcf4, Dst, Gtdc1, Arhgef3, Mbnl2, Dym, Bach2, Slc8a1, Tenm4, Daam1, Ralgapa2, Glis3, Cmip, Fryl, Itpr2	n.s		Ascl1
	E2f1	305	0.0524952	0.958134	0.970805	Ppp2r2d, Vmp1, Myb, Rbm38, Irf4, Siah1a, Pold1, Smarca5, B4galt1, Kcnk10, Trp53bp2, Ccnd3, Cul5, Dpf2, Top1, E2f3, Ubn1, Ddit4, Fanca, Ndufaf6, Mipep, Rb1, Dhfr, St13, Pou2af1, Cux1, Mcph1, Pola1, Vcp, Klf10, Herpud1, Gins3, Mcm5, Rasgrp1, Npat, Apaf1, Hivep1, Rela, Diras2, Serpine1, Nek4, Pole2, Scn8a, Eya2, Egf, Hspa5, Cdt1, Rrp1b, Dtl, Prdm1, E2f6, Arl10, Mcm8, Ccne2, Foxm1, Plk1, Ift80, Ar, H…	n.s		Irf1	29	-0.0585225	0.953332	0.989827	Eif2ak2, Ifit3, Tap1	n.s		Foxp2	35	0.0799736	0.936258	0.967932	Igf1r, Cdkn1a, Trio, Nectin2, Klhl23, Ripor1, Plaur, Dip2c	n.s		Pdx1	51	-0.0896228	0.928587	0.968711	Cmip, Dym, Bach2, Lmo1, Chn2, Runx1, Slc8a1, Arhgef3, Usp6nl, Prkch, Mtus2, Lhfpl2, Carmil1, Nbas, Fto, Pld1, Bcr, Ada, Nav2, Macrod2, Syne1, Tenm4, Xxylt1, Dst, Itpr2, Nedd4l, Arhgap42, Syne2, Mbnl2, Ralgapa2, Dmd, Gck, Arhgef28, Glis3, Sorbs1, Dyrk1a, Tcf4, Rtn1, Fryl, Fam107b, Gtdc1, Daam1	n.s		Neurod1	34	0.061735	0.950774	0.985449	Uckl1, Arhgef2, Tal1, Pttg1ip, Slc8a2, Scrt1, Cdh23, Acap3	n.s		Rfx1	38	0.113024	0.910012	0.960526	Pcna, Crip2, Zfp398, Armc9, Rfx2, Fhad1, Cbx8, Myc, Pde4a, Vrk3, Zdhhc1, Ly6g5c, Mzf1, Trit1, Gpr137	n.s		Foxk2
	Hmbox1	26	0.0729853	0.941818	0.970805	Pde8a, Peak1, Cdkal1, Znrf1, Pde7a, Rev3l, Stk17b, Txnrd1, Kdm4c, Ctbs, Rbpj, Ambra1, Chd2, Vps13d, Ksr1, Spidr, Ints6l, Ncoa4, Asph, Tnrc6b, Cyth1, Rictor, Smad3, Phf21a, Rbm39	n.s		Nfe2l1	29	-0.0492566	0.960715	0.989827	Ube2h, Bcas3, Tmem245, Txnrd1, Arntl, Kif13a, Parn, Tns1, Sort1, Mrvi1, Adcy9	n.s		Rbpj	59	-0.0729076	0.94188	0.967932	Irf8, Ifngr1, Pik3ap1, Il16, Sema4d, Pag1, Sipa1l1	n.s		Pou5f1	54	0.081047	0.935405	0.969837	Zeb2, Gas7, Jmjd1c, Macf1, Stk10	n.s		Nfe2	47	0.0514893	0.958936	0.985449	Dysf, Foxk1, Prdm10, Zbtb20, Mical2, Scarb1, Arid1a, Adck1, Map4, Sh3tc1, Gna12, Ptk2, Nabp1, Dennd3, Camk2g, Gclc, Tns1, Snx29, Ubc	n.s		Nrf1	76	-0.0899784	0.928304	0.962475	Zbtb4, 9930021J03Rik, Fam222b, Cbx5, Six5, Sin3a, Tbcb, Lig4, Gtf2i, Kdm2a, Mib2, Ehmt1, Eif4enif1, Tmem104, Grk5, Polr2b, Pcif1, Dgkq, Luc7l2, Zbtb17	n.s		Mbd2
	Lyl1	83	0.0509273	0.959383	0.970805	Sipa1, Rac2, Nsmce1, Stk10, Cmtm7, Cbfa2t3, Ccnd3, Cyth4, Gng2, Mad1l1, Arl5c, Cd53, Rin3, Sh3bgrl3, Pik3cg, Prr5, Csk, St6gal1, Erg, Iqgap2	n.s		Sp4	58	-0.054987	0.956149	0.989827	Hnrnpa3, Sp3, Rere, Rnf38, Mga, Bicral, Slc1a5, Fcho1, Tmem18, Kansl1	n.s		Creb1	73	0.0696622	0.944463	0.967932	Fos, Tg, Plat, Bcl2, Ppp2ca, Ciita, H2-Ab1, Ccnd1, Hmox1, Pold2	n.s		Zfp740	36	-0.060223	0.951978	0.976116	Vapb, Zfp385a, Dnmt1, Setd1b, Brd2, Kdm2b, Ppp2r1a, Ankrd11	n.s		Nr5a2	30	-0.0400436	0.968058	0.985449	Cyp11a1, Fgd5, Vdr, Fam160a1, Ppm1d, Tbc1d30, Prkch, Myo10, Pkp4	n.s		E2f7	30	0.0782131	0.937659	0.966246	Zfp36l1, Vgll4, Rmi1, Arid1a, Plk2, Dst, Wee1, Stag2, Zfp367, E2f8, Rfc4, Ets1	n.s		Onecut1
	Onecut1	53	-0.0588977	0.953034	0.970805	Arpp21, Esr1, Bbx, Akap7, Arid5b, Iqgap2, Ikzf2, Cacna2d1, Itsn1, Aldh1a1, Ubr3	n.s		Rbpj	59	0.0324937	0.974078	0.996936	Hes1, Gas7, Dpysl2, Cxcr4, Hes5, Zbtb38, Pmaip1, Irf8, Thada, Sh3kbp1, Numb, Runx1, Il16, Rfx3	n.s		Gabpa	53	-0.0687891	0.945157	0.967932	Tomm70a, Pnkp, Aspscr1, Trappc10, Arpc5l, Exoc6, Tbc1d5, Nsd3, Lsm4, Dock4, Vps53, Tm9sf3, Actb, Elovl6, Bicral, Cbx8, Zfp280d	n.s		Runx2	65	-0.0589237	0.953013	0.976116	Dock2, Pip4k2a, Ankrd44, Lgals3, Tbxas1, App, Chn2, Runx1, Ampd3, Atp8b4, Tspan5, Pbx1, Pacsin2, Itpr1, Mid1, Gli3, Ibsp, Pparg, Wipf1, Alcam	n.s		Prox1	26	0.072749	0.942006	0.985449	Nedd4l, Spred2, Plcb4, Igf1r, Arhgef2, Arhgap42, Abcb1b, Abcb1a	n.s		Ascl1	54	-0.0629405	0.949814	0.968176	Ccny, Nol4l, Tcf20, Ptprd, Ank1, Bahcc1, Ncor2, Ccdc57, Mprip, Fam129b, Trio, Ptprt, Tmem163, Zdhhc14, Plxna2	n.s		Sp4
	Snapc4	29	0.0812827	0.935217	0.970805	Mbd3, Qtrt1, Parp2, Prpf31, Tecpr1, Nup85, Brf1, Elac2, Pask, Fbxl19, Pelp1, Tbcd, Zfp335, Rint1, Wdr59, Rab40c, Tab1, Lrsam1, Scap, Myo9b, Cactin, Zbtb48, Spg7, Tmem259, Dnmt1, Anapc7	n.s		Thap1	53	0.0258931	0.979343	0.996936	Faap100, Bcor, Hsp90aa1, Ywhaz, Rreb1, Coro2a, Stip1, Usf2	n.s		Ctcfl	52	-0.0437664	0.965091	0.978364	Pura, Csk, Gnai2, Kcnip3, Nelfa, Adssl1, Flt3l, Actb, Zbtb7a, Cbx8, Pim1, Cdh24, Jag2, Nfe2l2, Zmiz1, Fibcd1, Nrxn2, Gad1, Mib1, Ctbp1, Dgkz, Nrarp, Diaph1, Plekhg5, Atg16l2, Ppm1f, Igdcc4, Zfp398, Radil, Mapk8ip3, Speg, Crip2, Tbc1d14, Anks6, Svil, Cbx4, Ror2, Adgrb2, Chd5, Zfp423, Pxn, Cabin1, Cacna1h, Col27a1, Piezo1, Lzts2, C77080, Ndufa4l2	n.s		Sp4	58	0.051558	0.958881	0.97621	Cfl1, Asah1, Psip1, Yy1, Ccnd1, Mat2b, Hnrnpa3, Snx8, Ddx54, Cdc42ep4, Thra, Sp3, Mga, Mus81	n.s		Sp3	93	-0.059387	0.952644	0.985449	Utrn, Alpl, Cyp3a13, Hsd17b1, Col2a1, Cyp3a57, Slc9a3, Chrnb4, Mycn, Abca1, Hoxb7, Padi3, Etf1, Nos3, Slc1a3, Igfbp3, Kdr, F2, Agtr1a, Msh6, Cyp27a1, Cdkn1a, Ubc, Col1a1	n.s		Tbx21	75	-0.0614643	0.950989	0.968176	9930021J03Rik, Tmc6, Kdm2b, Akna, Rreb1, Klhl6, Cytip, Galnt10, Ksr1, Il4, Sh3bp5, Cxcr3, Ikzf3, Add3, Tbc1d14, Ciita, Mtss1, Gramd1b, Hivep1, Tnfrsf8, Grap2, Itk, Syne2, Pde4d, Il1r1, Chn2, Ikzf1, Plec, Smyd3, Ccdc88c, Lrig1	n.s		Prox1
	Spib	58	0.0542425	0.956742	0.970805	Slc12a3, Ucp2, Il16, Klhl6, Cd40, Cdyl, Pax5, Lrmp, Pik3ap1, Rfx3, Bcl11a, Gsdme	n.s		Neurod1	34	0.0157538	0.987431	0.999186	Tango2, Med15, Ctsb	n.s		Gata2	39	0.0406911	0.967542	0.978364	Cybb, Ar, Ppp1r15a, Ccm2, Apex1, Amotl1, Ccrl2, Myc, Pecam1	n.s		Maz	69	0.0436147	0.965212	0.976771	Prr12, Cacna1a, Ubtf, Ccdc97, Ncor2, Nfia, Irf2bp1, Cabin1, Agrn, Actn1, Clip2, Mylk, Serpinh1, Tcf3, Col1a1, Myc, Dvl1, Agpat3	n.s		Arid2	31	-0.0183636	0.985349	0.991248	Rcor3, Msi2, Lrp6, Siah1a, Siah1b, Pawr, Nfat5, Map4k5, Hnrnpl, Cacul1, Hnrnph1	n.s		Clock	51	-0.0415391	0.966866	0.978445	Per2, Jcad, Ptk2, Cry1, Tns1, Larp1, Rgs12, Cry2, Itgb2, Rbfox1, Ppfia1, Sipa1l1, Tns3, Mical2, Pcyt1a, Cmip	n.s		Hoxb13
	Bcl11a	34	-0.016779	0.986613	0.992451	Cacna1e, Klhl6, Cdyl, Pax5, Pik3ap1, Tle4, Zmynd8, Trak1, Ppp2r5c, Lcp1, Zmiz1, Obscn, Etv6, Elmo1, Map3k8, Prkcb, Nfic, Jarid2, Runx3, Kdm2b, Tbc1d4, Syne2, Ccdc88c, Sp100, Zfp365, Ephb1, Ampd3, Sorl1, Igf1r, Gdi2	n.s		Ets2	30	0.00377954	0.996984	0.999798	Tert, Mdm2, Myc, Fli1, Erg, Mmp9, Cd163, Vwf	n.s		Elf1	50	-0.0343366	0.972609	0.978364	Cast, Fam49b, Aspscr1, Gatad2a, Map1lc3b, Tspan14, Ptpa, Pcbp1, Lsm4, Chd9, Arhgdia, Ube2h, Sin3a, Nfe2l2, Trib1, Ankmy1, Brca2, Adcy7, Foxo3, Tacc1, Stk24, Meis1, Rnf38, Mbnl1, Zfp217, Aff1, Srebf1, Foxn3, Zfyve28, Nedd4l, Dpp9, Dyrk1a, Arhgap12, Cdc42se2, Rnf213, Sgms1, Fndc3b, Pttg1ip, Sec14l1, Myo9b, Larp4b, Sbno2, Mafk, Asap1, Med15, Ddx3x, Prkch, Igf2r, Klf9	n.s		Hif1a	164	-0.00979307	0.992186	0.998092	Eno1, Abcg3, Mcl1, Nr3c1, Cox4i1, Itgb2, Slc11a1, Aph1a, Hsp90b1, Nr4a1, Pkm, Bhlhe40, Hspa1b, Eno1b, Trp53, Hspa1a, Nampt, Lgals1, Aldoa, Pfkfb4, Cxcr4, Cd36, Nos2, Poli, Ceacam1, Tlr2, Trf, Ldha, Adora2b	n.s		Foxk2	48	-0.0109695	0.991248	0.991248	Smurf1, Foxk1, Nedd4l, Mgrn1, St7, Kdm6b, Tlk1, Dnajb6, Itpr1, Dixdc1, Picalm, Mthfr, Cttn, Dpp9, Pi4ka, Vps13d, Xxylt1, Hnrnpf, Txnip	n.s		Bach1	30	0.0311233	0.975171	0.980976	Hmox1, Lbr, Slx4ip, Mapt, Ssc4d, Smarca4	n.s		Hnf1a
	Zfp639	27	0.00621363	0.995042	0.995042	Ptpn11, Ahctf1, Hipk3, Mef2a, Ppp4r3a, Rheb, Sin3a, Rnf38, Ube3a, Csde1, Ptp4a2, Dnm1l, Ctbs, Samd8, Pds5b, Phf10, Sec22c, Mapk9, Uri1, Slc30a5, Zc3h7a, Ppp2r5c, Zzz3, Mtdh, Zfp143, Hmgb1	n.s		Lyl1	83	-0.000253098	0.999798	0.999798	Iqgap2, Sipa1, Ikzf1, Cbfa2t3, Stk10, Gng2, Nsmce1, Rin3, Mad1l1, Cd53, Sh3bgrl3, Sh3kbp1, Prr5, St6gal1, Rac2, Vav1, Csk, Pik3cg, Arhgef2, Gypc, Pced1b, Ccnd3, Erg, Cacna2d4, Arhgap22, Csf1r, Hivep3, Vps13d, Tmc6, Cmtm7, Arl5c, Laptm5, Plekho1, Dus2, Hlx, Plcg2, Elmo1, Cyth4, Cybb, Lmo2, Grk2, Fam78a, Kctd12, Kcnn4, Stxbp5, Ccm2, Rab37, Inpp5d, Itgb2, Cuedc1, Ppp1r9b, Unc13d, Sh2b3, Pld3, Prex1,…	n.s		Bach2	50	-0.00643574	0.994865	0.994865	Egln3, Rasal3, Sema4d, Purb, Tnfsf9, Lbr, Ripor2	n.s		Bach2	50	0.00211543	0.998312	0.998312	Tnfsf9, Lbr, Jmjd1c, Coq8b, Psap, Rasal3, Ifrd1, Purb, Plxnd1, Siah2, Arhgef3	n.s		Yy1	68	0.0175476	0.986	0.991248	Atxn10, Epas1, Irak1, Hnrnpl, Afg1l, Cdk5rap2, Micu2, Fas, Dek, Nars, Ttc17, Atp13a1, Lss, Manf, Nr3c1, Ep300, Fdps, Top3a, Aph1a, Myc, Hcfc1, Rab3gap1, Dnajb4, Ifnb1, Rnf40, Ranbp10, Prdm2, Cpsf2, Hsf1, Pbdc1, Mrps18b, Spns1, Srp68, Mrps10, Mkln1, Ldlr, Ctcf, Hacd2, Mrpl46, Mrps24, Dnaja3, Ptpa, Psmd8, Actr5, Kat6a, Ppp2r1a, Erbb2, Trp53, Ada, Crebbp, Rprd2, Fgfr1op, Snx27, Nos2, Coq5, Coq9, Wdr…	n.s		Myb	28	0.00598791	0.995222	0.995222	Nr3c1, Sp3, Elane, Cd4	n.s		Rfx1
[truncated: 206 more columns]

## Sheet: Extra details for Mouse TFs
Significant TFs in at least 8 groups				Significant TFs that are unique to a given group
TF	groups	n		TF	NES	FDR	Leading_Edge	Significant	Group
E2f4	B Cell E, Dendritic E, Erythroblast E, Erythroblast L, FAPs E, Lymph E, Macrophage E, Monocyte E, Monocyte L, Satellite L, T_NK E, Tenocyte E	12		Egr1	-3.55953	0.0119364	Por, Fcer2a, Wnt4, Impdh2, Cdk5r1, Hif1a, Mmp14, Ar, Il6, Il2, Alox5, Vegfa, Sod1, Spp1, Lmtk2, Apex1, Tbxa2r, Ube2s, Akr1b3, Fgf2, Ifng, Fas, Kcnh8, Pdgfc, Areg, Ret, Gdf15, Dmrt1, Pdgfa, Cat, Timp2, Atp2a2, Tgfb1, Tnf, Tgfbr2, Fasn, Ep300, Abca2, Jun, Tmpo, Cebpb, Thbs1, Stmn1, Pten, Cd28, Elk1, Cd44, Ptgs2, Cacna1h, Trp53, Ltb, Bax, Plaur, Ace, Stim1, Bcl2, Psen2, Ptp4a1, Egfr, Slc4a2, Angptl4…	TRUE	B Cell E
Mef2a	Dendritic E, Erythroblast E, Macrophage E, Monocyte E, Pericyte L, Satellite L, Smooth Muscle L, Tenocyte L	8		Bcl11a	2.9678	0.0283275	Sp100, Pik3ap1, Gdi2, Runx3, Pax5, Ppp2r5c, Zmynd8, Tle4, Map3k8, Lcp1, Cdyl, Nfic, Ampd3, Sorl1, Etv6, Klhl6, Trak1, Prkcb, Kdm2b, Zmiz1	TRUE	Dendritic E
Myc	Dendritic E, Endothelial E, Lymph E, Macrophage E, Monocyte E, Monocyte L, Pericyte L, Satellite L, Smooth Muscle L	9		Duxbl1	-2.84235	0.0330996	Sybu, Esrrg, Cd200r2, Cpeb3, Xirp2, Rai14, Ccdc171, Nrde2, Ift81, Cxcl13, Stim2, Auts2, Prkch, Eml5, Cd200r1, Exoc4, Palmd, Dmd	TRUE	Dendritic E
Nfkb1	Dendritic E, Endothelial E, Endothelial L, Erythroblast E, Erythroblast L, FAPs L, Lymph L, Macrophage L, Monocyte L, Neural L, T_NK E, T_NK L, Tenocyte L	13		Duxbl2	-2.84235	0.0330996	Sybu, Esrrg, Cd200r2, Cpeb3, Xirp2, Rai14, Ccdc171, Nrde2, Ift81, Cxcl13, Stim2, Auts2, Prkch, Eml5, Cd200r1, Exoc4, Palmd, Dmd	TRUE	Dendritic E
Prdm14	B Cell E, Dendritic E, Endothelial E, FAPs E, Macrophage E, Monocyte E, Monocyte L, Pericyte E, Smooth Muscle E, T_NK E, Tenocyte E	11		Duxbl3	-2.84235	0.0330996	Sybu, Esrrg, Cd200r2, Cpeb3, Xirp2, Rai14, Ccdc171, Nrde2, Ift81, Cxcl13, Stim2, Auts2, Prkch, Eml5, Cd200r1, Exoc4, Palmd, Dmd	TRUE	Dendritic E
Rela	Dendritic L, Endothelial E, Endothelial L, Erythroblast E, FAPs L, Lymph L, Macrophage L, Monocyte L, Neural L, T_NK E, T_NK L, Tenocyte L	12		Hnf4a	-2.71983	0.0424945	Shbg, Mme, Cldn4, Apoa1, Serpina1b, F2, Selenop, Cebpa, Cyp27a1, Prpf3, C3, Ephx1, Ank3, Cdkn1a, Ear2, Ldlr, Myc, Ephx2, Pros1, Adamts1	TRUE	Dendritic E
Tead1	B Cell E, Dendritic E, Dendritic L, Endothelial L, Erythroblast E, Macrophage E, Macrophage L, Monocyte E, Monocyte L, Pericyte L, Satellite L, Smooth Muscle L, T_NK E, Tenocyte L	14		Pbx3	-3.26801	0.0136942	Bbx, Frmd4b, Fndc3b, Sec14l1, Spats2l, Pard3, Rarb, Tns1, Igf1r, Nbea, Mylk, Map4, Plcb1, Daam1, Runx1t1, Dmd, Apbb2, Inpp5a	TRUE	Dendritic E
				Ppara	-3.06508	0.021761	Hmgcs1, Myc, Nfkbia, Serpine1, Cd36, Ptgs2, Lpl	TRUE	Dendritic E
				Six2	-2.74549	0.0410865	Nedd4l, Syne1, Mtss1, Zbtb7c, Six1, Nrxn1, Kank1, Thsd4, Trappc9, Etl4, Rims2, Fgfr2, Fbln1, Zfp423, Cables1, Frmd4b, Galnt10, Etv1, Dclk1, Tbc1d1, Ccdc80, Prkch, Dock9, Ttc39b	TRUE	Dendritic E
				Spib	3.12254	0.0234469	Ikzf1, Rassf5, Gramd3, Klhl6, Pik3ap1, Cd86, Rubcnl, Vopp1, Dock10, Lrmp, Bank1, Il21r, Cntn4, Wnt5b, Pdcd1lg2, Pax5, Zc3h12d, Rassf2, Ucp2, Camk4, Ppfibp2	TRUE	Endothelial E
Significant TFs in at least 3 groups				Tbx21	5.12335	2.55128e-05	Cytip, Rac2, Cxcr4, Stk17b, Ikzf1, Rassf5, Dock2, Plac8, Pstpip1, Klhl6, Itk, Ifng, Cxcr3, Ikzf3, Il12rb2, Kdm2b, Cd226, Grap2, Dock10, Sema4d, Rasgrp1, Smyd3, Fyn, Prkcq, Sh3bp5, Tcf7, Il21r	TRUE	Endothelial E
TF	groups	n		Usf2	3.38519	0.0100767	Ptpn6, B2m, Cxcr4, Cd2, Thbs1, Brca1, Tgfb1, Ptgs2	TRUE	Endothelial E
Atf7	FAPs L, Smooth Muscle L, Tenocyte L	3		E2f1	3.75054	0.00322364	Rrm2, Mcm7, Dtl, Cux1, Plk1, Asf1b, Cdk1, Mcph1, Dnmt1, Rad18, Taf5l, Uhrf1, Mapk1, Rrm1, Cdc45, Hat1, Ascc2, Ercc1, Aurka, Npat, Ccna2, Tyms, Siah1b, Top2a, Sephs1, Dpf2, Prim2, Cdca4, Cbx5, Pold1, E2f3, Kif2c, Rad51, Dbf4, Fancd2, Mcm6, Mxi1, Rb1, Hells, Blvra, Ccne2, Mcm10, Mcm5, Tk1, Pole2, Xrcc1, Stx11, Fbxo5, Pcbd2, Kdm4c, Ubn1, Pcna, Vegfa, Aars, Dhfr, Rela, Thbs1, Coq2, Ccne1, Ndc1, Zfp65…	TRUE	Erythroblast E
E2f4	B Cell E, Dendritic E, Erythroblast E, Erythroblast L, FAPs E, Lymph E, Macrophage E, Monocyte E, Monocyte L, Satellite L, T_NK E, Tenocyte E	12		Grhl2	-3.21969	0.0108438	Ccdc12, Pacsin2	TRUE	Erythroblast E
Ebf1	Erythroblast E, Erythroblast L, Smooth Muscle L	3		Rbpj	-2.63655	0.0453573	Lims1, Runx1, Nsmce2, Rfx3, Pip4k2a, Snx25, Ampd3, Gpatch2l, Gna12, Zbtb38, Gpcpd1, Asap1, Dpysl2, Tnip1, Cblb, Cdk17, Numb, Thada, Sh3kbp1, Gas7, Pmaip1, Lyst, Cxcr4, Inpp4a, Irf8, Mknk2, Cep85l, Pten, Sema4d, Arhgef3, Pik3ap1, Fmnl2, Hey1, Fndc3b, Wipf1, Fcer2a, Nfkb1, Ifngr1, Gsn, Fchsd2, Sipa1l1, Plec, Wwtr1, Il16, Lpp, Tcf4, Casp8, Nin, Hes1, Ankrd44, Pag1	TRUE	Erythroblast E
Esr1	Dendritic E, Erythroblast E, Macrophage E, Monocyte E, Monocyte L	5		Foxo1	-2.95366	0.036872	Ccnd2, Daam1, Timp3, Txnip, Abcb1a, Pparg, Nos3, Cdkn1b, Cdkn2d, Ccnb2, Dapk1, Il1b, Scp2, Angpt2, Tmem47, Eif4ebp1, Cnot8, Selenop, Bcl2l11, Ccnd1, Pck2, Ccng2, Cdkn1a, Mcm5, Cav1, Ccnb1, Abcb1b, Klf2, Sell, Cdkn1c, Rps6ka3	TRUE	Erythroblast L
Ets1	Endothelial E, Erythroblast E, Satellite L	3		Foxo3	-3.12928	0.0329048	Ccnd2, Rbl2, Pik3ca, Pink1, Abcb1a, Galt, Prdx3, Gadd45a, Nos3, Ar, Stk11, Cdkn2d, Hbp1, Sod2, Bnip3l, Esr1, Plau, Fbxo32, Bcl6, Cblb, Sirt1, Txnip, Cat, Bcl2l11, Ccnd1, Ccng2, Id1, Cdkn1a, Abcb1b, Dusp6, Klf4, Jak1, Foxo1, Cited2, Dusp5	TRUE	Erythroblast L
Irf4	Endothelial E, Erythroblast E, Erythroblast L	3		Mafg	-3.23957	0.0145362	Rapgef1, Slc40a1, Tbc1d14, Tec, Nabp1, Arhgef3, Plxna2, Zbtb20, Tcf4, Tjp2, Slc44a1, Fmn1, Ctif, Ksr1, Cep112, Abl1, Samd4, Abcc1, Ablim3	TRUE	Macrophage E
Jun	Erythroblast E, Lymph L, Monocyte L	3		Mafk	-3.24927	0.0145362	Tbc1d14, Phldb2, Cdk14, Dab2ip, Creb5, Arhgef3, Igf1r, Zbtb20, Tjp2, Dclk2, Sipa1l2, Flnb, Fmn1, Adgrl2, Cacna1d, Ctif, Dst, Cep112, Samd4, Ablim3, Sec14l1, Gna12	TRUE	Macrophage E
Junb	Dendritic E, Monocyte E, Monocyte L	3		Nfe2	-3.18146	0.0166072	Zbtb20, Efhb, Dysf, Slc25a37, Dennd3, Gclc, Dst, Map2k3, Prr5, Tbxas1, Ubc, Sh3tc1, Tns1, Ptk2, Gna12	TRUE	Macrophage E
Klf6	B Cell E, Erythroblast E, Erythroblast L, Monocyte E	4		Nfe2l1	-4.09356	0.0014443	Adcy9, Dennd1a, Parva, Tead1, Setd5, Kif13a, Mrvi1, Cald1, Arntl, Exoc6b, Ano10, Tns1	TRUE	Macrophage E
Klf9	B Cell E, Erythroblast E, Monocyte E	3		Tead2	-3.51114	0.0151703	Dlgap4, Atp6v1a, Mpz, Speg, Plekha4, Vps37b, Fam89a, Lamb2, Trip6, Ccnd2, Dnajb5, Jmjd1c	TRUE	Macrophage L
Lyl1	Dendritic E, Dendritic L, Endothelial E, Satellite E, T_NK E, T_NK L	6		Ets2	-2.89819	0.0354477	Icam1, Mdm2, Myc, Anpep, Vwf, Egr1, Cdk1	TRUE	Monocyte L
Mafb	Macrophage E, Monocyte E, Monocyte L	3		Foxm1	-2.65681	0.0496669	Itgb1, Esr1, Birc5, Myc, Aurkb, Cks1b, Cdkn1a, Cdk1, Lama2	TRUE	Monocyte L
Mef2a	Dendritic E, Erythroblast E, Macrophage E, Monocyte E, Pericyte L, Satellite L, Smooth Muscle L, Tenocyte L	8		Pou5f1	-2.83683	0.0387291	Adgrl2, Bcar3, Kifc3, Ank3, Nav1, Fat1, Galnt10, Cacna1c, Lrrk1, Trim2, Gpc6, Spats2l, Gas7, Sash1, Ank2, Epb41l2, Jmjd1c	TRUE	Monocyte L
Meis1	Dendritic E, Erythroblast E, Macrophage E	3		Pbx2	3.21344	0.0277065	Meis1, Rara, Tacc1, Pik3r1, Arhgef2, Nfasc, Tle3, Bcor, Ksr1, Dnm2, Plcg2, Phf21a, Msi2, Dlg1, Slc25a25, Hoxb3, Jarid2, Hip1, Ankrd11, Fyn	TRUE	Satellite L
Myc	Dendritic E, Endothelial E, Lymph E, Macrophage E, Monocyte E, Monocyte L, Pericyte L, Satellite L, Smooth Muscle L	9		Pknox1	2.94471	0.0420238	Hdac4, Mcc, Meis1, Tcf4, Spred2, Tns1, Lims1, Dnm2, Fam13a, Sptb, Sil1, Slc25a25, Fgd6, Jarid2	TRUE	Satellite L
Nfkb1	Dendritic E, Endothelial E, Endothelial L, Erythroblast E, Erythroblast L, FAPs L, Lymph L, Macrophage L, Monocyte L, Neural L, T_NK E, T_NK L, Tenocyte L	13		Mef2b	3.13486	0.0363218	Klf2, Arhgef7, Ltbp1, Nfx1, Tada3, Dgkd, Zfp608, Hdac9, Tbl1xr1, Tnks, Rapgef5, Rasgrp3, Zfp395, Klf6, Hdac5	TRUE	Smooth Muscle L
Nr2c2	B Cell E, Dendritic E, Erythroblast E, Macrophage E, Monocyte E, Monocyte L, Smooth Muscle E	7		Bhlhe40	-2.94705	0.0481658	Cux1, Rgs9, Bcor, Snap47, Irf2bp2, Ube2d3, Tnfsf9, Dlgap1, Egln3, Bcl3, Arhgef3, Nemp1, Cdkn1a, Map2k3, Gfod1, Actb, Smad7, Tle3, Slc16a3, Elmsan1, Rara, Csk, Vgll4, Nr4a1, Pim1, Sub1, Id2, Ankrd11	TRUE	T_NK E
Pax5	Endothelial E, Monocyte E, Monocyte L	3		Creb1	2.88081	0.0481658	Tg, Nr4a2, Ifng, Cxcr4, Spry2, Ccl5, Bcl2, Il10, Vegfa, Nr4a3, Slc20a1, H2-Ab1, Ptgs2, Uxt, Il2, Il6, Nf1, Pold2, Dio2, Ciita, Jun, Plat, Cyp11a1, Ppp2ca, Pcsk1	TRUE	T_NK E
Pou2f2	Endothelial E, Erythroblast E, Erythroblast L, Satellite L, T_NK E	5		Elf3	-2.88374	0.0481658	Ptpre, Spred2, Rabgap1l	TRUE	T_NK E
Prdm14	B Cell E, Dendritic E, Endothelial E, FAPs E, Macrophage E, Monocyte E, Monocyte L, Pericyte E, Smooth Muscle E, T_NK E, Tenocyte E	11		Mbd2	-3.28445	0.0382064	Radil, Prkcz, Eva1b, Espn, Tbx1, Tenm4, Adgrb1, Ajap1, Elavl3	TRUE	Tenocyte E
Rela	Dendritic L, Endothelial E, Endothelial L, Erythroblast E, FAPs L, Lymph L, Macrophage L, Monocyte L, Neural L, T_NK E, T_NK L, Tenocyte L	12		Tbp	2.96756	0.0400735	C77080, Zmynd8, Runx1, Dio2, Usp45, Rabgap1l, St6gal1, Usp3, Hivep1, Cflar, Thumpd3, Samd4, Fus, Kdm2a, Klf6, Sec22c	TRUE	Tenocyte L
Sox11	Macrophage E, Monocyte E, Monocyte L	3		Zfp384	3.35395	0.0193478	Brd4, Kansl1, Atxn2, Zmynd8, Meis2, Taok3, Ap3d1, Med15, Phf21a, Sorbs1, Samd4, Tcf4, Arid1a, Map4k4, Ankrd11, Srpk2, Smad7, Nfix, Gtf2i, Crebbp, Kdm4c, Igf2bp3, Herpud1, Igf2r, Usp7, Gon4l, Prrc2b, Etfbkmt, Tnrc18, Racgap1, Ctsb, Kpna6, Dennd5a, Prpf31, Cnot1, Tgif1	TRUE	Tenocyte L
Sp3	Erythroblast E, Macrophage L, Monocyte E, Monocyte L	4
Spi1	Dendritic E, Dendritic L, Endothelial E, Erythroblast L, Satellite E, T_NK E, T_NK L	7
Stat1	Endothelial L, FAPs L, Lymph L, Monocyte E, Monocyte L	5
Stat3	Erythroblast E, Erythroblast L, Monocyte L, T_NK L	4
Tcf12	Endothelial L, Macrophage E, Monocyte E, Monocyte L, Satellite L, Smooth Muscle L, Tenocyte L	7
Tcf4	B Cell E, Dendritic E, Erythroblast E, Macrophage E, Monocyte E, Monocyte L	6
Tead1	B Cell E, Dendritic E, Dendritic L, Endothelial L, Erythroblast E, Macrophage E, Macrophage L, Monocyte E, Monocyte L, Pericyte L, Satellite L, Smooth Muscle L, T_NK E, Tenocyte L	14
Tead4	Erythroblast E, Monocyte E, Monocyte L	3
Thap11	Dendritic E, Lymph L, Macrophage L	3
Zeb2	B Cell E, Monocyte E, Satellite L, Smooth Muscle L, Tenocyte L	5
Zfp263	Dendritic E, Macrophage E, Monocyte E, Smooth Muscle E, Tenocyte E	5
